# Supplementary material for: A new transcriptome and transcriptome profiling of adult and larval tissue in the box jellyfish Alatina alata: an emerging model for studying venom, vision and sex
Source: BMC Genomics. 2016 Aug 17;17:650. doi: 10.1186/s12864-016-2944-3 (PMC4989536; doi:10.1186/s12864-016-2944-3)
Supplement: Additional file 1: — Transcriptome statistics. Summary table of Trinity gene and transcript length distribution in whole transcriptome and filtered (fpkm = 1.5) transcriptome. Summary table of EdgeR and Trinotate results. (XLS 34 kb) [file 12864_2016_2944_MOESM1_ESM.xls]

## Sheet: Trinity genes and transcripts
Additional I Transcriptome statistics.
Lewis Ames et al. 2016 Transcriptome profiling of genes implicated in venom, vision and sex in the box jellyfish Alatina alata
Genes	Whole transcriptome		Filtered (fpkm=1.5)
Length (bp)	Genes	%	Genes	%
200 - 500	53292	63.35	6409	31.77
501 - 1000	15006	17.84	4351	21.57
1001 - 1500	5726	6.81	2655	13.16
1501 - 2000	3490	4.15	2022	10.02
2001 - 2500	2144	2.55	1417	7.02
2501 - 3000	1431	1.7	970	4.81
>3000	3017	3.59	2349	11.64
All*	84124		20173
Transcripts	Whole transcriptome		Filtered (fpkm=1.5)
Length (bp)	Transcripts	%	Transcripts	%
200 - 500	67379	53.27	9257	29.13
501 - 1000	24241	19.17	6745	21.23
1001 - 1500	10894	8.61	4348	13.68
1501 - 2000	7041	5.57	3212	10.11
2001 - 2500	4692	3.71	2282	7.18
2501 - 3000	3223	2.55	1637	5.15
>3000	9015	7.13	4296	13.52
All*	126484		31776
Summary of Trinity gene and transcript length distribution in whole transcriptome and reduced (fpkm=1.5) transcriptome.
*Also includes genes and/or transcripts with length <200.

## Sheet: EdgeR and Trinotate results
Annotation and Differential Expression	gastric cirri	ovaries	tentacle	rhopalium	DE genes across samples	DE genes shared by all samples
No. of Differentially Expressed Genes (EdgeR )	2504(24)	2549(4)	2751(36)	2759(24)	2916	2228
No. of SwissProt Top BLASTP Hits (Trinotate)	487	1497	1547	1548	1567	1417
No. of TrEMBL Top BLASTP Hits (Trinotate)	636	1941	2037	2035	2063	1938
The number of differentially expressed genes across A. alata medusa samples (gastric cirri, ovaries, tentacle and rhopalium) of the total ~20K genes, with the number of top BLASTP hits
corresponding to SwissProt and TrEMBL protein databases in the Trinotate annotation report. Parentheses contain the number of unique genes in each respective sample
