# Supplementary material for: A new transcriptome and transcriptome profiling of adult and larval tissue in the box jellyfish Alatina alata: an emerging model for studying venom, vision and sex
Source: BMC Genomics. 2016 Aug 17;17:650. doi: 10.1186/s12864-016-2944-3 (PMC4989536; doi:10.1186/s12864-016-2944-3)
Supplement: Additional file 2: — Trinotate report of candidate genes. A filtered Trinotate annotation report corresponding to annotations for all 651 candidate genes investigated for their putative role in venom, vision and sex (and early development) in the A. alata transcriptome. (XLS 3918 kb) [file 12864_2016_2944_MOESM2_ESM.xls]

#gene_id	transcript_id	sprot_Top_BLASTX_hit	TrEMBL_Top_BLASTX_hit	prot_id	prot_coords	sprot_Top_BLASTP_hit	TrEMBL_Top_BLASTP_hit	Pfam	SignalP	TmHMM	eggnog	gene_ontology_blast	gene_ontology_pfam
comp109085_c0	comp109085_c0_seq1	sp|q99ms0|s14l2_rat^q99ms0^q:1375-386,h:60-387^40.48%id^e:9e-80^recname: full=sec14-like protein 2;^eukaryota; metazoa; chordata; craniata; vertebrata; euteleostomi; mammalia; eutheria; euarchontoglires; glires; rodentia; sciurognathi; muroidea; muridae; murinae; rattus	uniref90_a7saf7^a7saf7^q:1363-389,h:62-386^42.94%id^e:2e-91^subname: full=predicted protein;^eukaryota; metazoa; cnidaria; anthozoa; hexacorallia; actiniaria; edwardsiidae; nematostella	comp109085_c0_seq1|m.23265	371-1378[-]	sp|q99ms0|s14l2_rat^q99ms0^q:2-331,h:60-387^40.48%id^e:3e-90^recname: full=sec14-like protein 2;^eukaryota; metazoa; chordata; craniata; vertebrata; euteleostomi; mammalia; eutheria; euarchontoglires; glires; rodentia; sciurognathi; muroidea; muridae; murinae; rattus	uniref90_a7saf7^a7saf7^q:6-330,h:62-386^42.94%id^e:5e-100^subname: full=predicted protein;^eukaryota; metazoa; cnidaria; anthozoa; hexacorallia; actiniaria; edwardsiidae; nematostella	pf00650.15^cral_trio^cral/trio domain^22-187^e:2.5e-34`pf13716.1^cral_trio_2^divergent cral/trio domain^33-185^e:8e-06`pf13897.1^gold_2^golgi-dynamics membrane-trafficking^229-280^e:4.8e-07	.	.	.	go:0005829^cellular_component^cytosol`go:0016021^cellular_component^integral component of membrane`go:0005634^cellular_component^nucleus`go:0008047^molecular_function^enzyme activator activity`go:0008289^molecular_function^lipid binding`go:0016765^molecular_function^transferase activity, transferring alkyl or aryl (other than methyl) groups`go:0005215^molecular_function^transporter activity`go:00…	go:0006810^biological_process^transport`go:0016021^cellular_component^integral component of membrane
comp130982_c0	comp130982_c0_seq1	sp|q2ydn1|gp161_bovin^q2ydn1^q:1364-342,h:14-363^25.82%id^e:7e-25^recname: full=g protein-coupled receptor 161;^eukaryota; metazoa; chordata; craniata; vertebrata; euteleostomi; mammalia; eutheria; laurasiatheria; cetartiodactyla; ruminantia; pecora; bovidae; bovinae; bos	uniref90_a7t0k5^a7t0k5^q:1211-570,h:1-217^33.48%id^e:7e-25^subname: full=predicted protein;^eukaryota; metazoa; cnidaria; anthozoa; hexacorallia; actiniaria; edwardsiidae; nematostella	comp130982_c0_seq1|m.23324	1033-1446[+]	.	.	.	.	.	.	.	.
comp130982_c0	comp130982_c0_seq1	sp|q2ydn1|gp161_bovin^q2ydn1^q:1364-342,h:14-363^25.82%id^e:7e-25^recname: full=g protein-coupled receptor 161;^eukaryota; metazoa; chordata; craniata; vertebrata; euteleostomi; mammalia; eutheria; laurasiatheria; cetartiodactyla; ruminantia; pecora; bovidae; bovinae; bos	uniref90_a7t0k5^a7t0k5^q:1211-570,h:1-217^33.48%id^e:7e-25^subname: full=predicted protein;^eukaryota; metazoa; cnidaria; anthozoa; hexacorallia; actiniaria; edwardsiidae; nematostella	comp130982_c0_seq1|m.23323	111-1385[-]	sp|q2ydn1|gp161_bovin^q2ydn1^q:8-348,h:14-363^25.82%id^e:1e-29^recname: full=g protein-coupled receptor 161;^eukaryota; metazoa; chordata; craniata; vertebrata; euteleostomi; mammalia; eutheria; laurasiatheria; cetartiodactyla; ruminantia; pecora; bovidae; bovinae; bos	uniref90_a7t0k5^a7t0k5^q:59-272,h:1-217^34.84%id^e:9e-31^subname: full=predicted protein;^eukaryota; metazoa; cnidaria; anthozoa; hexacorallia; actiniaria; edwardsiidae; nematostella	pf10328.4^7tm_gpcr_srx^serpentine type 7tm gpcr chemoreceptor srx^33-176^e:2.4e-05`pf00001.16^7tm_1^7 transmembrane receptor (rhodopsin family)^41-288^e:7.2e-35	.	expaa=156.22^predhel=7^topology=o27-49i62-83o98-120i141-163o189-211i250-272o277-299i	.	go:0060170^cellular_component^ciliary membrane`go:0016021^cellular_component^integral component of membrane`go:0072372^cellular_component^primary cilium`go:0055037^cellular_component^recycling endosome`go:0004930^molecular_function^g-protein coupled receptor activity`go:0007186^biological_process^g-protein coupled receptor signaling pathway`go:0007275^biological_process^multicellular organismal d…	go:0004930^molecular_function^g-protein coupled receptor activity`go:0007186^biological_process^g-protein coupled receptor signaling pathway`go:0016021^cellular_component^integral component of membrane
comp132981_c0	comp132981_c0_seq1	sp|q96rw7|hmcn1_human^q96rw7^q:6-710,h:4625-4863^48.12%id^e:1e-62^recname: full=hemicentin-1;^eukaryota; metazoa; chordata; craniata; vertebrata; euteleostomi; mammalia; eutheria; euarchontoglires; primates; haplorrhini; catarrhini; hominidae; homo`sp|q96rw7|hmcn1_human^q96rw7^q:6-725,h:4568-4811^46.31%id^e:4e-60^recname: full=hemicentin-1;^eukaryota; metazoa; chordata; craniata; vertebrata; eute…	uniref90_c3yh52^c3yh52^q:3-710,h:364-607^53.28%id^e:1e-71^subname: full=putative uncharacterized protein;^eukaryota; metazoa; chordata; cephalochordata; branchiostomidae; branchiostoma`uniref90_c3yh52^c3yh52^q:3-710,h:248-491^52.87%id^e:1e-70^subname: full=putative uncharacterized protein;^eukaryota; metazoa; chordata; cephalochordata; branchiostomidae; branchiostoma`uniref90_c3yh52^c3yh52^q:3-72…	comp132981_c0_seq1|m.23329	3-1058[+]	sp|q96rw7|hmcn1_human^q96rw7^q:2-241,h:4625-4868^47.54%id^e:2e-64^recname: full=hemicentin-1;^eukaryota; metazoa; chordata; craniata; vertebrata; euteleostomi; mammalia; eutheria; euarchontoglires; primates; haplorrhini; catarrhini; hominidae; homo`sp|q96rw7|hmcn1_human^q96rw7^q:2-241,h:4568-4811^46.31%id^e:8e-62^recname: full=hemicentin-1;^eukaryota; metazoa; chordata; craniata; vertebrata; eute…	uniref90_c3yh52^c3yh52^q:1-236,h:364-607^53.28%id^e:1e-72^subname: full=putative uncharacterized protein;^eukaryota; metazoa; chordata; cephalochordata; branchiostomidae; branchiostoma`uniref90_c3yh52^c3yh52^q:1-236,h:248-491^52.87%id^e:1e-71^subname: full=putative uncharacterized protein;^eukaryota; metazoa; chordata; cephalochordata; branchiostomidae; branchiostoma`uniref90_c3yh52^c3yh52^q:1-24…	pf00090.14^tsp_1^thrombospondin type 1 domain^23-71^e:3.1e-09`pf00090.14^tsp_1^thrombospondin type 1 domain^79-127^e:2.1e-08`pf00090.14^tsp_1^thrombospondin type 1 domain^135-183^e:1.7e-10`pf00090.14^tsp_1^thrombospondin type 1 domain^191-241^e:2.9e-11	.	expaa=22.00^predhel=1^topology=i269-291o	.	go:0005604^cellular_component^basement membrane`go:0005938^cellular_component^cell cortex`go:0030054^cellular_component^cell junction`go:0005509^molecular_function^calcium ion binding`go:0050896^biological_process^response to stimulus`go:0007601^biological_process^visual perception	.
comp144100_c0	comp144100_c0_seq1	sp|q01727|mshr_mouse^q01727^q:27-785,h:13-255^22.14%id^e:3e-07^recname: full=melanocyte-stimulating hormone receptor;^eukaryota; metazoa; chordata; craniata; vertebrata; euteleostomi; mammalia; eutheria; euarchontoglires; glires; rodentia; sciurognathi; muroidea; muridae; murinae; mus; mus	uniref90_a0a069dnk8^a0a069dnk8^q:45-683,h:4-209^23%id^e:2e-10^.^.	comp144100_c0_seq1|m.23356	3-1043[+]	sp|q01727|mshr_mouse^q01727^q:9-261,h:13-255^22.14%id^e:2e-07^recname: full=melanocyte-stimulating hormone receptor;^eukaryota; metazoa; chordata; craniata; vertebrata; euteleostomi; mammalia; eutheria; euarchontoglires; glires; rodentia; sciurognathi; muroidea; muridae; murinae; mus; mus	uniref90_a0a069dnk8^a0a069dnk8^q:15-227,h:4-209^23%id^e:2e-10^.^.	pf10320.4^7tm_gpcr_srsx^serpentine type 7tm gpcr chemoreceptor srsx^49-213^e:2.8e-05`pf00001.16^7tm_1^7 transmembrane receptor (rhodopsin family)^54-303^e:4.6e-20	.	expaa=157.56^predhel=7^topology=o38-60i73-95o110-132i153-175o180-202i247-269o284-306i	.	go:0005737^cellular_component^cytoplasm`go:0016021^cellular_component^integral component of membrane`go:0015630^cellular_component^microtubule cytoskeleton`go:0005886^cellular_component^plasma membrane`go:0004977^molecular_function^melanocortin receptor activity`go:0004980^molecular_function^melanocyte-stimulating hormone receptor activity`go:0005515^molecular_function^protein binding`go:0035556^…	go:0004930^molecular_function^g-protein coupled receptor activity`go:0007186^biological_process^g-protein coupled receptor signaling pathway`go:0016021^cellular_component^integral component of membrane
comp15737_c0	comp15737_c0_seq1	sp|p15388|kcnc1_mouse^p15388^q:571-1839,h:1-448^36.09%id^e:5e-84^recname: full=potassium voltage-gated channel subfamily c member 1;^eukaryota; metazoa; chordata; craniata; vertebrata; euteleostomi; mammalia; eutheria; euarchontoglires; glires; rodentia; sciurognathi; muroidea; muridae; murinae; mus; mus	uniref90_a7rjz6^a7rjz6^q:592-1869,h:4-418^47.9%id^e:2e-123^subname: full=predicted protein;^eukaryota; metazoa; cnidaria; anthozoa; hexacorallia; actiniaria; edwardsiidae; nematostella	comp15737_c0_seq1|m.5	478-2076[+]	sp|p17972|kcnaw_drome^p17972^q:40-504,h:11-475^36.61%id^e:8e-97^recname: full=potassium voltage-gated channel protein shaw;^eukaryota; metazoa; ecdysozoa; arthropoda; hexapoda; insecta; pterygota; neoptera; endopterygota; diptera; brachycera; muscomorpha; ephydroidea; drosophilidae; drosophila; sophophora	uniref90_upi0002b42f74^upi0002b42f74^q:33-516,h:12-474^43.99%id^e:3e-136^.^.	pf02214.17^btb_2^btb/poz domain^41-135^e:2.1e-25`pf00520.26^ion_trans^ion transport protein^270-436^e:2.2e-24`pf07885.11^ion_trans_2^ion channel^369-446^e:2.2e-12	.	expaa=129.17^predhel=5^topology=o203-225i265-287o307-329i358-380o421-443i	cog1226^potassium voltage-gated channel	go:0005886^cellular_component^plasma membrane`go:0008076^cellular_component^voltage-gated potassium channel complex`go:0005251^molecular_function^delayed rectifier potassium channel activity`go:0005249^molecular_function^voltage-gated potassium channel activity`go:0006813^biological_process^potassium ion transport`go:0051260^biological_process^protein homooligomerization`go:0030431^biological_pro…	go:0051260^biological_process^protein homooligomerization`go:0005216^molecular_function^ion channel activity`go:0006811^biological_process^ion transport`go:0055085^biological_process^transmembrane transport`go:0016020^cellular_component^membrane
comp19407_c0	comp19407_c0_seq1	sp|q86wz6|zn227_human^q86wz6^q:625-134,h:492-654^48.17%id^e:8e-47^recname: full=zinc finger protein 227;^eukaryota; metazoa; chordata; craniata; vertebrata; euteleostomi; mammalia; eutheria; euarchontoglires; primates; haplorrhini; catarrhini; hominidae; homo`sp|q86wz6|zn227_human^q86wz6^q:625-134,h:548-710^46.34%id^e:2e-42^recname: full=zinc finger protein 227;^eukaryota; metazoa; chordata; cran…	uniref90_upi00045444bd^upi00045444bd^q:625-134,h:42-204^53.05%id^e:5e-49^.^.`uniref90_upi00045444bd^upi00045444bd^q:625-134,h:70-232^53.05%id^e:5e-49^.^.`uniref90_upi00045444bd^upi00045444bd^q:625-134,h:126-289^53.33%id^e:6e-48^.^.`uniref90_upi00045444bd^upi00045444bd^q:625-122,h:98-265^52.07%id^e:1e-47^.^.`uniref90_upi00045444bd^upi00045444bd^q:571-134,h:32-176^52.74%id^e:2e-42^.^.`uniref90_upi0…	comp19407_c0_seq1|m.40	92-1267[-]	sp|q5rbx0|znf7_ponab^q5rbx0^q:210-378,h:436-603^48.52%id^e:7e-48^recname: full=zinc finger protein 7;^eukaryota; metazoa; chordata; craniata; vertebrata; euteleostomi; mammalia; eutheria; euarchontoglires; primates; haplorrhini; catarrhini; hominidae; pongo`sp|q5rbx0|znf7_ponab^q5rbx0^q:172-385,h:290-526^38.91%id^e:2e-38^recname: full=zinc finger protein 7;^eukaryota; metazoa; chordata; craniata;…	uniref90_upi00045444bd^upi00045444bd^q:210-378,h:37-204^52.07%id^e:9e-50^.^.`uniref90_upi00045444bd^upi00045444bd^q:210-378,h:65-232^52.07%id^e:9e-50^.^.`uniref90_upi00045444bd^upi00045444bd^q:210-378,h:121-289^52.35%id^e:9e-49^.^.`uniref90_upi00045444bd^upi00045444bd^q:210-378,h:93-261^51.76%id^e:2e-48^.^.`uniref90_upi00045444bd^upi00045444bd^q:233-378,h:32-176^52.74%id^e:4e-43^.^.`uniref90_upi0…	pf13912.1^zf-c2h2_6^c2h2-type zinc finger^214-234^e:0.078`pf13894.1^zf-c2h2_4^c2h2-type zinc finger^215-237^e:0.045`pf13465.1^zf-h2c2_2^zinc-finger double domain^230-253^e:1.2e-06`pf00096.21^zf-c2h2^zinc finger, c2h2 type^243-265^e:1.9e-06`pf13894.1^zf-c2h2_4^c2h2-type zinc finger^243-265^e:0.045`pf13912.1^zf-c2h2_6^c2h2-type zinc finger^243-252^e:32`pf13465.1^zf-h2c2_2^zinc-finger double domain^…	.	.	.	go:0005634^cellular_component^nucleus`go:0003677^molecular_function^dna binding`go:0046872^molecular_function^metal ion binding`go:0006355^biological_process^regulation of transcription, dna-templated`go:0006351^biological_process^transcription, dna-templated	go:0046872^molecular_function^metal ion binding
comp19846_c0	comp19846_c0_seq1	sp|p08217|cel2a_human^p08217^q:914-237,h:27-266^40.98%id^e:3e-51^recname: full=chymotrypsin-like elastase family member 2a;^eukaryota; metazoa; chordata; craniata; vertebrata; euteleostomi; mammalia; eutheria; euarchontoglires; primates; haplorrhini; catarrhini; hominidae; homo	uniref90_q8i9p4^q8i9p4^q:932-234,h:63-299^50.63%id^e:1e-78^subname: full=serine protease 1;^eukaryota; metazoa; cnidaria; scyphozoa; semaeostomeae; ulmaridae; aurelia	comp19846_c0_seq1|m.42	228-1187[-]	sp|p08217|cel2a_human^p08217^q:83-317,h:16-266^40.78%id^e:1e-53^recname: full=chymotrypsin-like elastase family member 2a;^eukaryota; metazoa; chordata; craniata; vertebrata; euteleostomi; mammalia; eutheria; euarchontoglires; primates; haplorrhini; catarrhini; hominidae; homo	uniref90_q8i9p4^q8i9p4^q:80-318,h:57-299^50.62%id^e:3e-83^subname: full=serine protease 1;^eukaryota; metazoa; cnidaria; scyphozoa; semaeostomeae; ulmaridae; aurelia	pf01549.19^shk^shk domain-like^20-57^e:2.7e-07`pf00089.21^trypsin^trypsin^94-313^e:1.6e-60	sigp:1^16^0.806^yes	.	cog5640^protease	go:0005576^cellular_component^extracellular region`go:0036457^cellular_component^keratohyalin granule`go:0017171^molecular_function^serine hydrolase activity`go:0004252^molecular_function^serine-type endopeptidase activity	go:0004252^molecular_function^serine-type endopeptidase activity`go:0006508^biological_process^proteolysis
comp20016_c0	comp20016_c0_seq1	sp|q6pb93|galt2_mouse^q6pb93^q:879-523,h:447-564^35.77%id^e:2e-11^recname: full=polypeptide n-acetylgalactosaminyltransferase 2;^eukaryota; metazoa; chordata; craniata; vertebrata; euteleostomi; mammalia; eutheria; euarchontoglires; glires; rodentia; sciurognathi; muroidea; muridae; murinae; mus; mus	uniref90_upi0002b43cbb^upi0002b43cbb^q:984-499,h:58-222^30.3%id^e:5e-17^.^.	comp20016_c0_seq1|m.59	472-1200[-]	sp|q6pb93|galt2_mouse^q6pb93^q:108-226,h:447-564^35.77%id^e:1e-12^recname: full=polypeptide n-acetylgalactosaminyltransferase 2;^eukaryota; metazoa; chordata; craniata; vertebrata; euteleostomi; mammalia; eutheria; euarchontoglires; glires; rodentia; sciurognathi; muroidea; muridae; murinae; mus; mus	uniref90_upi0002b43cbb^upi0002b43cbb^q:73-234,h:58-222^30.3%id^e:2e-18^.^.	pf00652.17^ricin_b_lectin^ricin-type beta-trefoil lectin domain^113-224^e:1.2e-20	.	expaa=22.45^predhel=1^topology=i12-34o	cog5533^ubiquitin carboxyl-terminal hydrolase	go:0005576^cellular_component^extracellular region`go:0032580^cellular_component^golgi cisterna membrane`go:0005796^cellular_component^golgi lumen`go:0016021^cellular_component^integral component of membrane`go:0030145^molecular_function^manganese ion binding`go:0004653^molecular_function^polypeptide n-acetylgalactosaminyltransferase activity`go:0006493^biological_process^protein o-linked glycosy…	.
comp20156_c0	comp20156_c0_seq1	sp|p54366|gsc_drome^p54366^q:218-415,h:286-351^66.67%id^e:4e-24^recname: full=homeobox protein goosecoid;^eukaryota; metazoa; ecdysozoa; arthropoda; hexapoda; insecta; pterygota; neoptera; endopterygota; diptera; brachycera; muscomorpha; ephydroidea; drosophilidae; drosophila; sophophora	uniref90_a0a069duu2^a0a069duu2^q:215-403,h:183-245^84.13%id^e:1e-28^.^.	comp20156_c0_seq1|m.77	149-589[+]	sp|p54366|gsc_drome^p54366^q:24-87,h:286-349^68.75%id^e:1e-25^recname: full=homeobox protein goosecoid;^eukaryota; metazoa; ecdysozoa; arthropoda; hexapoda; insecta; pterygota; neoptera; endopterygota; diptera; brachycera; muscomorpha; ephydroidea; drosophilidae; drosophila; sophophora	uniref90_f4yxc1^f4yxc1^q:15-115,h:157-262^58.49%id^e:1e-30^.^.	pf00046.24^homeobox^homeobox domain^25-81^e:2.3e-23	.	.	.	go:0005634^cellular_component^nucleus`go:0046982^molecular_function^protein heterodimerization activity`go:0042803^molecular_function^protein homodimerization activity`go:0001078^molecular_function^rna polymerase ii core promoter proximal region sequence-specific dna binding transcription factor activity involved in negative regulation of transcription`go:0043565^molecular_function^sequence-speci…	go:0003677^molecular_function^dna binding
comp20156_c0	comp20156_c0_seq2	sp|p54366|gsc_drome^p54366^q:317-508,h:286-349^68.75%id^e:2e-23^recname: full=homeobox protein goosecoid;^eukaryota; metazoa; ecdysozoa; arthropoda; hexapoda; insecta; pterygota; neoptera; endopterygota; diptera; brachycera; muscomorpha; ephydroidea; drosophilidae; drosophila; sophophora	uniref90_a0a069duu2^a0a069duu2^q:314-502,h:183-245^84.13%id^e:2e-28^.^.	comp20156_c0_seq2|m.78	248-688[+]	sp|p54366|gsc_drome^p54366^q:24-87,h:286-349^68.75%id^e:1e-25^recname: full=homeobox protein goosecoid;^eukaryota; metazoa; ecdysozoa; arthropoda; hexapoda; insecta; pterygota; neoptera; endopterygota; diptera; brachycera; muscomorpha; ephydroidea; drosophilidae; drosophila; sophophora	uniref90_f4yxc1^f4yxc1^q:15-115,h:157-262^58.49%id^e:1e-30^.^.	pf00046.24^homeobox^homeobox domain^25-81^e:2.3e-23	.	.	.	go:0005634^cellular_component^nucleus`go:0046982^molecular_function^protein heterodimerization activity`go:0042803^molecular_function^protein homodimerization activity`go:0001078^molecular_function^rna polymerase ii core promoter proximal region sequence-specific dna binding transcription factor activity involved in negative regulation of transcription`go:0043565^molecular_function^sequence-speci…	go:0003677^molecular_function^dna binding
comp20312_c0	comp20312_c0_seq1	sp|p04813|ctr2_canfa^p04813^q:91-822,h:19-258^44.49%id^e:2e-53^recname: full=chymotrypsinogen 2;^eukaryota; metazoa; chordata; craniata; vertebrata; euteleostomi; mammalia; eutheria; laurasiatheria; carnivora; caniformia; canidae; canis	uniref90_upi0002b48509^upi0002b48509^q:91-828,h:74-323^46.61%id^e:6e-73^.^.	comp20312_c0_seq1|m.98	1-837[+]	sp|p04813|ctr2_canfa^p04813^q:31-274,h:19-258^44.49%id^e:5e-54^recname: full=chymotrypsinogen 2;^eukaryota; metazoa; chordata; craniata; vertebrata; euteleostomi; mammalia; eutheria; laurasiatheria; carnivora; caniformia; canidae; canis	uniref90_upi0002b48509^upi0002b48509^q:31-276,h:74-323^46.61%id^e:1e-73^.^.	pf00089.21^trypsin^trypsin^41-272^e:4.6e-64`pf09342.6^duf1986^domain of unknown function (duf1986)^49-165^e:1.4e-08	sigp:1^24^0.821^yes	.	cog5640^protease	go:0005615^cellular_component^extracellular space`go:0004252^molecular_function^serine-type endopeptidase activity`go:0007586^biological_process^digestion	go:0004252^molecular_function^serine-type endopeptidase activity`go:0006508^biological_process^proteolysis
comp20347_c0	comp20347_c0_seq1	sp|q6inx3|mleca_xenla^q6inx3^q:107-850,h:25-276^53.36%id^e:1e-73^recname: full=malectin-a;^eukaryota; metazoa; chordata; craniata; vertebrata; euteleostomi; amphibia; batrachia; anura; pipoidea; pipidae; xenopodinae; xenopus; xenopus	uniref90_t2mdh8^t2mdh8^q:113-850,h:40-283^70.33%id^e:5e-105^subname: full=malectin;^eukaryota; metazoa; cnidaria; hydrozoa; hydroida; anthomedusae; hydridae; hydra	comp20347_c0_seq1|m.122	2-853[+]	sp|q5fvq4|mlec_rat^q5fvq4^q:44-283,h:47-291^52.03%id^e:3e-84^recname: full=malectin;^eukaryota; metazoa; chordata; craniata; vertebrata; euteleostomi; mammalia; eutheria; euarchontoglires; glires; rodentia; sciurognathi; muroidea; muridae; murinae; rattus	uniref90_t2mdh8^t2mdh8^q:14-283,h:18-283^65.56%id^e:1e-120^subname: full=malectin;^eukaryota; metazoa; cnidaria; hydrozoa; hydroida; anthomedusae; hydridae; hydra	pf11721.3^malectin^di-glucose binding within endoplasmic reticulum^44-203^e:6.6e-36	.	expaa=39.59^predhel=2^topology=i19-38o262-281i	.	go:0005783^cellular_component^endoplasmic reticulum`go:0005789^cellular_component^endoplasmic reticulum membrane`go:0016021^cellular_component^integral component of membrane`go:0030246^molecular_function^carbohydrate binding`go:0005975^biological_process^carbohydrate metabolic process	.
comp20372_c0	comp20372_c0_seq1	sp|p11833|tbb_parli^p11833^q:1164-1,h:1-388^99.23%id^e:0^recname: full=tubulin beta chain;^eukaryota; metazoa; echinodermata; eleutherozoa; echinozoa; echinoidea; euechinoidea; echinacea; echinoida; echinidae; paracentrotus	uniref90_p68371^p68371^q:1164-1,h:1-388^99.48%id^e:0^recname: full=tubulin beta-4b chain;^eukaryota; metazoa; chordata; craniata; vertebrata; euteleostomi; mammalia; eutheria; euarchontoglires; primates; haplorrhini; catarrhini; hominidae; homo	comp20372_c0_seq1|m.131	1-1164[-]	sp|p68372|tbb4b_mouse^p68372^q:1-388,h:1-388^99.48%id^e:0^recname: full=tubulin beta-4b chain;^eukaryota; metazoa; chordata; craniata; vertebrata; euteleostomi; mammalia; eutheria; euarchontoglires; glires; rodentia; sciurognathi; muroidea; muridae; murinae; mus; mus	uniref90_p68371^p68371^q:1-388,h:1-388^99.48%id^e:0^recname: full=tubulin beta-4b chain;^eukaryota; metazoa; chordata; craniata; vertebrata; euteleostomi; mammalia; eutheria; euarchontoglires; primates; haplorrhini; catarrhini; hominidae; homo	pf10644.4^misat_tub_segii^misato segment ii tubulin-like domain^2-71^e:1.3e-05`pf00091.20^tubulin^tubulin/ftsz family, gtpase domain^3-222^e:2.8e-70`pf03953.12^tubulin_c^tubulin c-terminal domain^261-382^e:7.4e-51	.	.	cog5023^tubulin is the major constituent of microtubules. it binds two moles of gtp, one at an exchangeable site on the beta chain and one at a non-exchangeable site on the alpha chain (by similarity)	go:0005737^cellular_component^cytoplasm`go:0005874^cellular_component^microtubule`go:0045298^cellular_component^tubulin complex`go:0003725^molecular_function^double-stranded rna binding`go:0005525^molecular_function^gtp binding`go:0003924^molecular_function^gtpase activity`go:0005200^molecular_function^structural constituent of cytoskeleton`go:0007017^biological_process^microtubule-based process`…	go:0003924^molecular_function^gtpase activity`go:0005525^molecular_function^gtp binding`go:0006184^biological_process^gtp catabolic process`go:0051258^biological_process^protein polymerization`go:0043234^cellular_component^protein complex
comp20389_c0	comp20389_c0_seq1	sp|p40313|ctrl_human^p40313^q:1007-291,h:33-263^42.32%id^e:2e-53^recname: full=chymotrypsin-like protease ctrl-1;^eukaryota; metazoa; chordata; craniata; vertebrata; euteleostomi; mammalia; eutheria; euarchontoglires; primates; haplorrhini; catarrhini; hominidae; homo	uniref90_upi0002b43e94^upi0002b43e94^q:1076-294,h:2-262^50.19%id^e:9e-80^.^.	comp20389_c0_seq1|m.141	288-1085[-]	sp|p40313|ctrl_human^p40313^q:27-265,h:33-263^42.32%id^e:7e-55^recname: full=chymotrypsin-like protease ctrl-1;^eukaryota; metazoa; chordata; craniata; vertebrata; euteleostomi; mammalia; eutheria; euarchontoglires; primates; haplorrhini; catarrhini; hominidae; homo	uniref90_upi0002b43e94^upi0002b43e94^q:4-264,h:2-262^50.19%id^e:1e-81^.^.	pf00089.21^trypsin^trypsin^28-259^e:2.7e-69`pf09342.6^duf1986^domain of unknown function (duf1986)^38-154^e:2.9e-06	sigp:1^17^0.743^yes	.	cog5640^protease	go:0005615^cellular_component^extracellular space`go:0004252^molecular_function^serine-type endopeptidase activity`go:0007586^biological_process^digestion`go:0006508^biological_process^proteolysis	go:0004252^molecular_function^serine-type endopeptidase activity`go:0006508^biological_process^proteolysis
comp20397_c0	comp20397_c0_seq1	.	uniref90_q6tgb9^q6tgb9^q:836-132,h:41-254^27.73%id^e:1e-20^.^.`uniref90_q6tgb9^q6tgb9^q:698-36,h:26-225^25.79%id^e:5e-19^.^.`uniref90_q6tgb9^q6tgb9^q:839-303,h:119-276^23.46%id^e:8e-12^.^.	comp20397_c0_seq1|m.144	3-839[-]	.	uniref90_q6tgb9^q6tgb9^q:2-236,h:41-254^27.73%id^e:1e-20^.^.`uniref90_q6tgb9^q6tgb9^q:48-268,h:26-225^25.79%id^e:5e-19^.^.`uniref90_q6tgb9^q6tgb9^q:1-179,h:119-276^23.46%id^e:8e-12^.^.	.	.	.	.	.	.
comp20403_c0	comp20403_c0_seq1	sp|p40313|ctrl_human^p40313^q:124-858,h:18-261^44.05%id^e:4e-61^recname: full=chymotrypsin-like protease ctrl-1;^eukaryota; metazoa; chordata; craniata; vertebrata; euteleostomi; mammalia; eutheria; euarchontoglires; primates; haplorrhini; catarrhini; hominidae; homo	uniref90_upi0002b48509^upi0002b48509^q:127-846,h:74-319^44.31%id^e:5e-72^.^.	comp20403_c0_seq1|m.152	70-870[+]	sp|p40313|ctrl_human^p40313^q:19-263,h:18-261^44.05%id^e:3e-62^recname: full=chymotrypsin-like protease ctrl-1;^eukaryota; metazoa; chordata; craniata; vertebrata; euteleostomi; mammalia; eutheria; euarchontoglires; primates; haplorrhini; catarrhini; hominidae; homo	uniref90_upi0002b48509^upi0002b48509^q:20-259,h:74-319^44.31%id^e:5e-73^.^.	pf00089.21^trypsin^trypsin^31-259^e:6.4e-73`pf09342.6^duf1986^domain of unknown function (duf1986)^40-187^e:3.4e-08	sigp:1^19^0.832^yes	.	cog5640^protease	go:0005615^cellular_component^extracellular space`go:0004252^molecular_function^serine-type endopeptidase activity`go:0007586^biological_process^digestion`go:0006508^biological_process^proteolysis	go:0004252^molecular_function^serine-type endopeptidase activity`go:0006508^biological_process^proteolysis
comp20412_c0	comp20412_c0_seq1	.	.	comp20412_c0_seq1|m.158	546-971[+]	.	.	pf01549.19^shk^shk domain-like^21-55^e:2.6e-05	sigp:1^20^0.883^yes	.	.	.	.
comp20427_c0	comp20427_c0_seq1	sp|q6p8j7|kcrs_mouse^q6p8j7^q:219-1,h:42-114^69.86%id^e:2e-29^recname: full=creatine kinase s-type, mitochondrial;^eukaryota; metazoa; chordata; craniata; vertebrata; euteleostomi; mammalia; eutheria; euarchontoglires; glires; rodentia; sciurognathi; muroidea; muridae; murinae; mus; mus	uniref90_q6rsh1^q6rsh1^q:213-1,h:38-108^76.06%id^e:2e-29^.^.	comp20427_c0_seq1|m.169	1-378[-]	sp|q6p8j7|kcrs_mouse^q6p8j7^q:54-126,h:42-114^69.86%id^e:2e-31^recname: full=creatine kinase s-type, mitochondrial;^eukaryota; metazoa; chordata; craniata; vertebrata; euteleostomi; mammalia; eutheria; euarchontoglires; glires; rodentia; sciurognathi; muroidea; muridae; murinae; mus; mus	uniref90_q6rsh1^q6rsh1^q:56-126,h:38-108^76.06%id^e:2e-31^.^.	pf02807.10^atp-gua_ptransn^atp:guanido phosphotransferase, n-terminal domain^67-126^e:4.2e-20	.	expaa=21.78^predhel=1^topology=i12-34o	cog3869^atp guanido phosphotransferase	go:0005743^cellular_component^mitochondrial inner membrane`go:0005739^cellular_component^mitochondrion`go:0005524^molecular_function^atp binding`go:0004111^molecular_function^creatine kinase activity`go:0006603^biological_process^phosphocreatine metabolic process	go:0016301^molecular_function^kinase activity`go:0016772^molecular_function^transferase activity, transferring phosphorus-containing groups
comp20467_c0	comp20467_c0_seq1	sp|q2hj94|dnja2_bovin^q2hj94^q:1763-555,h:1-392^58.42%id^e:6e-150^recname: full=dnaj homolog subfamily a member 2;^eukaryota; metazoa; chordata; craniata; vertebrata; euteleostomi; mammalia; eutheria; laurasiatheria; cetartiodactyla; ruminantia; pecora; bovidae; bovinae; bos	uniref90_g3phc6^g3phc6^q:1763-546,h:1-395^58.62%id^e:2e-150^.^.	comp20467_c0_seq1|m.178	489-1763[-]	sp|q2hj94|dnja2_bovin^q2hj94^q:1-422,h:1-410^59.34%id^e:1e-165^recname: full=dnaj homolog subfamily a member 2;^eukaryota; metazoa; chordata; craniata; vertebrata; euteleostomi; mammalia; eutheria; laurasiatheria; cetartiodactyla; ruminantia; pecora; bovidae; bovinae; bos	uniref90_v9kn62^v9kn62^q:1-422,h:1-410^59.81%id^e:4e-168^.^.	pf00226.26^dnaj^dnaj domain^9-69^e:9.5e-25`pf00684.14^dnaj_cxxcxgxg^dnaj central domain^152-218^e:2.5e-14`pf01556.13^ctdii^dnaj c terminal domain^275-350^e:5.6e-17	.	.	cog0484^atp binding to dnak triggers the release of the substrate protein, thus completing the reaction cycle. several rounds of atp-dependent interactions between dnaj, dnak and grpe are required for fully efficient folding. also involved, together with dnak and grpe, in the dna replication of plasmids through activation of initiation proteins (by similarity)	go:0016020^cellular_component^membrane`go:0005524^molecular_function^atp binding`go:0046872^molecular_function^metal ion binding`go:0006457^biological_process^protein folding`go:0009408^biological_process^response to heat	go:0031072^molecular_function^heat shock protein binding`go:0051082^molecular_function^unfolded protein binding
comp20473_c0	comp20473_c0_seq1	sp|q91xa9|chia_mouse^q91xa9^q:1376-252,h:25-406^50.26%id^e:2e-127^recname: full=acidic mammalian chitinase;^eukaryota; metazoa; chordata; craniata; vertebrata; euteleostomi; mammalia; eutheria; euarchontoglires; glires; rodentia; sciurognathi; muroidea; muridae; murinae; mus; mus	uniref90_q6zyn0^q6zyn0^q:1385-90,h:21-464^59.51%id^e:1e-177^.^.	comp20473_c0_seq1|m.180	84-1439[-]	sp|q6ry07|chia_rat^q6ry07^q:1-396,h:4-406^48.9%id^e:8e-129^recname: full=acidic mammalian chitinase;^eukaryota; metazoa; chordata; craniata; vertebrata; euteleostomi; mammalia; eutheria; euarchontoglires; glires; rodentia; sciurognathi; muroidea; muridae; murinae; rattus	uniref90_q6zyn0^q6zyn0^q:2-450,h:4-464^58.85%id^e:0^.^.	pf00704.23^glyco_hydro_18^glycosyl hydrolases family 18^21-359^e:8.6e-107	sigp:1^17^0.909^yes	.	cog3325^chitinase	go:0005737^cellular_component^cytoplasm`go:0005576^cellular_component^extracellular region`go:0005615^cellular_component^extracellular space`go:0008061^molecular_function^chitin binding`go:0004568^molecular_function^chitinase activity`go:0006915^biological_process^apoptotic process`go:0006032^biological_process^chitin catabolic process`go:0002376^biological_process^immune system process`go:000027…	go:0004553^molecular_function^hydrolase activity, hydrolyzing o-glycosyl compounds`go:0005975^biological_process^carbohydrate metabolic process
comp20487_c0	comp20487_c0_seq1	sp|p41114|tpm1_podca^p41114^q:1075-452,h:35-242^45.67%id^e:6e-29^recname: full=tropomyosin-1;^eukaryota; metazoa; cnidaria; hydrozoa; hydroida; anthomedusae; hydractiniidae; podocoryna	uniref90_t2mhq2^t2mhq2^q:1084-452,h:32-242^49.76%id^e:9e-45^subname: full=tropomyosin alpha-1 chain;^eukaryota; metazoa; cnidaria; hydrozoa; hydroida; anthomedusae; hydridae; hydra	comp20487_c0_seq1|m.187	449-1177[-]	sp|p41114|tpm1_podca^p41114^q:1-242,h:1-242^47.11%id^e:8e-53^recname: full=tropomyosin-1;^eukaryota; metazoa; cnidaria; hydrozoa; hydroida; anthomedusae; hydractiniidae; podocoryna	uniref90_t2mhq2^t2mhq2^q:1-242,h:1-242^50.83%id^e:7e-66^subname: full=tropomyosin alpha-1 chain;^eukaryota; metazoa; cnidaria; hydrozoa; hydroida; anthomedusae; hydridae; hydra	pf12718.2^tropomyosin_1^tropomyosin like^3-109^e:2.6e-13`pf00261.15^tropomyosin^tropomyosin^6-242^e:3e-52	.	.	.	.	.
comp20504_c0	comp20504_c0_seq1	sp|q6p823|h33_xentr^q6p823^q:939-532,h:1-136^99.26%id^e:6e-80^recname: full=histone h3.3;^eukaryota; metazoa; chordata; craniata; vertebrata; euteleostomi; amphibia; batrachia; anura; pipoidea; pipidae; xenopodinae; xenopus; silurana	uniref90_m4aza4^m4aza4^q:942-532,h:1-137^96.35%id^e:6e-79^.^.	comp20504_c0_seq1|m.191	529-939[-]	sp|q8wsf1|h33_trips^q8wsf1^q:1-136,h:1-136^100%id^e:2e-93^recname: full=histone h3.3;^eukaryota; metazoa; ecdysozoa; nematoda; enoplea; dorylaimia; trichocephalida; trichinellidae; trichinella	uniref90_q8wsf1^q8wsf1^q:1-136,h:1-136^100%id^e:9e-92^recname: full=histone h3.3;^eukaryota; metazoa; ecdysozoa; nematoda; enoplea; dorylaimia; trichocephalida; trichinellidae; trichinella	pf00125.19^histone^core histone h2a/h2b/h3/h4^58-132^e:4.4e-33	.	.	.	go:0000786^cellular_component^nucleosome`go:0005634^cellular_component^nucleus`go:0003677^molecular_function^dna binding`go:0006334^biological_process^nucleosome assembly	go:0003677^molecular_function^dna binding
comp20577_c0	comp20577_c0_seq1	sp|o75467|z324a_human^o75467^q:1758-1033,h:259-503^37.5%id^e:7e-45^recname: full=zinc finger protein 324a;^eukaryota; metazoa; chordata; craniata; vertebrata; euteleostomi; mammalia; eutheria; euarchontoglires; primates; haplorrhini; catarrhini; hominidae; homo`sp|o75467|z324a_human^o75467^q:1617-1033,h:250-419^30.3%id^e:5e-23^recname: full=zinc finger protein 324a;^eukaryota; metazoa; chordata; …	uniref90_k1pph7^k1pph7^q:1758-1030,h:346-591^38.31%id^e:4e-51^.^.`uniref90_k1pph7^k1pph7^q:1692-1033,h:273-534^28.41%id^e:1e-26^.^.	comp20577_c0_seq1|m.209	913-2379[-]	sp|o75467|z324a_human^o75467^q:208-462,h:259-513^36.4%id^e:6e-47^recname: full=zinc finger protein 324a;^eukaryota; metazoa; chordata; craniata; vertebrata; euteleostomi; mammalia; eutheria; euarchontoglires; primates; haplorrhini; catarrhini; hominidae; homo`sp|o75467|z324a_human^o75467^q:255-449,h:250-419^30.3%id^e:8e-24^recname: full=zinc finger protein 324a;^eukaryota; metazoa; chordata; cran…	uniref90_k1pph7^k1pph7^q:208-450,h:346-591^38.31%id^e:3e-53^.^.`uniref90_k1pph7^k1pph7^q:230-449,h:273-534^28.41%id^e:7e-28^.^.`uniref90_k1pph7^k1pph7^q:307-449,h:266-450^26.74%id^e:5e-15^.^.	pf00096.21^zf-c2h2^zinc finger, c2h2 type^207-228^e:0.00022`pf12874.2^zf-met^zinc-finger of c2h2 type^207-228^e:8.5e-05`pf13912.1^zf-c2h2_6^c2h2-type zinc finger^207-228^e:0.91`pf13894.1^zf-c2h2_4^c2h2-type zinc finger^208-228^e:4e-05`pf13465.1^zf-h2c2_2^zinc-finger double domain^221-244^e:3.7e-08`pf00096.21^zf-c2h2^zinc finger, c2h2 type^234-256^e:0.0014`pf13894.1^zf-c2h2_4^c2h2-type zinc finger…	.	.	cog5048^zinc finger protein	go:0005634^cellular_component^nucleus`go:0003677^molecular_function^dna binding`go:0046872^molecular_function^metal ion binding`go:0006355^biological_process^regulation of transcription, dna-templated`go:0006351^biological_process^transcription, dna-templated	go:0046872^molecular_function^metal ion binding
comp20659_c0	comp20659_c0_seq1	.	uniref90_q6vq14^q6vq14^q:274-780,h:21-190^94.12%id^e:4e-101^.^.	comp20659_c0_seq1|m.239	154-783[+]	sp|q90839|dkk3_chick^q90839^q:66-203,h:136-277^27.03%id^e:1e-05^recname: full=dickkopf-related protein 3;^eukaryota; metazoa; chordata; craniata; vertebrata; euteleostomi; testudines + archosauria group; archosauria; dinosauria; saurischia; theropoda; coelurosauria; aves; neognathae; galliformes; phasianidae; phasianinae; gallus	uniref90_q6vq14^q6vq14^q:42-209,h:22-190^94.67%id^e:2e-112^.^.	.	sigp:1^22^0.721^yes	.	.	go:0005576^cellular_component^extracellular region`go:0007275^biological_process^multicellular organismal development`go:0030178^biological_process^negative regulation of wnt signaling pathway`go:0016055^biological_process^wnt signaling pathway	.
comp20770_c0	comp20770_c0_seq1	sp|o75095|megf6_human^o75095^q:1321-458,h:43-373^30.03%id^e:9e-27^recname: full=multiple epidermal growth factor-like domains protein 6;^eukaryota; metazoa; chordata; craniata; vertebrata; euteleostomi; mammalia; eutheria; euarchontoglires; primates; haplorrhini; catarrhini; hominidae; homo`sp|o75095|megf6_human^o75095^q:1165-392,h:215-473^31.16%id^e:2e-20^recname: full=multiple epidermal growth …	uniref90_i1g938^i1g938^q:1216-458,h:67-320^37.88%id^e:2e-35^.^.`uniref90_i1g938^i1g938^q:1018-494,h:220-390^35.75%id^e:2e-20^.^.`uniref90_i1g938^i1g938^q:1018-608,h:261-393^39.31%id^e:1e-11^.^.	comp20770_c0_seq1|m.250	155-1399[-]	sp|o75095|megf6_human^o75095^q:27-314,h:43-373^30.03%id^e:2e-30^recname: full=multiple epidermal growth factor-like domains protein 6;^eukaryota; metazoa; chordata; craniata; vertebrata; euteleostomi; mammalia; eutheria; euarchontoglires; primates; haplorrhini; catarrhini; hominidae; homo`sp|o75095|megf6_human^o75095^q:79-336,h:215-473^31.16%id^e:5e-24^recname: full=multiple epidermal growth fact…	uniref90_i1g938^i1g938^q:62-315,h:67-321^38.43%id^e:1e-39^.^.`uniref90_i1g938^i1g938^q:128-302,h:220-390^35.75%id^e:6e-24^.^.`uniref90_i1g938^i1g938^q:128-264,h:261-393^40.69%id^e:8e-15^.^.	pf07546.8^emi^emi domain^29-100^e:2.2e-07`pf07645.10^egf_ca^calcium-binding egf domain^142-182^e:2.8e-09`pf12662.2^cegf^complement clr-like egf-like^164-187^e:1.3e-10`pf07645.10^egf_ca^calcium-binding egf domain^184-226^e:3.9e-07`pf07645.10^egf_ca^calcium-binding egf domain^231-270^e:1.5e-06`pf14670.1^fxa_inhibition^coagulation factor xa inhibitory site^276-311^e:9.6e-11`pf02140.13^gal_lectin^gal…	sigp:1^22^0.846^yes	.	.	go:0005576^cellular_component^extracellular region`go:0005509^molecular_function^calcium ion binding`go:0005515^molecular_function^protein binding	go:0005515^molecular_function^protein binding`go:0005509^molecular_function^calcium ion binding`go:0030246^molecular_function^carbohydrate binding
comp20770_c0	comp20770_c0_seq1	sp|o75095|megf6_human^o75095^q:1321-458,h:43-373^30.03%id^e:9e-27^recname: full=multiple epidermal growth factor-like domains protein 6;^eukaryota; metazoa; chordata; craniata; vertebrata; euteleostomi; mammalia; eutheria; euarchontoglires; primates; haplorrhini; catarrhini; hominidae; homo`sp|o75095|megf6_human^o75095^q:1165-392,h:215-473^31.16%id^e:2e-20^recname: full=multiple epidermal growth …	uniref90_i1g938^i1g938^q:1216-458,h:67-320^37.88%id^e:2e-35^.^.`uniref90_i1g938^i1g938^q:1018-494,h:220-390^35.75%id^e:2e-20^.^.`uniref90_i1g938^i1g938^q:1018-608,h:261-393^39.31%id^e:1e-11^.^.	comp20770_c0_seq1|m.252	1209-1556[-]	.	.	.	.	.	.	.	.
comp20865_c0	comp20865_c0_seq1	sp|q9gv72|ctx1_carra^q9gv72^q:679-221,h:298-449^59.48%id^e:6e-62^recname: full=toxin crtx-a;^eukaryota; metazoa; cnidaria; cubozoa; carybdeida; carybdeidae; carybdea	uniref90_q9gv72^q9gv72^q:679-221,h:298-449^59.48%id^e:3e-60^recname: full=toxin crtx-a;^eukaryota; metazoa; cnidaria; cubozoa; carybdeida; carybdeidae; carybdea	.	.	.	.	.	.	.	.	go:0016021^cellular_component^integral component of membrane`go:0042151^cellular_component^nematocyst`go:0044218^cellular_component^other organism cell membrane`go:0044179^biological_process^hemolysis in other organism`go:0006811^biological_process^ion transport	.
comp21245_c0	comp21245_c0_seq1	sp|a6nmz7|co6a6_human^a6nmz7^q:324-2066,h:613-1180^28.55%id^e:9e-47^recname: full=collagen alpha-6(vi) chain;^eukaryota; metazoa; chordata; craniata; vertebrata; euteleostomi; mammalia; eutheria; euarchontoglires; primates; haplorrhini; catarrhini; hominidae; homo`sp|a6nmz7|co6a6_human^a6nmz7^q:339-2105,h:226-805^26.66%id^e:2e-42^recname: full=collagen alpha-6(vi) chain;^eukaryota; metazoa; chord…	uniref90_t2miy5^t2miy5^q:330-2078,h:5-588^45.64%id^e:4e-158^subname: full=collagen alpha-5(vi) chain;^eukaryota; metazoa; cnidaria; hydrozoa; hydroida; anthomedusae; hydridae; hydra`uniref90_t2miy5^t2miy5^q:915-2111,h:3-403^46.13%id^e:1e-101^subname: full=collagen alpha-5(vi) chain;^eukaryota; metazoa; cnidaria; hydrozoa; hydroida; anthomedusae; hydridae; hydra`uniref90_t2miy5^t2miy5^q:1491-2111,…	comp21245_c0_seq1|m.284	243-2111[+]	sp|q8c6k9|co6a6_mouse^q8c6k9^q:28-608,h:612-1178^29.43%id^e:2e-51^recname: full=collagen alpha-6(vi) chain;^eukaryota; metazoa; chordata; craniata; vertebrata; euteleostomi; mammalia; eutheria; euarchontoglires; glires; rodentia; sciurognathi; muroidea; muridae; murinae; mus; mus`sp|q8c6k9|co6a6_mouse^q8c6k9^q:33-621,h:225-804^28.5%id^e:2e-48^recname: full=collagen alpha-6(vi) chain;^eukaryota; m…	uniref90_t2miy5^t2miy5^q:30-612,h:5-588^45.64%id^e:2e-166^subname: full=collagen alpha-5(vi) chain;^eukaryota; metazoa; cnidaria; hydrozoa; hydroida; anthomedusae; hydridae; hydra`uniref90_t2miy5^t2miy5^q:225-623,h:3-403^46.13%id^e:8e-110^subname: full=collagen alpha-5(vi) chain;^eukaryota; metazoa; cnidaria; hydrozoa; hydroida; anthomedusae; hydridae; hydra`uniref90_t2miy5^t2miy5^q:30-420,h:201-…	pf00092.23^vwa^von willebrand factor type a domain^36-204^e:1.3e-32`pf13519.1^vwa_2^von willebrand factor type a domain^36-182^e:3.2e-13`pf13768.1^vwa_3^von willebrand factor type a domain^38-185^e:6.9`pf00092.23^vwa^von willebrand factor type a domain^233-401^e:2.5e-35`pf13519.1^vwa_2^von willebrand factor type a domain^233-390^e:3.9e-15`pf13768.1^vwa_3^von willebrand factor type a domain^234-38…	sigp:1^24^0.713^yes	expaa=14.88^predhel=1^topology=i7-26o	.	go:0005581^cellular_component^collagen trimer`go:0031012^cellular_component^extracellular matrix`go:0005578^cellular_component^proteinaceous extracellular matrix`go:0007155^biological_process^cell adhesion	.
comp21381_c0	comp21381_c0_seq1	sp|q9dbi0|tmps6_mouse^q9dbi0^q:1177-1935,h:561-807^40.15%id^e:6e-55^recname: full=transmembrane protease serine 6;^eukaryota; metazoa; chordata; craniata; vertebrata; euteleostomi; mammalia; eutheria; euarchontoglires; glires; rodentia; sciurognathi; muroidea; muridae; murinae; mus; mus	uniref90_r0l328^r0l328^q:1207-1935,h:9-246^45.16%id^e:2e-60^.^.	comp21381_c0_seq1|m.292	187-1950[+]	sp|q9dbi0|tmps6_mouse^q9dbi0^q:331-583,h:561-807^40.15%id^e:9e-57^recname: full=transmembrane protease serine 6;^eukaryota; metazoa; chordata; craniata; vertebrata; euteleostomi; mammalia; eutheria; euarchontoglires; glires; rodentia; sciurognathi; muroidea; muridae; murinae; mus; mus	uniref90_r0l328^r0l328^q:341-583,h:9-246^45.16%id^e:2e-62^.^.	pf01549.19^shk^shk domain-like^38-78^e:1.4e-06`pf01549.19^shk^shk domain-like^82-122^e:0.00032`pf01549.19^shk^shk domain-like^127-167^e:4.2e-06`pf01549.19^shk^shk domain-like^171-211^e:1.1e-06`pf01549.19^shk^shk domain-like^222-262^e:1.7e-05`pf01549.19^shk^shk domain-like^276-316^e:5.6e-06`pf00089.21^trypsin^trypsin^344-582^e:3e-66	sigp:1^32^0.882^yes	.	cog5640^protease	go:0016021^cellular_component^integral component of membrane`go:0005886^cellular_component^plasma membrane`go:0004252^molecular_function^serine-type endopeptidase activity`go:0042730^biological_process^fibrinolysis`go:0055072^biological_process^iron ion homeostasis`go:0006508^biological_process^proteolysis	go:0004252^molecular_function^serine-type endopeptidase activity`go:0006508^biological_process^proteolysis
comp21645_c0	comp21645_c0_seq1	sp|q7sic1|fucl_angan^q7sic1^q:624-1031,h:10-150^42.55%id^e:2e-29^recname: full=fucolectin;^eukaryota; metazoa; chordata; craniata; vertebrata; euteleostomi; actinopterygii; neopterygii; teleostei; anguilliformes; anguillidae; anguilla`sp|q7sic1|fucl_angan^q7sic1^q:174-590,h:8-150^40.28%id^e:4e-26^recname: full=fucolectin;^eukaryota; metazoa; chordata; craniata; vertebrata; euteleostomi; actinopte…	uniref90_upi0003c1242e^upi0003c1242e^q:174-1049,h:166-458^45.27%id^e:6e-70^.^.`uniref90_upi0003c1242e^upi0003c1242e^q:174-1043,h:41-308^40.47%id^e:9e-55^.^.`uniref90_upi0003c1242e^upi0003c1242e^q:525-1043,h:2-155^40.22%id^e:9e-21^.^.	comp21645_c0_seq1|m.304	114-1130[+]	sp|q7sic1|fucl_angan^q7sic1^q:171-306,h:10-150^42.55%id^e:9e-30^recname: full=fucolectin;^eukaryota; metazoa; chordata; craniata; vertebrata; euteleostomi; actinopterygii; neopterygii; teleostei; anguilliformes; anguillidae; anguilla`sp|q7sic1|fucl_angan^q7sic1^q:21-159,h:8-150^40.28%id^e:4e-26^recname: full=fucolectin;^eukaryota; metazoa; chordata; craniata; vertebrata; euteleostomi; actinoptery…	uniref90_upi0003c1242e^upi0003c1242e^q:21-312,h:166-458^45.27%id^e:3e-70^.^.`uniref90_upi0003c1242e^upi0003c1242e^q:21-310,h:41-308^40.47%id^e:2e-55^.^.`uniref90_upi0003c1242e^upi0003c1242e^q:138-314,h:2-159^39.89%id^e:5e-21^.^.	pf00754.20^f5_f8_type_c^f5/8 type c domain^33-156^e:3.3e-12`pf00754.20^f5_f8_type_c^f5/8 type c domain^179-293^e:1.2e-13	sigp:1^20^0.681^yes	.	.	go:0005576^cellular_component^extracellular region`go:0005509^molecular_function^calcium ion binding`go:0030246^molecular_function^carbohydrate binding`go:0042806^molecular_function^fucose binding`go:0007155^biological_process^cell adhesion`go:0010185^biological_process^regulation of cellular defense response`go:0001868^biological_process^regulation of complement activation, lectin pathway`go:004…	go:0007155^biological_process^cell adhesion
comp21786_c0	comp21786_c0_seq1	sp|q62232|six2_mouse^q62232^q:177-584,h:45-178^34.06%id^e:5e-19^recname: full=homeobox protein six2;^eukaryota; metazoa; chordata; craniata; vertebrata; euteleostomi; mammalia; eutheria; euarchontoglires; glires; rodentia; sciurognathi; muroidea; muridae; murinae; mus; mus	uniref90_g4xij7^g4xij7^q:177-611,h:97-241^57.93%id^e:7e-46^.^.	comp21786_c0_seq1|m.308	99-1496[+]	sp|q62232|six2_mouse^q62232^q:27-162,h:45-178^34.06%id^e:1e-19^recname: full=homeobox protein six2;^eukaryota; metazoa; chordata; craniata; vertebrata; euteleostomi; mammalia; eutheria; euarchontoglires; glires; rodentia; sciurognathi; muroidea; muridae; murinae; mus; mus	uniref90_g4xij7^g4xij7^q:27-171,h:97-241^57.93%id^e:8e-47^.^.	pf05920.6^homeobox_kn^homeobox kn domain^123-162^e:3.1e-13`pf00046.24^homeobox^homeobox domain^129-162^e:5.3e-07	.	.	.	go:0005634^cellular_component^nucleus`go:0005515^molecular_function^protein binding`go:0032403^molecular_function^protein complex binding`go:0043565^molecular_function^sequence-specific dna binding`go:0003700^molecular_function^sequence-specific dna binding transcription factor activity`go:0008283^biological_process^cell proliferation`go:0002062^biological_process^chondrocyte differentiation`go:0…	go:0003677^molecular_function^dna binding`go:0006355^biological_process^regulation of transcription, dna-templated
comp21786_c0	comp21786_c0_seq1	sp|q62232|six2_mouse^q62232^q:177-584,h:45-178^34.06%id^e:5e-19^recname: full=homeobox protein six2;^eukaryota; metazoa; chordata; craniata; vertebrata; euteleostomi; mammalia; eutheria; euarchontoglires; glires; rodentia; sciurognathi; muroidea; muridae; murinae; mus; mus	uniref90_g4xij7^g4xij7^q:177-611,h:97-241^57.93%id^e:7e-46^.^.	comp21786_c0_seq1|m.308	99-1496[+]	sp|q62232|six2_mouse^q62232^q:27-162,h:45-178^34.06%id^e:1e-19^recname: full=homeobox protein six2;^eukaryota; metazoa; chordata; craniata; vertebrata; euteleostomi; mammalia; eutheria; euarchontoglires; glires; rodentia; sciurognathi; muroidea; muridae; murinae; mus; mus	uniref90_g4xij7^g4xij7^q:27-171,h:97-241^57.93%id^e:8e-47^.^.	pf05920.6^homeobox_kn^homeobox kn domain^123-162^e:3.1e-13`pf00046.24^homeobox^homeobox domain^129-162^e:5.3e-07	.	.	.	go:0005634^cellular_component^nucleus`go:0005515^molecular_function^protein binding`go:0032403^molecular_function^protein complex binding`go:0043565^molecular_function^sequence-specific dna binding`go:0003700^molecular_function^sequence-specific dna binding transcription factor activity`go:0008283^biological_process^cell proliferation`go:0002062^biological_process^chondrocyte differentiation`go:0…	go:0003677^molecular_function^dna binding`go:0006355^biological_process^regulation of transcription, dna-templated
comp22905_c0	comp22905_c0_seq1	sp|o77750|aqp4_bovin^o77750^q:889-92,h:1-283^31.1%id^e:6e-44^recname: full=aquaporin-4;^eukaryota; metazoa; chordata; craniata; vertebrata; euteleostomi; mammalia; eutheria; laurasiatheria; cetartiodactyla; ruminantia; pecora; bovidae; bovinae; bos	uniref90_upi0000e45bde^upi0000e45bde^q:877-182,h:16-253^40.34%id^e:3e-52^.^.	comp22905_c0_seq1|m.365	89-895[-]	sp|o77750|aqp4_bovin^o77750^q:3-268,h:1-283^31.1%id^e:8e-45^recname: full=aquaporin-4;^eukaryota; metazoa; chordata; craniata; vertebrata; euteleostomi; mammalia; eutheria; laurasiatheria; cetartiodactyla; ruminantia; pecora; bovidae; bovinae; bos	uniref90_upi0000e45bde^upi0000e45bde^q:7-238,h:16-253^40.34%id^e:3e-53^.^.	pf00230.15^mip^major intrinsic protein^21-235^e:4.8e-56	.	expaa=127.80^predhel=6^topology=i27-49o59-81i102-124o146-165i177-199o219-238i	cog0580^channel that permits osmotically driven movement of water in both directions. it is involved in the osmoregulation and in the maintenance of cell turgor during volume expansion in rapidly growing cells. it mediates rapid entry or exit of water in response to abrupt changes in osmolarity (by similarity)	go:0016323^cellular_component^basolateral plasma membrane`go:0005911^cellular_component^cell-cell junction`go:0005737^cellular_component^cytoplasm`go:0009897^cellular_component^external side of plasma membrane`go:0016021^cellular_component^integral component of membrane`go:0015250^molecular_function^water channel activity`go:0071346^biological_process^cellular response to interferon-gamma`go:0070…	go:0005215^molecular_function^transporter activity`go:0006810^biological_process^transport`go:0016020^cellular_component^membrane
comp24389_c0	comp24389_c0_seq1	sp|q99j47|drs7b_mouse^q99j47^q:102-1028,h:23-321^50.81%id^e:8e-101^recname: full=dehydrogenase/reductase sdr family member 7b;^eukaryota; metazoa; chordata; craniata; vertebrata; euteleostomi; mammalia; eutheria; euarchontoglires; glires; rodentia; sciurognathi; muroidea; muridae; murinae; mus; mus	uniref90_q99j47^q99j47^q:102-1028,h:23-321^50.81%id^e:4e-99^recname: full=dehydrogenase/reductase sdr family member 7b;^eukaryota; metazoa; chordata; craniata; vertebrata; euteleostomi; mammalia; eutheria; euarchontoglires; glires; rodentia; sciurognathi; muroidea; muridae; murinae; mus; mus	comp24389_c0_seq1|m.375	3-1043[+]	sp|q99j47|drs7b_mouse^q99j47^q:34-342,h:23-321^50.81%id^e:1e-106^recname: full=dehydrogenase/reductase sdr family member 7b;^eukaryota; metazoa; chordata; craniata; vertebrata; euteleostomi; mammalia; eutheria; euarchontoglires; glires; rodentia; sciurognathi; muroidea; muridae; murinae; mus; mus	uniref90_q99j47^q99j47^q:34-342,h:23-321^50.81%id^e:6e-105^recname: full=dehydrogenase/reductase sdr family member 7b;^eukaryota; metazoa; chordata; craniata; vertebrata; euteleostomi; mammalia; eutheria; euarchontoglires; glires; rodentia; sciurognathi; muroidea; muridae; murinae; mus; mus	pf00106.20^adh_short^short chain dehydrogenase^70-244^e:2e-34`pf08659.5^kr^kr domain^71-246^e:9.4e-14`pf13460.1^nad_binding_10^nadh(p)-binding^72-300^e:8.4e-06`pf02719.10^polysacc_synt_2^polysaccharide biosynthesis protein^72-177^e:0.00018`pf13561.1^adh_short_c2^enoyl-(acyl carrier protein) reductase^78-264^e:8.4e-17`pf08643.5^duf1776^fungal family of unknown function (duf1776)^167-261^e:1.6e-06	.	expaa=23.50^predhel=1^topology=o32-54i	cog1028^short-chain dehydrogenase reductase	go:0016021^cellular_component^integral component of membrane`go:0005778^cellular_component^peroxisomal membrane`go:0016491^molecular_function^oxidoreductase activity	go:0016491^molecular_function^oxidoreductase activity`go:0008152^biological_process^metabolic process`go:0009058^biological_process^biosynthetic process
comp26904_c0	comp26904_c0_seq1	sp|q8ixy8|ppil6_human^q8ixy8^q:576-857,h:215-308^67.02%id^e:2e-35^recname: full=peptidyl-prolyl cis-trans isomerase-like 6;^eukaryota; metazoa; chordata; craniata; vertebrata; euteleostomi; mammalia; eutheria; euarchontoglires; primates; haplorrhini; catarrhini; hominidae; homo`sp|q8ixy8|ppil6_human^q8ixy8^q:154-567,h:25-162^33.33%id^e:2e-20^recname: full=peptidyl-prolyl cis-trans isomerase-like …	uniref90_upi0003ec0cc1^upi0003ec0cc1^q:576-860,h:142-236^67.37%id^e:6e-50^.^.`uniref90_upi0003ec0cc1^upi0003ec0cc1^q:262-570,h:2-104^38.83%id^e:6e-50^.^.	comp26904_c0_seq1|m.385	1-639[+]	sp|q9d6d8|ppil6_mouse^q9d6d8^q:52-189,h:27-164^37.68%id^e:9e-25^recname: full=peptidyl-prolyl cis-trans isomerase-like 6;^eukaryota; metazoa; chordata; craniata; vertebrata; euteleostomi; mammalia; eutheria; euarchontoglires; glires; rodentia; sciurognathi; muroidea; muridae; murinae; mus; mus	uniref90_x1zgx6^x1zgx6^q:52-212,h:8-170^39.26%id^e:8e-31^subname: full=uncharacterized protein;^eukaryota; metazoa; lophotrochozoa; annelida; polychaeta; scolecida; capitellida; capitellidae; capitella	.	.	.	cog0652^ppiases accelerate the folding of proteins	go:0003755^molecular_function^peptidyl-prolyl cis-trans isomerase activity`go:0006457^biological_process^protein folding	.
comp26904_c0	comp26904_c0_seq2	sp|q8ixy8|ppil6_human^q8ixy8^q:154-1014,h:25-308^49.13%id^e:6e-85^recname: full=peptidyl-prolyl cis-trans isomerase-like 6;^eukaryota; metazoa; chordata; craniata; vertebrata; euteleostomi; mammalia; eutheria; euarchontoglires; primates; haplorrhini; catarrhini; hominidae; homo	uniref90_a7s5b9^a7s5b9^q:148-1020,h:4-294^54.3%id^e:2e-102^subname: full=predicted protein;^eukaryota; metazoa; cnidaria; anthozoa; hexacorallia; actiniaria; edwardsiidae; nematostella	comp26904_c0_seq2|m.386	1-1047[+]	sp|q8ixy8|ppil6_human^q8ixy8^q:52-338,h:25-308^49.13%id^e:6e-95^recname: full=peptidyl-prolyl cis-trans isomerase-like 6;^eukaryota; metazoa; chordata; craniata; vertebrata; euteleostomi; mammalia; eutheria; euarchontoglires; primates; haplorrhini; catarrhini; hominidae; homo	uniref90_a7s5b9^a7s5b9^q:50-340,h:4-294^54.3%id^e:2e-103^subname: full=predicted protein;^eukaryota; metazoa; cnidaria; anthozoa; hexacorallia; actiniaria; edwardsiidae; nematostella	pf00160.16^pro_isomerase^cyclophilin type peptidyl-prolyl cis-trans isomerase/cld^172-337^e:6e-39	.	.	cog0652^ppiases accelerate the folding of proteins	go:0003755^molecular_function^peptidyl-prolyl cis-trans isomerase activity`go:0006457^biological_process^protein folding	go:0003755^molecular_function^peptidyl-prolyl cis-trans isomerase activity`go:0006457^biological_process^protein folding
comp26947_c0	comp26947_c0_seq1	sp|a0jm12|meg10_xentr^a0jm12^q:206-3,h:146-215^45.71%id^e:2e-08^recname: full=multiple epidermal growth factor-like domains protein 10;^eukaryota; metazoa; chordata; craniata; vertebrata; euteleostomi; amphibia; batrachia; anura; pipoidea; pipidae; xenopodinae; xenopus; silurana`sp|a0jm12|meg10_xentr^a0jm12^q:188-3,h:499-562^43.75%id^e:1e-05^recname: full=multiple epidermal growth factor-like dom…	uniref90_upi0002b48f5f^upi0002b48f5f^q:605-54,h:203-423^26.24%id^e:9e-18^.^.`uniref90_upi0002b48f5f^upi0002b48f5f^q:602-303,h:150-249^41.35%id^e:7e-15^.^.`uniref90_upi0002b48f5f^upi0002b48f5f^q:602-300,h:373-473^34.95%id^e:4e-09^.^.`uniref90_upi0002b48f5f^upi0002b48f5f^q:482-303,h:134-193^38.33%id^e:9e-06^.^.	comp26947_c0_seq1|m.387	3-605[-]	sp|q9w770|spon1_chick^q9w770^q:2-144,h:576-718^35.57%id^e:2e-11^recname: full=spondin-1;^eukaryota; metazoa; chordata; craniata; vertebrata; euteleostomi; testudines + archosauria group; archosauria; dinosauria; saurischia; theropoda; coelurosauria; aves; neognathae; galliformes; phasianidae; phasianinae; gallus`sp|q9w770|spon1_chick^q9w770^q:1-136,h:518-656^30.28%id^e:1e-08^recname: full=spondin…	uniref90_upi0002b48f5f^upi0002b48f5f^q:1-184,h:203-423^27.93%id^e:3e-22^.^.`uniref90_upi0002b48f5f^upi0002b48f5f^q:2-188,h:150-331^33.16%id^e:6e-19^.^.`uniref90_upi0002b48f5f^upi0002b48f5f^q:2-136,h:373-508^33.09%id^e:2e-13^.^.`uniref90_upi0002b48f5f^upi0002b48f5f^q:42-188,h:134-276^30.92%id^e:1e-10^.^.	.	.	.	.	go:0005578^cellular_component^proteinaceous extracellular matrix`go:0007155^biological_process^cell adhesion	.
comp27808_c0	comp27808_c0_seq1	sp|q9qun9|dkk3_mouse^q9qun9^q:3349-2960,h:141-274^30.94%id^e:1e-07^recname: full=dickkopf-related protein 3;^eukaryota; metazoa; chordata; craniata; vertebrata; euteleostomi; mammalia; eutheria; euarchontoglires; glires; rodentia; sciurognathi; muroidea; muridae; murinae; mus; mus	uniref90_upi00019258af^upi00019258af^q:3469-2906,h:10-200^81.15%id^e:6e-94^.^.	comp27808_c0_seq1|m.392	2903-3484[-]	sp|q9qun9|dkk3_mouse^q9qun9^q:46-175,h:141-274^30.94%id^e:1e-09^recname: full=dickkopf-related protein 3;^eukaryota; metazoa; chordata; craniata; vertebrata; euteleostomi; mammalia; eutheria; euarchontoglires; glires; rodentia; sciurognathi; muroidea; muridae; murinae; mus; mus	uniref90_upi00019258af^upi00019258af^q:6-193,h:10-200^81.15%id^e:2e-104^.^.	.	sigp:1^23^0.632^yes	.	.	go:0005576^cellular_component^extracellular region`go:0005615^cellular_component^extracellular space`go:0030325^biological_process^adrenal gland development`go:0032348^biological_process^negative regulation of aldosterone biosynthetic process`go:0090090^biological_process^negative regulation of canonical wnt signaling pathway`go:2000065^biological_process^negative regulation of cortisol biosynthe…	.
comp30220_c0	comp30220_c0_seq1	sp|q02338|bdh_human^q02338^q:196-807,h:137-343^37.26%id^e:1e-39^recname: full=d-beta-hydroxybutyrate dehydrogenase, mitochondrial;^eukaryota; metazoa; chordata; craniata; vertebrata; euteleostomi; mammalia; eutheria; euarchontoglires; primates; haplorrhini; catarrhini; hominidae; homo	uniref90_upi0001d5e48f^upi0001d5e48f^q:193-807,h:28-235^37.56%id^e:9e-40^.^.	comp30220_c0_seq1|m.405	271-852[+]	sp|q02338|bdh_human^q02338^q:2-179,h:162-343^36.56%id^e:3e-33^recname: full=d-beta-hydroxybutyrate dehydrogenase, mitochondrial;^eukaryota; metazoa; chordata; craniata; vertebrata; euteleostomi; mammalia; eutheria; euarchontoglires; primates; haplorrhini; catarrhini; hominidae; homo	uniref90_c3z1m4^c3z1m4^q:2-188,h:137-326^40.91%id^e:6e-36^subname: full=retinol dehydrogenase, retinaldehyde reductase;^eukaryota; metazoa; chordata; cephalochordata; branchiostomidae; branchiostoma	pf00106.20^adh_short^short chain dehydrogenase^2-66^e:2e-07	.	.	cog1028^short-chain dehydrogenase reductase	go:0005743^cellular_component^mitochondrial inner membrane`go:0005759^cellular_component^mitochondrial matrix`go:0003858^molecular_function^3-hydroxybutyrate dehydrogenase activity`go:0005543^molecular_function^phospholipid binding`go:0060612^biological_process^adipose tissue development`go:0007420^biological_process^brain development`go:0046950^biological_process^cellular ketone body metabolic p…	go:0016491^molecular_function^oxidoreductase activity`go:0008152^biological_process^metabolic process
comp30220_c0	comp30220_c0_seq2	sp|q02338|bdh_human^q02338^q:79-690,h:137-343^37.26%id^e:7e-40^recname: full=d-beta-hydroxybutyrate dehydrogenase, mitochondrial;^eukaryota; metazoa; chordata; craniata; vertebrata; euteleostomi; mammalia; eutheria; euarchontoglires; primates; haplorrhini; catarrhini; hominidae; homo	uniref90_a7s3h1^a7s3h1^q:16-708,h:99-334^37.82%id^e:2e-42^subname: full=predicted protein;^eukaryota; metazoa; cnidaria; anthozoa; hexacorallia; actiniaria; edwardsiidae; nematostella	comp30220_c0_seq2|m.406	1-735[+]	sp|q02338|bdh_human^q02338^q:27-230,h:137-343^37.26%id^e:4e-41^recname: full=d-beta-hydroxybutyrate dehydrogenase, mitochondrial;^eukaryota; metazoa; chordata; craniata; vertebrata; euteleostomi; mammalia; eutheria; euarchontoglires; primates; haplorrhini; catarrhini; hominidae; homo	uniref90_a7s3h1^a7s3h1^q:6-236,h:99-334^37.82%id^e:6e-44^subname: full=predicted protein;^eukaryota; metazoa; cnidaria; anthozoa; hexacorallia; actiniaria; edwardsiidae; nematostella	pf00106.20^adh_short^short chain dehydrogenase^13-117^e:4.1e-15	.	.	cog1028^short-chain dehydrogenase reductase	go:0005743^cellular_component^mitochondrial inner membrane`go:0005759^cellular_component^mitochondrial matrix`go:0003858^molecular_function^3-hydroxybutyrate dehydrogenase activity`go:0005543^molecular_function^phospholipid binding`go:0060612^biological_process^adipose tissue development`go:0007420^biological_process^brain development`go:0046950^biological_process^cellular ketone body metabolic p…	go:0016491^molecular_function^oxidoreductase activity`go:0008152^biological_process^metabolic process
comp30403_c0	comp30403_c0_seq1	.	uniref90_upi0002b43363^upi0002b43363^q:2456-1488,h:44-345^31.91%id^e:1e-39^.^.	comp30403_c0_seq1|m.410	3-2588[-]	.	uniref90_upi0002b43363^upi0002b43363^q:45-367,h:44-345^31.91%id^e:9e-40^.^.	pf00090.14^tsp_1^thrombospondin type 1 domain^740-783^e:7.5e-11	sigp:1^28^0.748^yes	expaa=17.51^predhel=1^topology=i13-32o	.	.	.
comp34893_c0	comp34893_c0_seq1	sp|p48738|pipna_rabit^p48738^q:3199-2480,h:1-243^59.11%id^e:9e-77^recname: full=phosphatidylinositol transfer protein alpha isoform;^eukaryota; metazoa; chordata; craniata; vertebrata; euteleostomi; mammalia; eutheria; euarchontoglires; glires; lagomorpha; leporidae; oryctolagus	uniref90_upi0001cb9bb6^upi0001cb9bb6^q:3196-2480,h:1-238^63.6%id^e:6e-92^.^.	comp34893_c0_seq1|m.437	2399-3340[-]	sp|q2hj54|pipna_bovin^q2hj54^q:48-310,h:1-266^58.89%id^e:1e-105^recname: full=phosphatidylinositol transfer protein alpha isoform;^eukaryota; metazoa; chordata; craniata; vertebrata; euteleostomi; mammalia; eutheria; laurasiatheria; cetartiodactyla; ruminantia; pecora; bovidae; bovinae; bos	uniref90_upi0001cb9bb6^upi0001cb9bb6^q:49-309,h:1-260^61.69%id^e:1e-119^.^.	pf02121.13^ip_trans^phosphatidylinositol transfer protein^49-298^e:5.7e-104	.	.	.	go:0005737^cellular_component^cytoplasm`go:0008289^molecular_function^lipid binding`go:0006810^biological_process^transport	go:0006810^biological_process^transport`go:0005622^cellular_component^intracellular
comp34992_c0	comp34992_c0_seq1	.	uniref90_e9rgh6^e9rgh6^q:394-2268,h:66-687^33.95%id^e:3e-79^subname: full=toxin;^eukaryota; metazoa; cnidaria; anthozoa; hexacorallia; actiniaria; nynantheae; aliciidae; actineria	comp34992_c0_seq1|m.441	193-3219[+]	.	uniref90_e9rgh6^e9rgh6^q:7-692,h:1-687^32.54%id^e:3e-97^subname: full=toxin;^eukaryota; metazoa; cnidaria; anthozoa; hexacorallia; actiniaria; nynantheae; aliciidae; actineria	.	sigp:1^22^0.794^yes	expaa=98.23^predhel=2^topology=o243-265i272-294o	.	.	.
comp35113_c0	comp35113_c0_seq1	sp|q9u943|aplp_locmi^q9u943^q:2238-31,h:48-766^26.27%id^e:5e-50^recname: full=apolipophorins;^eukaryota; metazoa; ecdysozoa; arthropoda; hexapoda; insecta; pterygota; neoptera; orthopteroidea; orthoptera; caelifera; acridomorpha; acridoidea; acrididae; oedipodinae; locusta	uniref90_upi0002b433a3^upi0002b433a3^q:2265-1,h:43-799^44.05%id^e:0^.^.	comp35113_c0_seq1|m.453	1-2388[-]	sp|q9u943|aplp_locmi^q9u943^q:51-786,h:48-766^26.27%id^e:3e-52^recname: full=apolipophorins;^eukaryota; metazoa; ecdysozoa; arthropoda; hexapoda; insecta; pterygota; neoptera; orthopteroidea; orthoptera; caelifera; acridomorpha; acridoidea; acrididae; oedipodinae; locusta	uniref90_t2mhf5^t2mhf5^q:7-796,h:5-799^42.96%id^e:0^subname: full=apolipoprotein b-100;^eukaryota; metazoa; cnidaria; hydrozoa; hydroida; anthomedusae; hydridae; hydra	pf01347.17^vitellogenin_n^lipoprotein amino terminal region^52-604^e:4.2e-62`pf09172.6^duf1943^domain of unknown function (duf1943)^640-795^e:2.5e-28	sigp:1^17^0.904^yes	.	.	go:0005576^cellular_component^extracellular region`go:0008289^molecular_function^lipid binding`go:0005319^molecular_function^lipid transporter activity`go:0016055^biological_process^wnt signaling pathway	go:0005319^molecular_function^lipid transporter activity`go:0006869^biological_process^lipid transport
comp35240_c0	comp35240_c0_seq1	.	.	.	.	.	.	.	.	.	.	.	.
comp35244_c0	comp35244_c0_seq1	sp|o62644|lect2_bovin^o62644^q:76-549,h:7-151^36.02%id^e:9e-21^recname: full=leukocyte cell-derived chemotaxin-2;^eukaryota; metazoa; chordata; craniata; vertebrata; euteleostomi; mammalia; eutheria; laurasiatheria; cetartiodactyla; ruminantia; pecora; bovidae; bovinae; bos	uniref90_e7ddd6^e7ddd6^q:76-510,h:14-148^41.72%id^e:1e-21^.^.	comp35244_c0_seq1|m.461	1-558[+]	sp|o62644|lect2_bovin^o62644^q:26-183,h:7-151^36.02%id^e:5e-21^recname: full=leukocyte cell-derived chemotaxin-2;^eukaryota; metazoa; chordata; craniata; vertebrata; euteleostomi; mammalia; eutheria; laurasiatheria; cetartiodactyla; ruminantia; pecora; bovidae; bovinae; bos	uniref90_e7ddd6^e7ddd6^q:26-170,h:14-148^41.72%id^e:6e-22^.^.	.	.	expaa=19.96^predhel=1^topology=i17-39o	nog45864^bile salt transporter	go:0005576^cellular_component^extracellular region`go:0006935^biological_process^chemotaxis`go:0030178^biological_process^negative regulation of wnt signaling pathway	.
comp35279_c0	comp35279_c0_seq1	sp|q5dc69|ch10_schja^q5dc69^q:114-410,h:3-101^57.58%id^e:1e-33^recname: full=10 kda heat shock protein, mitochondrial;^eukaryota; metazoa; platyhelminthes; trematoda; digenea; strigeidida; schistosomatoidea; schistosomatidae; schistosoma	uniref90_a7rhs8^a7rhs8^q:111-410,h:1-100^67%id^e:1e-38^subname: full=predicted protein;^eukaryota; metazoa; cnidaria; anthozoa; hexacorallia; actiniaria; edwardsiidae; nematostella	comp35279_c0_seq1|m.469	111-413[+]	sp|q5dc69|ch10_schja^q5dc69^q:2-100,h:3-101^57.58%id^e:8e-36^recname: full=10 kda heat shock protein, mitochondrial;^eukaryota; metazoa; platyhelminthes; trematoda; digenea; strigeidida; schistosomatoidea; schistosomatidae; schistosoma	uniref90_a7rhs8^a7rhs8^q:1-100,h:1-100^67%id^e:6e-41^subname: full=predicted protein;^eukaryota; metazoa; cnidaria; anthozoa; hexacorallia; actiniaria; edwardsiidae; nematostella	pf00166.16^cpn10^chaperonin 10 kd subunit^8-98^e:1.2e-26	.	.	cog0234^binds to cpn60 in the presence of mg-atp and suppresses the atpase activity of the latter (by similarity)	go:0005759^cellular_component^mitochondrial matrix`go:0005524^molecular_function^atp binding`go:0006457^biological_process^protein folding	go:0006457^biological_process^protein folding`go:0005737^cellular_component^cytoplasm
comp35283_c0	comp35283_c0_seq1	.	uniref90_a0a017t357^a0a017t357^q:1-237,h:94-171^46.99%id^e:2e-10^subname: full=von willebrand factor c and egf domain protein;^bacteria; proteobacteria; deltaproteobacteria; myxococcales; sorangiineae; polyangiaceae; chondromyces`uniref90_a0a017t357^a0a017t357^q:1-231,h:53-128^48.15%id^e:3e-07^subname: full=von willebrand factor c and egf domain protein;^bacteria; proteobacteria; deltaproteobacte…	.	.	.	.	.	.	.	.	.	.
comp35425_c0	comp35425_c0_seq1	sp|p83852|cbpd_lopsp^p83852^q:1369-242,h:6-380^53.4%id^e:2e-132^recname: full=carboxypeptidase d;^eukaryota; metazoa; chordata; craniata; vertebrata; euteleostomi; testudines + archosauria group; archosauria; dinosauria; saurischia; theropoda; coelurosauria; aves; neognathae; anseriformes; anatidae; lophonetta	uniref90_b3rvr7^b3rvr7^q:1300-299,h:8-343^59.82%id^e:6e-142^subname: full=putative uncharacterized protein;^eukaryota; metazoa; placozoa; trichoplax	comp35425_c0_seq1|m.485	176-1444[-]	sp|p83852|cbpd_lopsp^p83852^q:26-401,h:6-380^53.4%id^e:6e-135^recname: full=carboxypeptidase d;^eukaryota; metazoa; chordata; craniata; vertebrata; euteleostomi; testudines + archosauria group; archosauria; dinosauria; saurischia; theropoda; coelurosauria; aves; neognathae; anseriformes; anatidae; lophonetta	uniref90_b3rvr7^b3rvr7^q:49-382,h:8-343^59.82%id^e:1e-144^subname: full=putative uncharacterized protein;^eukaryota; metazoa; placozoa; trichoplax	pf00246.19^peptidase_m14^zinc carboxypeptidase^48-313^e:1e-76`pf04952.9^aste_aspa^succinylglutamate desuccinylase / aspartoacylase family^89-171^e:2.6e-05`pf13620.1^carboxypepd_reg^carboxypeptidase regulatory-like domain^326-399^e:7.8e-15`pf13715.1^duf4480^domain of unknown function (duf4480)^326-401^e:5.5e-08	sigp:1^25^0.681^yes	.	.	go:0016021^cellular_component^integral component of membrane`go:0004181^molecular_function^metallocarboxypeptidase activity`go:0008270^molecular_function^zinc ion binding`go:0006508^biological_process^proteolysis	go:0004181^molecular_function^metallocarboxypeptidase activity`go:0008270^molecular_function^zinc ion binding`go:0006508^biological_process^proteolysis`go:0016788^molecular_function^hydrolase activity, acting on ester bonds`go:0008152^biological_process^metabolic process
comp35498_c0	comp35498_c0_seq1	sp|p05632|atp5e_bovin^p05632^q:373-233,h:1-47^59.57%id^e:6e-13^recname: full=atp synthase subunit epsilon, mitochondrial;^eukaryota; metazoa; chordata; craniata; vertebrata; euteleostomi; mammalia; eutheria; laurasiatheria; cetartiodactyla; ruminantia; pecora; bovidae; bovinae; bos	uniref90_q9gv34^q9gv34^q:373-188,h:1-62^54.84%id^e:4e-18^subname: full=hym-323 protein;^eukaryota; metazoa; cnidaria; hydrozoa; hydroida; anthomedusae; hydridae; hydra	.	.	.	.	.	.	.	.	go:0005753^cellular_component^mitochondrial proton-transporting atp synthase complex`go:0000275^cellular_component^mitochondrial proton-transporting atp synthase complex, catalytic core f(1)`go:0046933^molecular_function^proton-transporting atp synthase activity, rotational mechanism`go:0046961^molecular_function^proton-transporting atpase activity, rotational mechanism`go:0015986^biological_proc…	.
comp35596_c0	comp35596_c0_seq1	sp|p02466|co1a2_rat^p02466^q:2421-352,h:688-1372^36.36%id^e:1e-62^recname: full=collagen alpha-2(i) chain;^eukaryota; metazoa; chordata; craniata; vertebrata; euteleostomi; mammalia; eutheria; euarchontoglires; glires; rodentia; sciurognathi; muroidea; muridae; murinae; rattus`sp|p02466|co1a2_rat^p02466^q:2427-1267,h:326-733^44.61%id^e:2e-17^recname: full=collagen alpha-2(i) chain;^eukaryota; met…	uniref90_q8muf5^q8muf5^q:3504-355,h:347-1411^50.42%id^e:1e-124^subname: full=fibrillar collagen;^eukaryota; metazoa; cnidaria; hydrozoa; hydroida; anthomedusae; hydridae; hydra`uniref90_q8muf5^q8muf5^q:2607-1264,h:178-622^43.11%id^e:8e-21^subname: full=fibrillar collagen;^eukaryota; metazoa; cnidaria; hydrozoa; hydroida; anthomedusae; hydridae; hydra`uniref90_q8muf5^q8muf5^q:2421-1261,h:255-671^4…	comp35596_c0_seq1|m.502	349-4554[-]	sp|p02466|co1a2_rat^p02466^q:95-1401,h:101-1372^41.45%id^e:1e-164^recname: full=collagen alpha-2(i) chain;^eukaryota; metazoa; chordata; craniata; vertebrata; euteleostomi; mammalia; eutheria; euarchontoglires; glires; rodentia; sciurognathi; muroidea; muridae; murinae; rattus`sp|p02466|co1a2_rat^p02466^q:1-987,h:5-1092^40.5%id^e:2e-90^recname: full=collagen alpha-2(i) chain;^eukaryota; metazoa; …	uniref90_q8muf5^q8muf5^q:4-1400,h:2-1411^50.67%id^e:0^subname: full=fibrillar collagen;^eukaryota; metazoa; cnidaria; hydrozoa; hydroida; anthomedusae; hydridae; hydra	pf01391.13^collagen^collagen triple helix repeat (20 copies)^30-87^e:3.7e-07`pf01391.13^collagen^collagen triple helix repeat (20 copies)^97-155^e:7.3e-09`pf01391.13^collagen^collagen triple helix repeat (20 copies)^589-633^e:1.3e-05`pf01391.13^collagen^collagen triple helix repeat (20 copies)^604-659^e:1.1e-05`pf01391.13^collagen^collagen triple helix repeat (20 copies)^886-938^e:3.1e-06`pf01391…	sigp:1^20^0.916^yes	.	.	go:0005581^cellular_component^collagen trimer`go:0005576^cellular_component^extracellular region`go:0005578^cellular_component^proteinaceous extracellular matrix`go:0005201^molecular_function^extracellular matrix structural constituent`go:0046872^molecular_function^metal ion binding`go:0071310^biological_process^cellular response to organic substance`go:0071300^biological_process^cellular respons…	go:0005201^molecular_function^extracellular matrix structural constituent`go:0005581^cellular_component^collagen trimer
comp35655_c0	comp35655_c0_seq1	sp|p60522|gbrl2_rat^p60522^q:166-516,h:1-117^72.65%id^e:2e-56^recname: full=gamma-aminobutyric acid receptor-associated protein-like 2;^eukaryota; metazoa; chordata; craniata; vertebrata; euteleostomi; mammalia; eutheria; euarchontoglires; glires; rodentia; sciurognathi; muroidea; muridae; murinae; rattus	uniref90_a7rra1^a7rra1^q:166-513,h:1-116^92.24%id^e:6e-71^subname: full=predicted protein;^eukaryota; metazoa; cnidaria; anthozoa; hexacorallia; actiniaria; edwardsiidae; nematostella	comp35655_c0_seq1|m.516	1-519[+]	sp|p60522|gbrl2_rat^p60522^q:56-172,h:1-117^72.65%id^e:2e-59^recname: full=gamma-aminobutyric acid receptor-associated protein-like 2;^eukaryota; metazoa; chordata; craniata; vertebrata; euteleostomi; mammalia; eutheria; euarchontoglires; glires; rodentia; sciurognathi; muroidea; muridae; murinae; rattus	uniref90_a7rra1^a7rra1^q:56-171,h:1-116^92.24%id^e:2e-74^subname: full=predicted protein;^eukaryota; metazoa; cnidaria; anthozoa; hexacorallia; actiniaria; edwardsiidae; nematostella	pf02991.11^atg8^autophagy protein atg8 ubiquitin like^69-171^e:1.5e-49`pf04110.8^apg12^ubiquitin-like autophagy protein apg12^95-171^e:4.6e-06	.	.	.	go:0005776^cellular_component^autophagic vacuole`go:0031410^cellular_component^cytoplasmic vesicle`go:0005794^cellular_component^golgi apparatus`go:0006914^biological_process^autophagy`go:0015031^biological_process^protein transport	go:0000045^biological_process^autophagic vacuole assembly`go:0005737^cellular_component^cytoplasm
comp35686_c0	comp35686_c0_seq1	sp|q6nvm0|h10_xentr^q6nvm0^q:412-633,h:25-98^71.62%id^e:2e-27^recname: full=histone h1.0;^eukaryota; metazoa; chordata; craniata; vertebrata; euteleostomi; amphibia; batrachia; anura; pipoidea; pipidae; xenopodinae; xenopus; silurana	uniref90_q6nvm0^q6nvm0^q:412-633,h:25-98^71.62%id^e:8e-26^recname: full=histone h1.0;^eukaryota; metazoa; chordata; craniata; vertebrata; euteleostomi; amphibia; batrachia; anura; pipoidea; pipidae; xenopodinae; xenopus; silurana	comp35686_c0_seq1|m.524	343-921[+]	sp|q6nvm0|h10_xentr^q6nvm0^q:1-97,h:1-98^64.29%id^e:2e-33^recname: full=histone h1.0;^eukaryota; metazoa; chordata; craniata; vertebrata; euteleostomi; amphibia; batrachia; anura; pipoidea; pipidae; xenopodinae; xenopus; silurana	uniref90_q6nyv3^q6nyv3^q:1-114,h:1-112^60.53%id^e:3e-33^.^.	pf00538.14^linker_histone^linker histone h1 and h5 family^23-96^e:5.1e-28	.	.	nog126832^protein of unknown function (duf3741)	go:0000786^cellular_component^nucleosome`go:0005634^cellular_component^nucleus`go:0003677^molecular_function^dna binding`go:0030261^biological_process^chromosome condensation`go:0006334^biological_process^nucleosome assembly	go:0003677^molecular_function^dna binding`go:0006334^biological_process^nucleosome assembly`go:0000786^cellular_component^nucleosome`go:0005634^cellular_component^nucleus
comp35756_c0	comp35756_c0_seq1	.	.	comp35756_c0_seq1|m.533	479-1003[-]	sp|p02457|co1a1_chick^p02457^q:55-150,h:451-539^48.96%id^e:3e-10^recname: full=collagen alpha-1(i) chain;^eukaryota; metazoa; chordata; craniata; vertebrata; euteleostomi; testudines + archosauria group; archosauria; dinosauria; saurischia; theropoda; coelurosauria; aves; neognathae; galliformes; phasianidae; phasianinae; gallus`sp|p02457|co1a1_chick^p02457^q:49-147,h:400-512^44.25%id^e:7e-08^rec…	uniref90_e1uyk7^e1uyk7^q:1-173,h:1-170^56.82%id^e:4e-13^subname: full=putative group 1 minicollagen;^eukaryota; metazoa; cnidaria; myxozoa; malacosporea; malacovalvulida; saccosporidae; tetracapsuloides	pf01391.13^collagen^collagen triple helix repeat (20 copies)^61-103^e:1.8e-07`pf01391.13^collagen^collagen triple helix repeat (20 copies)^105-145^e:1.7e-05	sigp:1^19^0.705^yes	.	.	go:0005581^cellular_component^collagen trimer`go:0005578^cellular_component^proteinaceous extracellular matrix`go:0005201^molecular_function^extracellular matrix structural constituent`go:0046872^molecular_function^metal ion binding	.
comp35811_c0	comp35811_c0_seq1	sp|p25007|ppia_drome^p25007^q:1172-660,h:53-225^71.1%id^e:1e-53^recname: full=peptidyl-prolyl cis-trans isomerase;^eukaryota; metazoa; ecdysozoa; arthropoda; hexapoda; insecta; pterygota; neoptera; endopterygota; diptera; brachycera; muscomorpha; ephydroidea; drosophilidae; drosophila; sophophora	uniref90_v4b321^v4b321^q:1145-657,h:1-163^77.91%id^e:4e-58^recname: full=peptidyl-prolyl cis-trans isomerase;^eukaryota; metazoa; lophotrochozoa; mollusca; gastropoda; patellogastropoda; lottioidea; lottiidae; lottia	comp35811_c0_seq1|m.539	651-1322[-]	sp|p25007|ppia_drome^p25007^q:51-221,h:53-225^71.1%id^e:3e-85^recname: full=peptidyl-prolyl cis-trans isomerase;^eukaryota; metazoa; ecdysozoa; arthropoda; hexapoda; insecta; pterygota; neoptera; endopterygota; diptera; brachycera; muscomorpha; ephydroidea; drosophilidae; drosophila; sophophora	uniref90_i1fe75^i1fe75^q:60-222,h:1-163^79.75%id^e:6e-90^.^.	pf00160.16^pro_isomerase^cyclophilin type peptidyl-prolyl cis-trans isomerase/cld^67-220^e:3.9e-44	.	.	cog0652^ppiases accelerate the folding of proteins	go:0005829^cellular_component^cytosol`go:0005875^cellular_component^microtubule associated complex`go:0042277^molecular_function^peptide binding`go:0003755^molecular_function^peptidyl-prolyl cis-trans isomerase activity`go:0048102^biological_process^autophagic cell death`go:0006457^biological_process^protein folding`go:0000413^biological_process^protein peptidyl-prolyl isomerization`go:0035071^bi…	go:0003755^molecular_function^peptidyl-prolyl cis-trans isomerase activity`go:0006457^biological_process^protein folding
comp35937_c0	comp35937_c0_seq1	.	.	comp35937_c0_seq1|m.554	1-2280[+]	.	uniref90_t2m397^t2m397^q:1-729,h:53-914^35.86%id^e:8e-89^subname: full=microtubule-actin cross-linking factor 1, isoforms 1/2/3/5;^eukaryota; metazoa; cnidaria; hydrozoa; hydroida; anthomedusae; hydridae; hydra`uniref90_t2m397^t2m397^q:355-755,h:27-469^39.37%id^e:6e-53^subname: full=microtubule-actin cross-linking factor 1, isoforms 1/2/3/5;^eukaryota; metazoa; cnidaria; hydrozoa; hydroida; antho…	.	.	.	.	.	.
comp36234_c0	comp36234_c0_seq1	sp|q5zm98|grp75_chick^q5zm98^q:183-2081,h:17-658^77.26%id^e:0^recname: full=stress-70 protein, mitochondrial;^eukaryota; metazoa; chordata; craniata; vertebrata; euteleostomi; testudines + archosauria group; archosauria; dinosauria; saurischia; theropoda; coelurosauria; aves; neognathae; galliformes; phasianidae; phasianinae; gallus	uniref90_a7rln7^a7rln7^q:252-2090,h:6-618^81.4%id^e:0^subname: full=predicted protein;^eukaryota; metazoa; cnidaria; anthozoa; hexacorallia; actiniaria; edwardsiidae; nematostella	comp36234_c0_seq1|m.584	144-2153[+]	sp|q3zch0|grp75_bovin^q3zch0^q:36-667,h:46-677^78.48%id^e:0^recname: full=stress-70 protein, mitochondrial;^eukaryota; metazoa; chordata; craniata; vertebrata; euteleostomi; mammalia; eutheria; laurasiatheria; cetartiodactyla; ruminantia; pecora; bovidae; bovinae; bos	uniref90_a7rln7^a7rln7^q:37-653,h:6-622^81.36%id^e:0^subname: full=predicted protein;^eukaryota; metazoa; cnidaria; anthozoa; hexacorallia; actiniaria; edwardsiidae; nematostella	pf00012.15^hsp70^hsp70 protein^45-642^e:2.9e-265`pf02782.11^fggy_c^fggy family of carbohydrate kinases, c-terminal domain^358-417^e:5.7e-05	.	.	cog0443^heat shock protein 70	go:0042645^cellular_component^mitochondrial nucleoid`go:0005730^cellular_component^nucleolus`go:0005524^molecular_function^atp binding`go:0006611^biological_process^protein export from nucleus`go:0006457^biological_process^protein folding	go:0016773^molecular_function^phosphotransferase activity, alcohol group as acceptor`go:0005975^biological_process^carbohydrate metabolic process
comp36448_c0	comp36448_c0_seq1	.	uniref90_a7s336^a7s336^q:1072-755,h:99-203^38.89%id^e:1e-12^subname: full=predicted protein;^eukaryota; metazoa; cnidaria; anthozoa; hexacorallia; actiniaria; edwardsiidae; nematostella	comp36448_c0_seq1|m.603	713-1303[-]	.	uniref90_a7s336^a7s336^q:78-183,h:99-203^38.89%id^e:1e-14^subname: full=predicted protein;^eukaryota; metazoa; cnidaria; anthozoa; hexacorallia; actiniaria; edwardsiidae; nematostella	pf01549.19^shk^shk domain-like^30-66^e:0.013`pf01549.19^shk^shk domain-like^69-105^e:4.4e-06`pf01549.19^shk^shk domain-like^141-175^e:0.00025	sigp:1^27^0.772^yes	.	.	.	.
comp36599_c0	comp36599_c0_seq1	sp|q08879|fbln1_mouse^q08879^q:770-1735,h:367-705^31.98%id^e:4e-38^recname: full=fibulin-1;^eukaryota; metazoa; chordata; craniata; vertebrata; euteleostomi; mammalia; eutheria; euarchontoglires; glires; rodentia; sciurognathi; muroidea; muridae; murinae; mus; mus`sp|q08879|fbln1_mouse^q08879^q:455-1324,h:61-384^28.79%id^e:9e-20^recname: full=fibulin-1;^eukaryota; metazoa; chordata; craniata; ver…	uniref90_h3b6n0^h3b6n0^q:782-1735,h:369-701^34.31%id^e:2e-40^.^.`uniref90_h3b6n0^h3b6n0^q:422-1324,h:47-380^30.29%id^e:1e-16^.^.	comp36599_c0_seq1|m.614	137-1741[+]	sp|q08879|fbln1_mouse^q08879^q:212-533,h:367-705^31.98%id^e:8e-39^recname: full=fibulin-1;^eukaryota; metazoa; chordata; craniata; vertebrata; euteleostomi; mammalia; eutheria; euarchontoglires; glires; rodentia; sciurognathi; muroidea; muridae; murinae; mus; mus`sp|q08879|fbln1_mouse^q08879^q:107-396,h:61-384^28.79%id^e:7e-20^recname: full=fibulin-1;^eukaryota; metazoa; chordata; craniata; verte…	uniref90_h3b6n0^h3b6n0^q:216-533,h:369-701^34.31%id^e:4e-41^.^.`uniref90_h3b6n0^h3b6n0^q:96-396,h:47-380^30.29%id^e:6e-17^.^.	pf00008.22^egf^egf-like domain^209-234^e:3.6e-05`pf12662.2^cegf^complement clr-like egf-like^224-247^e:2.7e-06`pf07645.10^egf_ca^calcium-binding egf domain^244-285^e:7.7e-10`pf07645.10^egf_ca^calcium-binding egf domain^287-325^e:1.2e-08`pf12662.2^cegf^complement clr-like egf-like^351-373^e:2.3e-06`pf07645.10^egf_ca^calcium-binding egf domain^370-406^e:1.7e-08	.	.	.	go:0005604^cellular_component^basement membrane`go:0005615^cellular_component^extracellular space`go:0005509^molecular_function^calcium ion binding`go:0016504^molecular_function^peptidase activator activity`go:0005515^molecular_function^protein binding`go:0007566^biological_process^embryo implantation`go:0030198^biological_process^extracellular matrix organization`go:0010952^biological_process^po…	go:0005515^molecular_function^protein binding`go:0005509^molecular_function^calcium ion binding
comp36972_c0	comp36972_c0_seq1	sp|q6zn57|zfp2_human^q6zn57^q:1338-643,h:37-264^44.64%id^e:7e-53^recname: full=zinc finger protein 2 homolog;^eukaryota; metazoa; chordata; craniata; vertebrata; euteleostomi; mammalia; eutheria; euarchontoglires; primates; haplorrhini; catarrhini; hominidae; homo`sp|q6zn57|zfp2_human^q6zn57^q:1143-643,h:294-460^50.3%id^e:7e-45^recname: full=zinc finger protein 2 homolog;^eukaryota; metazoa; chor…	uniref90_i3v7w9^i3v7w9^q:1347-625,h:166-438^61.82%id^e:2e-101^.^.	comp36972_c0_seq1|m.643	574-1563[-]	sp|q6zn57|zfp2_human^q6zn57^q:76-307,h:37-264^44.64%id^e:1e-55^recname: full=zinc finger protein 2 homolog;^eukaryota; metazoa; chordata; craniata; vertebrata; euteleostomi; mammalia; eutheria; euarchontoglires; primates; haplorrhini; catarrhini; hominidae; homo`sp|q6zn57|zfp2_human^q6zn57^q:141-307,h:294-460^50.3%id^e:3e-47^recname: full=zinc finger protein 2 homolog;^eukaryota; metazoa; chordat…	uniref90_i3v7w9^i3v7w9^q:73-308,h:166-433^62.59%id^e:9e-106^.^.	pf13912.1^zf-c2h2_6^c2h2-type zinc finger^144-156^e:0.58`pf00096.21^zf-c2h2^zinc finger, c2h2 type^145-167^e:1.1e-05`pf13894.1^zf-c2h2_4^c2h2-type zinc finger^145-167^e:5.3e-05`pf13913.1^zf-c2hc_2^zinc-finger of a c2hc-type^146-164^e:0.28`pf13465.1^zf-h2c2_2^zinc-finger double domain^159-183^e:4.2e-07`pf13912.1^zf-c2h2_6^c2h2-type zinc finger^172-182^e:160`pf00096.21^zf-c2h2^zinc finger, c2h2 typ…	.	.	cog5048^zinc finger protein	go:0005634^cellular_component^nucleus`go:0003677^molecular_function^dna binding`go:0046872^molecular_function^metal ion binding`go:0003700^molecular_function^sequence-specific dna binding transcription factor activity`go:0006355^biological_process^regulation of transcription, dna-templated`go:0006351^biological_process^transcription, dna-templated	go:0046872^molecular_function^metal ion binding
comp37047_c0	comp37047_c0_seq1	sp|q19269|nas14_caeel^q19269^q:456-229,h:238-312^51.32%id^e:2e-15^recname: full=zinc metalloproteinase nas-14;^eukaryota; metazoa; ecdysozoa; nematoda; chromadorea; rhabditida; rhabditoidea; rhabditidae; peloderinae; caenorhabditis	uniref90_a0a069dn72^a0a069dn72^q:444-229,h:208-279^58.33%id^e:3e-20^.^.	comp37047_c0_seq1|m.648	49-444[-]	sp|q19269|nas14_caeel^q19269^q:1-72,h:242-312^51.39%id^e:4e-14^recname: full=zinc metalloproteinase nas-14;^eukaryota; metazoa; ecdysozoa; nematoda; chromadorea; rhabditida; rhabditoidea; rhabditidae; peloderinae; caenorhabditis	uniref90_a0a069dn72^a0a069dn72^q:1-104,h:208-300^50.94%id^e:8e-23^.^.	pf01400.19^astacin^astacin (peptidase family m12a)^2-72^e:9.7e-20`pf01549.19^shk^shk domain-like^99-130^e:0.00069	.	.	.	go:0005576^cellular_component^extracellular region`go:0004222^molecular_function^metalloendopeptidase activity`go:0008270^molecular_function^zinc ion binding	go:0004222^molecular_function^metalloendopeptidase activity`go:0006508^biological_process^proteolysis
comp37047_c0	comp37047_c0_seq2	sp|q19269|nas14_caeel^q19269^q:894-229,h:89-312^43.36%id^e:1e-49^recname: full=zinc metalloproteinase nas-14;^eukaryota; metazoa; ecdysozoa; nematoda; chromadorea; rhabditida; rhabditoidea; rhabditidae; peloderinae; caenorhabditis	uniref90_a7t0s0^a7t0s0^q:879-58,h:2-258^46.62%id^e:4e-72^subname: full=predicted protein;^eukaryota; metazoa; cnidaria; anthozoa; hexacorallia; actiniaria; edwardsiidae; nematostella	comp37047_c0_seq2|m.649	49-1008[-]	sp|q19269|nas14_caeel^q19269^q:15-260,h:63-312^40.87%id^e:3e-50^recname: full=zinc metalloproteinase nas-14;^eukaryota; metazoa; ecdysozoa; nematoda; chromadorea; rhabditida; rhabditoidea; rhabditidae; peloderinae; caenorhabditis	uniref90_a7t0s0^a7t0s0^q:44-317,h:2-258^46.45%id^e:4e-74^subname: full=predicted protein;^eukaryota; metazoa; cnidaria; anthozoa; hexacorallia; actiniaria; edwardsiidae; nematostella	pf01400.19^astacin^astacin (peptidase family m12a)^74-260^e:1.2e-69`pf01549.19^shk^shk domain-like^287-318^e:0.0027	.	expaa=21.89^predhel=1^topology=i9-31o	.	go:0005576^cellular_component^extracellular region`go:0004222^molecular_function^metalloendopeptidase activity`go:0008270^molecular_function^zinc ion binding	go:0004222^molecular_function^metalloendopeptidase activity`go:0006508^biological_process^proteolysis
comp37218_c0	comp37218_c0_seq1	sp|q9gv72|ctx1_carra^q9gv72^q:436-5,h:71-214^72.22%id^e:6e-53^recname: full=toxin crtx-a;^eukaryota; metazoa; cnidaria; cubozoa; carybdeida; carybdeidae; carybdea	uniref90_q9gv72^q9gv72^q:436-5,h:71-214^72.22%id^e:3e-51^recname: full=toxin crtx-a;^eukaryota; metazoa; cnidaria; cubozoa; carybdeida; carybdeidae; carybdea	comp37218_c0_seq1|m.662	2-436[-]	sp|q9gv72|ctx1_carra^q9gv72^q:1-144,h:71-214^72.22%id^e:8e-66^recname: full=toxin crtx-a;^eukaryota; metazoa; cnidaria; cubozoa; carybdeida; carybdeidae; carybdea	uniref90_q9gv72^q9gv72^q:1-144,h:71-214^72.22%id^e:4e-64^recname: full=toxin crtx-a;^eukaryota; metazoa; cnidaria; cubozoa; carybdeida; carybdeidae; carybdea	.	.	expaa=22.79^predhel=1^topology=o35-57i	.	go:0016021^cellular_component^integral component of membrane`go:0042151^cellular_component^nematocyst`go:0044218^cellular_component^other organism cell membrane`go:0044179^biological_process^hemolysis in other organism`go:0006811^biological_process^ion transport	.
comp37994_c0	comp37994_c0_seq1	sp|b3ewy9|mlp_acrmi^b3ewy9^q:3-329,h:144-254^40.71%id^e:8e-10^.^.`sp|b3ewy9|mlp_acrmi^b3ewy9^q:3-326,h:201-310^35.71%id^e:5e-06^.^.	uniref90_q69ht6^q69ht6^q:3-329,h:23-129^44.95%id^e:3e-18^.^.`uniref90_q69ht6^q69ht6^q:120-329,h:6-74^48.57%id^e:2e-10^.^.`uniref90_q69ht6^q69ht6^q:3-317,h:78-170^37.14%id^e:8e-10^.^.	comp37994_c0_seq1|m.711	3-329[+]	sp|b3ewy9|mlp_acrmi^b3ewy9^q:1-109,h:144-254^40.71%id^e:7e-10^.^.`sp|b3ewy9|mlp_acrmi^b3ewy9^q:1-108,h:201-310^35.71%id^e:4e-06^.^.	uniref90_q69ht6^q69ht6^q:1-109,h:23-129^44.95%id^e:2e-18^.^.`uniref90_q69ht6^q69ht6^q:40-109,h:6-74^48.57%id^e:2e-10^.^.`uniref90_q69ht6^q69ht6^q:1-105,h:78-170^37.14%id^e:8e-10^.^.	pf00090.14^tsp_1^thrombospondin type 1 domain^2-51^e:1.2e-05`pf00090.14^tsp_1^thrombospondin type 1 domain^58-107^e:1.2e-05	.	.	.	.	.
comp37994_c0	comp37994_c0_seq2	sp|b3ewy9|mlp_acrmi^b3ewy9^q:3-332,h:144-255^41.23%id^e:5e-10^.^.`sp|b3ewy9|mlp_acrmi^b3ewy9^q:3-326,h:201-310^35.96%id^e:7e-06^.^.	uniref90_q69ht6^q69ht6^q:3-335,h:23-131^45.05%id^e:2e-19^.^.`uniref90_q69ht6^q69ht6^q:3-275,h:78-165^39.56%id^e:3e-09^.^.`uniref90_q69ht6^q69ht6^q:120-335,h:6-76^45.83%id^e:3e-09^.^.	comp37994_c0_seq2|m.712	3-335[+]	sp|b3ewy9|mlp_acrmi^b3ewy9^q:1-110,h:144-255^41.23%id^e:4e-10^.^.`sp|b3ewy9|mlp_acrmi^b3ewy9^q:1-108,h:201-310^35.96%id^e:7e-06^.^.	uniref90_q69ht6^q69ht6^q:1-111,h:23-131^45.05%id^e:2e-19^.^.`uniref90_q69ht6^q69ht6^q:1-91,h:78-165^39.56%id^e:2e-09^.^.`uniref90_q69ht6^q69ht6^q:40-111,h:6-76^45.83%id^e:2e-09^.^.	pf00090.14^tsp_1^thrombospondin type 1 domain^2-51^e:1.3e-05`pf00090.14^tsp_1^thrombospondin type 1 domain^58-107^e:3.4e-07	.	.	.	.	.
comp37994_c0	comp37994_c0_seq3	sp|b3ewy9|mlp_acrmi^b3ewy9^q:1-336,h:141-254^39.66%id^e:4e-10^.^.`sp|b3ewy9|mlp_acrmi^b3ewy9^q:1-333,h:198-310^35.65%id^e:5e-06^.^.	uniref90_q69ht6^q69ht6^q:1-336,h:20-129^42.86%id^e:1e-17^.^.`uniref90_q69ht6^q69ht6^q:1-279,h:75-164^38.71%id^e:4e-11^.^.`uniref90_q69ht6^q69ht6^q:127-336,h:6-74^48.57%id^e:7e-11^.^.	comp37994_c0_seq3|m.713	1-336[+]	sp|b3ewy9|mlp_acrmi^b3ewy9^q:1-112,h:141-254^39.66%id^e:4e-10^.^.`sp|b3ewy9|mlp_acrmi^b3ewy9^q:1-111,h:198-310^35.65%id^e:5e-06^.^.	uniref90_q69ht6^q69ht6^q:1-112,h:20-129^42.86%id^e:1e-17^.^.`uniref90_q69ht6^q69ht6^q:1-93,h:75-164^38.71%id^e:4e-11^.^.`uniref90_q69ht6^q69ht6^q:43-112,h:6-74^48.57%id^e:6e-11^.^.	pf00090.14^tsp_1^thrombospondin type 1 domain^5-54^e:3.5e-07`pf00090.14^tsp_1^thrombospondin type 1 domain^61-110^e:1.3e-05	.	.	.	.	.
comp38077_c0	comp38077_c0_seq1	sp|p98167|sspo_bovin^p98167^q:288-1328,h:4820-5138^25.07%id^e:4e-12^recname: full=sco-spondin;^eukaryota; metazoa; chordata; craniata; vertebrata; euteleostomi; mammalia; eutheria; laurasiatheria; cetartiodactyla; ruminantia; pecora; bovidae; bovinae; bos	uniref90_upi0002b47681^upi0002b47681^q:144-860,h:1399-1653^31.64%id^e:5e-26^.^.	comp38077_c0_seq1|m.718	3-1346[+]	sp|p98167|sspo_bovin^p98167^q:96-442,h:4820-5138^25.41%id^e:3e-14^recname: full=sco-spondin;^eukaryota; metazoa; chordata; craniata; vertebrata; euteleostomi; mammalia; eutheria; laurasiatheria; cetartiodactyla; ruminantia; pecora; bovidae; bovinae; bos`sp|p98167|sspo_bovin^p98167^q:9-391,h:1728-2080^24.5%id^e:2e-08^recname: full=sco-spondin;^eukaryota; metazoa; chordata; craniata; vertebrata; eu…	uniref90_upi0002b47681^upi0002b47681^q:48-276,h:1399-1643^34.15%id^e:2e-31^.^.	pf00057.13^ldl_recept_a^low-density lipoprotein receptor domain class a^40-70^e:3.2e-08`pf00093.13^vwc^von willebrand factor type c domain^146-200^e:3.1e-06	.	.	.	go:0005615^cellular_component^extracellular space`go:0030414^molecular_function^peptidase inhibitor activity`go:0007155^biological_process^cell adhesion	go:0005515^molecular_function^protein binding
comp38102_c0	comp38102_c0_seq1	sp|q9gv72|ctx1_carra^q9gv72^q:31-279,h:324-406^61.45%id^e:5e-34^recname: full=toxin crtx-a;^eukaryota; metazoa; cnidaria; cubozoa; carybdeida; carybdeidae; carybdea	uniref90_q9gv72^q9gv72^q:31-279,h:324-406^61.45%id^e:2e-32^recname: full=toxin crtx-a;^eukaryota; metazoa; cnidaria; cubozoa; carybdeida; carybdeidae; carybdea	.	.	.	.	.	.	.	.	go:0016021^cellular_component^integral component of membrane`go:0042151^cellular_component^nematocyst`go:0044218^cellular_component^other organism cell membrane`go:0044179^biological_process^hemolysis in other organism`go:0006811^biological_process^ion transport	.
comp38245_c0	comp38245_c0_seq1	sp|q96rw7|hmcn1_human^q96rw7^q:660-1193,h:4522-4697^42.13%id^e:5e-36^recname: full=hemicentin-1;^eukaryota; metazoa; chordata; craniata; vertebrata; euteleostomi; mammalia; eutheria; euarchontoglires; primates; haplorrhini; catarrhini; hominidae; homo`sp|q96rw7|hmcn1_human^q96rw7^q:678-1193,h:4699-4868^41.86%id^e:6e-33^recname: full=hemicentin-1;^eukaryota; metazoa; chordata; craniata; vertebrata…	uniref90_w5jnd2^w5jnd2^q:678-1193,h:2192-2367^43.58%id^e:8e-45^subname: full=cell adhesion molecule;^eukaryota; metazoa; ecdysozoa; arthropoda; hexapoda; insecta; pterygota; neoptera; endopterygota; diptera; nematocera; culicoidea; culicidae; anophelinae; anopheles`uniref90_w5jnd2^w5jnd2^q:726-1193,h:2148-2310^38.79%id^e:1e-25^subname: full=cell adhesion molecule;^eukaryota; metazoa; ecdysozoa; a…	comp38245_c0_seq1|m.730	459-1598[+]	sp|q96rw7|hmcn1_human^q96rw7^q:68-245,h:4522-4697^42.13%id^e:1e-39^recname: full=hemicentin-1;^eukaryota; metazoa; chordata; craniata; vertebrata; euteleostomi; mammalia; eutheria; euarchontoglires; primates; haplorrhini; catarrhini; hominidae; homo`sp|q96rw7|hmcn1_human^q96rw7^q:74-247,h:4699-4870^41.95%id^e:6e-36^recname: full=hemicentin-1;^eukaryota; metazoa; chordata; craniata; vertebrata; eu…	uniref90_w5jnd2^w5jnd2^q:74-245,h:2192-2367^43.58%id^e:5e-48^subname: full=cell adhesion molecule;^eukaryota; metazoa; ecdysozoa; arthropoda; hexapoda; insecta; pterygota; neoptera; endopterygota; diptera; nematocera; culicoidea; culicidae; anophelinae; anopheles`uniref90_w5jnd2^w5jnd2^q:90-269,h:2148-2332^37.57%id^e:2e-28^subname: full=cell adhesion molecule;^eukaryota; metazoa; ecdysozoa; arthr…	pf00090.14^tsp_1^thrombospondin type 1 domain^80-130^e:4.6e-11`pf00090.14^tsp_1^thrombospondin type 1 domain^137-188^e:6.2e-13`pf00090.14^tsp_1^thrombospondin type 1 domain^195-245^e:4.2e-09	sigp:1^23^0.807^yes	.	.	go:0005604^cellular_component^basement membrane`go:0005938^cellular_component^cell cortex`go:0030054^cellular_component^cell junction`go:0005509^molecular_function^calcium ion binding`go:0050896^biological_process^response to stimulus`go:0007601^biological_process^visual perception	.
comp38315_c0	comp38315_c0_seq1	sp|p55112|nas4_caeel^p55112^q:165-929,h:46-294^39%id^e:4e-55^recname: full=zinc metalloproteinase nas-4;^eukaryota; metazoa; ecdysozoa; nematoda; chromadorea; rhabditida; rhabditoidea; rhabditidae; peloderinae; caenorhabditis	uniref90_a7t0s0^a7t0s0^q:255-920,h:2-213^48.2%id^e:6e-69^subname: full=predicted protein;^eukaryota; metazoa; cnidaria; anthozoa; hexacorallia; actiniaria; edwardsiidae; nematostella	comp38315_c0_seq1|m.737	123-929[+]	sp|p55112|nas4_caeel^p55112^q:15-269,h:46-294^39%id^e:1e-55^recname: full=zinc metalloproteinase nas-4;^eukaryota; metazoa; ecdysozoa; nematoda; chromadorea; rhabditida; rhabditoidea; rhabditidae; peloderinae; caenorhabditis	uniref90_a7t0s0^a7t0s0^q:45-266,h:2-213^48.2%id^e:2e-69^subname: full=predicted protein;^eukaryota; metazoa; cnidaria; anthozoa; hexacorallia; actiniaria; edwardsiidae; nematostella	pf01400.19^astacin^astacin (peptidase family m12a)^82-265^e:2.5e-69	sigp:1^20^0.899^yes	.	.	go:0005576^cellular_component^extracellular region`go:0004222^molecular_function^metalloendopeptidase activity`go:0008270^molecular_function^zinc ion binding	go:0004222^molecular_function^metalloendopeptidase activity`go:0006508^biological_process^proteolysis
comp38384_c0	comp38384_c0_seq1	sp|p97812|ihh_mouse^p97812^q:297-1400,h:27-395^42.59%id^e:2e-81^recname: full=indian hedgehog protein;^eukaryota; metazoa; chordata; craniata; vertebrata; euteleostomi; mammalia; eutheria; euarchontoglires; glires; rodentia; sciurognathi; muroidea; muridae; murinae; mus; mus	uniref90_a2i5e3^a2i5e3^q:261-1313,h:6-364^44.23%id^e:1e-80^.^.	comp38384_c0_seq1|m.741	210-1421[+]	sp|p97812|ihh_mouse^p97812^q:30-397,h:27-395^42.59%id^e:1e-84^recname: full=indian hedgehog protein;^eukaryota; metazoa; chordata; craniata; vertebrata; euteleostomi; mammalia; eutheria; euarchontoglires; glires; rodentia; sciurognathi; muroidea; muridae; murinae; mus; mus	uniref90_a2i5e3^a2i5e3^q:18-368,h:6-364^44.23%id^e:1e-83^.^.	pf01085.13^hh_signal^hedgehog amino-terminal signalling domain^31-190^e:4.4e-53`pf01079.15^hint^hint module^201-394^e:2.2e-49	.	expaa=16.74^predhel=1^topology=i12-34o	.	go:0031012^cellular_component^extracellular matrix`go:0005615^cellular_component^extracellular space`go:0005886^cellular_component^plasma membrane`go:0005509^molecular_function^calcium ion binding`go:0005113^molecular_function^patched binding`go:0008233^molecular_function^peptidase activity`go:0045453^biological_process^bone resorption`go:0043010^biological_process^camera-type eye development`go:…	go:0007267^biological_process^cell-cell signaling`go:0007275^biological_process^multicellular organismal development`go:0008233^molecular_function^peptidase activity`go:0006508^biological_process^proteolysis
comp38390_c0	comp38390_c0_seq1	.	uniref90_c0jbw7^c0jbw7^q:88-375,h:141-236^94.79%id^e:3e-28^subname: full=nematoblast-specific protein nb035-sv3;^eukaryota; metazoa; cnidaria; hydrozoa; hydroida; anthomedusae; hydridae; hydra	comp38390_c0_seq1|m.747	1-759[+]	.	uniref90_c0jbw7^c0jbw7^q:1-133,h:106-247^74.48%id^e:1e-55^subname: full=nematoblast-specific protein nb035-sv3;^eukaryota; metazoa; cnidaria; hydrozoa; hydroida; anthomedusae; hydridae; hydra	.	.	.	.	.	.
comp38390_c0	comp38390_c0_seq2	.	uniref90_c0jbw7^c0jbw7^q:88-375,h:141-236^94.79%id^e:5e-32^subname: full=nematoblast-specific protein nb035-sv3;^eukaryota; metazoa; cnidaria; hydrozoa; hydroida; anthomedusae; hydridae; hydra	comp38390_c0_seq2|m.750	1-1083[+]	.	uniref90_c0jbw7^c0jbw7^q:1-133,h:106-247^74.48%id^e:5e-56^subname: full=nematoblast-specific protein nb035-sv3;^eukaryota; metazoa; cnidaria; hydrozoa; hydroida; anthomedusae; hydridae; hydra	.	.	.	.	.	.
comp38390_c0	comp38390_c0_seq3	.	uniref90_c0jbw6^c0jbw6^q:676-1089,h:288-436^77.18%id^e:3e-34^subname: full=nematoblast-specific protein nb035-sv2;^eukaryota; metazoa; cnidaria; hydrozoa; hydroida; anthomedusae; hydridae; hydra`uniref90_c0jbw6^c0jbw6^q:88-375,h:141-236^94.79%id^e:1e-29^subname: full=nematoblast-specific protein nb035-sv2;^eukaryota; metazoa; cnidaria; hydrozoa; hydroida; anthomedusae; hydridae; hydra`uniref90_c0…	comp38390_c0_seq3|m.753	1-1614[+]	.	uniref90_c0jbw6^c0jbw6^q:1-389,h:106-474^61.02%id^e:1e-120^subname: full=nematoblast-specific protein nb035-sv2;^eukaryota; metazoa; cnidaria; hydrozoa; hydroida; anthomedusae; hydridae; hydra`uniref90_c0jbw6^c0jbw6^q:30-220,h:340-503^41.88%id^e:3e-25^subname: full=nematoblast-specific protein nb035-sv2;^eukaryota; metazoa; cnidaria; hydrozoa; hydroida; anthomedusae; hydridae; hydra	.	.	.	.	.	.
comp38390_c0	comp38390_c0_seq4	.	uniref90_a7lh35^a7lh35^q:375-656,h:41-143^41.28%id^e:2e-07^subname: full=nematoblast specific protein;^eukaryota; metazoa; cnidaria; hydrozoa; hydroida; anthomedusae; hydridae; hydra	comp38390_c0_seq4|m.756	3-662[+]	.	.	.	.	.	.	.	.
comp38390_c0	comp38390_c0_seq5	.	uniref90_c0jbw6^c0jbw6^q:676-1089,h:288-436^77.18%id^e:1e-31^subname: full=nematoblast-specific protein nb035-sv2;^eukaryota; metazoa; cnidaria; hydrozoa; hydroida; anthomedusae; hydridae; hydra`uniref90_c0jbw6^c0jbw6^q:88-375,h:141-236^94.79%id^e:4e-27^subname: full=nematoblast-specific protein nb035-sv2;^eukaryota; metazoa; cnidaria; hydrozoa; hydroida; anthomedusae; hydridae; hydra`uniref90_c0…	comp38390_c0_seq5|m.757	1-1290[+]	.	uniref90_c0jbw6^c0jbw6^q:1-390,h:106-475^60.87%id^e:1e-119^subname: full=nematoblast-specific protein nb035-sv2;^eukaryota; metazoa; cnidaria; hydrozoa; hydroida; anthomedusae; hydridae; hydra`uniref90_c0jbw6^c0jbw6^q:30-220,h:340-503^41.88%id^e:3e-25^subname: full=nematoblast-specific protein nb035-sv2;^eukaryota; metazoa; cnidaria; hydrozoa; hydroida; anthomedusae; hydridae; hydra	.	.	.	.	.	.
comp38391_c0	comp38391_c0_seq1	sp|p19883|fst_human^p19883^q:1070-852,h:95-164^42.47%id^e:2e-06^recname: full=follistatin;^eukaryota; metazoa; chordata; craniata; vertebrata; euteleostomi; mammalia; eutheria; euarchontoglires; primates; haplorrhini; catarrhini; hominidae; homo	uniref90_upi0002b43d00^upi0002b43d00^q:1370-489,h:13-313^42.72%id^e:1e-70^.^.	comp38391_c0_seq1|m.760	384-1424[-]	sp|p19883|fst_human^p19883^q:119-191,h:95-164^42.47%id^e:1e-06^recname: full=follistatin;^eukaryota; metazoa; chordata; craniata; vertebrata; euteleostomi; mammalia; eutheria; euarchontoglires; primates; haplorrhini; catarrhini; hominidae; homo	uniref90_upi0002b43d00^upi0002b43d00^q:19-312,h:13-313^42.72%id^e:1e-73^.^.	pf01549.19^shk^shk domain-like^35-71^e:0.036`pf01549.19^shk^shk domain-like^77-113^e:0.0019`pf00050.16^kazal_1^kazal-type serine protease inhibitor domain^142-191^e:3.9e-08`pf07648.10^kazal_2^kazal-type serine protease inhibitor domain^157-191^e:1.5e-07`pf01549.19^shk^shk domain-like^196-236^e:1.6e-08`pf01549.19^shk^shk domain-like^271-309^e:0.0012	sigp:1^24^0.816^yes	.	.	go:0005737^cellular_component^cytoplasm`go:0005576^cellular_component^extracellular region`go:0005634^cellular_component^nucleus`go:0048185^molecular_function^activin binding`go:0005515^molecular_function^protein binding`go:0004871^molecular_function^signal transducer activity`go:0030509^biological_process^bmp signaling pathway`go:0008585^biological_process^female gonad development`go:0007276^bio…	go:0005515^molecular_function^protein binding
comp38516_c0	comp38516_c0_seq1	sp|q28024|gbg12_bovin^q28024^q:253-456,h:5-72^42.65%id^e:2e-12^recname: full=guanine nucleotide-binding protein g(i)/g(s)/g(o) subunit gamma-12;^eukaryota; metazoa; chordata; craniata; vertebrata; euteleostomi; mammalia; eutheria; laurasiatheria; cetartiodactyla; ruminantia; pecora; bovidae; bovinae; bos	uniref90_h3auf9^h3auf9^q:250-456,h:7-75^43.48%id^e:5e-11^.^.	.	.	.	.	.	.	.	.	go:0005834^cellular_component^heterotrimeric g-protein complex`go:0004871^molecular_function^signal transducer activity`go:0007186^biological_process^g-protein coupled receptor signaling pathway	.
comp38533_c0	comp38533_c0_seq1	sp|p0c6b8|svep1_rat^p0c6b8^q:291-10,h:595-682^31.31%id^e:8e-07^recname: full=sushi, von willebrand factor type a, egf and pentraxin domain-containing protein 1;^eukaryota; metazoa; chordata; craniata; vertebrata; euteleostomi; mammalia; eutheria; euarchontoglires; glires; rodentia; sciurognathi; muroidea; muridae; murinae; rattus	uniref90_upi0002b42ef7^upi0002b42ef7^q:357-1,h:608-729^43.55%id^e:5e-17^.^.	comp38533_c0_seq1|m.771	1-456[-]	sp|p0c6b8|svep1_rat^p0c6b8^q:56-149,h:595-682^31.31%id^e:7e-07^recname: full=sushi, von willebrand factor type a, egf and pentraxin domain-containing protein 1;^eukaryota; metazoa; chordata; craniata; vertebrata; euteleostomi; mammalia; eutheria; euarchontoglires; glires; rodentia; sciurognathi; muroidea; muridae; murinae; rattus	uniref90_upi0002b42ef7^upi0002b42ef7^q:34-152,h:608-729^43.55%id^e:5e-17^.^.	pf02494.11^hyr^hyr domain^33-109^e:5.7e-06`pf02494.11^hyr^hyr domain^111-149^e:0.00014	.	.	.	go:0005737^cellular_component^cytoplasm`go:0005576^cellular_component^extracellular region`go:0016020^cellular_component^membrane`go:0005509^molecular_function^calcium ion binding`go:0003682^molecular_function^chromatin binding`go:0007155^biological_process^cell adhesion	.
comp38533_c0	comp38533_c0_seq2	.	.	comp38533_c0_seq2|m.772	254-589[-]	.	.	pf02494.11^hyr^hyr domain^33-109^e:1.5e-05	.	.	.	.	.
comp38724_c0	comp38724_c0_seq1	sp|o35806|ltbp2_rat^o35806^q:2539-2024,h:903-1072^40.57%id^e:2e-25^recname: full=latent-transforming growth factor beta-binding protein 2;^eukaryota; metazoa; chordata; craniata; vertebrata; euteleostomi; mammalia; eutheria; euarchontoglires; glires; rodentia; sciurognathi; muroidea; muridae; murinae; rattus`sp|o35806|ltbp2_rat^o35806^q:2515-1955,h:1157-1345^35.35%id^e:8e-21^recname: full=latent-…	uniref90_upi0002b428b3^upi0002b428b3^q:2482-386,h:762-1477^29.32%id^e:2e-69^.^.	comp38724_c0_seq1|m.797	155-2953[-]	sp|o35806|ltbp2_rat^o35806^q:139-310,h:903-1072^40.57%id^e:9e-26^recname: full=latent-transforming growth factor beta-binding protein 2;^eukaryota; metazoa; chordata; craniata; vertebrata; euteleostomi; mammalia; eutheria; euarchontoglires; glires; rodentia; sciurognathi; muroidea; muridae; murinae; rattus`sp|o35806|ltbp2_rat^o35806^q:147-332,h:1157-1344^35.53%id^e:5e-21^recname: full=latent-tran…	uniref90_upi0002b428b3^upi0002b428b3^q:158-856,h:762-1477^29.32%id^e:2e-70^.^.	pf07645.10^egf_ca^calcium-binding egf domain^156-187^e:0.00015`pf07645.10^egf_ca^calcium-binding egf domain^195-232^e:1.4e-06`pf07645.10^egf_ca^calcium-binding egf domain^236-276^e:1.1e-08`pf12662.2^cegf^complement clr-like egf-like^258-281^e:1.1e-10`pf00084.15^sushi^sushi domain (scr repeat)^341-387^e:7.4e-06`pf02494.11^hyr^hyr domain^534-611^e:6.2e-11`pf07699.8^gcc2_gcc3^gcc2 and gcc3^713-760^e…	sigp:1^16^0.869^yes	.	.	go:0005576^cellular_component^extracellular region`go:0005509^molecular_function^calcium ion binding`go:0008201^molecular_function^heparin binding`go:0007179^biological_process^transforming growth factor beta receptor signaling pathway	go:0005509^molecular_function^calcium ion binding
comp38724_c0	comp38724_c0_seq2	sp|o35806|ltbp2_rat^o35806^q:2539-2024,h:903-1072^40.57%id^e:2e-25^recname: full=latent-transforming growth factor beta-binding protein 2;^eukaryota; metazoa; chordata; craniata; vertebrata; euteleostomi; mammalia; eutheria; euarchontoglires; glires; rodentia; sciurognathi; muroidea; muridae; murinae; rattus`sp|o35806|ltbp2_rat^o35806^q:2515-1955,h:1157-1345^35.35%id^e:8e-21^recname: full=latent-…	uniref90_upi0002b428b3^upi0002b428b3^q:2482-386,h:762-1477^29.32%id^e:3e-69^.^.	comp38724_c0_seq2|m.799	155-2953[-]	sp|o35806|ltbp2_rat^o35806^q:139-310,h:903-1072^40.57%id^e:9e-26^recname: full=latent-transforming growth factor beta-binding protein 2;^eukaryota; metazoa; chordata; craniata; vertebrata; euteleostomi; mammalia; eutheria; euarchontoglires; glires; rodentia; sciurognathi; muroidea; muridae; murinae; rattus`sp|o35806|ltbp2_rat^o35806^q:147-332,h:1157-1344^35.53%id^e:5e-21^recname: full=latent-tran…	uniref90_upi0002b428b3^upi0002b428b3^q:158-856,h:762-1477^29.32%id^e:2e-70^.^.	pf07645.10^egf_ca^calcium-binding egf domain^156-187^e:0.00015`pf07645.10^egf_ca^calcium-binding egf domain^195-232^e:1.4e-06`pf07645.10^egf_ca^calcium-binding egf domain^236-276^e:1.1e-08`pf12662.2^cegf^complement clr-like egf-like^258-281^e:1.1e-10`pf00084.15^sushi^sushi domain (scr repeat)^341-387^e:7.4e-06`pf02494.11^hyr^hyr domain^534-611^e:6.2e-11`pf07699.8^gcc2_gcc3^gcc2 and gcc3^713-760^e…	sigp:1^16^0.869^yes	.	.	go:0005576^cellular_component^extracellular region`go:0005509^molecular_function^calcium ion binding`go:0008201^molecular_function^heparin binding`go:0007179^biological_process^transforming growth factor beta receptor signaling pathway	go:0005509^molecular_function^calcium ion binding
comp39100_c0	comp39100_c0_seq1	.	.	comp39100_c0_seq1|m.830	2-313[+]	.	uniref90_b6hu10^b6hu10^q:13-84,h:122-193^34.72%id^e:6e-07^subname: full=pc22g09370 protein;^eukaryota; fungi; dikarya; ascomycota; pezizomycotina; eurotiomycetes; eurotiomycetidae; eurotiales; aspergillaceae; penicillium; penicillium chrysogenum complex`uniref90_b6hu10^b6hu10^q:15-89,h:156-230^33.33%id^e:3e-06^subname: full=pc22g09370 protein;^eukaryota; fungi; dikarya; ascomycota; pezizomycotina…	.	.	.	.	.	.
comp39100_c0	comp39100_c0_seq2	sp|b3ewz3|cadn_acrmi^b3ewz3^q:2-130,h:293-335^48.84%id^e:8e-08^.^.`sp|b3ewz3|cadn_acrmi^b3ewz3^q:2-130,h:236-278^46.51%id^e:2e-06^.^.	uniref90_upi0002b4ae78^upi0002b4ae78^q:2-193,h:752-818^44.78%id^e:1e-08^.^.`uniref90_upi0002b4ae78^upi0002b4ae78^q:2-130,h:292-334^58.14%id^e:7e-06^.^.	.	.	.	.	.	.	.	.	.	.
comp39100_c0	comp39100_c0_seq3	sp|b3ewy9|mlp_acrmi^b3ewy9^q:2-115,h:153-190^52.63%id^e:2e-06^.^.`sp|b3ewy9|mlp_acrmi^b3ewy9^q:2-115,h:267-304^52.63%id^e:3e-06^.^.`sp|b3ewy9|mlp_acrmi^b3ewy9^q:2-130,h:210-252^51.16%id^e:5e-06^.^.	uniref90_a7s664^a7s664^q:2-130,h:184-226^65.12%id^e:1e-07^subname: full=predicted protein;^eukaryota; metazoa; cnidaria; anthozoa; hexacorallia; actiniaria; edwardsiidae; nematostella`uniref90_a7s664^a7s664^q:2-130,h:241-283^65.12%id^e:1e-07^subname: full=predicted protein;^eukaryota; metazoa; cnidaria; anthozoa; hexacorallia; actiniaria; edwardsiidae; nematostella`uniref90_a7s664^a7s664^q:2-130,…	comp39100_c0_seq3|m.834	69-425[+]	.	uniref90_b6hu10^b6hu10^q:28-100,h:122-194^34.25%id^e:2e-06^subname: full=pc22g09370 protein;^eukaryota; fungi; dikarya; ascomycota; pezizomycotina; eurotiomycetes; eurotiomycetidae; eurotiales; aspergillaceae; penicillium; penicillium chrysogenum complex`uniref90_b6hu10^b6hu10^q:30-104,h:156-230^33.33%id^e:1e-05^subname: full=pc22g09370 protein;^eukaryota; fungi; dikarya; ascomycota; pezizomycoti…	.	.	.	.	.	.
comp39100_c0	comp39100_c0_seq3	sp|b3ewy9|mlp_acrmi^b3ewy9^q:2-115,h:153-190^52.63%id^e:2e-06^.^.`sp|b3ewy9|mlp_acrmi^b3ewy9^q:2-115,h:267-304^52.63%id^e:3e-06^.^.`sp|b3ewy9|mlp_acrmi^b3ewy9^q:2-130,h:210-252^51.16%id^e:5e-06^.^.	uniref90_a7s664^a7s664^q:2-130,h:184-226^65.12%id^e:1e-07^subname: full=predicted protein;^eukaryota; metazoa; cnidaria; anthozoa; hexacorallia; actiniaria; edwardsiidae; nematostella`uniref90_a7s664^a7s664^q:2-130,h:241-283^65.12%id^e:1e-07^subname: full=predicted protein;^eukaryota; metazoa; cnidaria; anthozoa; hexacorallia; actiniaria; edwardsiidae; nematostella`uniref90_a7s664^a7s664^q:2-130,…	comp39100_c0_seq3|m.833	2-358[+]	sp|b3ewz3|cadn_acrmi^b3ewz3^q:1-66,h:293-358^37.88%id^e:3e-09^.^.`sp|b3ewz3|cadn_acrmi^b3ewz3^q:1-43,h:236-278^46.51%id^e:7e-07^.^.`sp|b3ewz3|cadn_acrmi^b3ewz3^q:1-53,h:415-467^39.62%id^e:1e-05^.^.	uniref90_a7s664^a7s664^q:1-51,h:298-354^54.39%id^e:7e-10^subname: full=predicted protein;^eukaryota; metazoa; cnidaria; anthozoa; hexacorallia; actiniaria; edwardsiidae; nematostella`uniref90_a7s664^a7s664^q:1-43,h:184-226^65.12%id^e:5e-09^subname: full=predicted protein;^eukaryota; metazoa; cnidaria; anthozoa; hexacorallia; actiniaria; edwardsiidae; nematostella`uniref90_a7s664^a7s664^q:1-43,h:2…	pf00090.14^tsp_1^thrombospondin type 1 domain^1-43^e:3e-07	.	.	.	.	.
comp39316_c0	comp39316_c0_seq1	.	.	comp39316_c0_seq1|m.848	2-559[-]	.	.	pf01391.13^collagen^collagen triple helix repeat (20 copies)^99-140^e:3e-07	sigp:1^20^0.79^yes	.	.	.	.
comp39316_c0	comp39316_c0_seq2	.	.	comp39316_c0_seq2|m.851	2-559[-]	.	.	pf01391.13^collagen^collagen triple helix repeat (20 copies)^99-140^e:3e-07	sigp:1^20^0.79^yes	.	.	.	.
comp39316_c0	comp39316_c0_seq3	.	.	comp39316_c0_seq3|m.854	2-559[-]	.	.	pf01391.13^collagen^collagen triple helix repeat (20 copies)^99-140^e:3e-07	sigp:1^20^0.79^yes	.	.	.	.
comp39418_c0	comp39418_c0_seq1	sp|q7rtx7|ctsr4_human^q7rtx7^q:6-200,h:213-277^52.31%id^e:8e-11^recname: full=cation channel sperm-associated protein 4;^eukaryota; metazoa; chordata; craniata; vertebrata; euteleostomi; mammalia; eutheria; euarchontoglires; primates; haplorrhini; catarrhini; hominidae; homo	uniref90_m7bsj9^m7bsj9^q:6-191,h:142-203^64.52%id^e:1e-12^.^.	.	.	.	.	.	.	.	cog1226^potassium voltage-gated channel	go:0001669^cellular_component^acrosomal vesicle`go:0036128^cellular_component^catsper complex`go:0031514^cellular_component^motile cilium`go:0005886^cellular_component^plasma membrane`go:0005227^molecular_function^calcium activated cation channel activity`go:0005245^molecular_function^voltage-gated calcium channel activity`go:0070509^biological_process^calcium ion import`go:0030154^biological_pro…	.
comp39427_c0	comp39427_c0_seq1	sp|p04571|scp_heddi^p04571^q:181-708,h:1-173^31.46%id^e:4e-18^recname: full=sarcoplasmic calcium-binding protein;^eukaryota; metazoa; lophotrochozoa; annelida; polychaeta; palpata; aciculata; phyllodocida; nereididae; hediste; hediste diversicolor species group	uniref90_p04571^p04571^q:181-708,h:1-173^31.46%id^e:2e-16^recname: full=sarcoplasmic calcium-binding protein;^eukaryota; metazoa; lophotrochozoa; annelida; polychaeta; palpata; aciculata; phyllodocida; nereididae; hediste; hediste diversicolor species group	comp39427_c0_seq1|m.860	94-720[+]	sp|p04571|scp_heddi^p04571^q:30-205,h:1-173^31.46%id^e:8e-19^recname: full=sarcoplasmic calcium-binding protein;^eukaryota; metazoa; lophotrochozoa; annelida; polychaeta; palpata; aciculata; phyllodocida; nereididae; hediste; hediste diversicolor species group	uniref90_p04571^p04571^q:30-205,h:1-173^31.46%id^e:4e-17^recname: full=sarcoplasmic calcium-binding protein;^eukaryota; metazoa; lophotrochozoa; annelida; polychaeta; palpata; aciculata; phyllodocida; nereididae; hediste; hediste diversicolor species group	pf13833.1^ef-hand_8^ef-hand domain pair^18-63^e:1.2e-05`pf13405.1^ef-hand_6^ef-hand domain^36-58^e:0.003`pf13202.1^ef-hand_5^ef hand^38-55^e:0.058`pf13833.1^ef-hand_8^ef-hand domain pair^129-151^e:0.0056`pf13499.1^ef-hand_7^ef-hand domain pair^130-185^e:1.8e-10`pf13405.1^ef-hand_6^ef-hand domain^130-152^e:0.0064`pf13202.1^ef-hand_5^ef hand^130-148^e:0.00096`pf13833.1^ef-hand_8^ef-hand domain pair…	.	.	.	go:0005509^molecular_function^calcium ion binding	go:0005509^molecular_function^calcium ion binding
comp39732_c0	comp39732_c0_seq1	sp|p27012|scry4_entdo^p27012^q:142-321,h:1-57^48.33%id^e:9e-14^recname: full=s-crystallin 4;^eukaryota; metazoa; lophotrochozoa; mollusca; cephalopoda; coleoidea; neocoleoidea; octopodiformes; octopoda; incirrata; octopodidae; enteroctopus	uniref90_upi0001cb9836^upi0001cb9836^q:142-321,h:1-59^65%id^e:2e-20^.^.	.	.	.	.	.	.	.	.	go:0005212^molecular_function^structural constituent of eye lens	.
comp41606_c0	comp41606_c0_seq1	sp|q32kn8|tba3_bovin^q32kn8^q:30-200,h:1-57^100%id^e:1e-36^recname: full=tubulin alpha-3 chain;^eukaryota; metazoa; chordata; craniata; vertebrata; euteleostomi; mammalia; eutheria; laurasiatheria; cetartiodactyla; ruminantia; pecora; bovidae; bovinae; bos	uniref90_f8w0f6^f8w0f6^q:30-200,h:1-57^100%id^e:4e-36^subname: full=tubulin alpha-1a chain;^eukaryota; metazoa; chordata; craniata; vertebrata; euteleostomi; mammalia; eutheria; euarchontoglires; primates; haplorrhini; catarrhini; hominidae; homo	.	.	.	.	.	.	.	.	go:0005737^cellular_component^cytoplasm`go:0005874^cellular_component^microtubule`go:0005525^molecular_function^gtp binding`go:0003924^molecular_function^gtpase activity`go:0005200^molecular_function^structural constituent of cytoskeleton`go:0007017^biological_process^microtubule-based process`go:0051258^biological_process^protein polymerization	.
comp41973_c0	comp41973_c0_seq1	sp|q5i0e9|s47a1_rat^q5i0e9^q:419-1843,h:35-511^26.34%id^e:5e-44^recname: full=multidrug and toxin extrusion protein 1;^eukaryota; metazoa; chordata; craniata; vertebrata; euteleostomi; mammalia; eutheria; euarchontoglires; glires; rodentia; sciurognathi; muroidea; muridae; murinae; rattus	uniref90_f6vzf7^f6vzf7^q:461-1873,h:21-503^25.41%id^e:5e-44^recname: full=multidrug and toxin extrusion protein;^eukaryota; metazoa; chordata; craniata; vertebrata; euteleostomi; mammalia; monotremata; ornithorhynchidae; ornithorhynchus	comp41973_c0_seq1|m.919	392-2074[+]	sp|q5i0e9|s47a1_rat^q5i0e9^q:10-484,h:35-511^26.34%id^e:2e-49^recname: full=multidrug and toxin extrusion protein 1;^eukaryota; metazoa; chordata; craniata; vertebrata; euteleostomi; mammalia; eutheria; euarchontoglires; glires; rodentia; sciurognathi; muroidea; muridae; murinae; rattus	uniref90_f6vzf7^f6vzf7^q:24-548,h:21-556^25.14%id^e:4e-50^recname: full=multidrug and toxin extrusion protein;^eukaryota; metazoa; chordata; craniata; vertebrata; euteleostomi; mammalia; monotremata; ornithorhynchidae; ornithorhynchus	.	.	expaa=285.58^predhel=13^topology=i13-35o50-72i93-110o125-147i160-182o192-214i235-254o269-291i311-333o348-365i386-408o412-434i525-547o	cog0534^mate efflux family protein	go:0016021^cellular_component^integral component of membrane`go:0031988^cellular_component^membrane-bounded vesicle`go:0005886^cellular_component^plasma membrane`go:0015238^molecular_function^drug transmembrane transporter activity`go:0005451^molecular_function^monovalent cation:proton antiporter activity`go:0006855^biological_process^drug transmembrane transport`go:0015893^biological_process^dru…	.
comp41973_c0	comp41973_c0_seq2	sp|q5i0e9|s47a1_rat^q5i0e9^q:486-1910,h:35-511^26.34%id^e:7e-44^recname: full=multidrug and toxin extrusion protein 1;^eukaryota; metazoa; chordata; craniata; vertebrata; euteleostomi; mammalia; eutheria; euarchontoglires; glires; rodentia; sciurognathi; muroidea; muridae; murinae; rattus	uniref90_f6vzf7^f6vzf7^q:528-1940,h:21-503^25.41%id^e:7e-44^recname: full=multidrug and toxin extrusion protein;^eukaryota; metazoa; chordata; craniata; vertebrata; euteleostomi; mammalia; monotremata; ornithorhynchidae; ornithorhynchus	comp41973_c0_seq2|m.921	459-2141[+]	sp|q5i0e9|s47a1_rat^q5i0e9^q:10-484,h:35-511^26.34%id^e:2e-49^recname: full=multidrug and toxin extrusion protein 1;^eukaryota; metazoa; chordata; craniata; vertebrata; euteleostomi; mammalia; eutheria; euarchontoglires; glires; rodentia; sciurognathi; muroidea; muridae; murinae; rattus	uniref90_f6vzf7^f6vzf7^q:24-548,h:21-556^25.14%id^e:4e-50^recname: full=multidrug and toxin extrusion protein;^eukaryota; metazoa; chordata; craniata; vertebrata; euteleostomi; mammalia; monotremata; ornithorhynchidae; ornithorhynchus	.	.	expaa=285.58^predhel=13^topology=i13-35o50-72i93-110o125-147i160-182o192-214i235-254o269-291i311-333o348-365i386-408o412-434i525-547o	cog0534^mate efflux family protein	go:0016021^cellular_component^integral component of membrane`go:0031988^cellular_component^membrane-bounded vesicle`go:0005886^cellular_component^plasma membrane`go:0015238^molecular_function^drug transmembrane transporter activity`go:0005451^molecular_function^monovalent cation:proton antiporter activity`go:0006855^biological_process^drug transmembrane transport`go:0015893^biological_process^dru…	.
comp46142_c0	comp46142_c0_seq1	.	uniref90_upi0002b4b7b4^upi0002b4b7b4^q:631-164,h:57-212^50%id^e:1e-46^.^.	comp46142_c0_seq1|m.958	143-895[-]	sp|q9qun9|dkk3_mouse^q9qun9^q:53-202,h:92-241^26.11%id^e:1e-05^recname: full=dickkopf-related protein 3;^eukaryota; metazoa; chordata; craniata; vertebrata; euteleostomi; mammalia; eutheria; euarchontoglires; glires; rodentia; sciurognathi; muroidea; muridae; murinae; mus; mus	uniref90_upi0002b4b7b4^upi0002b4b7b4^q:89-244,h:57-212^50%id^e:2e-47^.^.	pf04706.7^dickkopf_n^dickkopf n-terminal cysteine-rich region^109-155^e:7.6e-05	.	.	.	go:0005576^cellular_component^extracellular region`go:0005615^cellular_component^extracellular space`go:0030325^biological_process^adrenal gland development`go:0032348^biological_process^negative regulation of aldosterone biosynthetic process`go:0090090^biological_process^negative regulation of canonical wnt signaling pathway`go:2000065^biological_process^negative regulation of cortisol biosynthe…	go:0007275^biological_process^multicellular organismal development`go:0030178^biological_process^negative regulation of wnt signaling pathway`go:0005576^cellular_component^extracellular region
comp46581_c0	comp46581_c0_seq1	sp|q8k4r4|pitc1_mouse^q8k4r4^q:506-1252,h:2-249^64.66%id^e:7e-115^recname: full=cytoplasmic phosphatidylinositol transfer protein 1;^eukaryota; metazoa; chordata; craniata; vertebrata; euteleostomi; mammalia; eutheria; euarchontoglires; glires; rodentia; sciurognathi; muroidea; muridae; murinae; mus; mus	uniref90_t2m3h6^t2m3h6^q:500-1267,h:1-256^66.41%id^e:4e-123^subname: full=cytoplasmic phosphatidylinositol transfer protein 1;^eukaryota; metazoa; cnidaria; hydrozoa; hydroida; anthomedusae; hydridae; hydra	comp46581_c0_seq1|m.972	500-1273[+]	sp|q8k4r4|pitc1_mouse^q8k4r4^q:3-251,h:2-249^64.66%id^e:6e-120^recname: full=cytoplasmic phosphatidylinositol transfer protein 1;^eukaryota; metazoa; chordata; craniata; vertebrata; euteleostomi; mammalia; eutheria; euarchontoglires; glires; rodentia; sciurognathi; muroidea; muridae; murinae; mus; mus	uniref90_t2m3h6^t2m3h6^q:1-256,h:1-256^66.41%id^e:3e-128^subname: full=cytoplasmic phosphatidylinositol transfer protein 1;^eukaryota; metazoa; cnidaria; hydrozoa; hydroida; anthomedusae; hydridae; hydra	pf02121.13^ip_trans^phosphatidylinositol transfer protein^3-245^e:5.5e-79	.	.	.	go:0005737^cellular_component^cytoplasm`go:0005634^cellular_component^nucleus`go:0008289^molecular_function^lipid binding`go:0008526^molecular_function^phosphatidylinositol transporter activity`go:0015914^biological_process^phospholipid transport`go:0007165^biological_process^signal transduction	go:0006810^biological_process^transport`go:0005622^cellular_component^intracellular
comp46581_c0	comp46581_c0_seq2	sp|q9ukf7|pitc1_human^q9ukf7^q:630-980,h:133-249^62.39%id^e:3e-45^recname: full=cytoplasmic phosphatidylinositol transfer protein 1;^eukaryota; metazoa; chordata; craniata; vertebrata; euteleostomi; mammalia; eutheria; euarchontoglires; primates; haplorrhini; catarrhini; hominidae; homo	uniref90_a7rkj2^a7rkj2^q:552-980,h:92-249^62.66%id^e:1e-56^subname: full=predicted protein;^eukaryota; metazoa; cnidaria; anthozoa; hexacorallia; actiniaria; edwardsiidae; nematostella	comp46581_c0_seq2|m.973	639-1001[+]	sp|q8k4r4|pitc1_mouse^q8k4r4^q:3-114,h:138-249^62.5%id^e:8e-48^recname: full=cytoplasmic phosphatidylinositol transfer protein 1;^eukaryota; metazoa; chordata; craniata; vertebrata; euteleostomi; mammalia; eutheria; euarchontoglires; glires; rodentia; sciurognathi; muroidea; muridae; murinae; mus; mus	uniref90_a7rkj2^a7rkj2^q:1-114,h:136-249^71.05%id^e:5e-54^subname: full=predicted protein;^eukaryota; metazoa; cnidaria; anthozoa; hexacorallia; actiniaria; edwardsiidae; nematostella	pf02121.13^ip_trans^phosphatidylinositol transfer protein^3-108^e:1.1e-31	.	.	.	go:0005737^cellular_component^cytoplasm`go:0005634^cellular_component^nucleus`go:0008289^molecular_function^lipid binding`go:0008526^molecular_function^phosphatidylinositol transporter activity`go:0015914^biological_process^phospholipid transport`go:0007165^biological_process^signal transduction	go:0006810^biological_process^transport`go:0005622^cellular_component^intracellular
comp47748_c0	comp47748_c0_seq1	sp|p97516|tef_phosu^p97516^q:704-889,h:155-216^50%id^e:3e-10^recname: full=thyrotroph embryonic factor;^eukaryota; metazoa; chordata; craniata; vertebrata; euteleostomi; mammalia; eutheria; euarchontoglires; glires; rodentia; sciurognathi; muroidea; cricetidae; cricetinae; phodopus	uniref90_a7t8m2^a7t8m2^q:686-940,h:6-90^54.12%id^e:9e-21^subname: full=predicted protein;^eukaryota; metazoa; cnidaria; anthozoa; hexacorallia; actiniaria; edwardsiidae; nematostella	comp47748_c0_seq1|m.1008	116-994[+]	sp|q8bw74|hlf_mouse^q8bw74^q:185-259,h:195-269^46.67%id^e:2e-12^recname: full=hepatic leukemia factor;^eukaryota; metazoa; chordata; craniata; vertebrata; euteleostomi; mammalia; eutheria; euarchontoglires; glires; rodentia; sciurognathi; muroidea; muridae; murinae; mus; mus	uniref90_a7t8m2^a7t8m2^q:186-275,h:1-90^53.33%id^e:2e-23^subname: full=predicted protein;^eukaryota; metazoa; cnidaria; anthozoa; hexacorallia; actiniaria; edwardsiidae; nematostella	pf07716.10^bzip_2^basic region leucine zipper^214-265^e:3.5e-11`pf00170.16^bzip_1^bzip transcription factor^221-273^e:1.3e-05	.	.	.	go:0005634^cellular_component^nucleus`go:0043565^molecular_function^sequence-specific dna binding`go:0003700^molecular_function^sequence-specific dna binding transcription factor activity`go:0048511^biological_process^rhythmic process`go:0035914^biological_process^skeletal muscle cell differentiation`go:0006351^biological_process^transcription, dna-templated	go:0003700^molecular_function^sequence-specific dna binding transcription factor activity`go:0043565^molecular_function^sequence-specific dna binding`go:0006355^biological_process^regulation of transcription, dna-templated
comp47765_c0	comp47765_c0_seq1	.	uniref90_t2meq1^t2meq1^q:294-1202,h:11-334^28.31%id^e:4e-23^subname: full=melanocyte-stimulating hormone receptor;^eukaryota; metazoa; cnidaria; hydrozoa; hydroida; anthomedusae; hydridae; hydra	comp47765_c0_seq1|m.1009	261-1337[+]	sp|q6tli7|aa2ar_horse^q6tli7^q:20-283,h:5-309^24.13%id^e:3e-09^recname: full=adenosine receptor a2a;^eukaryota; metazoa; chordata; craniata; vertebrata; euteleostomi; mammalia; eutheria; laurasiatheria; perissodactyla; equidae; equus	uniref90_t2meq1^t2meq1^q:12-314,h:11-334^28.31%id^e:1e-28^subname: full=melanocyte-stimulating hormone receptor;^eukaryota; metazoa; cnidaria; hydrozoa; hydroida; anthomedusae; hydridae; hydra	pf10320.4^7tm_gpcr_srsx^serpentine type 7tm gpcr chemoreceptor srsx^33-284^e:3.5e-05`pf00001.16^7tm_1^7 transmembrane receptor (rhodopsin family)^38-161^e:9.7e-20	.	expaa=153.75^predhel=7^topology=o20-42i59-81o96-118i138-160o165-184i217-239o249-271i	.	go:0016021^cellular_component^integral component of membrane`go:0005886^cellular_component^plasma membrane`go:0001609^molecular_function^g-protein coupled adenosine receptor activity	go:0004930^molecular_function^g-protein coupled receptor activity`go:0007186^biological_process^g-protein coupled receptor signaling pathway`go:0016021^cellular_component^integral component of membrane
comp47812_c0	comp47812_c0_seq1	.	uniref90_upi00019267fa^upi00019267fa^q:994-563,h:108-251^43.45%id^e:2e-11^.^.	comp47812_c0_seq1|m.1013	551-1375[-]	sp|q9n281|coha1_canfa^q9n281^q:73-218,h:572-765^37.56%id^e:2e-15^recname: full=collagen alpha-1(xvii) chain;^eukaryota; metazoa; chordata; craniata; vertebrata; euteleostomi; mammalia; eutheria; laurasiatheria; carnivora; caniformia; canidae; canis	uniref90_upi00019267fa^upi00019267fa^q:13-271,h:1-251^35.63%id^e:2e-26^.^.	pf01391.13^collagen^collagen triple helix repeat (20 copies)^74-125^e:1.5e-07`pf01391.13^collagen^collagen triple helix repeat (20 copies)^93-150^e:6.3e-09`pf01391.13^collagen^collagen triple helix repeat (20 copies)^169-220^e:3e-10	.	expaa=20.34^predhel=1^topology=i7-29o	.	go:0005604^cellular_component^basement membrane`go:0005581^cellular_component^collagen trimer`go:0030056^cellular_component^hemidesmosome`go:0016021^cellular_component^integral component of membrane`go:0031581^biological_process^hemidesmosome assembly	.
comp48484_c1	comp48484_c1_seq1	sp|o08807|prdx4_mouse^o08807^q:147-818,h:48-272^76.11%id^e:3e-124^recname: full=peroxiredoxin-4;^eukaryota; metazoa; chordata; craniata; vertebrata; euteleostomi; mammalia; eutheria; euarchontoglires; glires; rodentia; sciurognathi; muroidea; muridae; murinae; mus; mus	uniref90_t2me82^t2me82^q:84-827,h:9-252^80.65%id^e:7e-141^subname: full=peroxiredoxin-4;^eukaryota; metazoa; cnidaria; hydrozoa; hydroida; anthomedusae; hydridae; hydra	comp48484_c1_seq1|m.1062	75-836[+]	sp|o08807|prdx4_mouse^o08807^q:25-248,h:48-272^76.11%id^e:2e-125^recname: full=peroxiredoxin-4;^eukaryota; metazoa; chordata; craniata; vertebrata; euteleostomi; mammalia; eutheria; euarchontoglires; glires; rodentia; sciurognathi; muroidea; muridae; murinae; mus; mus	uniref90_t2me82^t2me82^q:4-251,h:9-252^80.65%id^e:3e-142^subname: full=peroxiredoxin-4;^eukaryota; metazoa; cnidaria; hydrozoa; hydroida; anthomedusae; hydridae; hydra	pf00578.16^ahpc-tsa^ahpc/tsa family^59-192^e:3.3e-38`pf08534.5^redoxin^redoxin^72-201^e:2.5e-15`pf10417.4^1-cysprx_c^c-terminal domain of 1-cys peroxiredoxin^213-240^e:2.6e-13	sigp:1^22^0.802^yes	.	cog0450^alkyl hydroperoxide reductase	go:0005737^cellular_component^cytoplasm`go:0005829^cellular_component^cytosol`go:0005783^cellular_component^endoplasmic reticulum`go:0005615^cellular_component^extracellular space`go:0005739^cellular_component^mitochondrion`go:0004601^molecular_function^peroxidase activity`go:0051920^molecular_function^peroxiredoxin activity`go:0042803^molecular_function^protein homodimerization activity`go:00194…	go:0016209^molecular_function^antioxidant activity`go:0016491^molecular_function^oxidoreductase activity`go:0055114^biological_process^oxidation-reduction process`go:0051920^molecular_function^peroxiredoxin activity
comp48535_c0	comp48535_c0_seq1	sp|o14718|opsx_human^o14718^q:390-1238,h:10-285^25%id^e:3e-09^recname: full=visual pigment-like receptor peropsin;^eukaryota; metazoa; chordata; craniata; vertebrata; euteleostomi; mammalia; eutheria; euarchontoglires; primates; haplorrhini; catarrhini; hominidae; homo	uniref90_upi0001926f6e^upi0001926f6e^q:444-1268,h:15-277^60.14%id^e:3e-82^.^.	comp48535_c0_seq1|m.1070	384-1325[+]	sp|o14718|opsx_human^o14718^q:3-285,h:10-285^25%id^e:3e-14^recname: full=visual pigment-like receptor peropsin;^eukaryota; metazoa; chordata; craniata; vertebrata; euteleostomi; mammalia; eutheria; euarchontoglires; primates; haplorrhini; catarrhini; hominidae; homo	uniref90_a7s651^a7s651^q:15-305,h:12-296^50.52%id^e:1e-98^subname: full=predicted protein;^eukaryota; metazoa; cnidaria; anthozoa; hexacorallia; actiniaria; edwardsiidae; nematostella	pf00001.16^7tm_1^7 transmembrane receptor (rhodopsin family)^36-291^e:5.1e-23	.	expaa=154.10^predhel=7^topology=o15-37i49-71o91-113i138-160o180-202i246-268o273-295i	.	go:0005887^cellular_component^integral component of plasma membrane`go:0004930^molecular_function^g-protein coupled receptor activity`go:0009881^molecular_function^photoreceptor activity`go:0007186^biological_process^g-protein coupled receptor signaling pathway`go:0007602^biological_process^phototransduction`go:0018298^biological_process^protein-chromophore linkage`go:0007601^biological_process^v…	go:0004930^molecular_function^g-protein coupled receptor activity`go:0007186^biological_process^g-protein coupled receptor signaling pathway`go:0016021^cellular_component^integral component of membrane
comp48750_c0	comp48750_c0_seq1	sp|q90839|dkk3_chick^q90839^q:182-946,h:31-266^22.26%id^e:2e-08^recname: full=dickkopf-related protein 3;^eukaryota; metazoa; chordata; craniata; vertebrata; euteleostomi; testudines + archosauria group; archosauria; dinosauria; saurischia; theropoda; coelurosauria; aves; neognathae; galliformes; phasianidae; phasianinae; gallus	uniref90_upi0002b4621d^upi0002b4621d^q:551-979,h:176-305^37.06%id^e:5e-15^.^.	comp48750_c0_seq1|m.1088	95-988[+]	sp|q90839|dkk3_chick^q90839^q:30-284,h:31-266^22.26%id^e:6e-09^recname: full=dickkopf-related protein 3;^eukaryota; metazoa; chordata; craniata; vertebrata; euteleostomi; testudines + archosauria group; archosauria; dinosauria; saurischia; theropoda; coelurosauria; aves; neognathae; galliformes; phasianidae; phasianinae; gallus	uniref90_upi0002b4621d^upi0002b4621d^q:153-295,h:176-305^37.06%id^e:7e-16^.^.	.	sigp:1^17^0.654^yes	.	.	go:0005576^cellular_component^extracellular region`go:0007275^biological_process^multicellular organismal development`go:0030178^biological_process^negative regulation of wnt signaling pathway`go:0016055^biological_process^wnt signaling pathway	.
comp48901_c0	comp48901_c0_seq1	.	.	comp48901_c0_seq1|m.1100	1-423[-]	.	.	pf01549.19^shk^shk domain-like^2-18^e:0.12`pf01549.19^shk^shk domain-like^68-103^e:1.4e-05	.	.	.	.	.
comp48901_c0	comp48901_c0_seq2	.	.	comp48901_c0_seq2|m.1101	1-405[-]	.	.	pf01549.19^shk^shk domain-like^2-18^e:0.045`pf01549.19^shk^shk domain-like^62-97^e:1.3e-05	.	.	.	.	.
comp48959_c0	comp48959_c0_seq1	sp|q4pza2|ece1_mouse^q4pza2^q:379-2391,h:97-769^38.71%id^e:1e-163^recname: full=endothelin-converting enzyme 1;^eukaryota; metazoa; chordata; craniata; vertebrata; euteleostomi; mammalia; eutheria; euarchontoglires; glires; rodentia; sciurognathi; muroidea; muridae; murinae; mus; mus	uniref90_t2mif5^t2mif5^q:277-2391,h:4-713^67.42%id^e:0^subname: full=endothelin-converting enzyme 2;^eukaryota; metazoa; cnidaria; hydrozoa; hydroida; anthomedusae; hydridae; hydra	comp48959_c0_seq1|m.1104	250-2394[+]	sp|q4pza2|ece1_mouse^q4pza2^q:44-714,h:97-769^38.71%id^e:2e-165^recname: full=endothelin-converting enzyme 1;^eukaryota; metazoa; chordata; craniata; vertebrata; euteleostomi; mammalia; eutheria; euarchontoglires; glires; rodentia; sciurognathi; muroidea; muridae; murinae; mus; mus	uniref90_t2mif5^t2mif5^q:10-714,h:4-713^67.42%id^e:0^subname: full=endothelin-converting enzyme 2;^eukaryota; metazoa; cnidaria; hydrozoa; hydroida; anthomedusae; hydridae; hydra	pf05649.8^peptidase_m13_n^peptidase family m13^68-446^e:3.3e-103`pf01431.16^peptidase_m13^peptidase family m13^505-713^e:3.1e-48	sigp:1^27^0.549^yes	expaa=19.85^predhel=1^topology=i9-31o	cog3590^endothelin-converting enzyme	go:0009986^cellular_component^cell surface`go:0005769^cellular_component^early endosome`go:0009897^cellular_component^external side of plasma membrane`go:0005794^cellular_component^golgi apparatus`go:0016021^cellular_component^integral component of membrane`go:0005765^cellular_component^lysosomal membrane`go:0048471^cellular_component^perinuclear region of cytoplasm`go:0033093^cellular_component^…	go:0006508^biological_process^proteolysis`go:0004222^molecular_function^metalloendopeptidase activity
comp49115_c0	comp49115_c0_seq1	sp|q9w770|spon1_chick^q9w770^q:327-19,h:605-706^34.62%id^e:1e-10^recname: full=spondin-1;^eukaryota; metazoa; chordata; craniata; vertebrata; euteleostomi; testudines + archosauria group; archosauria; dinosauria; saurischia; theropoda; coelurosauria; aves; neognathae; galliformes; phasianidae; phasianinae; gallus`sp|q9w770|spon1_chick^q9w770^q:318-4,h:495-600^29.91%id^e:3e-06^recname: full=spondi…	uniref90_upi0002b48f5f^upi0002b48f5f^q:327-1,h:178-286^38.05%id^e:3e-15^.^.`uniref90_upi0002b48f5f^upi0002b48f5f^q:327-4,h:400-507^37.27%id^e:2e-11^.^.`uniref90_upi0002b48f5f^upi0002b48f5f^q:327-25,h:290-445^28.03%id^e:2e-09^.^.`uniref90_upi0002b48f5f^upi0002b48f5f^q:315-1,h:119-229^30.97%id^e:7e-08^.^.	comp49115_c0_seq1|m.1113	1-435[-]	sp|q96rw7|hmcn1_human^q96rw7^q:39-122,h:4641-4725^37.21%id^e:3e-11^recname: full=hemicentin-1;^eukaryota; metazoa; chordata; craniata; vertebrata; euteleostomi; mammalia; eutheria; euarchontoglires; primates; haplorrhini; catarrhini; hominidae; homo`sp|q96rw7|hmcn1_human^q96rw7^q:39-145,h:4584-4693^31.53%id^e:6e-09^recname: full=hemicentin-1;^eukaryota; metazoa; chordata; craniata; vertebrata; eu…	uniref90_upi0002b48f5f^upi0002b48f5f^q:37-145,h:178-286^38.05%id^e:6e-17^.^.`uniref90_upi0002b48f5f^upi0002b48f5f^q:37-144,h:400-507^37.27%id^e:7e-13^.^.`uniref90_upi0002b48f5f^upi0002b48f5f^q:37-137,h:290-445^28.03%id^e:7e-11^.^.`uniref90_upi0002b48f5f^upi0002b48f5f^q:41-145,h:119-229^30.97%id^e:5e-09^.^.`uniref90_upi0002b48f5f^upi0002b48f5f^q:36-144,h:452-562^28.32%id^e:2e-06^.^.	pf00090.14^tsp_1^thrombospondin type 1 domain^45-93^e:2.2e-05`pf00090.14^tsp_1^thrombospondin type 1 domain^100-145^e:7e-07	sigp:1^25^0.76^yes	expaa=19.70^predhel=1^topology=i7-26o	.	go:0005604^cellular_component^basement membrane`go:0005938^cellular_component^cell cortex`go:0030054^cellular_component^cell junction`go:0005509^molecular_function^calcium ion binding`go:0050896^biological_process^response to stimulus`go:0007601^biological_process^visual perception	.
comp49545_c0	comp49545_c0_seq1	sp|q566u4|kfa_danre^q566u4^q:975-112,h:11-290^31.14%id^e:2e-45^recname: full=kynurenine formamidase;^eukaryota; metazoa; chordata; craniata; vertebrata; euteleostomi; actinopterygii; neopterygii; teleostei; ostariophysi; cypriniformes; cyprinidae; danio	uniref90_e1c2h6^e1c2h6^q:984-112,h:8-290^33.22%id^e:1e-49^.^.	comp49545_c0_seq1|m.1159	91-996[-]	sp|q566u4|kfa_danre^q566u4^q:8-295,h:11-290^31.14%id^e:2e-46^recname: full=kynurenine formamidase;^eukaryota; metazoa; chordata; craniata; vertebrata; euteleostomi; actinopterygii; neopterygii; teleostei; ostariophysi; cypriniformes; cyprinidae; danio	uniref90_e1c2h6^e1c2h6^q:5-295,h:8-290^33.22%id^e:9e-51^.^.	pf07859.8^abhydrolase_3^alpha/beta hydrolase fold^85-195^e:1e-14	.	.	cog0657^alpha beta hydrolase fold-3 domain protein	go:0005829^cellular_component^cytosol`go:0005634^cellular_component^nucleus`go:0004061^molecular_function^arylformamidase activity`go:0034354^biological_process^'de novo' nad biosynthetic process from tryptophan`go:0019441^biological_process^tryptophan catabolic process to kynurenine	go:0016787^molecular_function^hydrolase activity`go:0008152^biological_process^metabolic process
comp49551_c0	comp49551_c0_seq1	sp|p52275|tbb2_caeel^p52275^q:2041-734,h:1-437^58.41%id^e:0^recname: full=tubulin beta-2 chain;^eukaryota; metazoa; ecdysozoa; nematoda; chromadorea; rhabditida; rhabditoidea; rhabditidae; peloderinae; caenorhabditis	uniref90_q26900^q26900^q:2041-749,h:1-432^59.77%id^e:0^.^.	comp49551_c0_seq1|m.1160	683-2041[-]	sp|p52275|tbb2_caeel^p52275^q:1-440,h:1-441^58.11%id^e:0^recname: full=tubulin beta-2 chain;^eukaryota; metazoa; ecdysozoa; nematoda; chromadorea; rhabditida; rhabditoidea; rhabditidae; peloderinae; caenorhabditis	uniref90_q26900^q26900^q:1-445,h:1-442^58.57%id^e:0^.^.	pf10644.4^misat_tub_segii^misato segment ii tubulin-like domain^2-71^e:3.9e-07`pf00091.20^tubulin^tubulin/ftsz family, gtpase domain^3-222^e:1.8e-70`pf03953.12^tubulin_c^tubulin c-terminal domain^260-381^e:1.2e-41	.	.	cog5023^tubulin is the major constituent of microtubules. it binds two moles of gtp, one at an exchangeable site on the beta chain and one at a non-exchangeable site on the alpha chain (by similarity)	go:0005737^cellular_component^cytoplasm`go:0005876^cellular_component^spindle microtubule`go:0045298^cellular_component^tubulin complex`go:0005525^molecular_function^gtp binding`go:0003924^molecular_function^gtpase activity`go:0005200^molecular_function^structural constituent of cytoskeleton`go:0000212^biological_process^meiotic spindle organization`go:0051258^biological_process^protein polymeriz…	go:0003924^molecular_function^gtpase activity`go:0005525^molecular_function^gtp binding`go:0006184^biological_process^gtp catabolic process`go:0051258^biological_process^protein polymerization`go:0043234^cellular_component^protein complex
comp50204_c0	comp50204_c0_seq1	.	uniref90_d4qd85^d4qd85^q:371-1015,h:39-257^42.48%id^e:9e-44^subname: full=lectin;^eukaryota; metazoa; cnidaria; scyphozoa; rhizostomeae; rhizostomatidae; nemopilema	comp50204_c0_seq1|m.1215	281-1021[+]	.	uniref90_d4qd85^d4qd85^q:31-245,h:39-257^42.48%id^e:1e-45^subname: full=lectin;^eukaryota; metazoa; cnidaria; scyphozoa; rhizostomeae; rhizostomatidae; nemopilema	.	sigp:1^18^0.798^yes	.	.	.	.
comp50236_c0	comp50236_c0_seq1	sp|p32310|opsb_carau^p32310^q:1621-704,h:70-347^20.89%id^e:3e-07^recname: full=blue-sensitive opsin;^eukaryota; metazoa; chordata; craniata; vertebrata; euteleostomi; actinopterygii; neopterygii; teleostei; ostariophysi; cypriniformes; cyprinidae; carassius	uniref90_upi0001925cd3^upi0001925cd3^q:1771-812,h:9-334^26.73%id^e:1e-22^.^.	comp50236_c0_seq1|m.1217	692-1777[-]	sp|p32310|opsb_carau^p32310^q:53-358,h:70-347^20.89%id^e:9e-08^recname: full=blue-sensitive opsin;^eukaryota; metazoa; chordata; craniata; vertebrata; euteleostomi; actinopterygii; neopterygii; teleostei; ostariophysi; cypriniformes; cyprinidae; carassius	uniref90_upi0001925cd3^upi0001925cd3^q:3-322,h:9-334^26.73%id^e:5e-24^.^.	pf00001.16^7tm_1^7 transmembrane receptor (rhodopsin family)^42-302^e:4.2e-21	.	expaa=155.70^predhel=7^topology=o25-47i60-82o105-127i148-170o190-212i248-270o290-312i	.	go:0016021^cellular_component^integral component of membrane`go:0004930^molecular_function^g-protein coupled receptor activity`go:0009881^molecular_function^photoreceptor activity`go:0007602^biological_process^phototransduction`go:0018298^biological_process^protein-chromophore linkage`go:0007601^biological_process^visual perception	go:0004930^molecular_function^g-protein coupled receptor activity`go:0007186^biological_process^g-protein coupled receptor signaling pathway`go:0016021^cellular_component^integral component of membrane
comp50342_c0	comp50342_c0_seq1	sp|q9cyl5|gapr1_mouse^q9cyl5^q:787-353,h:13-153^41.06%id^e:1e-23^recname: full=golgi-associated plant pathogenesis-related protein 1;^eukaryota; metazoa; chordata; craniata; vertebrata; euteleostomi; mammalia; eutheria; euarchontoglires; glires; rodentia; sciurognathi; muroidea; muridae; murinae; mus; mus	uniref90_b1a0e4^b1a0e4^q:817-308,h:24-195^47.09%id^e:6e-45^subname: full=pathogen-related protein-like protein;^eukaryota; metazoa; cnidaria; cubozoa; carybdeida; carukiidae; malo	comp50342_c0_seq1|m.1228	302-847[-]	sp|q9cyl5|gapr1_mouse^q9cyl5^q:21-165,h:13-153^41.06%id^e:5e-25^recname: full=golgi-associated plant pathogenesis-related protein 1;^eukaryota; metazoa; chordata; craniata; vertebrata; euteleostomi; mammalia; eutheria; euarchontoglires; glires; rodentia; sciurognathi; muroidea; muridae; murinae; mus; mus	uniref90_b1a0e4^b1a0e4^q:11-180,h:24-195^47.09%id^e:2e-47^subname: full=pathogen-related protein-like protein;^eukaryota; metazoa; cnidaria; cubozoa; carybdeida; carukiidae; malo	pf00188.21^cap^cysteine-rich secretory protein family^22-145^e:9.7e-19	.	.	cog2340^scp-like extracellular	go:0005576^cellular_component^extracellular region`go:0000139^cellular_component^golgi membrane	.
comp50810_c0	comp50810_c0_seq2	.	uniref90_c0jke8^c0jke8^q:1192-206,h:6-336^46.61%id^e:1e-86^subname: full=nematoblast-specific protein nb012a;^eukaryota; metazoa; cnidaria; hydrozoa; hydroida; anthomedusae; hydridae; hydra	comp50810_c0_seq2|m.1265	188-1216[-]	.	uniref90_c0jke8^c0jke8^q:9-337,h:6-336^46.61%id^e:2e-88^subname: full=nematoblast-specific protein nb012a;^eukaryota; metazoa; cnidaria; hydrozoa; hydroida; anthomedusae; hydridae; hydra	pf13385.1^laminin_g_3^concanavalin a-like lectin/glucanases superfamily^113-263^e:4e-22`pf00354.12^pentaxin^pentaxin family^177-271^e:4.5e-05	sigp:1^18^0.651^yes	.	.	.	.
comp50857_c0	comp50857_c0_seq1	sp|p0cj14|vp302_lycmc^p0cj14^q:232-492,h:2-90^46.24%id^e:2e-06^recname: full=venom protein 302;^eukaryota; metazoa; ecdysozoa; arthropoda; chelicerata; arachnida; scorpiones; buthida; buthoidea; buthidae; lychas	uniref90_a0a060xwc8^a0a060xwc8^q:211-483,h:69-159^46.24%id^e:1e-05^.^.	comp50857_c0_seq1|m.1270	211-708[+]	sp|p0cj14|vp302_lycmc^p0cj14^q:8-94,h:2-90^46.24%id^e:5e-16^recname: full=venom protein 302;^eukaryota; metazoa; ecdysozoa; arthropoda; chelicerata; arachnida; scorpiones; buthida; buthoidea; buthidae; lychas	uniref90_a7ryc6^a7ryc6^q:1-83,h:145-227^49.41%id^e:6e-15^subname: full=predicted protein;^eukaryota; metazoa; cnidaria; anthozoa; hexacorallia; actiniaria; edwardsiidae; nematostella	.	sigp:1^26^0.85^yes	.	.	go:0005576^cellular_component^extracellular region`go:0001558^biological_process^regulation of cell growth	.
comp50857_c0	comp50857_c0_seq2	sp|p0cj14|vp302_lycmc^p0cj14^q:246-506,h:2-90^46.24%id^e:2e-06^recname: full=venom protein 302;^eukaryota; metazoa; ecdysozoa; arthropoda; chelicerata; arachnida; scorpiones; buthida; buthoidea; buthidae; lychas	uniref90_a0a060xwc8^a0a060xwc8^q:225-497,h:69-159^46.24%id^e:1e-05^.^.	comp50857_c0_seq2|m.1271	225-722[+]	sp|p0cj14|vp302_lycmc^p0cj14^q:8-94,h:2-90^46.24%id^e:5e-16^recname: full=venom protein 302;^eukaryota; metazoa; ecdysozoa; arthropoda; chelicerata; arachnida; scorpiones; buthida; buthoidea; buthidae; lychas	uniref90_a7ryc6^a7ryc6^q:1-83,h:145-227^49.41%id^e:6e-15^subname: full=predicted protein;^eukaryota; metazoa; cnidaria; anthozoa; hexacorallia; actiniaria; edwardsiidae; nematostella	.	sigp:1^26^0.85^yes	.	.	go:0005576^cellular_component^extracellular region`go:0001558^biological_process^regulation of cell growth	.
comp51088_c0	comp51088_c0_seq1	sp|q91yr1|twf1_mouse^q91yr1^q:100-1059,h:1-319^57.5%id^e:5e-136^recname: full=twinfilin-1;^eukaryota; metazoa; chordata; craniata; vertebrata; euteleostomi; mammalia; eutheria; euarchontoglires; glires; rodentia; sciurognathi; muroidea; muridae; murinae; mus; mus	uniref90_f7egy2^f7egy2^q:97-1059,h:21-340^58.57%id^e:3e-137^subname: full=uncharacterized protein;^eukaryota; metazoa; chordata; craniata; vertebrata; euteleostomi; mammalia; monotremata; ornithorhynchidae; ornithorhynchus	comp51088_c0_seq1|m.1296	100-1167[+]	sp|q91yr1|twf1_mouse^q91yr1^q:1-352,h:1-350^56.09%id^e:1e-146^recname: full=twinfilin-1;^eukaryota; metazoa; chordata; craniata; vertebrata; euteleostomi; mammalia; eutheria; euarchontoglires; glires; rodentia; sciurognathi; muroidea; muridae; murinae; mus; mus	uniref90_f7egy2^f7egy2^q:1-352,h:22-371^56.66%id^e:1e-146^subname: full=uncharacterized protein;^eukaryota; metazoa; chordata; craniata; vertebrata; euteleostomi; mammalia; monotremata; ornithorhynchidae; ornithorhynchus	pf00241.15^cofilin_adf^cofilin/tropomyosin-type actin-binding protein^48-130^e:8.3e-10`pf00241.15^cofilin_adf^cofilin/tropomyosin-type actin-binding protein^195-312^e:5.3e-13	.	.	.	go:0015629^cellular_component^actin cytoskeleton`go:0005911^cellular_component^cell-cell junction`go:0030175^cellular_component^filopodium`go:0030016^cellular_component^myofibril`go:0048471^cellular_component^perinuclear region of cytoplasm`go:0003785^molecular_function^actin monomer binding`go:0005524^molecular_function^atp binding`go:0005546^molecular_function^phosphatidylinositol-4,5-bisphosph…	go:0003779^molecular_function^actin binding`go:0005622^cellular_component^intracellular
comp51103_c0	comp51103_c0_seq2	sp|q16975|kpc2_aplca^q16975^q:164-2314,h:5-731^53.73%id^e:0^recname: full=calcium-independent protein kinase c;^eukaryota; metazoa; lophotrochozoa; mollusca; gastropoda; heterobranchia; euthyneura; euopisthobranchia; aplysiomorpha; aplysioidea; aplysiidae; aplysia	uniref90_t2mep3^t2mep3^q:176-2317,h:7-696^61.94%id^e:0^subname: full=protein kinase c epsilon type;^eukaryota; metazoa; cnidaria; hydrozoa; hydroida; anthomedusae; hydridae; hydra	comp51103_c0_seq2|m.1300	170-2320[+]	sp|q02156|kpce_human^q02156^q:1-716,h:1-736^55.14%id^e:0^recname: full=protein kinase c epsilon type;^eukaryota; metazoa; chordata; craniata; vertebrata; euteleostomi; mammalia; eutheria; euarchontoglires; primates; haplorrhini; catarrhini; hominidae; homo	uniref90_t2mep3^t2mep3^q:3-716,h:7-696^62.08%id^e:0^subname: full=protein kinase c epsilon type;^eukaryota; metazoa; cnidaria; hydrozoa; hydroida; anthomedusae; hydridae; hydra	pf00168.25^c2^c2 domain^9-93^e:1.7e-10`pf00130.17^c1_1^phorbol esters/diacylglycerol binding domain (c1 domain)^168-219^e:1.7e-15`pf00130.17^c1_1^phorbol esters/diacylglycerol binding domain (c1 domain)^241-292^e:3.7e-16`pf00069.20^pkinase^protein kinase domain^390-632^e:5.9e-66`pf07714.12^pkinase_tyr^protein tyrosine kinase^391-630^e:1e-35`pf00433.19^pkinase_c^protein kinase c terminal domain^66…	.	.	cog0515^serine threonine protein kinase	go:0071944^cellular_component^cell periphery`go:0005737^cellular_component^cytoplasm`go:0005856^cellular_component^cytoskeleton`go:0005829^cellular_component^cytosol`go:0005783^cellular_component^endoplasmic reticulum`go:0005794^cellular_component^golgi apparatus`go:0005739^cellular_component^mitochondrion`go:0005634^cellular_component^nucleus`go:0048471^cellular_component^perinuclear region of c…	go:0005515^molecular_function^protein binding`go:0035556^biological_process^intracellular signal transduction`go:0004672^molecular_function^protein kinase activity`go:0005524^molecular_function^atp binding`go:0006468^biological_process^protein phosphorylation`go:0004674^molecular_function^protein serine/threonine kinase activity
comp51383_c0	comp51383_c0_seq1	sp|p80646|ctrb_gadmo^p80646^q:358-152,h:180-242^46.38%id^e:1e-11^recname: full=chymotrypsin b;^eukaryota; metazoa; chordata; craniata; vertebrata; euteleostomi; actinopterygii; neopterygii; teleostei; neoteleostei; acanthomorphata; zeiogadaria; gadariae; gadiformes; gadoidei; gadidae; gadus	uniref90_upi0002b48509^upi0002b48509^q:361-161,h:255-320^56.72%id^e:1e-16^.^.	.	.	.	.	.	.	.	.	go:0005615^cellular_component^extracellular space`go:0004252^molecular_function^serine-type endopeptidase activity`go:0007586^biological_process^digestion	.
comp51383_c0	comp51383_c0_seq3	sp|p07338|ctrb1_rat^p07338^q:949-152,h:1-260^40.22%id^e:8e-52^recname: full=chymotrypsinogen b;^eukaryota; metazoa; chordata; craniata; vertebrata; euteleostomi; mammalia; eutheria; euarchontoglires; glires; rodentia; sciurognathi; muroidea; muridae; murinae; rattus	uniref90_upi0002b48509^upi0002b48509^q:895-161,h:73-320^46.59%id^e:1e-68^.^.	comp51383_c0_seq3|m.1324	143-958[-]	sp|p07338|ctrb1_rat^p07338^q:4-269,h:1-260^40.22%id^e:2e-53^recname: full=chymotrypsinogen b;^eukaryota; metazoa; chordata; craniata; vertebrata; euteleostomi; mammalia; eutheria; euarchontoglires; glires; rodentia; sciurognathi; muroidea; muridae; murinae; rattus	uniref90_upi0002b48509^upi0002b48509^q:22-266,h:73-320^46.59%id^e:1e-70^.^.	pf00089.21^trypsin^trypsin^33-265^e:1.1e-63`pf09342.6^duf1986^domain of unknown function (duf1986)^43-191^e:1.7e-08	sigp:1^18^0.866^yes	.	cog5640^protease	go:0005737^cellular_component^cytoplasm`go:0005615^cellular_component^extracellular space`go:0005764^cellular_component^lysosome`go:0005515^molecular_function^protein binding`go:0004252^molecular_function^serine-type endopeptidase activity`go:0007586^biological_process^digestion`go:0043065^biological_process^positive regulation of apoptotic process`go:0030163^biological_process^protein catabolic …	go:0004252^molecular_function^serine-type endopeptidase activity`go:0006508^biological_process^proteolysis
comp51385_c0	comp51385_c0_seq1	sp|q05713|cryab_chick^q05713^q:1146-886,h:68-157^41.11%id^e:3e-16^recname: full=alpha-crystallin b chain;^eukaryota; metazoa; chordata; craniata; vertebrata; euteleostomi; testudines + archosauria group; archosauria; dinosauria; saurischia; theropoda; coelurosauria; aves; neognathae; galliformes; phasianidae; phasianinae; gallus`sp|q05713|cryab_chick^q05713^q:882-556,h:61-165^33.94%id^e:3e-06^rec…	uniref90_upi000192461a^upi000192461a^q:1344-547,h:1-255^39.85%id^e:3e-38^.^.	comp51385_c0_seq1|m.1325	520-1344[-]	sp|q05557|cryab_anapl^q05557^q:67-153,h:68-157^41.11%id^e:4e-17^recname: full=alpha-crystallin b chain;^eukaryota; metazoa; chordata; craniata; vertebrata; euteleostomi; testudines + archosauria group; archosauria; dinosauria; saurischia; theropoda; coelurosauria; aves; neognathae; anseriformes; anatidae; anas`sp|q05557|cryab_anapl^q05557^q:155-261,h:61-163^37.38%id^e:9e-13^recname: full=alpha-cr…	uniref90_upi000192461a^upi000192461a^q:1-266,h:1-255^39.85%id^e:8e-51^.^.	pf00011.16^hsp20^hsp20/alpha crystallin family^67-152^e:1.2e-18`pf00011.16^hsp20^hsp20/alpha crystallin family^162-258^e:7e-17	.	.	.	go:0005829^cellular_component^cytosol`go:0005739^cellular_component^mitochondrion`go:0005634^cellular_component^nucleus`go:0005886^cellular_component^plasma membrane`go:0030018^cellular_component^z disc`go:0046872^molecular_function^metal ion binding`go:0042803^molecular_function^protein homodimerization activity`go:0005212^molecular_function^structural constituent of eye lens`go:0060561^biologic…	.
comp51528_c0	comp51528_c0_seq1	.	.	comp51528_c0_seq1|m.1333	190-1518[+]	.	.	.	sigp:1^20^0.882^yes	.	.	.	.
comp51537_c0	comp51537_c0_seq1	.	.	comp51537_c0_seq1|m.1335	95-850[-]	.	uniref90_c3yli7^c3yli7^q:24-163,h:38-184^27.21%id^e:6e-06^subname: full=putative uncharacterized protein;^eukaryota; metazoa; chordata; cephalochordata; branchiostomidae; branchiostoma	pf04089.9^brichos^brichos domain^58-148^e:1e-06	sigp:1^20^0.717^yes	.	.	.	.
comp51654_c0	comp51654_c0_seq1	sp|q90384|tdx_cynpy^q90384^q:1097-501,h:1-199^74.87%id^e:2e-109^recname: full=peroxiredoxin;^eukaryota; metazoa; chordata; craniata; vertebrata; euteleostomi; amphibia; batrachia; caudata; salamandroidea; salamandridae; pleurodelinae; cynops	uniref90_upi0001924e36^upi0001924e36^q:1214-504,h:4-238^72.57%id^e:3e-120^.^.	comp51654_c0_seq1|m.1349	498-1244[-]	sp|q90384|tdx_cynpy^q90384^q:50-248,h:1-199^74.87%id^e:2e-112^recname: full=peroxiredoxin;^eukaryota; metazoa; chordata; craniata; vertebrata; euteleostomi; amphibia; batrachia; caudata; salamandroidea; salamandridae; pleurodelinae; cynops	uniref90_upi0001924e36^upi0001924e36^q:11-247,h:4-238^72.57%id^e:2e-123^.^.	pf00578.16^ahpc-tsa^ahpc/tsa family^57-190^e:3.9e-39`pf08534.5^redoxin^redoxin^60-199^e:2.3e-15`pf10417.4^1-cysprx_c^c-terminal domain of 1-cys peroxiredoxin^211-245^e:8.5e-13	.	.	.	go:0005737^cellular_component^cytoplasm`go:0004601^molecular_function^peroxidase activity`go:0051920^molecular_function^peroxiredoxin activity	go:0016209^molecular_function^antioxidant activity`go:0016491^molecular_function^oxidoreductase activity`go:0055114^biological_process^oxidation-reduction process`go:0051920^molecular_function^peroxiredoxin activity
comp51654_c0	comp51654_c0_seq2	sp|q90384|tdx_cynpy^q90384^q:1097-501,h:1-199^74.87%id^e:3e-109^recname: full=peroxiredoxin;^eukaryota; metazoa; chordata; craniata; vertebrata; euteleostomi; amphibia; batrachia; caudata; salamandroidea; salamandridae; pleurodelinae; cynops	uniref90_upi0001924e36^upi0001924e36^q:1097-504,h:41-238^81.31%id^e:4e-117^.^.	comp51654_c0_seq2|m.1350	498-1091[-]	sp|q90384|tdx_cynpy^q90384^q:3-197,h:5-199^76.41%id^e:2e-112^recname: full=peroxiredoxin;^eukaryota; metazoa; chordata; craniata; vertebrata; euteleostomi; amphibia; batrachia; caudata; salamandroidea; salamandridae; pleurodelinae; cynops	uniref90_upi0001924e36^upi0001924e36^q:1-196,h:43-238^81.63%id^e:1e-119^.^.	pf00578.16^ahpc-tsa^ahpc/tsa family^6-139^e:2e-39`pf08534.5^redoxin^redoxin^8-148^e:1.2e-15`pf10417.4^1-cysprx_c^c-terminal domain of 1-cys peroxiredoxin^160-194^e:6e-13	.	.	.	go:0005737^cellular_component^cytoplasm`go:0004601^molecular_function^peroxidase activity`go:0051920^molecular_function^peroxiredoxin activity	go:0016209^molecular_function^antioxidant activity`go:0016491^molecular_function^oxidoreductase activity`go:0055114^biological_process^oxidation-reduction process`go:0051920^molecular_function^peroxiredoxin activity
comp51864_c0	comp51864_c0_seq1	sp|p86221|tbb4b_mesau^p86221^q:96-410,h:1-105^98.1%id^e:1e-71^recname: full=tubulin beta-4b chain;^eukaryota; metazoa; chordata; craniata; vertebrata; euteleostomi; mammalia; eutheria; euarchontoglires; glires; rodentia; sciurognathi; muroidea; cricetidae; cricetinae; mesocricetus	uniref90_h3c981^h3c981^q:96-410,h:1-105^95.24%id^e:1e-70^.^.	comp51864_c0_seq1|m.1371	96-410[+]	sp|p86221|tbb4b_mesau^p86221^q:1-105,h:1-105^98.1%id^e:3e-72^recname: full=tubulin beta-4b chain;^eukaryota; metazoa; chordata; craniata; vertebrata; euteleostomi; mammalia; eutheria; euarchontoglires; glires; rodentia; sciurognathi; muroidea; cricetidae; cricetinae; mesocricetus	uniref90_h3c981^h3c981^q:1-105,h:1-105^95.24%id^e:4e-71^.^.	pf10644.4^misat_tub_segii^misato segment ii tubulin-like domain^2-71^e:7.8e-07`pf00091.20^tubulin^tubulin/ftsz family, gtpase domain^3-105^e:1.9e-28	.	.	.	go:0005737^cellular_component^cytoplasm`go:0005874^cellular_component^microtubule`go:0005525^molecular_function^gtp binding`go:0003924^molecular_function^gtpase activity`go:0005200^molecular_function^structural constituent of cytoskeleton`go:0007017^biological_process^microtubule-based process`go:0051258^biological_process^protein polymerization	.
comp51864_c0	comp51864_c0_seq2	sp|p86221|tbb4b_mesau^p86221^q:109-423,h:1-105^98.1%id^e:7e-73^recname: full=tubulin beta-4b chain;^eukaryota; metazoa; chordata; craniata; vertebrata; euteleostomi; mammalia; eutheria; euarchontoglires; glires; rodentia; sciurognathi; muroidea; cricetidae; cricetinae; mesocricetus	uniref90_h3c981^h3c981^q:109-423,h:1-105^95.24%id^e:8e-72^.^.	comp51864_c0_seq2|m.1372	1-423[+]	sp|p86221|tbb4b_mesau^p86221^q:37-141,h:1-105^98.1%id^e:6e-73^recname: full=tubulin beta-4b chain;^eukaryota; metazoa; chordata; craniata; vertebrata; euteleostomi; mammalia; eutheria; euarchontoglires; glires; rodentia; sciurognathi; muroidea; cricetidae; cricetinae; mesocricetus	uniref90_h3c981^h3c981^q:37-141,h:1-105^95.24%id^e:8e-72^.^.	pf10644.4^misat_tub_segii^misato segment ii tubulin-like domain^38-107^e:1.9e-06`pf00091.20^tubulin^tubulin/ftsz family, gtpase domain^39-141^e:5.3e-28	.	.	.	go:0005737^cellular_component^cytoplasm`go:0005874^cellular_component^microtubule`go:0005525^molecular_function^gtp binding`go:0003924^molecular_function^gtpase activity`go:0005200^molecular_function^structural constituent of cytoskeleton`go:0007017^biological_process^microtubule-based process`go:0051258^biological_process^protein polymerization	.
comp51914_c0	comp51914_c0_seq1	sp|q91062|vit_ichun^q91062^q:3-311,h:1696-1805^31.82%id^e:9e-06^recname: full=vitellogenin;^eukaryota; metazoa; chordata; craniata; vertebrata; cyclostomata; hyperoartia; petromyzontiformes; petromyzontidae; ichthyomyzon	uniref90_upi000194cd9a^upi000194cd9a^q:3-284,h:1573-1672^33%id^e:6e-07^.^.	comp51914_c0_seq1|m.1376	3-401[+]	sp|q91062|vit_ichun^q91062^q:1-103,h:1696-1805^31.82%id^e:5e-07^recname: full=vitellogenin;^eukaryota; metazoa; chordata; craniata; vertebrata; cyclostomata; hyperoartia; petromyzontiformes; petromyzontidae; ichthyomyzon	uniref90_upi000194cd9a^upi000194cd9a^q:1-94,h:1573-1672^33%id^e:3e-07^.^.	.	.	.	.	go:0005319^molecular_function^lipid transporter activity`go:0045735^molecular_function^nutrient reservoir activity	.
comp52177_c0	comp52177_c0_seq1	sp|p55112|nas4_caeel^p55112^q:349-2,h:74-192^37.82%id^e:1e-21^recname: full=zinc metalloproteinase nas-4;^eukaryota; metazoa; ecdysozoa; nematoda; chromadorea; rhabditida; rhabditoidea; rhabditidae; peloderinae; caenorhabditis	uniref90_e9h092^e9h092^q:262-2,h:10-96^54.02%id^e:1e-26^subname: full=putative uncharacterized protein;^eukaryota; metazoa; ecdysozoa; arthropoda; crustacea; branchiopoda; diplostraca; cladocera; anomopoda; daphniidae; daphnia	comp52177_c0_seq1|m.1397	2-415[-]	sp|p55112|nas4_caeel^p55112^q:13-138,h:61-192^35.61%id^e:2e-22^recname: full=zinc metalloproteinase nas-4;^eukaryota; metazoa; ecdysozoa; nematoda; chromadorea; rhabditida; rhabditoidea; rhabditidae; peloderinae; caenorhabditis	uniref90_e9fuv5^e9fuv5^q:21-138,h:89-212^45.6%id^e:7e-28^subname: full=putative uncharacterized protein;^eukaryota; metazoa; ecdysozoa; arthropoda; crustacea; branchiopoda; diplostraca; cladocera; anomopoda; daphniidae; daphnia	pf01400.19^astacin^astacin (peptidase family m12a)^50-138^e:1.2e-28	sigp:1^16^0.722^yes	.	.	go:0005576^cellular_component^extracellular region`go:0004222^molecular_function^metalloendopeptidase activity`go:0008270^molecular_function^zinc ion binding	go:0004222^molecular_function^metalloendopeptidase activity`go:0006508^biological_process^proteolysis
comp52195_c0	comp52195_c0_seq1	.	.	comp52195_c0_seq1|m.1402	183-491[-]	.	.	.	sigp:1^19^0.788^yes	.	.	.	.
comp52209_c0	comp52209_c0_seq1	sp|q7jqd3|gels1_lumte^q7jqd3^q:1796-753,h:3-355^54.37%id^e:1e-122^recname: full=gelsolin-like protein 1;^eukaryota; metazoa; lophotrochozoa; annelida; clitellata; oligochaeta; haplotaxida; lumbricina; lumbricidae; lumbricinae; lumbricus	uniref90_q703i5^q703i5^q:1799-738,h:1-358^62.12%id^e:2e-150^.^.	comp52209_c0_seq1|m.1405	729-1799[-]	sp|q7jqd3|gels1_lumte^q7jqd3^q:2-349,h:3-355^54.37%id^e:8e-127^recname: full=gelsolin-like protein 1;^eukaryota; metazoa; lophotrochozoa; annelida; clitellata; oligochaeta; haplotaxida; lumbricina; lumbricidae; lumbricinae; lumbricus	uniref90_q703i5^q703i5^q:1-354,h:1-358^62.12%id^e:2e-154^.^.	pf00626.17^gelsolin^gelsolin repeat^62-138^e:1.4e-13`pf00626.17^gelsolin^gelsolin repeat^179-247^e:6.5e-12`pf00626.17^gelsolin^gelsolin repeat^286-350^e:1.3e-09	.	.	.	go:0005737^cellular_component^cytoplasm`go:0005856^cellular_component^cytoskeleton`go:0003779^molecular_function^actin binding`go:0005509^molecular_function^calcium ion binding`go:0051693^biological_process^actin filament capping`go:0030043^biological_process^actin filament fragmentation`go:0030041^biological_process^actin filament polymerization`go:0051014^biological_process^actin filament sever…	.
comp52564_c0	comp52564_c0_seq1	.	uniref90_upi0001924704^upi0001924704^q:1228-92,h:4-380^23.95%id^e:8e-25^.^.`uniref90_upi0001924704^upi0001924704^q:976-83,h:27-325^23.43%id^e:6e-18^.^.	comp52564_c0_seq1|m.1431	71-1249[-]	.	uniref90_upi0001924704^upi0001924704^q:8-386,h:4-380^23.95%id^e:5e-25^.^.`uniref90_upi0001924704^upi0001924704^q:92-389,h:27-325^23.43%id^e:3e-18^.^.	.	sigp:1^21^0.917^yes	.	.	.	.
comp52731_c0	comp52731_c0_seq1	sp|q3t0z7|dhpr_bovin^q3t0z7^q:1311-622,h:10-239^60.43%id^e:4e-79^recname: full=dihydropteridine reductase;^eukaryota; metazoa; chordata; craniata; vertebrata; euteleostomi; mammalia; eutheria; laurasiatheria; cetartiodactyla; ruminantia; pecora; bovidae; bovinae; bos	uniref90_upi0001cbb969^upi0001cbb969^q:1311-634,h:7-232^69.47%id^e:3e-89^.^.	comp52731_c0_seq1|m.1438	613-1326[-]	sp|q3t0z7|dhpr_bovin^q3t0z7^q:6-235,h:10-239^60.43%id^e:3e-101^recname: full=dihydropteridine reductase;^eukaryota; metazoa; chordata; craniata; vertebrata; euteleostomi; mammalia; eutheria; laurasiatheria; cetartiodactyla; ruminantia; pecora; bovidae; bovinae; bos	uniref90_w4y9s4^w4y9s4^q:1-231,h:1-231^64.5%id^e:1e-107^subname: full=uncharacterized protein;^eukaryota; metazoa; echinodermata; eleutherozoa; echinozoa; echinoidea; euechinoidea; echinacea; echinoida; strongylocentrotidae; strongylocentrotus	pf00106.20^adh_short^short chain dehydrogenase^7-160^e:2.2e-05	.	.	.	go:0005739^cellular_component^mitochondrion`go:0004155^molecular_function^6,7-dihydropteridine reductase activity`go:0006729^biological_process^tetrahydrobiopterin biosynthetic process	go:0016491^molecular_function^oxidoreductase activity`go:0008152^biological_process^metabolic process
comp52940_c0	comp52940_c0_seq1	sp|q4i963|cofi_gibze^q4i963^q:1760-1296,h:1-144^30.13%id^e:9e-15^recname: full=cofilin;^eukaryota; fungi; dikarya; ascomycota; pezizomycotina; sordariomycetes; hypocreomycetidae; hypocreales; nectriaceae; fusarium	uniref90_m1w370^m1w370^q:1760-1296,h:1-144^29.75%id^e:2e-17^subname: full=related to cofilin;^eukaryota; fungi; dikarya; ascomycota; pezizomycotina; sordariomycetes; hypocreomycetidae; hypocreales; clavicipitaceae; claviceps	comp52940_c0_seq1|m.1466	1257-1760[-]	sp|q4i963|cofi_gibze^q4i963^q:1-155,h:1-144^30.13%id^e:1e-16^recname: full=cofilin;^eukaryota; fungi; dikarya; ascomycota; pezizomycotina; sordariomycetes; hypocreomycetidae; hypocreales; nectriaceae; fusarium	uniref90_m1w370^m1w370^q:1-155,h:1-144^29.75%id^e:2e-19^subname: full=related to cofilin;^eukaryota; fungi; dikarya; ascomycota; pezizomycotina; sordariomycetes; hypocreomycetidae; hypocreales; clavicipitaceae; claviceps	pf00241.15^cofilin_adf^cofilin/tropomyosin-type actin-binding protein^11-155^e:5.7e-23	.	.	.	go:0030479^cellular_component^actin cortical patch`go:0016363^cellular_component^nuclear matrix`go:0030042^biological_process^actin filament depolymerization`go:0051014^biological_process^actin filament severing`go:0007049^biological_process^cell cycle`go:0051301^biological_process^cell division	go:0003779^molecular_function^actin binding`go:0005622^cellular_component^intracellular
comp53079_c0	comp53079_c0_seq1	sp|p41112|act1_podca^p41112^q:2-259,h:291-376^96.51%id^e:7e-53^recname: full=actin-1/2;^eukaryota; metazoa; cnidaria; hydrozoa; hydroida; anthomedusae; hydractiniidae; podocoryna	uniref90_k1pzq5^k1pzq5^q:2-259,h:30-115^95.35%id^e:5e-53^.^.	.	.	.	.	.	.	.	.	go:0005737^cellular_component^cytoplasm`go:0005856^cellular_component^cytoskeleton`go:0005524^molecular_function^atp binding	.
comp53305_c0	comp53305_c0_seq1	sp|o16076|hsp83_drope^o16076^q:147-1,h:1-49^91.84%id^e:3e-23^recname: full=heat shock protein 83;^eukaryota; metazoa; ecdysozoa; arthropoda; hexapoda; insecta; pterygota; neoptera; endopterygota; diptera; brachycera; muscomorpha; ephydroidea; drosophilidae; drosophila; sophophora	uniref90_q5zic0^q5zic0^q:156-1,h:9-60^90.38%id^e:3e-23^.^.	.	.	.	.	.	.	.	.	go:0005737^cellular_component^cytoplasm`go:0005524^molecular_function^atp binding`go:0006457^biological_process^protein folding`go:0006950^biological_process^response to stress	.
comp53328_c1	comp53328_c1_seq1	.	.	.	.	.	.	.	.	.	.	.	.
comp53334_c0	comp53334_c0_seq1	sp|p63018|hsp7c_rat^p63018^q:2187-349,h:1-613^84.18%id^e:0^recname: full=heat shock cognate 71 kda protein;^eukaryota; metazoa; chordata; craniata; vertebrata; euteleostomi; mammalia; eutheria; euarchontoglires; glires; rodentia; sciurognathi; muroidea; muridae; murinae; rattus	uniref90_d1fx74^d1fx74^q:2187-346,h:1-614^85.5%id^e:0^subname: full=hsp70-1;^eukaryota; metazoa; cnidaria; cubozoa; chirodropida; chirodropidae; chironex	comp53334_c0_seq1|m.1502	223-2187[-]	sp|p63018|hsp7c_rat^p63018^q:1-613,h:1-613^84.18%id^e:0^recname: full=heat shock cognate 71 kda protein;^eukaryota; metazoa; chordata; craniata; vertebrata; euteleostomi; mammalia; eutheria; euarchontoglires; glires; rodentia; sciurognathi; muroidea; muridae; murinae; rattus	uniref90_d1fx74^d1fx74^q:1-654,h:1-652^82.11%id^e:0^subname: full=hsp70-1;^eukaryota; metazoa; cnidaria; cubozoa; chirodropida; chirodropidae; chironex	pf00012.15^hsp70^hsp70 protein^6-612^e:3.5e-270`pf06723.8^mreb_mbl^mreb/mbl protein^130-375^e:6.7e-19	.	.	cog0443^heat shock protein 70	go:0005737^cellular_component^cytoplasm`go:0070062^cellular_component^extracellular vesicular exosome`go:0042470^cellular_component^melanosome`go:0043005^cellular_component^neuron projection`go:0043025^cellular_component^neuronal cell body`go:0005730^cellular_component^nucleolus`go:0005634^cellular_component^nucleus`go:0005886^cellular_component^plasma membrane`go:0043234^cellular_component^prote…	go:0000902^biological_process^cell morphogenesis
comp53348_c0	comp53348_c0_seq1	.	uniref90_d1fny8^d1fny8^q:1202-246,h:14-333^49.22%id^e:4e-78^subname: full=putative uncharacterized protein;^eukaryota; metazoa; cnidaria; cubozoa; carybdeida; carukiidae; carukia	comp53348_c0_seq1|m.1507	234-1271[-]	.	uniref90_d1fny8^d1fny8^q:24-342,h:14-333^49.22%id^e:1e-104^subname: full=putative uncharacterized protein;^eukaryota; metazoa; cnidaria; cubozoa; carybdeida; carukiidae; carukia	.	.	.	.	.	.
comp53436_c0	comp53436_c0_seq1	sp|p79171|ampn_felca^p79171^q:3783-1117,h:32-950^33.44%id^e:4e-138^recname: full=aminopeptidase n;^eukaryota; metazoa; chordata; craniata; vertebrata; euteleostomi; mammalia; eutheria; laurasiatheria; carnivora; feliformia; felidae; felinae; felis	uniref90_upi0002b4a7ab^upi0002b4a7ab^q:4083-1045,h:18-999^49.36%id^e:0^.^.	comp53436_c0_seq1|m.1511	970-4140[-]	sp|p79171|ampn_felca^p79171^q:120-1008,h:32-950^33.19%id^e:8e-149^recname: full=aminopeptidase n;^eukaryota; metazoa; chordata; craniata; vertebrata; euteleostomi; mammalia; eutheria; laurasiatheria; carnivora; feliformia; felidae; felinae; felis	uniref90_upi0002b4a7ab^upi0002b4a7ab^q:20-1032,h:18-999^49.36%id^e:0^.^.	pf01433.15^peptidase_m1^peptidase family m1^155-543^e:3.8e-125`pf13485.1^peptidase_ma_2^peptidase ma superfamily^449-555^e:1.7e-16`pf11838.3^erap1_c^erap1-like c-terminal domain^683-1004^e:1.6e-28	.	expaa=22.05^predhel=1^topology=i43-65o	cog0308^aminopeptidase	go:0016021^cellular_component^integral component of membrane`go:0004177^molecular_function^aminopeptidase activity`go:0008237^molecular_function^metallopeptidase activity`go:0001618^molecular_function^virus receptor activity`go:0008270^molecular_function^zinc ion binding`go:0001525^biological_process^angiogenesis`go:0030154^biological_process^cell differentiation`go:0016032^biological_process^vir…	go:0008237^molecular_function^metallopeptidase activity`go:0008270^molecular_function^zinc ion binding
comp53504_c0	comp53504_c0_seq1	sp|p17126|act_hydvu^p17126^q:294-1178,h:1-295^96.95%id^e:0^recname: full=actin, non-muscle 6.2;^eukaryota; metazoa; cnidaria; hydrozoa; hydroida; anthomedusae; hydridae; hydra	uniref90_s5mi90^s5mi90^q:294-1178,h:1-295^95.59%id^e:0^subname: full=truncated actin-4;^eukaryota; metazoa; ecdysozoa; arthropoda; hexapoda; insecta; pterygota; neoptera; endopterygota; lepidoptera; glossata; ditrysia; bombycoidea; bombycidae; bombycinae; bombyx	comp53504_c0_seq1|m.1519	294-1178[+]	sp|p17126|act_hydvu^p17126^q:1-295,h:1-295^96.95%id^e:0^recname: full=actin, non-muscle 6.2;^eukaryota; metazoa; cnidaria; hydrozoa; hydroida; anthomedusae; hydridae; hydra	uniref90_s5mi90^s5mi90^q:1-295,h:1-295^95.59%id^e:0^subname: full=truncated actin-4;^eukaryota; metazoa; ecdysozoa; arthropoda; hexapoda; insecta; pterygota; neoptera; endopterygota; lepidoptera; glossata; ditrysia; bombycoidea; bombycidae; bombycinae; bombyx	pf00022.14^actin^actin^4-295^e:2.9e-115	.	.	.	go:0005737^cellular_component^cytoplasm`go:0005856^cellular_component^cytoskeleton`go:0005524^molecular_function^atp binding	.
comp53521_c0	comp53521_c0_seq1	sp|q06055|at5g2_human^q06055^q:731-321,h:1-127^61.15%id^e:7e-20^recname: full=atp synthase f(0) complex subunit c2, mitochondrial;^eukaryota; metazoa; chordata; craniata; vertebrata; euteleostomi; mammalia; eutheria; euarchontoglires; primates; haplorrhini; catarrhini; hominidae; homo	uniref90_d1fnz1^d1fnz1^q:731-321,h:1-136^83.94%id^e:5e-44^subname: full=atp synthase h+ transporting-like protein;^eukaryota; metazoa; cnidaria; cubozoa; carybdeida; carukiidae; carukia	comp53521_c0_seq1|m.1527	276-731[-]	sp|q06055|at5g2_human^q06055^q:1-151,h:1-141^63.4%id^e:1e-50^recname: full=atp synthase f(0) complex subunit c2, mitochondrial;^eukaryota; metazoa; chordata; craniata; vertebrata; euteleostomi; mammalia; eutheria; euarchontoglires; primates; haplorrhini; catarrhini; hominidae; homo	uniref90_d1fnz1^d1fnz1^q:1-151,h:1-150^85.43%id^e:2e-63^subname: full=atp synthase h+ transporting-like protein;^eukaryota; metazoa; cnidaria; cubozoa; carybdeida; carukiidae; carukia	pf00137.16^atp-synt_c^atp synthase subunit c^83-150^e:3.7e-17	.	expaa=46.58^predhel=2^topology=i90-112o127-149i	cog0636^f(1)f(0) atp synthase produces atp from adp in the presence of a proton or sodium gradient. f-type atpases consist of two structural domains, f(1) containing the extramembraneous catalytic core and f(0) containing the membrane proton channel, linked together by a central stalk and a peripheral stalk. during catalysis, atp synthesis in the catalytic domain of f(1) is coupled via a rotary m…	go:0016021^cellular_component^integral component of membrane`go:0005753^cellular_component^mitochondrial proton-transporting atp synthase complex`go:0045263^cellular_component^proton-transporting atp synthase complex, coupling factor f(o)`go:0015078^molecular_function^hydrogen ion transmembrane transporter activity`go:0008289^molecular_function^lipid binding`go:0005215^molecular_function^transpor…	go:0015078^molecular_function^hydrogen ion transmembrane transporter activity`go:0015991^biological_process^atp hydrolysis coupled proton transport`go:0033177^cellular_component^proton-transporting two-sector atpase complex, proton-transporting domain
comp53521_c0	comp53521_c0_seq1	sp|q06055|at5g2_human^q06055^q:731-321,h:1-127^61.15%id^e:7e-20^recname: full=atp synthase f(0) complex subunit c2, mitochondrial;^eukaryota; metazoa; chordata; craniata; vertebrata; euteleostomi; mammalia; eutheria; euarchontoglires; primates; haplorrhini; catarrhini; hominidae; homo	uniref90_d1fnz1^d1fnz1^q:731-321,h:1-136^83.94%id^e:5e-44^subname: full=atp synthase h+ transporting-like protein;^eukaryota; metazoa; cnidaria; cubozoa; carybdeida; carukiidae; carukia	comp53521_c0_seq1|m.1526	403-876[+]	.	uniref90_upi0003c11542^upi0003c11542^q:2-41,h:1-40^67.5%id^e:1e-08^.^.	.	.	.	.	.	.
comp53521_c0	comp53521_c0_seq1	sp|q06055|at5g2_human^q06055^q:731-321,h:1-127^61.15%id^e:7e-20^recname: full=atp synthase f(0) complex subunit c2, mitochondrial;^eukaryota; metazoa; chordata; craniata; vertebrata; euteleostomi; mammalia; eutheria; euarchontoglires; primates; haplorrhini; catarrhini; hominidae; homo	uniref90_d1fnz1^d1fnz1^q:731-321,h:1-136^83.94%id^e:5e-44^subname: full=atp synthase h+ transporting-like protein;^eukaryota; metazoa; cnidaria; cubozoa; carybdeida; carukiidae; carukia	comp53521_c0_seq1|m.1527	276-731[-]	sp|q06055|at5g2_human^q06055^q:1-151,h:1-141^63.4%id^e:1e-50^recname: full=atp synthase f(0) complex subunit c2, mitochondrial;^eukaryota; metazoa; chordata; craniata; vertebrata; euteleostomi; mammalia; eutheria; euarchontoglires; primates; haplorrhini; catarrhini; hominidae; homo	uniref90_d1fnz1^d1fnz1^q:1-151,h:1-150^85.43%id^e:2e-63^subname: full=atp synthase h+ transporting-like protein;^eukaryota; metazoa; cnidaria; cubozoa; carybdeida; carukiidae; carukia	pf00137.16^atp-synt_c^atp synthase subunit c^83-150^e:3.7e-17	.	expaa=46.58^predhel=2^topology=i90-112o127-149i	cog0636^f(1)f(0) atp synthase produces atp from adp in the presence of a proton or sodium gradient. f-type atpases consist of two structural domains, f(1) containing the extramembraneous catalytic core and f(0) containing the membrane proton channel, linked together by a central stalk and a peripheral stalk. during catalysis, atp synthesis in the catalytic domain of f(1) is coupled via a rotary m…	go:0016021^cellular_component^integral component of membrane`go:0005753^cellular_component^mitochondrial proton-transporting atp synthase complex`go:0045263^cellular_component^proton-transporting atp synthase complex, coupling factor f(o)`go:0015078^molecular_function^hydrogen ion transmembrane transporter activity`go:0008289^molecular_function^lipid binding`go:0005215^molecular_function^transpor…	go:0015078^molecular_function^hydrogen ion transmembrane transporter activity`go:0015991^biological_process^atp hydrolysis coupled proton transport`go:0033177^cellular_component^proton-transporting two-sector atpase complex, proton-transporting domain
comp53521_c0	comp53521_c0_seq1	sp|q06055|at5g2_human^q06055^q:731-321,h:1-127^61.15%id^e:7e-20^recname: full=atp synthase f(0) complex subunit c2, mitochondrial;^eukaryota; metazoa; chordata; craniata; vertebrata; euteleostomi; mammalia; eutheria; euarchontoglires; primates; haplorrhini; catarrhini; hominidae; homo	uniref90_d1fnz1^d1fnz1^q:731-321,h:1-136^83.94%id^e:5e-44^subname: full=atp synthase h+ transporting-like protein;^eukaryota; metazoa; cnidaria; cubozoa; carybdeida; carukiidae; carukia	comp53521_c0_seq1|m.1526	403-876[+]	.	uniref90_upi0003c11542^upi0003c11542^q:2-41,h:1-40^67.5%id^e:1e-08^.^.	.	.	.	.	.	.
comp53610_c0	comp53610_c0_seq1	sp|q58dv7|hnmt_bovin^q58dv7^q:153-659,h:10-178^26.14%id^e:2e-08^recname: full=histamine n-methyltransferase;^eukaryota; metazoa; chordata; craniata; vertebrata; euteleostomi; mammalia; eutheria; laurasiatheria; cetartiodactyla; ruminantia; pecora; bovidae; bovinae; bos	uniref90_a7t1c5^a7t1c5^q:153-1013,h:5-288^23.92%id^e:3e-15^subname: full=predicted protein;^eukaryota; metazoa; cnidaria; anthozoa; hexacorallia; actiniaria; edwardsiidae; nematostella	comp53610_c0_seq1|m.1534	129-1016[+]	sp|q0v9p1|hnmt_xentr^q0v9p1^q:9-266,h:10-263^25%id^e:7e-10^recname: full=histamine n-methyltransferase;^eukaryota; metazoa; chordata; craniata; vertebrata; euteleostomi; amphibia; batrachia; anura; pipoidea; pipidae; xenopodinae; xenopus; silurana	uniref90_a7t1c5^a7t1c5^q:9-295,h:5-288^23.92%id^e:6e-16^subname: full=predicted protein;^eukaryota; metazoa; cnidaria; anthozoa; hexacorallia; actiniaria; edwardsiidae; nematostella	.	.	.	nog39680^gcn5-related n-acetyltransferase	go:0005737^cellular_component^cytoplasm`go:0046539^molecular_function^histamine n-methyltransferase activity	.
comp53816_c0	comp53816_c0_seq1	.	uniref90_upi0002b462f6^upi0002b462f6^q:468-1154,h:83-307^31.02%id^e:1e-11^.^.	comp53816_c0_seq1|m.1568	366-1304[+]	.	uniref90_upi0002b462f6^upi0002b462f6^q:35-263,h:83-307^31.02%id^e:2e-12^.^.	pf01549.19^shk^shk domain-like^71-106^e:1.1e-06`pf01549.19^shk^shk domain-like^107-143^e:0.31`pf01549.19^shk^shk domain-like^185-222^e:0.0019`pf01549.19^shk^shk domain-like^236-261^e:0.15`pf01549.19^shk^shk domain-like^271-309^e:6.5e-05	sigp:1^19^0.841^yes	.	.	.	.
comp53877_c0	comp53877_c0_seq1	sp|q17320|white_cerca^q17320^q:2299-533,h:45-649^40.13%id^e:2e-133^recname: full=protein white;^eukaryota; metazoa; ecdysozoa; arthropoda; hexapoda; insecta; pterygota; neoptera; endopterygota; diptera; brachycera; muscomorpha; tephritoidea; tephritidae; ceratitis; ceratitis	uniref90_upi0001cbba8f^upi0001cbba8f^q:2263-521,h:79-662^46.77%id^e:1e-157^.^.	comp53877_c0_seq1|m.1581	443-2467[-]	sp|q17320|white_cerca^q17320^q:57-674,h:45-678^40.03%id^e:1e-150^recname: full=protein white;^eukaryota; metazoa; ecdysozoa; arthropoda; hexapoda; insecta; pterygota; neoptera; endopterygota; diptera; brachycera; muscomorpha; tephritoidea; tephritidae; ceratitis; ceratitis	uniref90_upi0002b4c054^upi0002b4c054^q:71-673,h:36-633^47.52%id^e:0^.^.	pf00005.22^abc_tran^abc transporter^110-261^e:1.4e-20`pf13304.1^aaa_21^aaa domain^121-288^e:3e-06`pf01061.19^abc2_membrane^abc-2 type transporter^401-610^e:2.5e-37	.	expaa=128.59^predhel=6^topology=i420-439o454-476i496-518o533-555i568-590o646-668i	.	go:0016021^cellular_component^integral component of membrane`go:0005524^molecular_function^atp binding`go:0016887^molecular_function^atpase activity`go:0031409^molecular_function^pigment binding`go:0006810^biological_process^transport	go:0005524^molecular_function^atp binding`go:0016887^molecular_function^atpase activity`go:0016020^cellular_component^membrane
comp53885_c0	comp53885_c0_seq1	sp|q96nr8|rdh12_human^q96nr8^q:297-7,h:121-217^68.04%id^e:2e-34^recname: full=retinol dehydrogenase 12;^eukaryota; metazoa; chordata; craniata; vertebrata; euteleostomi; mammalia; eutheria; euarchontoglires; primates; haplorrhini; catarrhini; hominidae; homo	uniref90_u5etw6^u5etw6^q:300-7,h:118-215^72.45%id^e:2e-42^subname: full=putative dehydrogenase with different specificities related to short-chain alcohol dehydrogenase;^eukaryota; metazoa; ecdysozoa; arthropoda; hexapoda; insecta; pterygota; neoptera; endopterygota; diptera; nematocera; culicoidea; chaoboridae; corethrella	comp53885_c0_seq1|m.1582	1-300[-]	sp|q96nr8|rdh12_human^q96nr8^q:2-98,h:121-217^68.04%id^e:2e-34^recname: full=retinol dehydrogenase 12;^eukaryota; metazoa; chordata; craniata; vertebrata; euteleostomi; mammalia; eutheria; euarchontoglires; primates; haplorrhini; catarrhini; hominidae; homo	uniref90_u5etw6^u5etw6^q:1-98,h:118-215^72.45%id^e:2e-42^subname: full=putative dehydrogenase with different specificities related to short-chain alcohol dehydrogenase;^eukaryota; metazoa; ecdysozoa; arthropoda; hexapoda; insecta; pterygota; neoptera; endopterygota; diptera; nematocera; culicoidea; chaoboridae; corethrella	pf00106.20^adh_short^short chain dehydrogenase^1-63^e:2.7e-05	.	.	cog1028^short-chain dehydrogenase reductase	go:0005622^cellular_component^intracellular`go:0060342^cellular_component^photoreceptor inner segment membrane`go:0005515^molecular_function^protein binding`go:0004745^molecular_function^retinol dehydrogenase activity`go:0045494^biological_process^photoreceptor cell maintenance`go:0007603^biological_process^phototransduction, visible light`go:0001523^biological_process^retinoid metabolic process`…	go:0016491^molecular_function^oxidoreductase activity`go:0008152^biological_process^metabolic process
comp53912_c0	comp53912_c0_seq1	sp|p00774|cel2a_rat^p00774^q:486-1,h:41-205^38.82%id^e:1e-31^recname: full=chymotrypsin-like elastase family member 2a;^eukaryota; metazoa; chordata; craniata; vertebrata; euteleostomi; mammalia; eutheria; euarchontoglires; glires; rodentia; sciurognathi; muroidea; muridae; murinae; rattus	uniref90_a7sgx1^a7sgx1^q:489-1,h:22-187^54.82%id^e:1e-48^subname: full=predicted protein;^eukaryota; metazoa; cnidaria; anthozoa; hexacorallia; actiniaria; edwardsiidae; nematostella	comp53912_c0_seq1|m.1587	1-489[-]	sp|p00774|cel2a_rat^p00774^q:2-163,h:41-205^38.82%id^e:1e-31^recname: full=chymotrypsin-like elastase family member 2a;^eukaryota; metazoa; chordata; craniata; vertebrata; euteleostomi; mammalia; eutheria; euarchontoglires; glires; rodentia; sciurognathi; muroidea; muridae; murinae; rattus	uniref90_a7sgx1^a7sgx1^q:1-163,h:22-187^54.82%id^e:9e-49^subname: full=predicted protein;^eukaryota; metazoa; cnidaria; anthozoa; hexacorallia; actiniaria; edwardsiidae; nematostella	pf00089.21^trypsin^trypsin^1-163^e:2.2e-43`pf09342.6^duf1986^domain of unknown function (duf1986)^3-115^e:7e-06	sigp:1^18^0.501^yes	.	cog5640^protease	go:0005576^cellular_component^extracellular region`go:0004252^molecular_function^serine-type endopeptidase activity	go:0004252^molecular_function^serine-type endopeptidase activity`go:0006508^biological_process^proteolysis
comp54011_c0	comp54011_c0_seq1	sp|q9u5m4|tpm2_podca^q9u5m4^q:2210-1515,h:7-238^53.45%id^e:4e-27^recname: full=tropomyosin-2;^eukaryota; metazoa; cnidaria; hydrozoa; hydroida; anthomedusae; hydractiniidae; podocoryna	uniref90_q9u5m4^q9u5m4^q:2210-1515,h:7-238^53.45%id^e:2e-25^recname: full=tropomyosin-2;^eukaryota; metazoa; cnidaria; hydrozoa; hydroida; anthomedusae; hydractiniidae; podocoryna	comp54011_c0_seq1|m.1608	1458-2213[-]	sp|q9u5m4|tpm2_podca^q9u5m4^q:2-240,h:7-245^52.3%id^e:4e-57^recname: full=tropomyosin-2;^eukaryota; metazoa; cnidaria; hydrozoa; hydroida; anthomedusae; hydractiniidae; podocoryna	uniref90_q9u5m4^q9u5m4^q:2-240,h:7-245^52.3%id^e:2e-55^recname: full=tropomyosin-2;^eukaryota; metazoa; cnidaria; hydrozoa; hydroida; anthomedusae; hydractiniidae; podocoryna	pf12718.2^tropomyosin_1^tropomyosin like^2-111^e:7.5e-11`pf00261.15^tropomyosin^tropomyosin^8-235^e:2.1e-52	.	.	.	.	.
comp54011_c0	comp54011_c0_seq2	sp|q9u5m4|tpm2_podca^q9u5m4^q:936-214,h:7-247^51.04%id^e:1e-55^recname: full=tropomyosin-2;^eukaryota; metazoa; cnidaria; hydrozoa; hydroida; anthomedusae; hydractiniidae; podocoryna	uniref90_q9u5m4^q9u5m4^q:936-214,h:7-247^51.04%id^e:7e-54^recname: full=tropomyosin-2;^eukaryota; metazoa; cnidaria; hydrozoa; hydroida; anthomedusae; hydractiniidae; podocoryna	comp54011_c0_seq2|m.1610	202-939[-]	sp|q9u5m4|tpm2_podca^q9u5m4^q:2-242,h:7-247^51.04%id^e:1e-57^recname: full=tropomyosin-2;^eukaryota; metazoa; cnidaria; hydrozoa; hydroida; anthomedusae; hydractiniidae; podocoryna	uniref90_q9u5m4^q9u5m4^q:2-242,h:7-247^51.04%id^e:6e-56^recname: full=tropomyosin-2;^eukaryota; metazoa; cnidaria; hydrozoa; hydroida; anthomedusae; hydractiniidae; podocoryna	pf12718.2^tropomyosin_1^tropomyosin like^2-111^e:5.1e-11`pf00261.15^tropomyosin^tropomyosin^8-238^e:1.3e-47	.	.	.	.	.
comp54031_c0	comp54031_c0_seq1	sp|q9uni1|cela1_human^q9uni1^q:204-4,h:34-96^43.48%id^e:6e-11^recname: full=chymotrypsin-like elastase family member 1;^eukaryota; metazoa; chordata; craniata; vertebrata; euteleostomi; mammalia; eutheria; euarchontoglires; primates; haplorrhini; catarrhini; hominidae; homo	uniref90_r0kzv3^r0kzv3^q:204-4,h:19-79^47.76%id^e:2e-10^.^.	.	.	.	.	.	.	.	cog5640^protease	go:0005576^cellular_component^extracellular region`go:0046872^molecular_function^metal ion binding`go:0004252^molecular_function^serine-type endopeptidase activity`go:0031017^biological_process^exocrine pancreas development`go:0006954^biological_process^inflammatory response`go:0035264^biological_process^multicellular organism growth`go:0000122^biological_process^negative regulation of transcript…	.
comp54056_c0	comp54056_c0_seq1	sp|p11009|kcrs_chick^p11009^q:1466-654,h:137-407^78.23%id^e:3e-141^recname: full=creatine kinase s-type, mitochondrial;^eukaryota; metazoa; chordata; craniata; vertebrata; euteleostomi; testudines + archosauria group; archosauria; dinosauria; saurischia; theropoda; coelurosauria; aves; neognathae; galliformes; phasianidae; phasianinae; gallus	uniref90_a7rnr3^a7rnr3^q:1469-639,h:134-410^80.14%id^e:1e-150^subname: full=mitochondrial creatine kinase;^eukaryota; metazoa; cnidaria; anthozoa; hexacorallia; actiniaria; edwardsiidae; nematostella	comp54056_c0_seq1|m.1618	627-1469[-]	sp|p11009|kcrs_chick^p11009^q:2-272,h:137-407^78.23%id^e:2e-153^recname: full=creatine kinase s-type, mitochondrial;^eukaryota; metazoa; chordata; craniata; vertebrata; euteleostomi; testudines + archosauria group; archosauria; dinosauria; saurischia; theropoda; coelurosauria; aves; neognathae; galliformes; phasianidae; phasianinae; gallus	uniref90_a7rnr3^a7rnr3^q:1-277,h:134-410^80.14%id^e:1e-165^subname: full=mitochondrial creatine kinase;^eukaryota; metazoa; cnidaria; anthozoa; hexacorallia; actiniaria; edwardsiidae; nematostella	pf00217.14^atp-gua_ptrans^atp:guanido phosphotransferase, c-terminal catalytic domain^20-266^e:5.3e-105	.	.	cog3869^atp guanido phosphotransferase	go:0005743^cellular_component^mitochondrial inner membrane`go:0005524^molecular_function^atp binding`go:0004111^molecular_function^creatine kinase activity	go:0016301^molecular_function^kinase activity`go:0016772^molecular_function^transferase activity, transferring phosphorus-containing groups
comp54209_c0	comp54209_c0_seq1	sp|q3u492|kcp_mouse^q3u492^q:980-414,h:426-638^29.28%id^e:3e-12^recname: full=kielin/chordin-like protein;^eukaryota; metazoa; chordata; craniata; vertebrata; euteleostomi; mammalia; eutheria; euarchontoglires; glires; rodentia; sciurognathi; muroidea; muridae; murinae; mus; mus`sp|q3u492|kcp_mouse^q3u492^q:989-420,h:89-287^28.57%id^e:2e-07^recname: full=kielin/chordin-like protein;^eukaryota; me…	uniref90_a7sc95^a7sc95^q:974-408,h:370-569^31.37%id^e:4e-22^subname: full=predicted protein;^eukaryota; metazoa; cnidaria; anthozoa; hexacorallia; actiniaria; edwardsiidae; nematostella`uniref90_a7sc95^a7sc95^q:1772-708,h:26-376^19.25%id^e:3e-07^subname: full=predicted protein;^eukaryota; metazoa; cnidaria; anthozoa; hexacorallia; actiniaria; edwardsiidae; nematostella	comp54209_c0_seq1|m.1644	405-1835[-]	sp|q3u492|kcp_mouse^q3u492^q:286-474,h:426-638^29.28%id^e:2e-12^recname: full=kielin/chordin-like protein;^eukaryota; metazoa; chordata; craniata; vertebrata; euteleostomi; mammalia; eutheria; euarchontoglires; glires; rodentia; sciurognathi; muroidea; muridae; murinae; mus; mus`sp|q3u492|kcp_mouse^q3u492^q:283-472,h:89-287^28.57%id^e:9e-08^recname: full=kielin/chordin-like protein;^eukaryota; me…	uniref90_a7sc95^a7sc95^q:288-476,h:370-569^31.37%id^e:1e-22^subname: full=predicted protein;^eukaryota; metazoa; cnidaria; anthozoa; hexacorallia; actiniaria; edwardsiidae; nematostella`uniref90_a7sc95^a7sc95^q:22-376,h:26-376^19.25%id^e:1e-07^subname: full=predicted protein;^eukaryota; metazoa; cnidaria; anthozoa; hexacorallia; actiniaria; edwardsiidae; nematostella	pf00093.13^vwc^von willebrand factor type c domain^288-324^e:6.6e-08`pf00093.13^vwc^von willebrand factor type c domain^325-381^e:5.5e-09	sigp:1^20^0.57^yes	.	.	go:0005615^cellular_component^extracellular space`go:0005515^molecular_function^protein binding`go:0002244^biological_process^hematopoietic progenitor cell differentiation`go:0030513^biological_process^positive regulation of bmp signaling pathway	go:0005515^molecular_function^protein binding
comp54209_c0	comp54209_c0_seq1	sp|q3u492|kcp_mouse^q3u492^q:980-414,h:426-638^29.28%id^e:3e-12^recname: full=kielin/chordin-like protein;^eukaryota; metazoa; chordata; craniata; vertebrata; euteleostomi; mammalia; eutheria; euarchontoglires; glires; rodentia; sciurognathi; muroidea; muridae; murinae; mus; mus`sp|q3u492|kcp_mouse^q3u492^q:989-420,h:89-287^28.57%id^e:2e-07^recname: full=kielin/chordin-like protein;^eukaryota; me…	uniref90_a7sc95^a7sc95^q:974-408,h:370-569^31.37%id^e:4e-22^subname: full=predicted protein;^eukaryota; metazoa; cnidaria; anthozoa; hexacorallia; actiniaria; edwardsiidae; nematostella`uniref90_a7sc95^a7sc95^q:1772-708,h:26-376^19.25%id^e:3e-07^subname: full=predicted protein;^eukaryota; metazoa; cnidaria; anthozoa; hexacorallia; actiniaria; edwardsiidae; nematostella	comp54209_c0_seq1|m.1646	515-856[-]	.	.	.	.	.	.	.	.
comp54223_c0	comp54223_c0_seq1	sp|q5bj65|h2av_xentr^q5bj65^q:908-534,h:1-126^94.44%id^e:5e-73^recname: full=histone h2a.v;^eukaryota; metazoa; chordata; craniata; vertebrata; euteleostomi; amphibia; batrachia; anura; pipoidea; pipidae; xenopodinae; xenopus; silurana	uniref90_b3rva0^b3rva0^q:908-528,h:1-127^96.06%id^e:4e-76^recname: full=histone h2a;^eukaryota; metazoa; placozoa; trichoplax	comp54223_c0_seq1|m.1647	525-908[-]	sp|q5bj65|h2av_xentr^q5bj65^q:1-127,h:1-128^92.97%id^e:3e-77^recname: full=histone h2a.v;^eukaryota; metazoa; chordata; craniata; vertebrata; euteleostomi; amphibia; batrachia; anura; pipoidea; pipidae; xenopodinae; xenopus; silurana	uniref90_b3rva0^b3rva0^q:1-127,h:1-127^96.06%id^e:2e-80^recname: full=histone h2a;^eukaryota; metazoa; placozoa; trichoplax	pf00125.19^histone^core histone h2a/h2b/h3/h4^19-93^e:1.9e-21	.	.	cog5262^histone h2a	go:0000786^cellular_component^nucleosome`go:0005634^cellular_component^nucleus`go:0003677^molecular_function^dna binding`go:0006334^biological_process^nucleosome assembly	go:0003677^molecular_function^dna binding
comp54223_c0	comp54223_c0_seq1	sp|q5bj65|h2av_xentr^q5bj65^q:908-534,h:1-126^94.44%id^e:5e-73^recname: full=histone h2a.v;^eukaryota; metazoa; chordata; craniata; vertebrata; euteleostomi; amphibia; batrachia; anura; pipoidea; pipidae; xenopodinae; xenopus; silurana	uniref90_b3rva0^b3rva0^q:908-528,h:1-127^96.06%id^e:4e-76^recname: full=histone h2a;^eukaryota; metazoa; placozoa; trichoplax	comp54223_c0_seq1|m.1647	525-908[-]	sp|q5bj65|h2av_xentr^q5bj65^q:1-127,h:1-128^92.97%id^e:3e-77^recname: full=histone h2a.v;^eukaryota; metazoa; chordata; craniata; vertebrata; euteleostomi; amphibia; batrachia; anura; pipoidea; pipidae; xenopodinae; xenopus; silurana	uniref90_b3rva0^b3rva0^q:1-127,h:1-127^96.06%id^e:2e-80^recname: full=histone h2a;^eukaryota; metazoa; placozoa; trichoplax	pf00125.19^histone^core histone h2a/h2b/h3/h4^19-93^e:1.9e-21	.	.	cog5262^histone h2a	go:0000786^cellular_component^nucleosome`go:0005634^cellular_component^nucleus`go:0003677^molecular_function^dna binding`go:0006334^biological_process^nucleosome assembly	go:0003677^molecular_function^dna binding
comp54335_c0	comp54335_c0_seq1	.	.	comp54335_c0_seq1|m.1664	1-381[-]	.	.	pf01549.19^shk^shk domain-like^23-60^e:1.8e-05	sigp:1^17^0.895^yes	.	.	.	.
comp54532_c0	comp54532_c0_seq1	sp|q9d8n0|ef1g_mouse^q9d8n0^q:1390-122,h:1-437^54.69%id^e:2e-147^recname: full=elongation factor 1-gamma;^eukaryota; metazoa; chordata; craniata; vertebrata; euteleostomi; mammalia; eutheria; euarchontoglires; glires; rodentia; sciurognathi; muroidea; muridae; murinae; mus; mus	uniref90_b6vfl3^b6vfl3^q:1390-122,h:1-432^54.17%id^e:4e-145^.^.	comp54532_c0_seq1|m.1690	119-1414[-]	sp|q9d8n0|ef1g_mouse^q9d8n0^q:9-431,h:1-437^56.52%id^e:2e-173^recname: full=elongation factor 1-gamma;^eukaryota; metazoa; chordata; craniata; vertebrata; euteleostomi; mammalia; eutheria; euarchontoglires; glires; rodentia; sciurognathi; muroidea; muridae; murinae; mus; mus	uniref90_p26641^p26641^q:9-431,h:1-437^55.84%id^e:5e-170^recname: full=elongation factor 1-gamma;^eukaryota; metazoa; chordata; craniata; vertebrata; euteleostomi; mammalia; eutheria; euarchontoglires; primates; haplorrhini; catarrhini; hominidae; homo	pf02798.15^gst_n^glutathione s-transferase, n-terminal domain^11-86^e:5.4e-18`pf13417.1^gst_n_3^glutathione s-transferase, n-terminal domain^14-86^e:4.2e-06`pf00043.20^gst_c^glutathione s-transferase, c-terminal domain^114-203^e:6e-13`pf07719.12^tpr_2^tetratricopeptide repeat^123-147^e:0.055`pf14497.1^gst_c_3^glutathione s-transferase, c-terminal domain^128-197^e:3.2e-07`pf00647.14^ef1g^elongatio…	.	.	cog0625^glutathione s-transferase	go:0005853^cellular_component^eukaryotic translation elongation factor 1 complex`go:0003746^molecular_function^translation elongation factor activity`go:0009615^biological_process^response to virus	go:0005515^molecular_function^protein binding`go:0003746^molecular_function^translation elongation factor activity`go:0006414^biological_process^translational elongation
comp54565_c0	comp54565_c0_seq1	sp|p55115|nas15_caeel^p55115^q:2-553,h:204-386^38.71%id^e:6e-35^recname: full=zinc metalloproteinase nas-15;^eukaryota; metazoa; ecdysozoa; nematoda; chromadorea; rhabditida; rhabditoidea; rhabditidae; peloderinae; caenorhabditis	uniref90_a7t0s0^a7t0s0^q:2-451,h:110-261^54.55%id^e:2e-45^subname: full=predicted protein;^eukaryota; metazoa; cnidaria; anthozoa; hexacorallia; actiniaria; edwardsiidae; nematostella	comp54565_c0_seq1|m.1697	2-571[+]	sp|p55115|nas15_caeel^p55115^q:1-184,h:204-386^38.71%id^e:5e-36^recname: full=zinc metalloproteinase nas-15;^eukaryota; metazoa; ecdysozoa; nematoda; chromadorea; rhabditida; rhabditoidea; rhabditidae; peloderinae; caenorhabditis	uniref90_a7t0s0^a7t0s0^q:1-150,h:110-261^54.55%id^e:2e-46^subname: full=predicted protein;^eukaryota; metazoa; cnidaria; anthozoa; hexacorallia; actiniaria; edwardsiidae; nematostella	pf01400.19^astacin^astacin (peptidase family m12a)^1-105^e:2.6e-39`pf01549.19^shk^shk domain-like^114-148^e:0.00079`pf01549.19^shk^shk domain-like^149-184^e:0.00019	.	.	.	go:0005576^cellular_component^extracellular region`go:0004222^molecular_function^metalloendopeptidase activity`go:0008270^molecular_function^zinc ion binding	go:0004222^molecular_function^metalloendopeptidase activity`go:0006508^biological_process^proteolysis
comp54607_c0	comp54607_c0_seq1	.	.	comp54607_c0_seq1|m.1705	2-379[+]	.	.	.	.	.	.	.	.
comp54680_c0	comp54680_c0_seq1	sp|o16118|gnas_homam^o16118^q:2619-1504,h:1-379^74.93%id^e:0^recname: full=guanine nucleotide-binding protein g(s) subunit alpha;^eukaryota; metazoa; ecdysozoa; arthropoda; crustacea; malacostraca; eumalacostraca; eucarida; decapoda; pleocyemata; astacidea; nephropoidea; nephropidae; homarus	uniref90_t2mc71^t2mc71^q:2619-1504,h:1-373^85.56%id^e:0^subname: full=guanine nucleotide-binding protein g(s) subunit alpha isoforms xlas;^eukaryota; metazoa; cnidaria; hydrozoa; hydroida; anthomedusae; hydridae; hydra	comp54680_c0_seq1|m.1752	1501-2619[-]	sp|o16118|gnas_homam^o16118^q:1-372,h:1-379^74.93%id^e:0^recname: full=guanine nucleotide-binding protein g(s) subunit alpha;^eukaryota; metazoa; ecdysozoa; arthropoda; crustacea; malacostraca; eumalacostraca; eucarida; decapoda; pleocyemata; astacidea; nephropoidea; nephropidae; homarus	uniref90_b6f0y6^b6f0y6^q:58-372,h:1-315^99.68%id^e:0^subname: full=guanine nucleotide-binding protein, alpha s (gs);^eukaryota; metazoa; cnidaria; cubozoa; carybdeida; carybdeidae; carybdea	pf00503.15^g-alpha^g-protein alpha subunit^12-361^e:1.1e-109`pf00025.16^arf^adp-ribosylation factor family^187-277^e:1.1e-12	.	.	.	go:0005525^molecular_function^gtp binding`go:0003924^molecular_function^gtpase activity`go:0046872^molecular_function^metal ion binding`go:0004871^molecular_function^signal transducer activity`go:0007186^biological_process^g-protein coupled receptor signaling pathway	go:0003924^molecular_function^gtpase activity`go:0004871^molecular_function^signal transducer activity`go:0019001^molecular_function^guanyl nucleotide binding`go:0031683^molecular_function^g-protein beta/gamma-subunit complex binding`go:0007186^biological_process^g-protein coupled receptor signaling pathway`go:0005525^molecular_function^gtp binding
comp54730_c0	comp54730_c0_seq1	sp|p27014|scry2_octvu^p27014^q:605-111,h:38-213^35.56%id^e:2e-23^recname: full=s-crystallin 2;^eukaryota; metazoa; lophotrochozoa; mollusca; cephalopoda; coleoidea; neocoleoidea; octopodiformes; octopoda; incirrata; octopodidae; octopus	uniref90_upi0003f0d366^upi0003f0d366^q:584-93,h:82-245^43.1%id^e:7e-31^.^.	comp54730_c0_seq1|m.1758	102-611[-]	sp|p27014|scry2_octvu^p27014^q:3-167,h:38-213^35.56%id^e:6e-24^recname: full=s-crystallin 2;^eukaryota; metazoa; lophotrochozoa; mollusca; cephalopoda; coleoidea; neocoleoidea; octopodiformes; octopoda; incirrata; octopodidae; octopus	uniref90_upi0003f0d366^upi0003f0d366^q:10-162,h:82-234^44.17%id^e:4e-31^.^.	pf02798.15^gst_n^glutathione s-transferase, n-terminal domain^10-39^e:1.6e-05`pf00043.20^gst_c^glutathione s-transferase, c-terminal domain^73-155^e:6.2e-08	.	.	.	go:0005212^molecular_function^structural constituent of eye lens	go:0005515^molecular_function^protein binding
comp54789_c0	comp54789_c0_seq2	sp|p16065|gcy_strpu^p16065^q:4152-1132,h:32-1093^35.35%id^e:2e-176^recname: full=speract receptor;^eukaryota; metazoa; echinodermata; eleutherozoa; echinozoa; echinoidea; euechinoidea; echinacea; echinoida; strongylocentrotidae; strongylocentrotus	uniref90_t2mgu4^t2mgu4^q:4131-1069,h:34-1058^41.79%id^e:0^recname: full=guanylate cyclase;^eukaryota; metazoa; cnidaria; hydrozoa; hydroida; anthomedusae; hydridae; hydra	comp54789_c0_seq2|m.1767	1066-4239[-]	sp|p16065|gcy_strpu^p16065^q:30-1036,h:32-1093^35.99%id^e:0^recname: full=speract receptor;^eukaryota; metazoa; echinodermata; eleutherozoa; echinozoa; echinoidea; euechinoidea; echinacea; echinoida; strongylocentrotidae; strongylocentrotus	uniref90_t2mgu4^t2mgu4^q:18-1057,h:15-1058^41.26%id^e:0^recname: full=guanylate cyclase;^eukaryota; metazoa; cnidaria; hydrozoa; hydroida; anthomedusae; hydridae; hydra	pf01094.23^anf_receptor^receptor family ligand binding region^57-393^e:7.3e-47`pf00069.20^pkinase^protein kinase domain^534-779^e:6.6e-23`pf07714.12^pkinase_tyr^protein tyrosine kinase^557-781^e:4.2e-31`pf07701.9^hnoba^heme no binding associated^781-842^e:1.2e-05`pf00211.15^guanylate_cyc^adenylate and guanylate cyclase catalytic domain^849-1033^e:5.8e-66	sigp:1^33^0.785^yes	expaa=41.51^predhel=1^topology=i458-477o	cog0515^serine threonine protein kinase	go:0016021^cellular_component^integral component of membrane`go:0005524^molecular_function^atp binding`go:0005525^molecular_function^gtp binding`go:0004383^molecular_function^guanylate cyclase activity`go:0004672^molecular_function^protein kinase activity`go:0035556^biological_process^intracellular signal transduction	go:0004672^molecular_function^protein kinase activity`go:0005524^molecular_function^atp binding`go:0006468^biological_process^protein phosphorylation`go:0004383^molecular_function^guanylate cyclase activity`go:0006182^biological_process^cgmp biosynthetic process`go:0016849^molecular_function^phosphorus-oxygen lyase activity`go:0009190^biological_process^cyclic nucleotide biosynthetic process`go:0…
comp54829_c0	comp54829_c0_seq1	sp|q24563|dopr2_drome^q24563^q:344-697,h:122-243^29.51%id^e:1e-08^recname: full=dopamine receptor 2;^eukaryota; metazoa; ecdysozoa; arthropoda; hexapoda; insecta; pterygota; neoptera; endopterygota; diptera; brachycera; muscomorpha; ephydroidea; drosophilidae; drosophila; sophophora	uniref90_upi000054780a^upi000054780a^q:353-1219,h:81-377^24.5%id^e:1e-18^.^.	comp54829_c0_seq1|m.1788	823-1131[+]	.	.	.	.	.	.	.	.
comp54829_c0	comp54829_c0_seq1	sp|q24563|dopr2_drome^q24563^q:344-697,h:122-243^29.51%id^e:1e-08^recname: full=dopamine receptor 2;^eukaryota; metazoa; ecdysozoa; arthropoda; hexapoda; insecta; pterygota; neoptera; endopterygota; diptera; brachycera; muscomorpha; ephydroidea; drosophilidae; drosophila; sophophora	uniref90_upi000054780a^upi000054780a^q:353-1219,h:81-377^24.5%id^e:1e-18^.^.	comp54829_c0_seq1|m.1787	218-1333[+]	sp|q24563|dopr2_drome^q24563^q:43-160,h:122-243^29.51%id^e:1e-09^recname: full=dopamine receptor 2;^eukaryota; metazoa; ecdysozoa; arthropoda; hexapoda; insecta; pterygota; neoptera; endopterygota; diptera; brachycera; muscomorpha; ephydroidea; drosophilidae; drosophila; sophophora	uniref90_upi000054780a^upi000054780a^q:46-334,h:81-377^24.5%id^e:5e-20^.^.	pf00001.16^7tm_1^7 transmembrane receptor (rhodopsin family)^47-301^e:5.3e-21	.	expaa=155.13^predhel=7^topology=o29-51i64-86o101-123i143-165o197-219i247-269o282-304i	.	go:0016021^cellular_component^integral component of membrane`go:0005887^cellular_component^integral component of plasma membrane`go:0030285^cellular_component^integral component of synaptic vesicle membrane`go:0004935^molecular_function^adrenergic receptor activity`go:0004952^molecular_function^dopamine neurotransmitter receptor activity`go:0001588^molecular_function^dopamine neurotransmitter rec…	go:0004930^molecular_function^g-protein coupled receptor activity`go:0007186^biological_process^g-protein coupled receptor signaling pathway`go:0016021^cellular_component^integral component of membrane
comp55265_c0	comp55265_c0_seq1	sp|q2pc93|sspo_chick^q2pc93^q:1599-5174,h:164-1349^35.47%id^e:0^recname: full=sco-spondin;^eukaryota; metazoa; chordata; craniata; vertebrata; euteleostomi; testudines + archosauria group; archosauria; dinosauria; saurischia; theropoda; coelurosauria; aves; neognathae; galliformes; phasianidae; phasianinae; gallus`sp|q2pc93|sspo_chick^q2pc93^q:2529-3842,h:920-1390^32.5%id^e:3e-69^recname: full=sc…	uniref90_c3y5k5^c3y5k5^q:1044-5084,h:185-1498^37.93%id^e:0^subname: full=putative uncharacterized protein;^eukaryota; metazoa; chordata; cephalochordata; branchiostomidae; branchiostoma`uniref90_c3y5k5^c3y5k5^q:3852-5171,h:643-1056^30.58%id^e:2e-38^subname: full=putative uncharacterized protein;^eukaryota; metazoa; chordata; cephalochordata; branchiostomidae; branchiostoma`uniref90_c3y5k5^c3y5k5^…	comp55265_c0_seq1|m.1848	147-5309[+]	sp|q2pc93|sspo_chick^q2pc93^q:485-1684,h:164-1356^35.56%id^e:0^recname: full=sco-spondin;^eukaryota; metazoa; chordata; craniata; vertebrata; euteleostomi; testudines + archosauria group; archosauria; dinosauria; saurischia; theropoda; coelurosauria; aves; neognathae; galliformes; phasianidae; phasianinae; gallus`sp|q2pc93|sspo_chick^q2pc93^q:795-1232,h:920-1390^32.5%id^e:3e-69^recname: full=sco-…	uniref90_upi0003f0b5cd^upi0003f0b5cd^q:315-1687,h:43-1420^37.07%id^e:0^.^.`uniref90_upi0003f0b5cd^upi0003f0b5cd^q:783-1326,h:966-1555^30.13%id^e:2e-63^.^.`uniref90_upi0003f0b5cd^upi0003f0b5cd^q:233-406,h:57-230^39.11%id^e:2e-18^.^.	pf00094.20^vwd^von willebrand factor type d domain^512-662^e:7.4e-32`pf08742.6^c8^c8 domain^707-780^e:1.9e-13`pf01826.12^til^trypsin inhibitor like cysteine rich domain^783-836^e:7.9e-11`pf00094.20^vwd^von willebrand factor type d domain^876-1025^e:1.6e-36`pf08742.6^c8^c8 domain^1063-1130^e:3.1e-20`pf01826.12^til^trypsin inhibitor like cysteine rich domain^1139-1193^e:1e-10`pf00094.20^vwd^von wil…	sigp:1^28^0.727^yes	.	.	go:0005615^cellular_component^extracellular space`go:0007155^biological_process^cell adhesion	.
comp55265_c0	comp55265_c0_seq2	.	.	comp55265_c0_seq2|m.1850	147-692[+]	.	.	.	sigp:1^28^0.727^yes	.	.	.	.
comp55380_c0	comp55380_c0_seq1	sp|q6j201|spi_cyacp^q6j201^q:1474-377,h:9-376^37.4%id^e:4e-67^recname: full=serine protease inhibitor;^eukaryota; metazoa; cnidaria; scyphozoa; semaeostomeae; cyaneidae; cyanea	uniref90_l5jrg4^l5jrg4^q:1489-380,h:56-431^39.31%id^e:9e-68^subname: full=leukocyte elastase inhibitor;^eukaryota; metazoa; chordata; craniata; vertebrata; euteleostomi; mammalia; eutheria; laurasiatheria; chiroptera; megachiroptera; pteropodidae; pteropodinae; pteropus	comp55380_c0_seq1|m.1867	368-1579[-]	sp|q6j201|spi_cyacp^q6j201^q:36-401,h:9-376^37.4%id^e:1e-78^recname: full=serine protease inhibitor;^eukaryota; metazoa; cnidaria; scyphozoa; semaeostomeae; cyaneidae; cyanea	uniref90_b9xln5^b9xln5^q:31-401,h:56-428^36.53%id^e:3e-78^subname: full=proteinase inhibitor i4 serpin;^bacteria; verrucomicrobia; verrucomicrobiae; verrucomicrobiales; verrucomicrobia subdivision 3; pedosphaera	pf00079.15^serpin^serpin (serine protease inhibitor)^35-400^e:7.1e-114	sigp:1^23^0.835^yes	.	.	go:0005615^cellular_component^extracellular space`go:0004867^molecular_function^serine-type endopeptidase inhibitor activity`go:0010951^biological_process^negative regulation of endopeptidase activity	.
comp55414_c0	comp55414_c0_seq1	sp|p04118|col_human^p04118^q:496-197,h:1-94^33.33%id^e:1e-05^recname: full=colipase;^eukaryota; metazoa; chordata; craniata; vertebrata; euteleostomi; mammalia; eutheria; euarchontoglires; primates; haplorrhini; catarrhini; hominidae; homo	uniref90_upi0002b448be^upi0002b448be^q:487-170,h:8-104^46.23%id^e:4e-20^.^.	comp55414_c0_seq1|m.1874	155-496[-]	sp|p04118|col_human^p04118^q:1-100,h:1-94^33.33%id^e:1e-06^recname: full=colipase;^eukaryota; metazoa; chordata; craniata; vertebrata; euteleostomi; mammalia; eutheria; euarchontoglires; primates; haplorrhini; catarrhini; hominidae; homo	uniref90_upi0002b448be^upi0002b448be^q:4-109,h:8-104^46.23%id^e:1e-21^.^.	pf02740.9^colipase_c^colipase, c-terminal domain^83-100^e:2.6e-05	sigp:1^17^0.854^yes	.	.	go:0005576^cellular_component^extracellular region`go:0008047^molecular_function^enzyme activator activity`go:0016042^biological_process^lipid catabolic process`go:0044241^biological_process^lipid digestion`go:0006629^biological_process^lipid metabolic process`go:0007603^biological_process^phototransduction, visible light`go:0001523^biological_process^retinoid metabolic process`go:0044281^biologi…	go:0008047^molecular_function^enzyme activator activity`go:0007586^biological_process^digestion`go:0016042^biological_process^lipid catabolic process`go:0005576^cellular_component^extracellular region
comp55421_c0	comp55421_c0_seq1	.	.	comp55421_c0_seq1|m.1877	112-957[-]	.	.	pf00001.16^7tm_1^7 transmembrane receptor (rhodopsin family)^27-252^e:1e-08	.	expaa=128.18^predhel=5^topology=i12-34o49-71i129-151o155-177i202-224o	.	.	go:0004930^molecular_function^g-protein coupled receptor activity`go:0007186^biological_process^g-protein coupled receptor signaling pathway`go:0016021^cellular_component^integral component of membrane
comp55712_c1	comp55712_c1_seq1	sp|q17gm7|cisy1_aedae^q17gm7^q:108-1466,h:17-466^69.45%id^e:0^recname: full=probable citrate synthase 1, mitochondrial;^eukaryota; metazoa; ecdysozoa; arthropoda; hexapoda; insecta; pterygota; neoptera; endopterygota; diptera; nematocera; culicoidea; culicidae; culicinae; aedini; aedes; stegomyia	uniref90_t2mhn7^t2mhn7^q:138-1457,h:25-462^73.41%id^e:0^recname: full=citrate synthase;^eukaryota; metazoa; cnidaria; hydrozoa; hydroida; anthomedusae; hydridae; hydra	comp55712_c1_seq1|m.1926	3-1469[+]	sp|q17gm7|cisy1_aedae^q17gm7^q:36-488,h:17-466^69.45%id^e:0^recname: full=probable citrate synthase 1, mitochondrial;^eukaryota; metazoa; ecdysozoa; arthropoda; hexapoda; insecta; pterygota; neoptera; endopterygota; diptera; nematocera; culicoidea; culicidae; culicinae; aedini; aedes; stegomyia	uniref90_t2mhn7^t2mhn7^q:46-485,h:25-462^73.41%id^e:0^recname: full=citrate synthase;^eukaryota; metazoa; cnidaria; hydrozoa; hydroida; anthomedusae; hydridae; hydra	pf00285.16^citrate_synt^citrate synthase^97-473^e:7.2e-102	.	.	cog0372^citrate synthase	go:0005759^cellular_component^mitochondrial matrix`go:0004108^molecular_function^citrate (si)-synthase activity`go:0005975^biological_process^carbohydrate metabolic process`go:0044262^biological_process^cellular carbohydrate metabolic process`go:0006099^biological_process^tricarboxylic acid cycle	go:0046912^molecular_function^transferase activity, transferring acyl groups, acyl groups converted into alkyl on transfer`go:0044262^biological_process^cellular carbohydrate metabolic process
comp55814_c0	comp55814_c0_seq1	sp|p26443|dhe3_mouse^p26443^q:2197-617,h:36-558^66.29%id^e:0^recname: full=glutamate dehydrogenase 1, mitochondrial;^eukaryota; metazoa; chordata; craniata; vertebrata; euteleostomi; mammalia; eutheria; euarchontoglires; glires; rodentia; sciurognathi; muroidea; muridae; murinae; mus; mus	uniref90_t2mh20^t2mh20^q:2155-620,h:27-539^71.26%id^e:0^recname: full=glutamate dehydrogenase;^eukaryota; metazoa; cnidaria; hydrozoa; hydroida; anthomedusae; hydridae; hydra	comp55814_c0_seq1|m.1933	614-2218[-]	sp|p82264|dhe3_chaac^p82264^q:28-534,h:1-504^67.13%id^e:0^recname: full=glutamate dehydrogenase, mitochondrial;^eukaryota; metazoa; chordata; craniata; vertebrata; euteleostomi; actinopterygii; neopterygii; teleostei; neoteleostei; acanthomorphata; percomorpharia; perciformes; notothenioidei; channichthyidae; chaenocephalus	uniref90_t2mh20^t2mh20^q:22-533,h:27-539^71.26%id^e:0^recname: full=glutamate dehydrogenase;^eukaryota; metazoa; cnidaria; hydrozoa; hydroida; anthomedusae; hydridae; hydra	pf02812.13^elfv_dehydrog_n^glu/leu/phe/val dehydrogenase, dimerisation domain^93-219^e:8.8e-47`pf00208.16^elfv_dehydrog^glutamate/leucine/phenylalanine/valine dehydrogenase^240-430^e:1.9e-48	.	.	.	go:0005759^cellular_component^mitochondrial matrix`go:0005524^molecular_function^atp binding`go:0004353^molecular_function^glutamate dehydrogenase [nad(p)+] activity`go:0005525^molecular_function^gtp binding`go:0006541^biological_process^glutamine metabolic process`go:0072350^biological_process^tricarboxylic acid metabolic process	go:0016491^molecular_function^oxidoreductase activity`go:0006520^biological_process^cellular amino acid metabolic process`go:0055114^biological_process^oxidation-reduction process
comp55945_c0	comp55945_c0_seq1	sp|q7szn0|fa5v_psete^q7szn0^q:355-816,h:1146-1299^29.56%id^e:8e-10^recname: full=venom prothrombin activator pseutarin-c non-catalytic subunit;^eukaryota; metazoa; chordata; craniata; vertebrata; euteleostomi; lepidosauria; squamata; bifurcata; unidentata; episquamata; toxicofera; serpentes; colubroidea; elapidae; acanthophiinae; pseudonaja	uniref90_c3yc86^c3yc86^q:196-813,h:181-387^30.7%id^e:7e-11^subname: full=putative uncharacterized protein;^eukaryota; metazoa; chordata; cephalochordata; branchiostomidae; branchiostoma	comp55945_c0_seq1|m.1954	160-846[+]	sp|q7szn0|fa5v_psete^q7szn0^q:66-219,h:1146-1299^29.56%id^e:1e-10^recname: full=venom prothrombin activator pseutarin-c non-catalytic subunit;^eukaryota; metazoa; chordata; craniata; vertebrata; euteleostomi; lepidosauria; squamata; bifurcata; unidentata; episquamata; toxicofera; serpentes; colubroidea; elapidae; acanthophiinae; pseudonaja	uniref90_c3yc86^c3yc86^q:13-218,h:181-387^30.7%id^e:2e-11^subname: full=putative uncharacterized protein;^eukaryota; metazoa; chordata; cephalochordata; branchiostomidae; branchiostoma	pf00754.20^f5_f8_type_c^f5/8 type c domain^93-215^e:3.5e-06	sigp:1^27^0.824^yes	expaa=17.90^predhel=1^topology=i7-24o	.	go:0005576^cellular_component^extracellular region`go:0005507^molecular_function^copper ion binding`go:0016504^molecular_function^peptidase activator activity`go:0005515^molecular_function^protein binding`go:0007155^biological_process^cell adhesion`go:0044469^biological_process^envenomation resulting in positive regulation of blood coagulation in other organism`go:0035807^biological_process^posit…	go:0007155^biological_process^cell adhesion
comp56055_c0	comp56055_c0_seq1	sp|p04572|scp_pervt^p04572^q:665-141,h:2-174^32.02%id^e:4e-22^recname: full=sarcoplasmic calcium-binding protein;^eukaryota; metazoa; lophotrochozoa; annelida; polychaeta; palpata; aciculata; phyllodocida; nereididae; perinereis	uniref90_g6d5r1^g6d5r1^q:665-135,h:101-276^35.36%id^e:3e-23^.^.	comp56055_c0_seq1|m.1967	132-755[-]	sp|p04572|scp_pervt^p04572^q:31-205,h:2-174^32.02%id^e:1e-22^recname: full=sarcoplasmic calcium-binding protein;^eukaryota; metazoa; lophotrochozoa; annelida; polychaeta; palpata; aciculata; phyllodocida; nereididae; perinereis	uniref90_g6d5r1^g6d5r1^q:31-207,h:101-276^35.36%id^e:7e-24^.^.	.	.	.	.	go:0005509^molecular_function^calcium ion binding	.
comp56079_c0	comp56079_c0_seq1	sp|p97460|npas2_mouse^p97460^q:764-1822,h:13-368^32.88%id^e:4e-49^recname: full=neuronal pas domain-containing protein 2;^eukaryota; metazoa; chordata; craniata; vertebrata; euteleostomi; mammalia; eutheria; euarchontoglires; glires; rodentia; sciurognathi; muroidea; muridae; murinae; mus; mus	uniref90_upi00022caa1c^upi00022caa1c^q:758-1801,h:29-374^34.25%id^e:2e-51^.^.	comp56079_c0_seq1|m.1971	587-4063[+]	sp|p97460|npas2_mouse^p97460^q:60-412,h:13-368^34.33%id^e:3e-53^recname: full=neuronal pas domain-containing protein 2;^eukaryota; metazoa; chordata; craniata; vertebrata; euteleostomi; mammalia; eutheria; euarchontoglires; glires; rodentia; sciurognathi; muroidea; muridae; murinae; mus; mus	uniref90_upi000258f406^upi000258f406^q:58-413,h:29-378^33.6%id^e:2e-53^.^.	pf00010.21^hlh^helix-loop-helix dna-binding domain^59-105^e:1.4e-12`pf14598.1^pas_11^pas domain^294-397^e:1.2e-15`pf08447.6^pas_3^pas fold^306-385^e:4.3e-09	.	.	.	go:0005829^cellular_component^cytosol`go:0005654^cellular_component^nucleoplasm`go:0005634^cellular_component^nucleus`go:0005667^cellular_component^transcription factor complex`go:0001047^molecular_function^core promoter binding`go:0003677^molecular_function^dna binding`go:0005515^molecular_function^protein binding`go:0003700^molecular_function^sequence-specific dna binding transcription factor a…	go:0046983^molecular_function^protein dimerization activity`go:0005515^molecular_function^protein binding
comp56166_c0	comp56166_c0_seq1	sp|q6pbh5|ndua4_danre^q6pbh5^q:777-541,h:2-81^53.75%id^e:4e-20^recname: full=nadh dehydrogenase [ubiquinone] 1 alpha subcomplex subunit 4;^eukaryota; metazoa; chordata; craniata; vertebrata; euteleostomi; actinopterygii; neopterygii; teleostei; ostariophysi; cypriniformes; cyprinidae; danio	uniref90_upi000395e175^upi000395e175^q:798-541,h:5-91^50.57%id^e:9e-20^.^.	.	.	.	.	.	.	.	.	go:0005751^cellular_component^mitochondrial respiratory chain complex iv`go:1902600^biological_process^hydrogen ion transmembrane transport`go:0055114^biological_process^oxidation-reduction process	.
comp56275_c0	comp56275_c0_seq1	sp|q9gv72|ctx1_carra^q9gv72^q:224-1513,h:22-449^64.19%id^e:0^recname: full=toxin crtx-a;^eukaryota; metazoa; cnidaria; cubozoa; carybdeida; carybdeidae; carybdea	uniref90_q9gv72^q9gv72^q:224-1513,h:22-449^64.19%id^e:0^recname: full=toxin crtx-a;^eukaryota; metazoa; cnidaria; cubozoa; carybdeida; carybdeidae; carybdea	comp56275_c0_seq1|m.2001	143-1519[+]	sp|q9gv72|ctx1_carra^q9gv72^q:28-457,h:22-449^64.19%id^e:0^recname: full=toxin crtx-a;^eukaryota; metazoa; cnidaria; cubozoa; carybdeida; carybdeidae; carybdea	uniref90_q9gv72^q9gv72^q:28-457,h:22-449^64.19%id^e:0^recname: full=toxin crtx-a;^eukaryota; metazoa; cnidaria; cubozoa; carybdeida; carybdeidae; carybdea	.	sigp:1^24^0.555^yes	expaa=38.14^predhel=2^topology=i9-26o112-134i	.	go:0016021^cellular_component^integral component of membrane`go:0042151^cellular_component^nematocyst`go:0044218^cellular_component^other organism cell membrane`go:0044179^biological_process^hemolysis in other organism`go:0006811^biological_process^ion transport	.
comp56352_c0	comp56352_c0_seq1	sp|q96rw7|hmcn1_human^q96rw7^q:1116-1598,h:4519-4678^50%id^e:2e-36^recname: full=hemicentin-1;^eukaryota; metazoa; chordata; craniata; vertebrata; euteleostomi; mammalia; eutheria; euarchontoglires; primates; haplorrhini; catarrhini; hominidae; homo`sp|q96rw7|hmcn1_human^q96rw7^q:1155-1598,h:4585-4735^50.99%id^e:5e-36^recname: full=hemicentin-1;^eukaryota; metazoa; chordata; craniata; vertebrata;…	uniref90_upi000333ac70^upi000333ac70^q:1077-1598,h:4570-4745^50.28%id^e:6e-43^.^.`uniref90_upi000333ac70^upi000333ac70^q:1155-1592,h:4652-4800^51.01%id^e:9e-39^.^.`uniref90_upi000333ac70^upi000333ac70^q:1146-1598,h:4534-4688^50.32%id^e:8e-37^.^.`uniref90_upi000333ac70^upi000333ac70^q:1155-1598,h:4481-4631^49.67%id^e:2e-35^.^.`uniref90_upi000333ac70^upi000333ac70^q:1107-1487,h:4693-4822^43.08%id^e…	comp56352_c0_seq1|m.2017	1159-1599[+]	.	.	.	.	.	.	.	.
comp56352_c0	comp56352_c0_seq1	sp|q96rw7|hmcn1_human^q96rw7^q:1116-1598,h:4519-4678^50%id^e:2e-36^recname: full=hemicentin-1;^eukaryota; metazoa; chordata; craniata; vertebrata; euteleostomi; mammalia; eutheria; euarchontoglires; primates; haplorrhini; catarrhini; hominidae; homo`sp|q96rw7|hmcn1_human^q96rw7^q:1155-1598,h:4585-4735^50.99%id^e:5e-36^recname: full=hemicentin-1;^eukaryota; metazoa; chordata; craniata; vertebrata;…	uniref90_upi000333ac70^upi000333ac70^q:1077-1598,h:4570-4745^50.28%id^e:6e-43^.^.`uniref90_upi000333ac70^upi000333ac70^q:1155-1592,h:4652-4800^51.01%id^e:9e-39^.^.`uniref90_upi000333ac70^upi000333ac70^q:1146-1598,h:4534-4688^50.32%id^e:8e-37^.^.`uniref90_upi000333ac70^upi000333ac70^q:1155-1598,h:4481-4631^49.67%id^e:2e-35^.^.`uniref90_upi000333ac70^upi000333ac70^q:1107-1487,h:4693-4822^43.08%id^e…	comp56352_c0_seq1|m.2016	180-1598[+]	sp|q96rw7|hmcn1_human^q96rw7^q:310-473,h:4626-4792^47.31%id^e:8e-44^recname: full=hemicentin-1;^eukaryota; metazoa; chordata; craniata; vertebrata; euteleostomi; mammalia; eutheria; euarchontoglires; primates; haplorrhini; catarrhini; hominidae; homo`sp|q96rw7|hmcn1_human^q96rw7^q:313-473,h:4519-4678^50%id^e:6e-42^recname: full=hemicentin-1;^eukaryota; metazoa; chordata; craniata; vertebrata; eut…	uniref90_upi00033175cd^upi00033175cd^q:285-473,h:4322-4510^46.35%id^e:1e-48^.^.`uniref90_upi00033175cd^upi00033175cd^q:326-473,h:4303-4453^50.33%id^e:3e-45^.^.`uniref90_upi00033175cd^upi00033175cd^q:326-473,h:4246-4396^48.34%id^e:1e-41^.^.`uniref90_upi00033175cd^upi00033175cd^q:326-436,h:4417-4530^46.49%id^e:3e-26^.^.	pf13306.1^lrr_5^leucine rich repeats (6 copies)^78-146^e:0.058`pf13306.1^lrr_5^leucine rich repeats (6 copies)^165-232^e:0.19`pf13855.1^lrr_8^leucine rich repeat^180-233^e:4.6e-11`pf00560.28^lrr_1^leucine rich repeat^180-199^e:0.18`pf00090.14^tsp_1^thrombospondin type 1 domain^330-378^e:6.7e-05`pf00090.14^tsp_1^thrombospondin type 1 domain^386-434^e:6.4e-10`pf00090.14^tsp_1^thrombospondin type 1 …	sigp:1^24^0.83^yes	.	.	go:0005604^cellular_component^basement membrane`go:0005938^cellular_component^cell cortex`go:0030054^cellular_component^cell junction`go:0005509^molecular_function^calcium ion binding`go:0050896^biological_process^response to stimulus`go:0007601^biological_process^visual perception	go:0005515^molecular_function^protein binding
comp56409_c0	comp56409_c0_seq1	sp|b4ldj6|plk4_drovi^b4ldj6^q:1471-1830,h:144-268^32.31%id^e:5e-10^recname: full=serine/threonine-protein kinase plk4;^eukaryota; metazoa; ecdysozoa; arthropoda; hexapoda; insecta; pterygota; neoptera; endopterygota; diptera; brachycera; muscomorpha; ephydroidea; drosophilidae; drosophila	uniref90_a7s0b0^a7s0b0^q:1390-1839,h:1-153^41.18%id^e:6e-22^subname: full=predicted protein;^eukaryota; metazoa; cnidaria; anthozoa; hexacorallia; actiniaria; edwardsiidae; nematostella	comp56409_c0_seq1|m.2029	124-2070[+]	sp|q20845|plk3_caeel^q20845^q:421-619,h:134-336^32.56%id^e:3e-17^recname: full=serine/threonine-protein kinase plk-3;^eukaryota; metazoa; ecdysozoa; nematoda; chromadorea; rhabditida; rhabditoidea; rhabditidae; peloderinae; caenorhabditis	uniref90_a7s0b0^a7s0b0^q:423-572,h:1-153^41.18%id^e:4e-31^subname: full=predicted protein;^eukaryota; metazoa; cnidaria; anthozoa; hexacorallia; actiniaria; edwardsiidae; nematostella	pf07714.12^pkinase_tyr^protein tyrosine kinase^312-565^e:2.8e-23`pf00069.20^pkinase^protein kinase domain^313-567^e:8.8e-37	.	.	cog0515^serine threonine protein kinase	go:0005634^cellular_component^nucleus`go:0005524^molecular_function^atp binding`go:0004674^molecular_function^protein serine/threonine kinase activity	go:0004672^molecular_function^protein kinase activity`go:0006468^biological_process^protein phosphorylation`go:0005524^molecular_function^atp binding
comp56446_c0	comp56446_c0_seq1	sp|p59895|nek6_rat^p59895^q:1214-381,h:29-306^26.48%id^e:4e-18^recname: full=serine/threonine-protein kinase nek6;^eukaryota; metazoa; chordata; craniata; vertebrata; euteleostomi; mammalia; eutheria; euarchontoglires; glires; rodentia; sciurognathi; muroidea; muridae; murinae; rattus	uniref90_a7rp15^a7rp15^q:1364-408,h:16-281^26.65%id^e:3e-35^subname: full=predicted protein;^eukaryota; metazoa; cnidaria; anthozoa; hexacorallia; actiniaria; edwardsiidae; nematostella	comp56446_c0_seq1|m.2039	330-1427[-]	sp|p59895|nek6_rat^p59895^q:72-349,h:29-306^26.48%id^e:2e-18^recname: full=serine/threonine-protein kinase nek6;^eukaryota; metazoa; chordata; craniata; vertebrata; euteleostomi; mammalia; eutheria; euarchontoglires; glires; rodentia; sciurognathi; muroidea; muridae; murinae; rattus	uniref90_a7rp15^a7rp15^q:22-340,h:16-281^26.65%id^e:5e-36^subname: full=predicted protein;^eukaryota; metazoa; cnidaria; anthozoa; hexacorallia; actiniaria; edwardsiidae; nematostella	pf00069.20^pkinase^protein kinase domain^105-345^e:2.2e-17`pf07714.12^pkinase_tyr^protein tyrosine kinase^114-345^e:1.2e-17	.	.	cog0515^serine threonine protein kinase	go:0005737^cellular_component^cytoplasm`go:0005815^cellular_component^microtubule organizing center`go:0016607^cellular_component^nuclear speck`go:0000922^cellular_component^spindle pole`go:0005524^molecular_function^atp binding`go:0000287^molecular_function^magnesium ion binding`go:0019901^molecular_function^protein kinase binding`go:0004674^molecular_function^protein serine/threonine kinase act…	go:0004672^molecular_function^protein kinase activity`go:0005524^molecular_function^atp binding`go:0006468^biological_process^protein phosphorylation
comp56501_c0	comp56501_c0_seq1	sp|q04896|hme1a_danre^q04896^q:1463-1275,h:138-200^41.27%id^e:1e-08^recname: full=homeobox protein engrailed-1a;^eukaryota; metazoa; chordata; craniata; vertebrata; euteleostomi; actinopterygii; neopterygii; teleostei; ostariophysi; cypriniformes; cyprinidae; danio	uniref90_upi0002b41393^upi0002b41393^q:1460-1200,h:56-142^47.13%id^e:1e-14^.^.	comp56501_c0_seq1|m.2048	855-1640[-]	sp|o42358|rx3_danre^o42358^q:48-123,h:89-164^42.11%id^e:2e-10^recname: full=retinal homeobox protein rx3;^eukaryota; metazoa; chordata; craniata; vertebrata; euteleostomi; actinopterygii; neopterygii; teleostei; ostariophysi; cypriniformes; cyprinidae; danio	uniref90_upi0002b41393^upi0002b41393^q:39-147,h:34-142^43.12%id^e:7e-18^.^.	pf00046.24^homeobox^homeobox domain^66-122^e:1.8e-19	.	.	.	go:0005634^cellular_component^nucleus`go:0043565^molecular_function^sequence-specific dna binding`go:0003700^molecular_function^sequence-specific dna binding transcription factor activity`go:0021984^biological_process^adenohypophysis development`go:0048593^biological_process^camera-type eye morphogenesis`go:0001708^biological_process^cell fate specification`go:0048596^biological_process^embryonic…	go:0003677^molecular_function^dna binding
comp56521_c0	comp56521_c0_seq1	sp|o42163|coch_chick^o42163^q:496-864,h:151-273^37.01%id^e:2e-11^recname: full=cochlin;^eukaryota; metazoa; chordata; craniata; vertebrata; euteleostomi; testudines + archosauria group; archosauria; dinosauria; saurischia; theropoda; coelurosauria; aves; neognathae; galliformes; phasianidae; phasianinae; gallus`sp|o42163|coch_chick^o42163^q:511-975,h:356-500^30.38%id^e:8e-08^recname: full=cochlin…	uniref90_upi0002b43d0c^upi0002b43d0c^q:520-1131,h:204-403^33.82%id^e:9e-24^.^.`uniref90_upi0002b43d0c^upi0002b43d0c^q:520-1098,h:420-608^34.69%id^e:3e-23^.^.`uniref90_upi0002b43d0c^upi0002b43d0c^q:469-1005,h:3-176^33.33%id^e:7e-11^.^.	comp56521_c0_seq1|m.2050	430-2406[+]	sp|o42163|coch_chick^o42163^q:23-145,h:151-273^37.01%id^e:1e-11^recname: full=cochlin;^eukaryota; metazoa; chordata; craniata; vertebrata; euteleostomi; testudines + archosauria group; archosauria; dinosauria; saurischia; theropoda; coelurosauria; aves; neognathae; galliformes; phasianidae; phasianinae; gallus`sp|o42163|coch_chick^o42163^q:28-180,h:356-498^30.77%id^e:5e-08^recname: full=cochlin;^…	uniref90_upi0002b43d0c^upi0002b43d0c^q:31-234,h:204-403^33.82%id^e:2e-24^.^.`uniref90_upi0002b43d0c^upi0002b43d0c^q:31-223,h:420-608^34.69%id^e:6e-24^.^.`uniref90_upi0002b43d0c^upi0002b43d0c^q:14-192,h:3-176^32.79%id^e:4e-11^.^.	pf00092.23^vwa^von willebrand factor type a domain^36-209^e:5.3e-26`pf13519.1^vwa_2^von willebrand factor type a domain^36-196^e:1.6e-10`pf02469.17^fasciclin^fasciclin domain^537-655^e:2.9e-17	sigp:1^22^0.656^yes	.	.	go:0005576^cellular_component^extracellular region`go:0008360^biological_process^regulation of cell shape`go:0007605^biological_process^sensory perception of sound	.
comp56561_c0	comp56561_c0_seq1	sp|p35061|h2a_acrfo^p35061^q:236-538,h:23-123^95.05%id^e:3e-60^recname: full=histone h2a;^eukaryota; metazoa; cnidaria; anthozoa; hexacorallia; scleractinia; astrocoeniina; acroporidae; acropora	uniref90_f1q909^f1q909^q:236-550,h:24-127^95.24%id^e:5e-59^.^.	comp56561_c0_seq1|m.2052	170-553[+]	sp|p06897|h2a1_xenla^p06897^q:1-127,h:1-128^89.84%id^e:1e-75^recname: full=histone h2a type 1;^eukaryota; metazoa; chordata; craniata; vertebrata; euteleostomi; amphibia; batrachia; anura; pipoidea; pipidae; xenopodinae; xenopus; xenopus	uniref90_f1q909^f1q909^q:1-127,h:1-127^92.19%id^e:2e-74^.^.	pf00125.19^histone^core histone h2a/h2b/h3/h4^17-90^e:1.2e-25`pf00808.18^cbfd_nfyb_hmf^histone-like transcription factor (cbf/nf-y) and archaeal histone^24-87^e:9.7e-05	.	.	.	go:0000786^cellular_component^nucleosome`go:0005634^cellular_component^nucleus`go:0003677^molecular_function^dna binding`go:0006334^biological_process^nucleosome assembly	go:0003677^molecular_function^dna binding`go:0043565^molecular_function^sequence-specific dna binding`go:0005622^cellular_component^intracellular
comp56684_c0	comp56684_c0_seq1	sp|b3ewy9|mlp_acrmi^b3ewy9^q:15-332,h:140-247^37.61%id^e:8e-10^.^.`sp|b3ewy9|mlp_acrmi^b3ewy9^q:9-335,h:195-305^37.17%id^e:4e-07^.^.	uniref90_q69ht6^q69ht6^q:9-335,h:17-123^45.87%id^e:6e-19^.^.`uniref90_q69ht6^q69ht6^q:9-299,h:72-165^41.24%id^e:5e-14^.^.`uniref90_q69ht6^q69ht6^q:144-335,h:6-68^50%id^e:3e-09^.^.	comp56684_c0_seq1|m.2067	3-335[+]	sp|b3ewy9|mlp_acrmi^b3ewy9^q:5-110,h:140-247^37.61%id^e:7e-10^.^.`sp|b3ewy9|mlp_acrmi^b3ewy9^q:3-111,h:195-305^37.17%id^e:3e-07^.^.	uniref90_q69ht6^q69ht6^q:3-111,h:17-123^45.87%id^e:5e-19^.^.`uniref90_q69ht6^q69ht6^q:3-99,h:72-165^41.24%id^e:4e-14^.^.`uniref90_q69ht6^q69ht6^q:48-111,h:6-68^50%id^e:3e-09^.^.	pf00090.14^tsp_1^thrombospondin type 1 domain^10-59^e:1e-07`pf00090.14^tsp_1^thrombospondin type 1 domain^66-111^e:5.8e-06	.	.	.	.	.
comp56784_c0	comp56784_c0_seq1	.	uniref90_q6tgb9^q6tgb9^q:825-127,h:30-262^30.04%id^e:5e-27^.^.`uniref90_q6tgb9^q6tgb9^q:1008-238,h:29-281^25.97%id^e:3e-20^.^.`uniref90_q6tgb9^q6tgb9^q:1188-667,h:91-262^30.86%id^e:5e-11^.^.`uniref90_q6tgb9^q6tgb9^q:465-115,h:28-147^28.33%id^e:2e-06^.^.	comp56784_c0_seq1|m.2079	106-1275[-]	.	uniref90_q6tgb9^q6tgb9^q:151-383,h:30-262^30.04%id^e:2e-27^.^.`uniref90_q6tgb9^q6tgb9^q:90-346,h:29-281^25.97%id^e:7e-21^.^.`uniref90_q6tgb9^q6tgb9^q:30-203,h:91-262^30.86%id^e:3e-15^.^.`uniref90_q6tgb9^q6tgb9^q:271-387,h:28-147^28.33%id^e:2e-06^.^.	.	sigp:1^18^0.81^yes	.	.	.	.
comp56925_c0	comp56925_c0_seq1	sp|q99mq3|pink1_mouse^q99mq3^q:1274-432,h:216-512^38.05%id^e:1e-50^recname: full=serine/threonine-protein kinase pink1, mitochondrial;^eukaryota; metazoa; chordata; craniata; vertebrata; euteleostomi; mammalia; eutheria; euarchontoglires; glires; rodentia; sciurognathi; muroidea; muridae; murinae; mus; mus	uniref90_q7qac1^q7qac1^q:1295-375,h:294-615^43.48%id^e:2e-62^subname: full=agap004315-pa;^eukaryota; metazoa; ecdysozoa; arthropoda; hexapoda; insecta; pterygota; neoptera; endopterygota; diptera; nematocera; culicoidea; culicidae; anophelinae; anopheles	comp56925_c0_seq1|m.2093	180-1775[-]	sp|q99mq3|pink1_mouse^q99mq3^q:168-448,h:216-512^38.05%id^e:1e-54^recname: full=serine/threonine-protein kinase pink1, mitochondrial;^eukaryota; metazoa; chordata; craniata; vertebrata; euteleostomi; mammalia; eutheria; euarchontoglires; glires; rodentia; sciurognathi; muroidea; muridae; murinae; mus; mus	uniref90_a0a084w796^a0a084w796^q:167-467,h:301-614^44.44%id^e:4e-68^.^.	pf00069.20^pkinase^protein kinase domain^153-435^e:7.2e-23`pf07714.12^pkinase_tyr^protein tyrosine kinase^254-402^e:1.6e-08	.	.	cog0515^serine threonine protein kinase	go:0005829^cellular_component^cytosol`go:0016021^cellular_component^integral component of membrane`go:0005743^cellular_component^mitochondrial inner membrane`go:0005741^cellular_component^mitochondrial outer membrane`go:0005739^cellular_component^mitochondrion`go:0005524^molecular_function^atp binding`go:0010857^molecular_function^calcium-dependent protein kinase activity`go:0016301^molecular_fun…	go:0004672^molecular_function^protein kinase activity`go:0005524^molecular_function^atp binding`go:0006468^biological_process^protein phosphorylation
comp57023_c0	comp57023_c0_seq1	sp|q19673|tyr3_caeel^q19673^q:1713-1928,h:470-550^39.51%id^e:4e-11^recname: full=putative tyrosinase-like protein tyr-3;^eukaryota; metazoa; ecdysozoa; nematoda; chromadorea; rhabditida; rhabditoidea; rhabditidae; peloderinae; caenorhabditis`sp|q19673|tyr3_caeel^q19673^q:1659-1928,h:571-667^40.82%id^e:4e-11^recname: full=putative tyrosinase-like protein tyr-3;^eukaryota; metazoa; ecdysozoa; nemat…	uniref90_a0a069duz2^a0a069duz2^q:714-1928,h:37-461^52.9%id^e:7e-128^.^.	comp57023_c0_seq1|m.2106	702-1931[+]	sp|q19673|tyr3_caeel^q19673^q:338-409,h:470-550^39.51%id^e:2e-12^recname: full=putative tyrosinase-like protein tyr-3;^eukaryota; metazoa; ecdysozoa; nematoda; chromadorea; rhabditida; rhabditoidea; rhabditidae; peloderinae; caenorhabditis`sp|q19673|tyr3_caeel^q19673^q:320-409,h:571-667^40.82%id^e:2e-12^recname: full=putative tyrosinase-like protein tyr-3;^eukaryota; metazoa; ecdysozoa; nematoda;…	uniref90_a0a069duz2^a0a069duz2^q:5-409,h:37-461^52.9%id^e:4e-137^.^.	pf01549.19^shk^shk domain-like^339-372^e:4.3e-05`pf01549.19^shk^shk domain-like^374-409^e:5.7e-08	.	expaa=20.01^predhel=1^topology=i5-27o	nog08919^uncharacterized protein conserved in bacteria (duf2219)	go:0046872^molecular_function^metal ion binding`go:0004497^molecular_function^monooxygenase activity	.
comp57033_c0	comp57033_c0_seq1	sp|q9h4g4|gapr1_human^q9h4g4^q:625-1044,h:9-151^40.69%id^e:7e-31^recname: full=golgi-associated plant pathogenesis-related protein 1;^eukaryota; metazoa; chordata; craniata; vertebrata; euteleostomi; mammalia; eutheria; euarchontoglires; primates; haplorrhini; catarrhini; hominidae; homo	uniref90_t2m4z5^t2m4z5^q:625-1044,h:3-141^49.29%id^e:9e-39^subname: full=golgi-associated plant pathogenesis-related protein 1;^eukaryota; metazoa; cnidaria; hydrozoa; hydroida; anthomedusae; hydridae; hydra`uniref90_t2m4z5^t2m4z5^q:625-1038,h:198-334^37.68%id^e:8e-18^subname: full=golgi-associated plant pathogenesis-related protein 1;^eukaryota; metazoa; cnidaria; hydrozoa; hydroida; anthomedusa…	comp57033_c0_seq1|m.2108	1-1056[+]	sp|q9h4g4|gapr1_human^q9h4g4^q:209-348,h:9-151^40.69%id^e:1e-31^recname: full=golgi-associated plant pathogenesis-related protein 1;^eukaryota; metazoa; chordata; craniata; vertebrata; euteleostomi; mammalia; eutheria; euarchontoglires; primates; haplorrhini; catarrhini; hominidae; homo	uniref90_t2m4z5^t2m4z5^q:209-348,h:3-141^49.29%id^e:7e-41^subname: full=golgi-associated plant pathogenesis-related protein 1;^eukaryota; metazoa; cnidaria; hydrozoa; hydroida; anthomedusae; hydridae; hydra`uniref90_t2m4z5^t2m4z5^q:209-346,h:198-334^37.68%id^e:8e-18^subname: full=golgi-associated plant pathogenesis-related protein 1;^eukaryota; metazoa; cnidaria; hydrozoa; hydroida; anthomedusae;…	pf00188.21^cap^cysteine-rich secretory protein family^214-332^e:2.6e-20	.	.	cog2340^scp-like extracellular	go:0070062^cellular_component^extracellular vesicular exosome`go:0000139^cellular_component^golgi membrane`go:0042803^molecular_function^protein homodimerization activity`go:0010634^biological_process^positive regulation of epithelial cell migration`go:0010718^biological_process^positive regulation of epithelial to mesenchymal transition`go:0070374^biological_process^positive regulation of erk1 a…	.
comp57088_c0	comp57088_c0_seq1	sp|p11833|tbb_parli^p11833^q:1697-438,h:1-420^97.86%id^e:0^recname: full=tubulin beta chain;^eukaryota; metazoa; echinodermata; eleutherozoa; echinozoa; echinoidea; euechinoidea; echinacea; echinoida; echinidae; paracentrotus	uniref90_p68371^p68371^q:1697-438,h:1-420^98.1%id^e:0^recname: full=tubulin beta-4b chain;^eukaryota; metazoa; chordata; craniata; vertebrata; euteleostomi; mammalia; eutheria; euarchontoglires; primates; haplorrhini; catarrhini; hominidae; homo	comp57088_c0_seq1|m.2117	354-1697[-]	sp|p11833|tbb_parli^p11833^q:1-447,h:1-445^96.64%id^e:0^recname: full=tubulin beta chain;^eukaryota; metazoa; echinodermata; eleutherozoa; echinozoa; echinoidea; euechinoidea; echinacea; echinoida; echinidae; paracentrotus	uniref90_p68371^p68371^q:1-443,h:1-442^96.84%id^e:0^recname: full=tubulin beta-4b chain;^eukaryota; metazoa; chordata; craniata; vertebrata; euteleostomi; mammalia; eutheria; euarchontoglires; primates; haplorrhini; catarrhini; hominidae; homo	pf10644.4^misat_tub_segii^misato segment ii tubulin-like domain^2-71^e:1.1e-05`pf00091.20^tubulin^tubulin/ftsz family, gtpase domain^3-222^e:2.5e-69`pf03953.12^tubulin_c^tubulin c-terminal domain^261-382^e:4.7e-50	.	.	.	go:0005737^cellular_component^cytoplasm`go:0005874^cellular_component^microtubule`go:0005525^molecular_function^gtp binding`go:0003924^molecular_function^gtpase activity`go:0005200^molecular_function^structural constituent of cytoskeleton`go:0007017^biological_process^microtubule-based process`go:0051258^biological_process^protein polymerization	go:0003924^molecular_function^gtpase activity`go:0005525^molecular_function^gtp binding`go:0006184^biological_process^gtp catabolic process`go:0051258^biological_process^protein polymerization`go:0043234^cellular_component^protein complex
comp57088_c0	comp57088_c0_seq2	sp|p11833|tbb_parli^p11833^q:1486-197,h:1-430^97.91%id^e:0^recname: full=tubulin beta chain;^eukaryota; metazoa; echinodermata; eleutherozoa; echinozoa; echinoidea; euechinoidea; echinacea; echinoida; echinidae; paracentrotus	uniref90_p68371^p68371^q:1486-206,h:1-427^98.13%id^e:0^recname: full=tubulin beta-4b chain;^eukaryota; metazoa; chordata; craniata; vertebrata; euteleostomi; mammalia; eutheria; euarchontoglires; primates; haplorrhini; catarrhini; hominidae; homo	comp57088_c0_seq2|m.2118	143-1486[-]	sp|p11833|tbb_parli^p11833^q:1-447,h:1-447^97.32%id^e:0^recname: full=tubulin beta chain;^eukaryota; metazoa; echinodermata; eleutherozoa; echinozoa; echinoidea; euechinoidea; echinacea; echinoida; echinidae; paracentrotus	uniref90_p68371^p68371^q:1-443,h:1-443^97.74%id^e:0^recname: full=tubulin beta-4b chain;^eukaryota; metazoa; chordata; craniata; vertebrata; euteleostomi; mammalia; eutheria; euarchontoglires; primates; haplorrhini; catarrhini; hominidae; homo	pf10644.4^misat_tub_segii^misato segment ii tubulin-like domain^2-71^e:3.8e-05`pf00091.20^tubulin^tubulin/ftsz family, gtpase domain^3-222^e:7e-70`pf03953.12^tubulin_c^tubulin c-terminal domain^261-382^e:6.5e-50	.	.	.	go:0005737^cellular_component^cytoplasm`go:0005874^cellular_component^microtubule`go:0005525^molecular_function^gtp binding`go:0003924^molecular_function^gtpase activity`go:0005200^molecular_function^structural constituent of cytoskeleton`go:0007017^biological_process^microtubule-based process`go:0051258^biological_process^protein polymerization	go:0003924^molecular_function^gtpase activity`go:0005525^molecular_function^gtp binding`go:0006184^biological_process^gtp catabolic process`go:0051258^biological_process^protein polymerization`go:0043234^cellular_component^protein complex
comp57088_c0	comp57088_c0_seq3	sp|p11833|tbb_parli^p11833^q:2120-843,h:1-426^97.89%id^e:0^recname: full=tubulin beta chain;^eukaryota; metazoa; echinodermata; eleutherozoa; echinozoa; echinoidea; euechinoidea; echinacea; echinoida; echinidae; paracentrotus	uniref90_p68371^p68371^q:2120-843,h:1-426^98.12%id^e:0^recname: full=tubulin beta-4b chain;^eukaryota; metazoa; chordata; craniata; vertebrata; euteleostomi; mammalia; eutheria; euarchontoglires; primates; haplorrhini; catarrhini; hominidae; homo	comp57088_c0_seq3|m.2119	774-2120[-]	sp|p11833|tbb_parli^p11833^q:1-446,h:1-446^97.31%id^e:0^recname: full=tubulin beta chain;^eukaryota; metazoa; echinodermata; eleutherozoa; echinozoa; echinoidea; euechinoidea; echinacea; echinoida; echinidae; paracentrotus	uniref90_p68371^p68371^q:1-442,h:1-442^97.74%id^e:0^recname: full=tubulin beta-4b chain;^eukaryota; metazoa; chordata; craniata; vertebrata; euteleostomi; mammalia; eutheria; euarchontoglires; primates; haplorrhini; catarrhini; hominidae; homo	pf10644.4^misat_tub_segii^misato segment ii tubulin-like domain^2-71^e:3.8e-05`pf00091.20^tubulin^tubulin/ftsz family, gtpase domain^3-222^e:7.1e-70`pf03953.12^tubulin_c^tubulin c-terminal domain^261-382^e:6.5e-50	.	.	.	go:0005737^cellular_component^cytoplasm`go:0005874^cellular_component^microtubule`go:0005525^molecular_function^gtp binding`go:0003924^molecular_function^gtpase activity`go:0005200^molecular_function^structural constituent of cytoskeleton`go:0007017^biological_process^microtubule-based process`go:0051258^biological_process^protein polymerization	go:0003924^molecular_function^gtpase activity`go:0005525^molecular_function^gtp binding`go:0006184^biological_process^gtp catabolic process`go:0051258^biological_process^protein polymerization`go:0043234^cellular_component^protein complex
comp57132_c0	comp57132_c0_seq1	sp|p04055|pa21b_rat^p04055^q:358-624,h:43-138^44.79%id^e:5e-17^recname: full=phospholipase a2;^eukaryota; metazoa; chordata; craniata; vertebrata; euteleostomi; mammalia; eutheria; euarchontoglires; glires; rodentia; sciurognathi; muroidea; muridae; murinae; rattus	uniref90_t2mhz8^t2mhz8^q:262-636,h:13-134^44%id^e:5e-24^subname: full=phospholipase a2;^eukaryota; metazoa; cnidaria; hydrozoa; hydroida; anthomedusae; hydridae; hydra	comp57132_c0_seq1|m.2132	217-735[+]	sp|p04055|pa21b_rat^p04055^q:48-136,h:43-138^44.79%id^e:2e-18^recname: full=phospholipase a2;^eukaryota; metazoa; chordata; craniata; vertebrata; euteleostomi; mammalia; eutheria; euarchontoglires; glires; rodentia; sciurognathi; muroidea; muridae; murinae; rattus	uniref90_t2mhz8^t2mhz8^q:16-140,h:13-134^44%id^e:1e-25^subname: full=phospholipase a2;^eukaryota; metazoa; cnidaria; hydrozoa; hydroida; anthomedusae; hydridae; hydra	pf00068.14^phospholip_a2_1^phospholipase a2^46-144^e:4.1e-21	sigp:1^25^0.79^yes	.	.	go:0009986^cellular_component^cell surface`go:0005615^cellular_component^extracellular space`go:0030141^cellular_component^secretory granule`go:0005509^molecular_function^calcium ion binding`go:0047498^molecular_function^calcium-dependent phospholipase a2 activity`go:0004623^molecular_function^phospholipase a2 activity`go:0005102^molecular_function^receptor binding`go:0032869^biological_process^c…	.
comp57165_c0	comp57165_c0_seq1	sp|q03443|crj1b_tricy^q03443^q:1-237,h:73-153^61.73%id^e:5e-31^recname: full=crystallin j1b;^eukaryota; metazoa; cnidaria; cubozoa; carybdeida; tripedaliidae; tripedalia	uniref90_q03443^q03443^q:1-237,h:73-153^61.73%id^e:3e-29^recname: full=crystallin j1b;^eukaryota; metazoa; cnidaria; cubozoa; carybdeida; tripedaliidae; tripedalia	.	.	.	.	.	.	.	.	go:0005212^molecular_function^structural constituent of eye lens	.
comp57210_c0	comp57210_c0_seq1	sp|q9n2v2|nas30_caeel^q9n2v2^q:1034-510,h:293-464^45.71%id^e:7e-36^recname: full=zinc metalloproteinase nas-30;^eukaryota; metazoa; ecdysozoa; nematoda; chromadorea; rhabditida; rhabditoidea; rhabditidae; peloderinae; caenorhabditis	uniref90_upi00019264b6^upi00019264b6^q:1211-498,h:21-255^47.7%id^e:3e-57^.^.	comp57210_c0_seq1|m.2148	123-1322[-]	sp|q93243|nas37_caeel^q93243^q:44-266,h:89-307^40.09%id^e:1e-36^recname: full=zinc metalloproteinase nas-37;^eukaryota; metazoa; ecdysozoa; nematoda; chromadorea; rhabditida; rhabditoidea; rhabditidae; peloderinae; caenorhabditis	uniref90_upi00019264b6^upi00019264b6^q:38-275,h:21-255^47.7%id^e:3e-60^.^.	pf01400.19^astacin^astacin (peptidase family m12a)^75-266^e:1.5e-62	sigp:1^28^0.737^yes	.	.	go:0005576^cellular_component^extracellular region`go:0004222^molecular_function^metalloendopeptidase activity`go:0008270^molecular_function^zinc ion binding`go:0040002^biological_process^collagen and cuticulin-based cuticle development`go:0042395^biological_process^ecdysis, collagen and cuticulin-based cuticle`go:0018996^biological_process^molting cycle, collagen and cuticulin-based cuticle	go:0004222^molecular_function^metalloendopeptidase activity`go:0006508^biological_process^proteolysis
comp57297_c0	comp57297_c0_seq1	sp|p38657|pdia3_bovin^p38657^q:1795-419,h:26-490^51.8%id^e:5e-161^recname: full=protein disulfide-isomerase a3;^eukaryota; metazoa; chordata; craniata; vertebrata; euteleostomi; mammalia; eutheria; laurasiatheria; cetartiodactyla; ruminantia; pecora; bovidae; bovinae; bos	uniref90_a7sxd7^a7sxd7^q:1855-419,h:1-475^53.85%id^e:4e-177^recname: full=protein disulfide-isomerase;^eukaryota; metazoa; cnidaria; anthozoa; hexacorallia; actiniaria; edwardsiidae; nematostella	comp57297_c0_seq1|m.2163	368-1894[-]	sp|p38657|pdia3_bovin^p38657^q:34-492,h:26-490^51.8%id^e:2e-163^recname: full=protein disulfide-isomerase a3;^eukaryota; metazoa; chordata; craniata; vertebrata; euteleostomi; mammalia; eutheria; laurasiatheria; cetartiodactyla; ruminantia; pecora; bovidae; bovinae; bos	uniref90_a7sxd7^a7sxd7^q:14-492,h:1-475^53.85%id^e:1e-179^recname: full=protein disulfide-isomerase;^eukaryota; metazoa; cnidaria; anthozoa; hexacorallia; actiniaria; edwardsiidae; nematostella	pf01216.12^calsequestrin^calsequestrin^33-249^e:0.00012`pf00085.15^thioredoxin^thioredoxin^35-142^e:5.9e-31`pf13848.1^thioredoxin_6^thioredoxin-like domain^172-357^e:2e-24`pf00085.15^thioredoxin^thioredoxin^380-484^e:4.7e-30	.	.	cog0526^thioredoxin	go:0005783^cellular_component^endoplasmic reticulum`go:0005788^cellular_component^endoplasmic reticulum lumen`go:0042470^cellular_component^melanosome`go:0003756^molecular_function^protein disulfide isomerase activity`go:0015035^molecular_function^protein disulfide oxidoreductase activity`go:0045454^biological_process^cell redox homeostasis`go:0006662^biological_process^glycerol ether metabolic p…	go:0005509^molecular_function^calcium ion binding`go:0045454^biological_process^cell redox homeostasis
comp57396_c0	comp57396_c0_seq1	.	.	comp57396_c0_seq1|m.2177	188-694[-]	.	.	pf01549.19^shk^shk domain-like^55-92^e:7.8e-09`pf01549.19^shk^shk domain-like^132-164^e:4.7e-06	.	expaa=18.76^predhel=1^topology=o31-50i	.	.	.
comp57460_c0	comp57460_c0_seq1	sp|q8bms1|echa_mouse^q8bms1^q:184-2409,h:26-763^59.49%id^e:0^recname: full=trifunctional enzyme subunit alpha, mitochondrial;^eukaryota; metazoa; chordata; craniata; vertebrata; euteleostomi; mammalia; eutheria; euarchontoglires; glires; rodentia; sciurognathi; muroidea; muridae; murinae; mus; mus	uniref90_t2mgb4^t2mgb4^q:217-2406,h:57-783^63.29%id^e:0^subname: full=trifunctional enzyme subunit alpha, mitochondrial;^eukaryota; metazoa; cnidaria; hydrozoa; hydroida; anthomedusae; hydridae; hydra	comp57460_c0_seq1|m.2189	94-2415[+]	sp|q29554|echa_pig^q29554^q:31-772,h:26-763^57.97%id^e:0^recname: full=trifunctional enzyme subunit alpha, mitochondrial;^eukaryota; metazoa; chordata; craniata; vertebrata; euteleostomi; mammalia; eutheria; laurasiatheria; cetartiodactyla; suina; suidae; sus	uniref90_t2mgb4^t2mgb4^q:42-771,h:57-783^63.29%id^e:0^subname: full=trifunctional enzyme subunit alpha, mitochondrial;^eukaryota; metazoa; cnidaria; hydrozoa; hydroida; anthomedusae; hydridae; hydra	pf00378.15^ech^enoyl-coa hydratase/isomerase family^48-317^e:4.7e-66`pf02737.13^3hcdh_n^3-hydroxyacyl-coa dehydrogenase, nad binding domain^371-550^e:1.2e-53`pf00725.17^3hcdh^3-hydroxyacyl-coa dehydrogenase, c-terminal domain^553-648^e:3e-24`pf00725.17^3hcdh^3-hydroxyacyl-coa dehydrogenase, c-terminal domain^683-762^e:6.8e-06	.	.	cog1250^dehydrogenase	go:0016507^cellular_component^mitochondrial fatty acid beta-oxidation multienzyme complex`go:0005743^cellular_component^mitochondrial inner membrane`go:0042645^cellular_component^mitochondrial nucleoid`go:0005730^cellular_component^nucleolus`go:0050662^molecular_function^coenzyme binding`go:0004300^molecular_function^enoyl-coa hydratase activity`go:0016509^molecular_function^long-chain-3-hydroxya…	go:0003824^molecular_function^catalytic activity`go:0008152^biological_process^metabolic process`go:0003857^molecular_function^3-hydroxyacyl-coa dehydrogenase activity`go:0016491^molecular_function^oxidoreductase activity`go:0006631^biological_process^fatty acid metabolic process`go:0055114^biological_process^oxidation-reduction process
comp57475_c0	comp57475_c0_seq1	sp|q9d3d0|ttpal_mouse^q9d3d0^q:2349-1627,h:56-296^37.76%id^e:1e-50^recname: full=alpha-tocopherol transfer protein-like;^eukaryota; metazoa; chordata; craniata; vertebrata; euteleostomi; mammalia; eutheria; euarchontoglires; glires; rodentia; sciurognathi; muroidea; muridae; murinae; mus; mus	uniref90_t2m6x8^t2m6x8^q:2346-1606,h:278-530^39.92%id^e:1e-53^subname: full=alpha-tocopherol transfer protein-like;^eukaryota; metazoa; cnidaria; hydrozoa; hydroida; anthomedusae; hydridae; hydra	comp57475_c0_seq1|m.2195	1603-2439[-]	sp|q9d3d0|ttpal_mouse^q9d3d0^q:31-271,h:56-296^37.76%id^e:1e-54^recname: full=alpha-tocopherol transfer protein-like;^eukaryota; metazoa; chordata; craniata; vertebrata; euteleostomi; mammalia; eutheria; euarchontoglires; glires; rodentia; sciurognathi; muroidea; muridae; murinae; mus; mus	uniref90_t2m6x8^t2m6x8^q:32-278,h:278-530^39.92%id^e:4e-58^subname: full=alpha-tocopherol transfer protein-like;^eukaryota; metazoa; cnidaria; hydrozoa; hydroida; anthomedusae; hydridae; hydra	pf03765.10^cral_trio_n^cral/trio, n-terminal domain^53-78^e:8.4e-06`pf00650.15^cral_trio^cral/trio domain^102-253^e:1.8e-32	.	.	.	go:0005622^cellular_component^intracellular`go:0005215^molecular_function^transporter activity	.
comp57639_c0	comp57639_c0_seq1	sp|p27080|adt_chlre^p27080^q:1434-550,h:2-299^66.11%id^e:2e-114^recname: full=adp,atp carrier protein;^eukaryota; viridiplantae; chlorophyta; chlorophyceae; chlamydomonadales; chlamydomonadaceae; chlamydomonas	uniref90_r7u7c2^r7u7c2^q:1422-541,h:8-301^85.03%id^e:4e-163^subname: full=uncharacterized protein;^eukaryota; metazoa; lophotrochozoa; annelida; polychaeta; scolecida; capitellida; capitellidae; capitella	comp57639_c0_seq1|m.2219	526-1449[-]	sp|p27080|adt_chlre^p27080^q:6-300,h:2-299^66.11%id^e:3e-133^recname: full=adp,atp carrier protein;^eukaryota; viridiplantae; chlorophyta; chlorophyceae; chlamydomonadales; chlamydomonadaceae; chlamydomonas	uniref90_r7u7c2^r7u7c2^q:10-303,h:8-301^85.03%id^e:0^subname: full=uncharacterized protein;^eukaryota; metazoa; lophotrochozoa; annelida; polychaeta; scolecida; capitellida; capitellidae; capitella	pf00153.22^mito_carr^mitochondrial carrier protein^10-107^e:2e-22`pf00153.22^mito_carr^mitochondrial carrier protein^114-208^e:2e-22`pf00153.22^mito_carr^mitochondrial carrier protein^212-300^e:3.3e-16	.	expaa=59.16^predhel=2^topology=i175-197o212-234i	.	go:0005618^cellular_component^cell wall`go:0009941^cellular_component^chloroplast envelope`go:0016021^cellular_component^integral component of membrane`go:0005743^cellular_component^mitochondrial inner membrane`go:0005730^cellular_component^nucleolus`go:0005886^cellular_component^plasma membrane`go:0005774^cellular_component^vacuolar membrane`go:0005471^molecular_function^atp:adp antiporter activ…	.
comp57639_c0	comp57639_c0_seq1	sp|p27080|adt_chlre^p27080^q:1434-550,h:2-299^66.11%id^e:2e-114^recname: full=adp,atp carrier protein;^eukaryota; viridiplantae; chlorophyta; chlorophyceae; chlamydomonadales; chlamydomonadaceae; chlamydomonas	uniref90_r7u7c2^r7u7c2^q:1422-541,h:8-301^85.03%id^e:4e-163^subname: full=uncharacterized protein;^eukaryota; metazoa; lophotrochozoa; annelida; polychaeta; scolecida; capitellida; capitellidae; capitella	comp57639_c0_seq1|m.2219	526-1449[-]	sp|p27080|adt_chlre^p27080^q:6-300,h:2-299^66.11%id^e:3e-133^recname: full=adp,atp carrier protein;^eukaryota; viridiplantae; chlorophyta; chlorophyceae; chlamydomonadales; chlamydomonadaceae; chlamydomonas	uniref90_r7u7c2^r7u7c2^q:10-303,h:8-301^85.03%id^e:0^subname: full=uncharacterized protein;^eukaryota; metazoa; lophotrochozoa; annelida; polychaeta; scolecida; capitellida; capitellidae; capitella	pf00153.22^mito_carr^mitochondrial carrier protein^10-107^e:2e-22`pf00153.22^mito_carr^mitochondrial carrier protein^114-208^e:2e-22`pf00153.22^mito_carr^mitochondrial carrier protein^212-300^e:3.3e-16	.	expaa=59.16^predhel=2^topology=i175-197o212-234i	.	go:0005618^cellular_component^cell wall`go:0009941^cellular_component^chloroplast envelope`go:0016021^cellular_component^integral component of membrane`go:0005743^cellular_component^mitochondrial inner membrane`go:0005730^cellular_component^nucleolus`go:0005886^cellular_component^plasma membrane`go:0005774^cellular_component^vacuolar membrane`go:0005471^molecular_function^atp:adp antiporter activ…	.
comp57678_c0	comp57678_c0_seq1	sp|q90508|vit1_funhe^q90508^q:4486-1769,h:22-916^20.99%id^e:1e-25^recname: full=vitellogenin-1;^eukaryota; metazoa; chordata; craniata; vertebrata; euteleostomi; actinopterygii; neopterygii; teleostei; neoteleostei; acanthomorphata; ovalentaria; atherinomorphae; cyprinodontiformes; fundulidae; fundulus`sp|q90508|vit1_funhe^q90508^q:571-2,h:1388-1586^25.37%id^e:3e-07^recname: full=vitellogenin-1;^…	uniref90_upi0003f05bfc^upi0003f05bfc^q:4486-2003,h:21-831^23.05%id^e:8e-37^.^.	comp57678_c0_seq1|m.2229	2-4567[-]	sp|q90508|vit1_funhe^q90508^q:28-933,h:22-916^20.99%id^e:1e-25^recname: full=vitellogenin-1;^eukaryota; metazoa; chordata; craniata; vertebrata; euteleostomi; actinopterygii; neopterygii; teleostei; neoteleostei; acanthomorphata; ovalentaria; atherinomorphae; cyprinodontiformes; fundulidae; fundulus`sp|q90508|vit1_funhe^q90508^q:1333-1522,h:1388-1586^25.37%id^e:2e-07^recname: full=vitellogenin-1;…	uniref90_upi0003f05bfc^upi0003f05bfc^q:28-855,h:21-831^23.05%id^e:7e-37^.^.	pf01347.17^vitellogenin_n^lipoprotein amino terminal region^28-611^e:8.7e-55`pf09172.6^duf1943^domain of unknown function (duf1943)^650-935^e:4.7e-32`pf00094.20^vwd^von willebrand factor type d domain^1383-1522^e:4e-13	sigp:1^22^0.736^yes	.	.	go:0005319^molecular_function^lipid transporter activity`go:0045735^molecular_function^nutrient reservoir activity	go:0005319^molecular_function^lipid transporter activity`go:0006869^biological_process^lipid transport
comp57753_c0	comp57753_c0_seq1	.	uniref90_a0a069dmd9^a0a069dmd9^q:644-781,h:42-88^53.19%id^e:9e-06^.^.	comp57753_c0_seq1|m.2246	437-793[+]	.	uniref90_a0a069dmd9^a0a069dmd9^q:25-115,h:1-88^43.48%id^e:4e-12^.^.	.	.	.	.	.	.
comp57845_c0	comp57845_c0_seq1	sp|q5rba4|myl9_ponab^q5rba4^q:192-656,h:16-170^87.74%id^e:4e-89^recname: full=myosin regulatory light polypeptide 9;^eukaryota; metazoa; chordata; craniata; vertebrata; euteleostomi; mammalia; eutheria; euarchontoglires; primates; haplorrhini; catarrhini; hominidae; pongo	uniref90_i3kth7^i3kth7^q:186-656,h:14-170^86.62%id^e:1e-88^.^.	comp57845_c0_seq1|m.2268	147-659[+]	sp|p13832|mrlca_rat^p13832^q:1-167,h:1-167^84.43%id^e:9e-99^recname: full=myosin regulatory light chain rlc-a;^eukaryota; metazoa; chordata; craniata; vertebrata; euteleostomi; mammalia; eutheria; euarchontoglires; glires; rodentia; sciurognathi; muroidea; muridae; murinae; rattus	uniref90_i3kth7^i3kth7^q:1-167,h:1-167^86.23%id^e:3e-101^.^.	pf13833.1^ef-hand_8^ef-hand domain pair^32-60^e:0.0087`pf00036.27^ef-hand_1^ef hand^33-61^e:5e-08`pf13405.1^ef-hand_6^ef-hand domain^33-62^e:6.3e-08`pf13499.1^ef-hand_7^ef-hand domain pair^35-75^e:1.3e-06`pf13202.1^ef-hand_5^ef hand^35-55^e:1.4e-05`pf13833.1^ef-hand_8^ef-hand domain pair^120-164^e:7.7e-06	.	.	cog5126^myosin light chain	go:0016460^cellular_component^myosin ii complex`go:0043234^cellular_component^protein complex`go:0001725^cellular_component^stress fiber`go:0030018^cellular_component^z disc`go:0005509^molecular_function^calcium ion binding`go:0072661^biological_process^protein targeting to plasma membrane`go:0008360^biological_process^regulation of cell shape	go:0005509^molecular_function^calcium ion binding
comp57859_c0	comp57859_c0_seq1	sp|a4ii29|nrarp_xentr^a4ii29^q:1744-1463,h:13-108^48.96%id^e:7e-23^recname: full=notch-regulated ankyrin repeat-containing protein;^eukaryota; metazoa; chordata; craniata; vertebrata; euteleostomi; amphibia; batrachia; anura; pipoidea; pipidae; xenopodinae; xenopus; silurana	uniref90_u3kjp5^u3kjp5^q:1789-1463,h:1-111^45.95%id^e:1e-21^.^.	comp57859_c0_seq1|m.2270	1448-1789[-]	sp|a4ii29|nrarp_xentr^a4ii29^q:16-109,h:13-108^48.96%id^e:3e-26^recname: full=notch-regulated ankyrin repeat-containing protein;^eukaryota; metazoa; chordata; craniata; vertebrata; euteleostomi; amphibia; batrachia; anura; pipoidea; pipidae; xenopodinae; xenopus; silurana	uniref90_u3kjp5^u3kjp5^q:1-109,h:1-111^45.95%id^e:5e-25^.^.	pf13637.1^ank_4^ankyrin repeats (many copies)^22-72^e:6.5e-06`pf12796.2^ank_2^ankyrin repeats (3 copies)^24-107^e:1.7e-14`pf13857.1^ank_5^ankyrin repeats (many copies)^39-92^e:8.5e-10`pf00023.25^ank^ankyrin repeat^52-82^e:1.4e-05`pf13637.1^ank_4^ankyrin repeats (many copies)^61-104^e:2e-07`pf00023.25^ank^ankyrin repeat^84-107^e:0.00011`pf13606.1^ank_3^ankyrin repeat^84-107^e:0.0013	.	.	.	go:0007275^biological_process^multicellular organismal development`go:0007219^biological_process^notch signaling pathway`go:0006355^biological_process^regulation of transcription, dna-templated`go:0006351^biological_process^transcription, dna-templated	go:0005515^molecular_function^protein binding
comp57874_c1	comp57874_c1_seq1	sp|p11940|pabp1_human^p11940^q:2863-1004,h:1-626^61.6%id^e:0^recname: full=polyadenylate-binding protein 1;^eukaryota; metazoa; chordata; craniata; vertebrata; euteleostomi; mammalia; eutheria; euarchontoglires; primates; haplorrhini; catarrhini; hominidae; homo	uniref90_t2mgj0^t2mgj0^q:2839-1037,h:7-616^65.76%id^e:0^subname: full=polyadenylate-binding protein 1;^eukaryota; metazoa; cnidaria; hydrozoa; hydroida; anthomedusae; hydridae; hydra	comp57874_c1_seq1|m.2277	989-2863[-]	sp|p11940|pabp1_human^p11940^q:1-620,h:1-626^62.07%id^e:0^recname: full=polyadenylate-binding protein 1;^eukaryota; metazoa; chordata; craniata; vertebrata; euteleostomi; mammalia; eutheria; euarchontoglires; primates; haplorrhini; catarrhini; hominidae; homo	uniref90_t2mgj0^t2mgj0^q:9-609,h:7-616^66.72%id^e:0^subname: full=polyadenylate-binding protein 1;^eukaryota; metazoa; cnidaria; hydrozoa; hydroida; anthomedusae; hydridae; hydra	pf00076.17^rrm_1^rna recognition motif. (a.k.a. rrm, rbd, or rnp domain)^15-85^e:4.5e-19`pf14259.1^rrm_6^rna recognition motif (a.k.a. rrm, rbd, or rnp domain)^15-83^e:6.9e-11`pf13893.1^rrm_5^rna recognition motif. (a.k.a. rrm, rbd, or rnp domain)^29-89^e:7.3e-06`pf00076.17^rrm_1^rna recognition motif. (a.k.a. rrm, rbd, or rnp domain)^103-171^e:2.5e-21`pf14259.1^rrm_6^rna recognition motif (a.k.a…	.	.	cog0724^rna-binding protein	go:0071013^cellular_component^catalytic step 2 spliceosome`go:0005737^cellular_component^cytoplasm`go:0010494^cellular_component^cytoplasmic stress granule`go:0005829^cellular_component^cytosol`go:0005634^cellular_component^nucleus`go:0030529^cellular_component^ribonucleoprotein complex`go:0000166^molecular_function^nucleotide binding`go:0008143^molecular_function^poly(a) binding`go:0044822^molec…	go:0003676^molecular_function^nucleic acid binding`go:0003723^molecular_function^rna binding
comp57885_c0	comp57885_c0_seq1	.	.	.	.	.	.	.	.	.	.	.	.
comp57885_c0	comp57885_c0_seq2	.	.	comp57885_c0_seq2|m.2287	169-618[+]	.	.	.	sigp:1^18^0.859^yes	.	.	.	.
comp58169_c0	comp58169_c0_seq1	.	uniref90_upi0002b462f6^upi0002b462f6^q:882-1301,h:123-266^33.33%id^e:3e-09^.^.	comp58169_c0_seq1|m.2328	777-1409[+]	.	uniref90_upi0002b462f6^upi0002b462f6^q:36-175,h:123-266^34.01%id^e:8e-11^.^.	pf01549.19^shk^shk domain-like^34-65^e:3e-05`pf01549.19^shk^shk domain-like^69-104^e:2.4e-06`pf01549.19^shk^shk domain-like^141-175^e:0.16	sigp:1^22^0.564^yes	.	.	.	.
comp58183_c0	comp58183_c0_seq1	sp|p32240|pe2r4_mouse^p32240^q:204-926,h:56-323^27.57%id^e:5e-14^recname: full=prostaglandin e2 receptor ep4 subtype;^eukaryota; metazoa; chordata; craniata; vertebrata; euteleostomi; mammalia; eutheria; euarchontoglires; glires; rodentia; sciurognathi; muroidea; muridae; murinae; mus; mus	uniref90_a7rsi2^a7rsi2^q:201-1028,h:5-278^46.01%id^e:4e-54^subname: full=predicted protein;^eukaryota; metazoa; cnidaria; anthozoa; hexacorallia; actiniaria; edwardsiidae; nematostella	comp58183_c0_seq1|m.2330	72-1223[+]	sp|p32240|pe2r4_mouse^p32240^q:45-363,h:56-406^27.3%id^e:5e-26^recname: full=prostaglandin e2 receptor ep4 subtype;^eukaryota; metazoa; chordata; craniata; vertebrata; euteleostomi; mammalia; eutheria; euarchontoglires; glires; rodentia; sciurognathi; muroidea; muridae; murinae; mus; mus	uniref90_a7rsi2^a7rsi2^q:40-319,h:1-278^45.36%id^e:8e-77^subname: full=predicted protein;^eukaryota; metazoa; cnidaria; anthozoa; hexacorallia; actiniaria; edwardsiidae; nematostella	pf10328.4^7tm_gpcr_srx^serpentine type 7tm gpcr chemoreceptor srx^40-250^e:0.00025`pf10320.4^7tm_gpcr_srsx^serpentine type 7tm gpcr chemoreceptor srsx^45-252^e:2.1e-08`pf00001.16^7tm_1^7 transmembrane receptor (rhodopsin family)^49-314^e:7.7e-41	.	expaa=163.62^predhel=7^topology=o35-57i69-91o106-128i149-171o195-217i260-282o297-316i	.	go:0016021^cellular_component^integral component of membrane`go:0005886^cellular_component^plasma membrane`go:0004957^molecular_function^prostaglandin e receptor activity`go:0007189^biological_process^adenylate cyclase-activating g-protein coupled receptor signaling pathway`go:0007188^biological_process^adenylate cyclase-modulating g-protein coupled receptor signaling pathway`go:0060348^biologica…	go:0004930^molecular_function^g-protein coupled receptor activity`go:0007186^biological_process^g-protein coupled receptor signaling pathway`go:0016021^cellular_component^integral component of membrane
comp58190_c0	comp58190_c0_seq1	sp|q8bhi9|nim1_mouse^q8bhi9^q:2565-1453,h:21-397^60.05%id^e:3e-156^recname: full=serine/threonine-protein kinase nim1;^eukaryota; metazoa; chordata; craniata; vertebrata; euteleostomi; mammalia; eutheria; euarchontoglires; glires; rodentia; sciurognathi; muroidea; muridae; murinae; mus; mus	uniref90_a7rnj8^a7rnj8^q:2535-1315,h:13-420^58.44%id^e:5e-162^subname: full=predicted protein;^eukaryota; metazoa; cnidaria; anthozoa; hexacorallia; actiniaria; edwardsiidae; nematostella	comp58190_c0_seq1|m.2331	1312-2640[-]	sp|q8bhi9|nim1_mouse^q8bhi9^q:26-442,h:21-436^55.61%id^e:6e-165^recname: full=serine/threonine-protein kinase nim1;^eukaryota; metazoa; chordata; craniata; vertebrata; euteleostomi; mammalia; eutheria; euarchontoglires; glires; rodentia; sciurognathi; muroidea; muridae; murinae; mus; mus	uniref90_a7rnj8^a7rnj8^q:36-442,h:13-420^58.44%id^e:9e-169^subname: full=predicted protein;^eukaryota; metazoa; cnidaria; anthozoa; hexacorallia; actiniaria; edwardsiidae; nematostella	pf00069.20^pkinase^protein kinase domain^78-327^e:9.7e-69`pf07714.12^pkinase_tyr^protein tyrosine kinase^80-325^e:1e-37`pf14531.1^kinase-like^kinase-like^170-315^e:2.3e-09	.	expaa=16.46^predhel=1^topology=o253-275i	cog0515^serine threonine protein kinase	go:0005524^molecular_function^atp binding`go:0000287^molecular_function^magnesium ion binding`go:0004674^molecular_function^protein serine/threonine kinase activity`go:0006468^biological_process^protein phosphorylation	go:0004672^molecular_function^protein kinase activity`go:0005524^molecular_function^atp binding`go:0006468^biological_process^protein phosphorylation
comp58367_c0	comp58367_c0_seq1	sp|q9nfz3|gbge_drome^q9nfz3^q:681-487,h:8-72^46.15%id^e:1e-13^recname: full=guanine nucleotide-binding protein subunit gamma-e;^eukaryota; metazoa; ecdysozoa; arthropoda; hexapoda; insecta; pterygota; neoptera; endopterygota; diptera; brachycera; muscomorpha; ephydroidea; drosophilidae; drosophila; sophophora	uniref90_a7rji5^a7rji5^q:678-487,h:1-64^62.5%id^e:1e-18^recname: full=guanine nucleotide-binding protein subunit gamma;^eukaryota; metazoa; cnidaria; anthozoa; hexacorallia; actiniaria; edwardsiidae; nematostella	comp58367_c0_seq1|m.2367	484-810[-]	sp|q9nfz3|gbge_drome^q9nfz3^q:44-108,h:8-72^46.15%id^e:1e-14^recname: full=guanine nucleotide-binding protein subunit gamma-e;^eukaryota; metazoa; ecdysozoa; arthropoda; hexapoda; insecta; pterygota; neoptera; endopterygota; diptera; brachycera; muscomorpha; ephydroidea; drosophilidae; drosophila; sophophora	uniref90_a7rji5^a7rji5^q:45-108,h:1-64^62.5%id^e:3e-20^recname: full=guanine nucleotide-binding protein subunit gamma;^eukaryota; metazoa; cnidaria; anthozoa; hexacorallia; actiniaria; edwardsiidae; nematostella	pf00631.17^g-gamma^ggl domain^47-108^e:3.8e-15	.	.	.	go:0005834^cellular_component^heterotrimeric g-protein complex`go:0005515^molecular_function^protein binding`go:0004871^molecular_function^signal transducer activity`go:0007186^biological_process^g-protein coupled receptor signaling pathway`go:0007601^biological_process^visual perception	go:0004871^molecular_function^signal transducer activity`go:0007186^biological_process^g-protein coupled receptor signaling pathway`go:0005834^cellular_component^heterotrimeric g-protein complex
comp58484_c0	comp58484_c0_seq1	sp|q9h4g4|gapr1_human^q9h4g4^q:2504-2941,h:10-151^33.33%id^e:2e-13^recname: full=golgi-associated plant pathogenesis-related protein 1;^eukaryota; metazoa; chordata; craniata; vertebrata; euteleostomi; mammalia; eutheria; euarchontoglires; primates; haplorrhini; catarrhini; hominidae; homo	uniref90_upi0002b4c692^upi0002b4c692^q:377-994,h:39-223^47.39%id^e:1e-44^.^.`uniref90_upi0002b4c692^upi0002b4c692^q:2450-2980,h:653-834^48.35%id^e:2e-44^.^.	comp58484_c0_seq1|m.2419	173-2992[+]	sp|q9h4g4|gapr1_human^q9h4g4^q:778-923,h:10-151^33.33%id^e:6e-13^recname: full=golgi-associated plant pathogenesis-related protein 1;^eukaryota; metazoa; chordata; craniata; vertebrata; euteleostomi; mammalia; eutheria; euarchontoglires; primates; haplorrhini; catarrhini; hominidae; homo	uniref90_upi0002b4c692^upi0002b4c692^q:69-274,h:39-223^47.39%id^e:6e-45^.^.`uniref90_upi0002b4c692^upi0002b4c692^q:760-936,h:653-834^48.35%id^e:7e-45^.^.	pf00188.21^cap^cysteine-rich secretory protein family^788-906^e:6.6e-14	.	.	cog2340^scp-like extracellular	go:0070062^cellular_component^extracellular vesicular exosome`go:0000139^cellular_component^golgi membrane`go:0042803^molecular_function^protein homodimerization activity`go:0010634^biological_process^positive regulation of epithelial cell migration`go:0010718^biological_process^positive regulation of epithelial to mesenchymal transition`go:0070374^biological_process^positive regulation of erk1 a…	.
comp58484_c0	comp58484_c0_seq2	sp|q9h4g4|gapr1_human^q9h4g4^q:2551-2988,h:10-151^32.67%id^e:2e-13^recname: full=golgi-associated plant pathogenesis-related protein 1;^eukaryota; metazoa; chordata; craniata; vertebrata; euteleostomi; mammalia; eutheria; euarchontoglires; primates; haplorrhini; catarrhini; hominidae; homo	uniref90_upi0002b4c692^upi0002b4c692^q:377-994,h:39-223^47.39%id^e:1e-44^.^.`uniref90_upi0002b4c692^upi0002b4c692^q:2560-3027,h:677-834^51.9%id^e:1e-41^.^.	comp58484_c0_seq2|m.2421	173-2707[+]	.	uniref90_upi0002b4c692^upi0002b4c692^q:69-274,h:39-223^47.39%id^e:2e-45^.^.	.	.	.	.	.	.
comp58540_c0	comp58540_c0_seq1	sp|q8cgp2|h2b1p_mouse^q8cgp2^q:857-495,h:3-125^77.24%id^e:6e-57^recname: full=histone h2b type 1-p;^eukaryota; metazoa; chordata; craniata; vertebrata; euteleostomi; mammalia; eutheria; euarchontoglires; glires; rodentia; sciurognathi; muroidea; muridae; murinae; mus; mus	uniref90_e9fw12^e9fw12^q:896-495,h:3-128^71.85%id^e:6e-56^recname: full=histone h2b;^eukaryota; metazoa; ecdysozoa; arthropoda; crustacea; branchiopoda; diplostraca; cladocera; anomopoda; daphniidae; daphnia	comp58540_c0_seq1|m.2434	486-947[-]	sp|q8cgp2|h2b1p_mouse^q8cgp2^q:31-151,h:3-125^77.24%id^e:2e-59^recname: full=histone h2b type 1-p;^eukaryota; metazoa; chordata; craniata; vertebrata; euteleostomi; mammalia; eutheria; euarchontoglires; glires; rodentia; sciurognathi; muroidea; muridae; murinae; mus; mus	uniref90_e9fw12^e9fw12^q:18-151,h:3-128^71.85%id^e:2e-58^recname: full=histone h2b;^eukaryota; metazoa; ecdysozoa; arthropoda; crustacea; branchiopoda; diplostraca; cladocera; anomopoda; daphniidae; daphnia	pf00125.19^histone^core histone h2a/h2b/h3/h4^58-127^e:5e-25`pf00808.18^cbfd_nfyb_hmf^histone-like transcription factor (cbf/nf-y) and archaeal histone^68-125^e:4.7e-07	.	.	.	go:0005654^cellular_component^nucleoplasm`go:0000786^cellular_component^nucleosome`go:0003677^molecular_function^dna binding`go:0006334^biological_process^nucleosome assembly	go:0003677^molecular_function^dna binding`go:0043565^molecular_function^sequence-specific dna binding`go:0005622^cellular_component^intracellular
comp58540_c0	comp58540_c0_seq2	sp|q8cgp2|h2b1p_mouse^q8cgp2^q:906-544,h:3-125^77.24%id^e:1e-56^recname: full=histone h2b type 1-p;^eukaryota; metazoa; chordata; craniata; vertebrata; euteleostomi; mammalia; eutheria; euarchontoglires; glires; rodentia; sciurognathi; muroidea; muridae; murinae; mus; mus	uniref90_e9fw12^e9fw12^q:945-544,h:3-128^71.85%id^e:1e-55^recname: full=histone h2b;^eukaryota; metazoa; ecdysozoa; arthropoda; crustacea; branchiopoda; diplostraca; cladocera; anomopoda; daphniidae; daphnia	comp58540_c0_seq2|m.2435	535-996[-]	sp|q8cgp2|h2b1p_mouse^q8cgp2^q:31-151,h:3-125^77.24%id^e:2e-59^recname: full=histone h2b type 1-p;^eukaryota; metazoa; chordata; craniata; vertebrata; euteleostomi; mammalia; eutheria; euarchontoglires; glires; rodentia; sciurognathi; muroidea; muridae; murinae; mus; mus	uniref90_e9fw12^e9fw12^q:18-151,h:3-128^71.85%id^e:2e-58^recname: full=histone h2b;^eukaryota; metazoa; ecdysozoa; arthropoda; crustacea; branchiopoda; diplostraca; cladocera; anomopoda; daphniidae; daphnia	pf00125.19^histone^core histone h2a/h2b/h3/h4^58-127^e:5e-25`pf00808.18^cbfd_nfyb_hmf^histone-like transcription factor (cbf/nf-y) and archaeal histone^68-125^e:4.7e-07	.	.	.	go:0005654^cellular_component^nucleoplasm`go:0000786^cellular_component^nucleosome`go:0003677^molecular_function^dna binding`go:0006334^biological_process^nucleosome assembly	go:0003677^molecular_function^dna binding`go:0043565^molecular_function^sequence-specific dna binding`go:0005622^cellular_component^intracellular
comp58540_c0	comp58540_c0_seq1	sp|q8cgp2|h2b1p_mouse^q8cgp2^q:857-495,h:3-125^77.24%id^e:6e-57^recname: full=histone h2b type 1-p;^eukaryota; metazoa; chordata; craniata; vertebrata; euteleostomi; mammalia; eutheria; euarchontoglires; glires; rodentia; sciurognathi; muroidea; muridae; murinae; mus; mus	uniref90_e9fw12^e9fw12^q:896-495,h:3-128^71.85%id^e:6e-56^recname: full=histone h2b;^eukaryota; metazoa; ecdysozoa; arthropoda; crustacea; branchiopoda; diplostraca; cladocera; anomopoda; daphniidae; daphnia	comp58540_c0_seq1|m.2434	486-947[-]	sp|q8cgp2|h2b1p_mouse^q8cgp2^q:31-151,h:3-125^77.24%id^e:2e-59^recname: full=histone h2b type 1-p;^eukaryota; metazoa; chordata; craniata; vertebrata; euteleostomi; mammalia; eutheria; euarchontoglires; glires; rodentia; sciurognathi; muroidea; muridae; murinae; mus; mus	uniref90_e9fw12^e9fw12^q:18-151,h:3-128^71.85%id^e:2e-58^recname: full=histone h2b;^eukaryota; metazoa; ecdysozoa; arthropoda; crustacea; branchiopoda; diplostraca; cladocera; anomopoda; daphniidae; daphnia	pf00125.19^histone^core histone h2a/h2b/h3/h4^58-127^e:5e-25`pf00808.18^cbfd_nfyb_hmf^histone-like transcription factor (cbf/nf-y) and archaeal histone^68-125^e:4.7e-07	.	.	.	go:0005654^cellular_component^nucleoplasm`go:0000786^cellular_component^nucleosome`go:0003677^molecular_function^dna binding`go:0006334^biological_process^nucleosome assembly	go:0003677^molecular_function^dna binding`go:0043565^molecular_function^sequence-specific dna binding`go:0005622^cellular_component^intracellular
comp58540_c0	comp58540_c0_seq2	sp|q8cgp2|h2b1p_mouse^q8cgp2^q:906-544,h:3-125^77.24%id^e:1e-56^recname: full=histone h2b type 1-p;^eukaryota; metazoa; chordata; craniata; vertebrata; euteleostomi; mammalia; eutheria; euarchontoglires; glires; rodentia; sciurognathi; muroidea; muridae; murinae; mus; mus	uniref90_e9fw12^e9fw12^q:945-544,h:3-128^71.85%id^e:1e-55^recname: full=histone h2b;^eukaryota; metazoa; ecdysozoa; arthropoda; crustacea; branchiopoda; diplostraca; cladocera; anomopoda; daphniidae; daphnia	comp58540_c0_seq2|m.2435	535-996[-]	sp|q8cgp2|h2b1p_mouse^q8cgp2^q:31-151,h:3-125^77.24%id^e:2e-59^recname: full=histone h2b type 1-p;^eukaryota; metazoa; chordata; craniata; vertebrata; euteleostomi; mammalia; eutheria; euarchontoglires; glires; rodentia; sciurognathi; muroidea; muridae; murinae; mus; mus	uniref90_e9fw12^e9fw12^q:18-151,h:3-128^71.85%id^e:2e-58^recname: full=histone h2b;^eukaryota; metazoa; ecdysozoa; arthropoda; crustacea; branchiopoda; diplostraca; cladocera; anomopoda; daphniidae; daphnia	pf00125.19^histone^core histone h2a/h2b/h3/h4^58-127^e:5e-25`pf00808.18^cbfd_nfyb_hmf^histone-like transcription factor (cbf/nf-y) and archaeal histone^68-125^e:4.7e-07	.	.	.	go:0005654^cellular_component^nucleoplasm`go:0000786^cellular_component^nucleosome`go:0003677^molecular_function^dna binding`go:0006334^biological_process^nucleosome assembly	go:0003677^molecular_function^dna binding`go:0043565^molecular_function^sequence-specific dna binding`go:0005622^cellular_component^intracellular
comp58672_c0	comp58672_c0_seq1	sp|q5r1w4|tba1b_pantr^q5r1w4^q:225-866,h:1-214^96.26%id^e:3e-142^recname: full=tubulin alpha-1b chain;^eukaryota; metazoa; chordata; craniata; vertebrata; euteleostomi; mammalia; eutheria; euarchontoglires; primates; haplorrhini; catarrhini; hominidae; pan	uniref90_upi00046bf5dc^upi00046bf5dc^q:225-866,h:1-214^96.26%id^e:1e-142^.^.	comp58672_c0_seq1|m.2459	225-866[+]	sp|q5r1w4|tba1b_pantr^q5r1w4^q:1-214,h:1-214^96.26%id^e:2e-154^recname: full=tubulin alpha-1b chain;^eukaryota; metazoa; chordata; craniata; vertebrata; euteleostomi; mammalia; eutheria; euarchontoglires; primates; haplorrhini; catarrhini; hominidae; pan	uniref90_upi00046bf5dc^upi00046bf5dc^q:1-214,h:1-214^96.26%id^e:6e-155^.^.	pf00091.20^tubulin^tubulin/ftsz family, gtpase domain^3-213^e:2.5e-65	.	.	cog5023^tubulin is the major constituent of microtubules. it binds two moles of gtp, one at an exchangeable site on the beta chain and one at a non-exchangeable site on the alpha chain (by similarity)	go:0005737^cellular_component^cytoplasm`go:0005874^cellular_component^microtubule`go:0005525^molecular_function^gtp binding`go:0003924^molecular_function^gtpase activity`go:0005200^molecular_function^structural constituent of cytoskeleton`go:0007017^biological_process^microtubule-based process`go:0051258^biological_process^protein polymerization	.
comp58741_c0	comp58741_c0_seq1	sp|p00774|cel2a_rat^p00774^q:87-854,h:7-269^39.26%id^e:4e-42^recname: full=chymotrypsin-like elastase family member 2a;^eukaryota; metazoa; chordata; craniata; vertebrata; euteleostomi; mammalia; eutheria; euarchontoglires; glires; rodentia; sciurognathi; muroidea; muridae; murinae; rattus	uniref90_upi0002b48509^upi0002b48509^q:117-854,h:74-324^45.24%id^e:8e-59^.^.	comp58741_c0_seq1|m.2484	30-1076[+]	sp|p17538|ctrb1_human^p17538^q:17-277,h:6-263^40.22%id^e:6e-50^recname: full=chymotrypsinogen b;^eukaryota; metazoa; chordata; craniata; vertebrata; euteleostomi; mammalia; eutheria; euarchontoglires; primates; haplorrhini; catarrhini; hominidae; homo	uniref90_upi0002b48509^upi0002b48509^q:30-275,h:74-324^45.24%id^e:9e-67^.^.	pf00089.21^trypsin^trypsin^40-270^e:4.7e-64`pf09342.6^duf1986^domain of unknown function (duf1986)^50-162^e:4.2e-08`pf01549.19^shk^shk domain-like^294-327^e:8.3e-05	sigp:1^25^0.874^yes	.	cog5640^protease	go:0005576^cellular_component^extracellular region`go:0005615^cellular_component^extracellular space`go:0004252^molecular_function^serine-type endopeptidase activity`go:0009235^biological_process^cobalamin metabolic process`go:0007586^biological_process^digestion`go:0022617^biological_process^extracellular matrix disassembly`go:0030198^biological_process^extracellular matrix organization`go:00442…	go:0004252^molecular_function^serine-type endopeptidase activity`go:0006508^biological_process^proteolysis
comp58741_c0	comp58741_c0_seq2	sp|p00767|ctrb_bovin^p00767^q:13-672,h:36-245^41.78%id^e:5e-41^recname: full=chymotrypsinogen b;^eukaryota; metazoa; chordata; craniata; vertebrata; euteleostomi; mammalia; eutheria; laurasiatheria; cetartiodactyla; ruminantia; pecora; bovidae; bovinae; bos	uniref90_a7s0l7^a7s0l7^q:25-663,h:25-247^42.22%id^e:2e-53^subname: full=predicted protein;^eukaryota; metazoa; cnidaria; anthozoa; hexacorallia; actiniaria; edwardsiidae; nematostella	comp58741_c0_seq2|m.2486	1-690[+]	sp|p00767|ctrb_bovin^p00767^q:5-224,h:36-245^41.78%id^e:5e-41^recname: full=chymotrypsinogen b;^eukaryota; metazoa; chordata; craniata; vertebrata; euteleostomi; mammalia; eutheria; laurasiatheria; cetartiodactyla; ruminantia; pecora; bovidae; bovinae; bos	uniref90_a7s0l7^a7s0l7^q:9-221,h:25-247^42.22%id^e:2e-53^subname: full=predicted protein;^eukaryota; metazoa; cnidaria; anthozoa; hexacorallia; actiniaria; edwardsiidae; nematostella	pf00089.21^trypsin^trypsin^6-217^e:9.9e-58	.	.	cog5640^protease	go:0005615^cellular_component^extracellular space`go:0004252^molecular_function^serine-type endopeptidase activity`go:0007586^biological_process^digestion	go:0004252^molecular_function^serine-type endopeptidase activity`go:0006508^biological_process^proteolysis
comp58772_c0	comp58772_c0_seq1	sp|q28gd4|elav2_xentr^q28gd4^q:340-1410,h:20-371^48.38%id^e:4e-91^recname: full=elav-like protein 2;^eukaryota; metazoa; chordata; craniata; vertebrata; euteleostomi; amphibia; batrachia; anura; pipoidea; pipidae; xenopodinae; xenopus; silurana	uniref90_t2mdt5^t2mdt5^q:406-1410,h:10-367^57.34%id^e:1e-122^subname: full=elav-like protein 3;^eukaryota; metazoa; cnidaria; hydrozoa; hydroida; anthomedusae; hydridae; hydra	comp58772_c0_seq1|m.2497	388-1425[+]	sp|p26378|elav4_human^p26378^q:19-341,h:40-376^49.86%id^e:4e-97^recname: full=elav-like protein 4;^eukaryota; metazoa; chordata; craniata; vertebrata; euteleostomi; mammalia; eutheria; euarchontoglires; primates; haplorrhini; catarrhini; hominidae; homo	uniref90_t2mdt5^t2mdt5^q:7-341,h:10-367^57.34%id^e:6e-132^subname: full=elav-like protein 3;^eukaryota; metazoa; cnidaria; hydrozoa; hydroida; anthomedusae; hydridae; hydra	pf00076.17^rrm_1^rna recognition motif. (a.k.a. rrm, rbd, or rnp domain)^27-97^e:1.1e-19`pf14259.1^rrm_6^rna recognition motif (a.k.a. rrm, rbd, or rnp domain)^28-97^e:5e-11`pf13893.1^rrm_5^rna recognition motif. (a.k.a. rrm, rbd, or rnp domain)^41-101^e:4e-09`pf00076.17^rrm_1^rna recognition motif. (a.k.a. rrm, rbd, or rnp domain)^113-175^e:3.5e-18`pf14259.1^rrm_6^rna recognition motif (a.k.a. r…	.	.	cog0724^rna-binding protein	go:0017091^molecular_function^au-rich element binding`go:0003730^molecular_function^mrna 3'-utr binding`go:0000166^molecular_function^nucleotide binding`go:0003723^molecular_function^rna binding`go:0006397^biological_process^mrna processing`go:0006396^biological_process^rna processing	go:0003676^molecular_function^nucleic acid binding
comp58807_c0	comp58807_c0_seq1	sp|p19374|h2b_pladu^p19374^q:825-556,h:34-123^96.67%id^e:3e-54^recname: full=histone h2b;^eukaryota; metazoa; lophotrochozoa; annelida; polychaeta; palpata; aciculata; phyllodocida; nereididae; platynereis	uniref90_h3a5e7^h3a5e7^q:825-556,h:41-130^96.67%id^e:7e-53^.^.	comp58807_c0_seq1|m.2502	553-972[-]	sp|p35069|h2b3_tigca^p35069^q:18-139,h:3-123^86.07%id^e:7e-65^recname: full=histone h2b.3;^eukaryota; metazoa; ecdysozoa; arthropoda; crustacea; maxillopoda; copepoda; harpacticoida; harpacticidae; tigriopus	uniref90_t2m768^t2m768^q:1-139,h:11-144^80.85%id^e:2e-62^recname: full=histone h2b;^eukaryota; metazoa; cnidaria; hydrozoa; hydroida; anthomedusae; hydridae; hydra	pf00125.19^histone^core histone h2a/h2b/h3/h4^45-114^e:1.9e-25`pf00808.18^cbfd_nfyb_hmf^histone-like transcription factor (cbf/nf-y) and archaeal histone^55-112^e:7.5e-06	.	.	.	go:0005811^cellular_component^lipid particle`go:0000786^cellular_component^nucleosome`go:0005634^cellular_component^nucleus`go:0003677^molecular_function^dna binding`go:0006334^biological_process^nucleosome assembly	go:0003677^molecular_function^dna binding`go:0043565^molecular_function^sequence-specific dna binding`go:0005622^cellular_component^intracellular
comp58870_c0	comp58870_c0_seq1	sp|p46436|gst1_ascsu^p46436^q:200-814,h:1-204^40.65%id^e:1e-36^recname: full=glutathione s-transferase 1;^eukaryota; metazoa; ecdysozoa; nematoda; chromadorea; ascaridida; ascaridoidea; ascarididae; ascaris	uniref90_e9hww0^e9hww0^q:200-817,h:1-203^46.67%id^e:3e-50^subname: full=putative uncharacterized protein dpgsts4;^eukaryota; metazoa; ecdysozoa; arthropoda; crustacea; branchiopoda; diplostraca; cladocera; anomopoda; daphniidae; daphnia	comp58870_c0_seq1|m.2510	200-820[+]	sp|p46436|gst1_ascsu^p46436^q:1-205,h:1-204^40.65%id^e:3e-38^recname: full=glutathione s-transferase 1;^eukaryota; metazoa; ecdysozoa; nematoda; chromadorea; ascaridida; ascaridoidea; ascarididae; ascaris	uniref90_e9hww0^e9hww0^q:1-206,h:1-203^46.67%id^e:4e-52^subname: full=putative uncharacterized protein dpgsts4;^eukaryota; metazoa; ecdysozoa; arthropoda; crustacea; branchiopoda; diplostraca; cladocera; anomopoda; daphniidae; daphnia	pf02798.15^gst_n^glutathione s-transferase, n-terminal domain^4-77^e:6.9e-18`pf13417.1^gst_n_3^glutathione s-transferase, n-terminal domain^15-80^e:1.4e-07`pf13409.1^gst_n_2^glutathione s-transferase, n-terminal domain^16-77^e:1.1e-05`pf00043.20^gst_c^glutathione s-transferase, c-terminal domain^108-193^e:3.2e-07	.	.	.	go:0004364^molecular_function^glutathione transferase activity`go:0008152^biological_process^metabolic process	go:0005515^molecular_function^protein binding
comp58903_c0	comp58903_c0_seq1	sp|p42893|ece1_rat^p42893^q:874-560,h:658-762^52.38%id^e:3e-29^recname: full=endothelin-converting enzyme 1;^eukaryota; metazoa; chordata; craniata; vertebrata; euteleostomi; mammalia; eutheria; euarchontoglires; glires; rodentia; sciurognathi; muroidea; muridae; murinae; rattus	uniref90_upi000192639d^upi000192639d^q:874-545,h:657-766^72.73%id^e:6e-47^.^.	comp58903_c0_seq1|m.2523	524-874[-]	sp|p42893|ece1_rat^p42893^q:1-105,h:658-762^52.38%id^e:2e-31^recname: full=endothelin-converting enzyme 1;^eukaryota; metazoa; chordata; craniata; vertebrata; euteleostomi; mammalia; eutheria; euarchontoglires; glires; rodentia; sciurognathi; muroidea; muridae; murinae; rattus	uniref90_upi000192639d^upi000192639d^q:1-110,h:657-766^72.73%id^e:1e-49^.^.	pf01431.16^peptidase_m13^peptidase family m13^1-104^e:9.3e-24	.	.	cog3590^endothelin-converting enzyme	go:0031410^cellular_component^cytoplasmic vesicle`go:0005769^cellular_component^early endosome`go:0009897^cellular_component^external side of plasma membrane`go:0016021^cellular_component^integral component of membrane`go:0016020^cellular_component^membrane`go:0005886^cellular_component^plasma membrane`go:0030141^cellular_component^secretory granule`go:0031982^cellular_component^vesicle`go:004687…	go:0004222^molecular_function^metalloendopeptidase activity`go:0006508^biological_process^proteolysis
comp58957_c0	comp58957_c0_seq1	sp|b0bna5|cotl1_rat^b0bna5^q:201-602,h:5-137^41.04%id^e:8e-25^recname: full=coactosin-like protein;^eukaryota; metazoa; chordata; craniata; vertebrata; euteleostomi; mammalia; eutheria; euarchontoglires; glires; rodentia; sciurognathi; muroidea; muridae; murinae; rattus	uniref90_t1g9n7^t1g9n7^q:201-620,h:4-142^50%id^e:5e-38^subname: full=uncharacterized protein;^eukaryota; metazoa; lophotrochozoa; annelida; clitellata; hirudinida; hirudinea; rhynchobdellida; glossiphoniidae; helobdella	comp58957_c0_seq1|m.2536	195-623[+]	sp|b0bna5|cotl1_rat^b0bna5^q:3-136,h:5-137^41.04%id^e:1e-26^recname: full=coactosin-like protein;^eukaryota; metazoa; chordata; craniata; vertebrata; euteleostomi; mammalia; eutheria; euarchontoglires; glires; rodentia; sciurognathi; muroidea; muridae; murinae; rattus	uniref90_t1g9n7^t1g9n7^q:3-142,h:4-142^50%id^e:8e-41^subname: full=uncharacterized protein;^eukaryota; metazoa; lophotrochozoa; annelida; clitellata; hirudinida; hirudinea; rhynchobdellida; glossiphoniidae; helobdella	pf00241.15^cofilin_adf^cofilin/tropomyosin-type actin-binding protein^8-127^e:1.6e-08	.	.	.	go:0005737^cellular_component^cytoplasm`go:0005856^cellular_component^cytoskeleton`go:0031965^cellular_component^nuclear membrane`go:0050832^biological_process^defense response to fungus	go:0003779^molecular_function^actin binding`go:0005622^cellular_component^intracellular
comp58966_c0	comp58966_c0_seq1	sp|q5zl72|ch60_chick^q5zl72^q:2158-503,h:12-556^73.55%id^e:0^recname: full=60 kda heat shock protein, mitochondrial;^eukaryota; metazoa; chordata; craniata; vertebrata; euteleostomi; testudines + archosauria group; archosauria; dinosauria; saurischia; theropoda; coelurosauria; aves; neognathae; galliformes; phasianidae; phasianinae; gallus	uniref90_q6rff9^q6rff9^q:2182-503,h:1-565^73.27%id^e:0^.^.	comp58966_c0_seq1|m.2537	437-2281[-]	sp|q5zl72|ch60_chick^q5zl72^q:42-593,h:12-556^73.55%id^e:0^recname: full=60 kda heat shock protein, mitochondrial;^eukaryota; metazoa; chordata; craniata; vertebrata; euteleostomi; testudines + archosauria group; archosauria; dinosauria; saurischia; theropoda; coelurosauria; aves; neognathae; galliformes; phasianidae; phasianinae; gallus	uniref90_q6rff9^q6rff9^q:34-593,h:1-565^73.27%id^e:0^.^.	pf00118.19^cpn60_tcp1^tcp-1/cpn60 chaperonin family^84-585^e:1.2e-120	.	.	cog0459^prevents misfolding and promotes the refolding and proper assembly of unfolded polypeptides generated under stress conditions (by similarity)	go:0009986^cellular_component^cell surface`go:0005905^cellular_component^coated pit`go:0030135^cellular_component^coated vesicle`go:0019907^cellular_component^cyclin-dependent protein kinase activating kinase holoenzyme complex`go:0005737^cellular_component^cytoplasm`go:0005829^cellular_component^cytosol`go:0005769^cellular_component^early endosome`go:0005615^cellular_component^extracellular spac…	go:0005524^molecular_function^atp binding`go:0044267^biological_process^cellular protein metabolic process
comp59128_c0	comp59128_c0_seq1	sp|q9nhw7|aqp_aedae^q9nhw7^q:956-276,h:23-248^40.97%id^e:2e-46^recname: full=aquaporin aqpae.a;^eukaryota; metazoa; ecdysozoa; arthropoda; hexapoda; insecta; pterygota; neoptera; endopterygota; diptera; nematocera; culicoidea; culicidae; culicinae; aedini; aedes; stegomyia	uniref90_upi0003f0a395^upi0003f0a395^q:977-222,h:7-253^37.7%id^e:4e-48^.^.	comp59128_c0_seq1|m.2575	168-983[-]	sp|q9nhw7|aqp_aedae^q9nhw7^q:10-236,h:23-248^40.97%id^e:4e-48^recname: full=aquaporin aqpae.a;^eukaryota; metazoa; ecdysozoa; arthropoda; hexapoda; insecta; pterygota; neoptera; endopterygota; diptera; nematocera; culicoidea; culicidae; culicinae; aedini; aedes; stegomyia	uniref90_upi0003f0a395^upi0003f0a395^q:3-254,h:7-253^37.7%id^e:1e-49^.^.	pf00230.15^mip^major intrinsic protein^3-221^e:2.8e-51	.	expaa=129.15^predhel=6^topology=i7-29o39-61i87-109o129-151i158-177o203-225i	cog0580^channel that permits osmotically driven movement of water in both directions. it is involved in the osmoregulation and in the maintenance of cell turgor during volume expansion in rapidly growing cells. it mediates rapid entry or exit of water in response to abrupt changes in osmolarity (by similarity)	go:0016021^cellular_component^integral component of membrane`go:0005215^molecular_function^transporter activity	go:0005215^molecular_function^transporter activity`go:0006810^biological_process^transport`go:0016020^cellular_component^membrane
comp59194_c0	comp59194_c0_seq1	sp|p20711|ddc_human^p20711^q:358-1779,h:1-480^43.12%id^e:8e-149^recname: full=aromatic-l-amino-acid decarboxylase;^eukaryota; metazoa; chordata; craniata; vertebrata; euteleostomi; mammalia; eutheria; euarchontoglires; primates; haplorrhini; catarrhini; hominidae; homo	uniref90_i7h188^i7h188^q:358-1764,h:1-474^46.62%id^e:2e-154^.^.	comp59194_c0_seq1|m.2596	358-1818[+]	sp|p20711|ddc_human^p20711^q:1-474,h:1-480^43.12%id^e:1e-150^recname: full=aromatic-l-amino-acid decarboxylase;^eukaryota; metazoa; chordata; craniata; vertebrata; euteleostomi; mammalia; eutheria; euarchontoglires; primates; haplorrhini; catarrhini; hominidae; homo	uniref90_i7h188^i7h188^q:1-469,h:1-474^46.62%id^e:4e-156^.^.	pf00282.14^pyridoxal_dec^pyridoxal-dependent decarboxylase conserved domain^35-394^e:3.6e-128	.	.	cog0076^decarboxylase	go:0030424^cellular_component^axon`go:0005829^cellular_component^cytosol`go:0070062^cellular_component^extracellular vesicular exosome`go:0043025^cellular_component^neuronal cell body`go:0008021^cellular_component^synaptic vesicle`go:0016597^molecular_function^amino acid binding`go:0004058^molecular_function^aromatic-l-amino-acid decarboxylase activity`go:0005515^molecular_function^protein bindin…	go:0016831^molecular_function^carboxy-lyase activity`go:0030170^molecular_function^pyridoxal phosphate binding`go:0019752^biological_process^carboxylic acid metabolic process
comp59261_c0	comp59261_c0_seq1	sp|f1q4r9|meox1_danre^f1q4r9^q:1574-1753,h:161-220^75%id^e:2e-20^.^.	uniref90_b9v2d6^b9v2d6^q:1466-1753,h:148-241^64.58%id^e:1e-24^subname: full=mox homeodomain transcription factor protein;^eukaryota; metazoa; cnidaria; hydrozoa; hydroida; leptomedusae; campanulariidae; clytia	comp59261_c0_seq1|m.2609	1034-1897[+]	sp|p50222|meox2_human^p50222^q:177-263,h:177-258^70.11%id^e:3e-31^recname: full=homeobox protein mox-2;^eukaryota; metazoa; chordata; craniata; vertebrata; euteleostomi; mammalia; eutheria; euarchontoglires; primates; haplorrhini; catarrhini; hominidae; homo	uniref90_b9v2d6^b9v2d6^q:145-253,h:148-254^67.89%id^e:9e-37^subname: full=mox homeodomain transcription factor protein;^eukaryota; metazoa; cnidaria; hydrozoa; hydroida; leptomedusae; campanulariidae; clytia	pf00046.24^homeobox^homeobox domain^191-247^e:9e-23	.	.	.	go:0005737^cellular_component^cytoplasm`go:0016607^cellular_component^nuclear speck`go:0005515^molecular_function^protein binding`go:0043565^molecular_function^sequence-specific dna binding`go:0003700^molecular_function^sequence-specific dna binding transcription factor activity`go:0001525^biological_process^angiogenesis`go:0008015^biological_process^blood circulation`go:0060173^biological_proces…	go:0003677^molecular_function^dna binding
comp59301_c0	comp59301_c0_seq1	sp|p21692|mmp1_pig^p21692^q:941-2206,h:64-466^35.51%id^e:9e-54^recname: full=interstitial collagenase;^eukaryota; metazoa; chordata; craniata; vertebrata; euteleostomi; mammalia; eutheria; laurasiatheria; cetartiodactyla; suina; suidae; sus	uniref90_a7sew9^a7sew9^q:1091-2143,h:5-366^46.17%id^e:5e-93^subname: full=predicted protein;^eukaryota; metazoa; cnidaria; anthozoa; hexacorallia; actiniaria; edwardsiidae; nematostella	comp59301_c0_seq1|m.2626	545-2218[+]	sp|q5res1|mmp14_ponab^q5res1^q:121-534,h:53-486^31.73%id^e:8e-59^recname: full=matrix metalloproteinase-14;^eukaryota; metazoa; chordata; craniata; vertebrata; euteleostomi; mammalia; eutheria; euarchontoglires; primates; haplorrhini; catarrhini; hominidae; pongo`sp|q5res1|mmp14_ponab^q5res1^q:374-509,h:376-510^42.75%id^e:5e-21^recname: full=matrix metalloproteinase-14;^eukaryota; metazoa; chorda…	uniref90_a7sew9^a7sew9^q:179-533,h:1-366^46.48%id^e:3e-102^subname: full=predicted protein;^eukaryota; metazoa; cnidaria; anthozoa; hexacorallia; actiniaria; edwardsiidae; nematostella	pf00413.19^peptidase_m10^matrixin^189-359^e:5e-43`pf00045.14^hemopexin^hemopexin^366-411^e:8.4e-10`pf00045.14^hemopexin^hemopexin^425-460^e:1.3e-11`pf00045.14^hemopexin^hemopexin^463-508^e:5.2e-13	.	expaa=21.25^predhel=1^topology=i7-29o	.	go:0031012^cellular_component^extracellular matrix`go:0016021^cellular_component^integral component of membrane`go:0042470^cellular_component^melanosome`go:0005509^molecular_function^calcium ion binding`go:0004222^molecular_function^metalloendopeptidase activity`go:0008270^molecular_function^zinc ion binding`go:0030307^biological_process^positive regulation of cell growth`go:0030335^biological_pr…	go:0004222^molecular_function^metalloendopeptidase activity`go:0008270^molecular_function^zinc ion binding`go:0006508^biological_process^proteolysis`go:0031012^cellular_component^extracellular matrix
comp59338_c0	comp59338_c0_seq1	sp|p55006|rdh7_rat^p55006^q:752-405,h:203-316^37.29%id^e:2e-19^recname: full=retinol dehydrogenase 7;^eukaryota; metazoa; chordata; craniata; vertebrata; euteleostomi; mammalia; eutheria; euarchontoglires; glires; rodentia; sciurognathi; muroidea; muridae; murinae; rattus	uniref90_z4yne9^z4yne9^q:752-405,h:136-249^37.29%id^e:5e-18^.^.	comp59338_c0_seq1|m.2641	393-752[-]	sp|p55006|rdh7_rat^p55006^q:1-116,h:203-316^37.29%id^e:1e-20^recname: full=retinol dehydrogenase 7;^eukaryota; metazoa; chordata; craniata; vertebrata; euteleostomi; mammalia; eutheria; euarchontoglires; glires; rodentia; sciurognathi; muroidea; muridae; murinae; rattus	uniref90_z4yne9^z4yne9^q:1-116,h:136-249^37.29%id^e:5e-19^.^.	.	.	expaa=19.60^predhel=1^topology=o86-108i	.	go:0005783^cellular_component^endoplasmic reticulum`go:0004745^molecular_function^retinol dehydrogenase activity`go:0042572^biological_process^retinol metabolic process	.
comp59348_c0	comp59348_c0_seq1	sp|p04813|ctr2_canfa^p04813^q:397-1110,h:33-260^40.91%id^e:3e-47^recname: full=chymotrypsinogen 2;^eukaryota; metazoa; chordata; craniata; vertebrata; euteleostomi; mammalia; eutheria; laurasiatheria; carnivora; caniformia; canidae; canis	uniref90_upi00019250a3^upi00019250a3^q:193-1101,h:25-324^41.35%id^e:2e-67^.^.	comp59348_c0_seq1|m.2642	145-1119[+]	sp|p04813|ctr2_canfa^p04813^q:85-322,h:33-260^40.91%id^e:7e-55^recname: full=chymotrypsinogen 2;^eukaryota; metazoa; chordata; craniata; vertebrata; euteleostomi; mammalia; eutheria; laurasiatheria; carnivora; caniformia; canidae; canis	uniref90_upi00019250a3^upi00019250a3^q:4-319,h:12-324^42.02%id^e:1e-78^.^.	pf01549.19^shk^shk domain-like^19-54^e:0.00034`pf00089.21^trypsin^trypsin^87-318^e:5.8e-66`pf09342.6^duf1986^domain of unknown function (duf1986)^96-208^e:1.8e-08	sigp:1^18^0.903^yes	.	cog5640^protease	go:0005615^cellular_component^extracellular space`go:0004252^molecular_function^serine-type endopeptidase activity`go:0007586^biological_process^digestion	go:0004252^molecular_function^serine-type endopeptidase activity`go:0006508^biological_process^proteolysis
comp59350_c0	comp59350_c0_seq1	sp|q25626|scry3_octvu^q25626^q:731-114,h:1-214^37.16%id^e:2e-37^recname: full=s-crystallin 3;^eukaryota; metazoa; lophotrochozoa; mollusca; cephalopoda; coleoidea; neocoleoidea; octopodiformes; octopoda; incirrata; octopodidae; octopus	uniref90_upi0003f0d366^upi0003f0d366^q:770-126,h:18-236^44.14%id^e:1e-43^.^.	comp59350_c0_seq1|m.2643	111-731[-]	sp|q25626|scry3_octvu^q25626^q:1-206,h:1-214^37.16%id^e:8e-39^recname: full=s-crystallin 3;^eukaryota; metazoa; lophotrochozoa; mollusca; cephalopoda; coleoidea; neocoleoidea; octopodiformes; octopoda; incirrata; octopodidae; octopus	uniref90_upi0003f0d366^upi0003f0d366^q:1-202,h:36-236^46.08%id^e:1e-44^.^.	pf02798.15^gst_n^glutathione s-transferase, n-terminal domain^4-77^e:5.3e-16`pf13417.1^gst_n_3^glutathione s-transferase, n-terminal domain^6-80^e:5.9e-07`pf00043.20^gst_c^glutathione s-transferase, c-terminal domain^100-193^e:4.2e-10`pf14497.1^gst_c_3^glutathione s-transferase, c-terminal domain^109-191^e:1.9e-07	.	.	.	go:0005212^molecular_function^structural constituent of eye lens	go:0005515^molecular_function^protein binding
comp59396_c0	comp59396_c0_seq1	sp|q9nyr8|rdh8_human^q9nyr8^q:138-953,h:6-275^37.32%id^e:7e-44^recname: full=retinol dehydrogenase 8;^eukaryota; metazoa; chordata; craniata; vertebrata; euteleostomi; mammalia; eutheria; euarchontoglires; primates; haplorrhini; catarrhini; hominidae; homo	uniref90_upi00045722c4^upi00045722c4^q:135-977,h:6-285^40.14%id^e:3e-50^.^.	comp59396_c0_seq1|m.2652	126-992[+]	sp|q9nyr8|rdh8_human^q9nyr8^q:5-276,h:6-275^37.32%id^e:6e-53^recname: full=retinol dehydrogenase 8;^eukaryota; metazoa; chordata; craniata; vertebrata; euteleostomi; mammalia; eutheria; euarchontoglires; primates; haplorrhini; catarrhini; hominidae; homo	uniref90_i3iue8^i3iue8^q:4-275,h:7-277^41.45%id^e:9e-61^.^.	pf00106.20^adh_short^short chain dehydrogenase^5-173^e:4.5e-19`pf08659.5^kr^kr domain^6-171^e:6.4e-05`pf13561.1^adh_short_c2^enoyl-(acyl carrier protein) reductase^14-191^e:4.3e-11`pf08643.5^duf1776^fungal family of unknown function (duf1776)^96-218^e:1.1e-05	.	.	cog1028^short-chain dehydrogenase reductase	go:0005737^cellular_component^cytoplasm`go:0005887^cellular_component^integral component of plasma membrane`go:0004303^molecular_function^estradiol 17-beta-dehydrogenase activity`go:0052650^molecular_function^nadp-retinol dehydrogenase activity`go:0004745^molecular_function^retinol dehydrogenase activity`go:0006703^biological_process^estrogen biosynthetic process`go:0007603^biological_process^pho…	go:0016491^molecular_function^oxidoreductase activity`go:0008152^biological_process^metabolic process
comp59561_c0	comp59561_c0_seq1	sp|q6laf1|h4_denkl^q6laf1^q:1295-1050,h:22-103^100%id^e:1e-46^recname: full=histone h4;^eukaryota; metazoa; cnidaria; anthozoa; octocorallia; alcyonacea; alcyoniina; nephtheidae; dendronephthya	uniref90_b6t0p4^b6t0p4^q:1295-1014,h:22-121^83%id^e:2e-45^recname: full=histone h4;^eukaryota; viridiplantae; streptophyta; embryophyta; tracheophyta; spermatophyta; magnoliophyta; liliopsida; poales; poaceae; pacmad clade; panicoideae; andropogoneae; zea	comp59561_c0_seq1|m.2682	1047-1358[-]	sp|q6laf1|h4_denkl^q6laf1^q:1-103,h:1-103^100%id^e:7e-66^recname: full=histone h4;^eukaryota; metazoa; cnidaria; anthozoa; octocorallia; alcyonacea; alcyoniina; nephtheidae; dendronephthya	uniref90_g3hpv7^g3hpv7^q:1-103,h:97-199^99.03%id^e:8e-65^.^.	pf00125.19^histone^core histone h2a/h2b/h3/h4^28-94^e:6.4e-15`pf02969.12^taf^tata box binding protein associated factor (taf)^63-92^e:4.3e-05	.	.	.	go:0000786^cellular_component^nucleosome`go:0005634^cellular_component^nucleus`go:0003677^molecular_function^dna binding`go:0006334^biological_process^nucleosome assembly	go:0003677^molecular_function^dna binding`go:0006352^biological_process^dna-templated transcription, initiation`go:0005634^cellular_component^nucleus
comp59562_c0	comp59562_c0_seq1	.	.	.	.	.	.	.	.	.	.	.	.
comp59562_c0	comp59562_c0_seq2	.	.	comp59562_c0_seq2|m.2683	583-933[+]	.	.	.	.	.	.	.	.
comp59562_c0	comp59562_c0_seq3	.	.	.	.	.	.	.	.	.	.	.	.
comp59804_c0	comp59804_c0_seq1	sp|a8tx70|co6a5_human^a8tx70^q:227-748,h:813-975^27.42%id^e:4e-07^recname: full=collagen alpha-5(vi) chain;^eukaryota; metazoa; chordata; craniata; vertebrata; euteleostomi; mammalia; eutheria; euarchontoglires; primates; haplorrhini; catarrhini; hominidae; homo	uniref90_upi0002b496e4^upi0002b496e4^q:833-1480,h:127-356^41.74%id^e:4e-49^.^.`uniref90_upi0002b496e4^upi0002b496e4^q:827-1498,h:409-648^38.27%id^e:5e-32^.^.	comp59804_c0_seq1|m.2728	137-1621[+]	sp|a8tx70|co6a5_human^a8tx70^q:31-204,h:813-975^27.42%id^e:1e-07^recname: full=collagen alpha-5(vi) chain;^eukaryota; metazoa; chordata; craniata; vertebrata; euteleostomi; mammalia; eutheria; euarchontoglires; primates; haplorrhini; catarrhini; hominidae; homo	uniref90_upi0002b496e4^upi0002b496e4^q:233-462,h:127-370^40.57%id^e:7e-50^.^.`uniref90_upi0002b496e4^upi0002b496e4^q:231-466,h:409-660^37.25%id^e:1e-32^.^.	pf13519.1^vwa_2^von willebrand factor type a domain^32-194^e:2.7e-09`pf00092.23^vwa^von willebrand factor type a domain^33-209^e:3.8e-19	sigp:1^22^0.718^yes	.	.	go:0005581^cellular_component^collagen trimer`go:0005576^cellular_component^extracellular region`go:0005578^cellular_component^proteinaceous extracellular matrix`go:0007155^biological_process^cell adhesion`go:0030574^biological_process^collagen catabolic process`go:0022617^biological_process^extracellular matrix disassembly`go:0030198^biological_process^extracellular matrix organization	.
comp60163_c0	comp60163_c0_seq1	sp|p51812|ks6a3_human^p51812^q:3561-1381,h:1-730^67.43%id^e:0^recname: full=ribosomal protein s6 kinase alpha-3;^eukaryota; metazoa; chordata; craniata; vertebrata; euteleostomi; mammalia; eutheria; euarchontoglires; primates; haplorrhini; catarrhini; hominidae; homo	uniref90_e9ai11^e9ai11^q:3561-1375,h:1-745^70.78%id^e:0^recname: full=ribosomal protein s6 kinase;^eukaryota; metazoa; cnidaria; hydrozoa; hydroida; anthomedusae; hydridae; hydra	comp60163_c0_seq1|m.2860	1339-3561[-]	sp|p51812|ks6a3_human^p51812^q:1-727,h:1-730^67.43%id^e:0^recname: full=ribosomal protein s6 kinase alpha-3;^eukaryota; metazoa; chordata; craniata; vertebrata; euteleostomi; mammalia; eutheria; euarchontoglires; primates; haplorrhini; catarrhini; hominidae; homo	uniref90_e9ai11^e9ai11^q:1-729,h:1-745^70.78%id^e:0^recname: full=ribosomal protein s6 kinase;^eukaryota; metazoa; cnidaria; hydrozoa; hydroida; anthomedusae; hydridae; hydra	pf00069.20^pkinase^protein kinase domain^60-308^e:3.8e-69`pf07714.12^pkinase_tyr^protein tyrosine kinase^61-304^e:3.3e-41`pf14531.1^kinase-like^kinase-like^164-302^e:2.1e-07`pf00433.19^pkinase_c^protein kinase c terminal domain^339-381^e:2e-08`pf00069.20^pkinase^protein kinase domain^418-675^e:9.7e-71`pf07714.12^pkinase_tyr^protein tyrosine kinase^419-670^e:2.1e-32`pf06293.9^kdo^lipopolysaccharid…	.	.	cog0515^serine threonine protein kinase	go:0005829^cellular_component^cytosol`go:0005654^cellular_component^nucleoplasm`go:0005524^molecular_function^atp binding`go:0043027^molecular_function^cysteine-type endopeptidase inhibitor activity involved in apoptotic process`go:0000287^molecular_function^magnesium ion binding`go:0004672^molecular_function^protein kinase activity`go:0004674^molecular_function^protein serine/threonine kinase ac…	go:0004672^molecular_function^protein kinase activity`go:0005524^molecular_function^atp binding`go:0006468^biological_process^protein phosphorylation`go:0004674^molecular_function^protein serine/threonine kinase activity`go:0016773^molecular_function^phosphotransferase activity, alcohol group as acceptor`go:0009103^biological_process^lipopolysaccharide biosynthetic process`go:0016020^cellular_com…
comp60193_c0	comp60193_c0_seq1	.	uniref90_i1flg3^i1flg3^q:104-442,h:1-108^32.74%id^e:1e-06^.^.	comp60193_c0_seq1|m.2870	2-1006[+]	sp|q13480|gab1_human^q13480^q:40-155,h:5-111^30%id^e:5e-06^recname: full=grb2-associated-binding protein 1;^eukaryota; metazoa; chordata; craniata; vertebrata; euteleostomi; mammalia; eutheria; euarchontoglires; primates; haplorrhini; catarrhini; hominidae; homo	uniref90_i1flg3^i1flg3^q:35-160,h:1-121^32.54%id^e:2e-10^.^.	pf00169.24^ph^ph domain^43-156^e:2.5e-07	.	.	nog80382^photosynthetic complex assembly protein	go:0005829^cellular_component^cytosol`go:0005515^molecular_function^protein binding`go:0005070^molecular_function^sh3/sh2 adaptor activity`go:0004871^molecular_function^signal transducer activity`go:0007257^biological_process^activation of jun kinase activity`go:0008283^biological_process^cell proliferation`go:0007173^biological_process^epidermal growth factor receptor signaling pathway`go:000854…	.
comp60294_c0	comp60294_c0_seq1	sp|q4lde5|svep1_human^q4lde5^q:211-6657,h:79-2323^30%id^e:0^recname: full=sushi, von willebrand factor type a, egf and pentraxin domain-containing protein 1;^eukaryota; metazoa; chordata; craniata; vertebrata; euteleostomi; mammalia; eutheria; euarchontoglires; primates; haplorrhini; catarrhini; hominidae; homo`sp|q4lde5|svep1_human^q4lde5^q:5128-6642,h:2460-3002^30.32%id^e:7e-58^recname: full=su…	uniref90_t2mbz0^t2mbz0^q:82-7164,h:119-2502^44.03%id^e:0^subname: full=sushi, von willebrand factor type a, egf and pentraxin domain-containing protein 1;^eukaryota; metazoa; cnidaria; hydrozoa; hydroida; anthomedusae; hydridae; hydra	comp60294_c0_seq1|m.2902	100-7317[+]	sp|q4lde5|svep1_human^q4lde5^q:38-2186,h:79-2323^30.12%id^e:0^recname: full=sushi, von willebrand factor type a, egf and pentraxin domain-containing protein 1;^eukaryota; metazoa; chordata; craniata; vertebrata; euteleostomi; mammalia; eutheria; euarchontoglires; primates; haplorrhini; catarrhini; hominidae; homo`sp|q4lde5|svep1_human^q4lde5^q:1677-2181,h:2460-3002^30.32%id^e:1e-60^recname: full=…	uniref90_t2mbz0^t2mbz0^q:1-2355,h:125-2502^44.1%id^e:0^subname: full=sushi, von willebrand factor type a, egf and pentraxin domain-containing protein 1;^eukaryota; metazoa; cnidaria; hydrozoa; hydroida; anthomedusae; hydridae; hydra	pf00092.23^vwa^von willebrand factor type a domain^42-219^e:1.4e-24`pf13519.1^vwa_2^von willebrand factor type a domain^42-202^e:3.8e-10`pf07699.8^gcc2_gcc3^gcc2 and gcc3^269-315^e:1.8e-08`pf00084.15^sushi^sushi domain (scr repeat)^342-394^e:2.8e-05`pf00084.15^sushi^sushi domain (scr repeat)^414-452^e:7.1e-05`pf00084.15^sushi^sushi domain (scr repeat)^457-516^e:1.4e-05`pf02494.11^hyr^hyr domain^5…	sigp:1^22^0.892^yes	.	.	go:0005737^cellular_component^cytoplasm`go:0005576^cellular_component^extracellular region`go:0016020^cellular_component^membrane`go:0005509^molecular_function^calcium ion binding`go:0003682^molecular_function^chromatin binding`go:0007155^biological_process^cell adhesion	go:0005515^molecular_function^protein binding`go:0005509^molecular_function^calcium ion binding
comp60328_c0	comp60328_c0_seq1	sp|q62077|plcg1_mouse^q62077^q:511-4260,h:17-1288^45.4%id^e:0^recname: full=1-phosphatidylinositol 4,5-bisphosphate phosphodiesterase gamma-1;^eukaryota; metazoa; chordata; craniata; vertebrata; euteleostomi; mammalia; eutheria; euarchontoglires; glires; rodentia; sciurognathi; muroidea; muridae; murinae; mus; mus	uniref90_upi0002b40d69^upi0002b40d69^q:490-3816,h:23-1107^57.53%id^e:0^.^.	comp60328_c0_seq1|m.2912	421-4272[+]	sp|q62077|plcg1_mouse^q62077^q:31-1280,h:17-1288^45.48%id^e:0^recname: full=1-phosphatidylinositol 4,5-bisphosphate phosphodiesterase gamma-1;^eukaryota; metazoa; chordata; craniata; vertebrata; euteleostomi; mammalia; eutheria; euarchontoglires; glires; rodentia; sciurognathi; muroidea; muridae; murinae; mus; mus	uniref90_upi0002b40d69^upi0002b40d69^q:24-1132,h:23-1107^57.53%id^e:0^.^.	pf09279.6^ef-hand_like^phosphoinositide-specific phospholipase c, efhand-like^241-327^e:5.6e-11`pf00388.14^pi-plc-x^phosphatidylinositol-specific phospholipase c, x domain^330-471^e:2.3e-56`pf00017.19^sh2^sh2 domain^562-643^e:1.3e-23`pf00017.19^sh2^sh2 domain^672-747^e:9.5e-18`pf07653.12^sh3_2^variant sh3 domain^796-849^e:4.3e-05`pf00018.23^sh3_1^sh3 domain^797-843^e:3.4e-11`pf14604.1^sh3_9^varia…	.	.	.	go:0005911^cellular_component^cell-cell junction`go:0008180^cellular_component^cop9 signalosome`go:0005737^cellular_component^cytoplasm`go:0005829^cellular_component^cytosol`go:0030027^cellular_component^lamellipodium`go:0005886^cellular_component^plasma membrane`go:0001726^cellular_component^ruffle`go:0005509^molecular_function^calcium ion binding`go:0035254^molecular_function^glutamate receptor…	go:0005515^molecular_function^protein binding`go:0004435^molecular_function^phosphatidylinositol phospholipase c activity`go:0006629^biological_process^lipid metabolic process`go:0007165^biological_process^signal transduction`go:0035556^biological_process^intracellular signal transduction
comp60328_c0	comp60328_c0_seq2	sp|q62077|plcg1_mouse^q62077^q:291-1226,h:970-1288^44.24%id^e:9e-77^recname: full=1-phosphatidylinositol 4,5-bisphosphate phosphodiesterase gamma-1;^eukaryota; metazoa; chordata; craniata; vertebrata; euteleostomi; mammalia; eutheria; euarchontoglires; glires; rodentia; sciurognathi; muroidea; muridae; murinae; mus; mus	uniref90_t2mh83^t2mh83^q:276-1187,h:755-1071^55.17%id^e:4e-106^subname: full=1-phosphatidylinositol-4,5-bisphosphate phosphodiesterase gamma-1;^eukaryota; metazoa; cnidaria; hydrozoa; hydroida; anthomedusae; hydridae; hydra	comp60328_c0_seq2|m.2913	321-1238[+]	sp|q62077|plcg1_mouse^q62077^q:1-302,h:980-1288^45.34%id^e:9e-81^recname: full=1-phosphatidylinositol 4,5-bisphosphate phosphodiesterase gamma-1;^eukaryota; metazoa; chordata; craniata; vertebrata; euteleostomi; mammalia; eutheria; euarchontoglires; glires; rodentia; sciurognathi; muroidea; muridae; murinae; mus; mus	uniref90_t2mh83^t2mh83^q:1-289,h:780-1071^57.82%id^e:9e-109^subname: full=1-phosphatidylinositol-4,5-bisphosphate phosphodiesterase gamma-1;^eukaryota; metazoa; cnidaria; hydrozoa; hydroida; anthomedusae; hydridae; hydra	pf00387.14^pi-plc-y^phosphatidylinositol-specific phospholipase c, y domain^1-92^e:1.9e-36`pf00168.25^c2^c2 domain^113-198^e:6e-19`pf00168.25^c2^c2 domain^287-297^e:4500	.	.	.	go:0005911^cellular_component^cell-cell junction`go:0008180^cellular_component^cop9 signalosome`go:0005737^cellular_component^cytoplasm`go:0005829^cellular_component^cytosol`go:0030027^cellular_component^lamellipodium`go:0005886^cellular_component^plasma membrane`go:0001726^cellular_component^ruffle`go:0005509^molecular_function^calcium ion binding`go:0035254^molecular_function^glutamate receptor…	go:0004435^molecular_function^phosphatidylinositol phospholipase c activity`go:0006629^biological_process^lipid metabolic process`go:0007165^biological_process^signal transduction`go:0035556^biological_process^intracellular signal transduction`go:0005515^molecular_function^protein binding
comp60391_c0	comp60391_c0_seq1	sp|q9u3s9|nas6_caeel^q9u3s9^q:434-15,h:171-334^35.54%id^e:8e-24^recname: full=zinc metalloproteinase nas-6;^eukaryota; metazoa; ecdysozoa; nematoda; chromadorea; rhabditida; rhabditoidea; rhabditidae; peloderinae; caenorhabditis	uniref90_a7t0s0^a7t0s0^q:434-15,h:120-261^49.31%id^e:8e-38^subname: full=predicted protein;^eukaryota; metazoa; cnidaria; anthozoa; hexacorallia; actiniaria; edwardsiidae; nematostella	comp60391_c0_seq1|m.2939	3-434[-]	sp|q9u3s9|nas6_caeel^q9u3s9^q:1-140,h:171-334^35.54%id^e:7e-24^recname: full=zinc metalloproteinase nas-6;^eukaryota; metazoa; ecdysozoa; nematoda; chromadorea; rhabditida; rhabditoidea; rhabditidae; peloderinae; caenorhabditis	uniref90_a7t0s0^a7t0s0^q:1-140,h:120-261^49.31%id^e:7e-38^subname: full=predicted protein;^eukaryota; metazoa; cnidaria; anthozoa; hexacorallia; actiniaria; edwardsiidae; nematostella	pf01400.19^astacin^astacin (peptidase family m12a)^1-95^e:1.1e-28`pf01549.19^shk^shk domain-like^104-140^e:8e-06	.	.	.	go:0005576^cellular_component^extracellular region`go:0004222^molecular_function^metalloendopeptidase activity`go:0008270^molecular_function^zinc ion binding`go:0043050^biological_process^pharyngeal pumping`go:0060465^biological_process^pharynx development	go:0004222^molecular_function^metalloendopeptidase activity`go:0006508^biological_process^proteolysis
comp60520_c0	comp60520_c0_seq1	.	uniref90_e9rgh6^e9rgh6^q:2-388,h:82-202^40.77%id^e:1e-17^subname: full=toxin;^eukaryota; metazoa; cnidaria; anthozoa; hexacorallia; actiniaria; nynantheae; aliciidae; actineria	comp60520_c0_seq1|m.2977	2-397[+]	.	uniref90_e9rgh6^e9rgh6^q:1-129,h:82-202^40.77%id^e:9e-18^subname: full=toxin;^eukaryota; metazoa; cnidaria; anthozoa; hexacorallia; actiniaria; nynantheae; aliciidae; actineria	.	.	.	.	.	.
comp60544_c0	comp60544_c0_seq1	.	uniref90_upi0002b49639^upi0002b49639^q:589-3084,h:1-848^58.6%id^e:0^.^.`uniref90_upi0002b49639^upi0002b49639^q:370-1683,h:409-852^33.33%id^e:5e-75^.^.	comp60544_c0_seq1|m.2984	295-3093[+]	.	uniref90_upi0002b49639^upi0002b49639^q:99-930,h:1-848^58.6%id^e:0^.^.`uniref90_upi0002b49639^upi0002b49639^q:7-463,h:390-852^33.26%id^e:2e-77^.^.	pf13385.1^laminin_g_3^concanavalin a-like lectin/glucanases superfamily^81-234^e:1.1e-19`pf13385.1^laminin_g_3^concanavalin a-like lectin/glucanases superfamily^295-453^e:9.1e-19`pf13385.1^laminin_g_3^concanavalin a-like lectin/glucanases superfamily^537-707^e:1.1e-20`pf13385.1^laminin_g_3^concanavalin a-like lectin/glucanases superfamily^780-922^e:1.2e-15	sigp:1^16^0.931^yes	.	.	.	.
comp60725_c0	comp60725_c0_seq1	sp|q6ue39|glt13_rat^q6ue39^q:490-729,h:431-510^42.68%id^e:2e-12^recname: full=polypeptide n-acetylgalactosaminyltransferase 13;^eukaryota; metazoa; chordata; craniata; vertebrata; euteleostomi; mammalia; eutheria; euarchontoglires; glires; rodentia; sciurognathi; muroidea; muridae; murinae; rattus	uniref90_a7rj47^a7rj47^q:487-834,h:118-235^37.82%id^e:8e-15^subname: full=predicted protein;^eukaryota; metazoa; cnidaria; anthozoa; hexacorallia; actiniaria; edwardsiidae; nematostella	comp60725_c0_seq1|m.3029	238-837[+]	sp|q6ue39|glt13_rat^q6ue39^q:85-197,h:431-547^39.17%id^e:5e-16^recname: full=polypeptide n-acetylgalactosaminyltransferase 13;^eukaryota; metazoa; chordata; craniata; vertebrata; euteleostomi; mammalia; eutheria; euarchontoglires; glires; rodentia; sciurognathi; muroidea; muridae; murinae; rattus	uniref90_a7rj47^a7rj47^q:84-199,h:118-235^39.83%id^e:4e-20^subname: full=predicted protein;^eukaryota; metazoa; cnidaria; anthozoa; hexacorallia; actiniaria; edwardsiidae; nematostella	pf00652.17^ricin_b_lectin^ricin-type beta-trefoil lectin domain^90-197^e:8.8e-23	.	expaa=20.22^predhel=1^topology=i7-26o	.	go:0000139^cellular_component^golgi membrane`go:0016021^cellular_component^integral component of membrane`go:0046872^molecular_function^metal ion binding`go:0004653^molecular_function^polypeptide n-acetylgalactosaminyltransferase activity`go:0006493^biological_process^protein o-linked glycosylation	.
comp60732_c0	comp60732_c0_seq1	.	.	comp60732_c0_seq1|m.3030	226-555[-]	.	.	.	sigp:1^19^0.742^yes	.	.	.	.
comp60732_c0	comp60732_c0_seq2	.	.	comp60732_c0_seq2|m.3031	219-656[-]	.	.	.	.	.	.	.	.
comp60742_c0	comp60742_c0_seq1	sp|p41384|cks1_patvu^p41384^q:368-156,h:3-73^74.65%id^e:4e-33^recname: full=cyclin-dependent kinases regulatory subunit;^eukaryota; metazoa; lophotrochozoa; mollusca; gastropoda; patellogastropoda; patelloidea; patellidae; patella	uniref90_m4siy4^m4siy4^q:371-144,h:14-89^69.74%id^e:3e-33^.^.	.	.	.	.	.	.	.	.	go:0016538^molecular_function^cyclin-dependent protein serine/threonine kinase regulator activity`go:0007049^biological_process^cell cycle`go:0051301^biological_process^cell division	.
comp60861_c0	comp60861_c0_seq1	.	.	comp60861_c0_seq1|m.3081	207-725[-]	sp|q05722|co9a1_mouse^q05722^q:39-155,h:491-610^50%id^e:6e-13^recname: full=collagen alpha-1(ix) chain;^eukaryota; metazoa; chordata; craniata; vertebrata; euteleostomi; mammalia; eutheria; euarchontoglires; glires; rodentia; sciurognathi; muroidea; muridae; murinae; mus; mus`sp|q05722|co9a1_mouse^q05722^q:47-158,h:526-643^50%id^e:1e-11^recname: full=collagen alpha-1(ix) chain;^eukaryota; metazoa…	uniref90_q17417^q17417^q:45-166,h:151-283^52.94%id^e:2e-19^.^.	.	sigp:1^17^0.691^yes	.	.	go:0005581^cellular_component^collagen trimer`go:0005578^cellular_component^proteinaceous extracellular matrix`go:0046872^molecular_function^metal ion binding`go:0051216^biological_process^cartilage development`go:0003417^biological_process^growth plate cartilage development`go:0001894^biological_process^tissue homeostasis	.
comp60873_c0	comp60873_c0_seq1	sp|p55112|nas4_caeel^p55112^q:48-458,h:59-200^37.76%id^e:6e-24^recname: full=zinc metalloproteinase nas-4;^eukaryota; metazoa; ecdysozoa; nematoda; chromadorea; rhabditida; rhabditoidea; rhabditidae; peloderinae; caenorhabditis	uniref90_a0a069dn72^a0a069dn72^q:60-458,h:51-189^50.7%id^e:2e-33^.^.	comp60873_c0_seq1|m.3085	3-458[+]	sp|p55112|nas4_caeel^p55112^q:18-152,h:61-200^38.3%id^e:5e-24^recname: full=zinc metalloproteinase nas-4;^eukaryota; metazoa; ecdysozoa; nematoda; chromadorea; rhabditida; rhabditoidea; rhabditidae; peloderinae; caenorhabditis	uniref90_a0a069dn72^a0a069dn72^q:20-152,h:51-189^50.7%id^e:1e-33^.^.	pf01400.19^astacin^astacin (peptidase family m12a)^55-152^e:3.7e-33	sigp:1^21^0.873^yes	.	.	go:0005576^cellular_component^extracellular region`go:0004222^molecular_function^metalloendopeptidase activity`go:0008270^molecular_function^zinc ion binding	go:0004222^molecular_function^metalloendopeptidase activity`go:0006508^biological_process^proteolysis
comp60938_c0	comp60938_c0_seq1	sp|p20594|anprb_human^p20594^q:2476-4350,h:447-1039^40.57%id^e:8e-141^recname: full=atrial natriuretic peptide receptor 2;^eukaryota; metazoa; chordata; craniata; vertebrata; euteleostomi; mammalia; eutheria; euarchontoglires; primates; haplorrhini; catarrhini; hominidae; homo	uniref90_upi0002b40df8^upi0002b40df8^q:160-4374,h:32-1432^46.5%id^e:0^.^.	comp60938_c0_seq1|m.3107	85-4389[+]	sp|p20594|anprb_human^p20594^q:798-1422,h:447-1039^40.57%id^e:6e-144^recname: full=atrial natriuretic peptide receptor 2;^eukaryota; metazoa; chordata; craniata; vertebrata; euteleostomi; mammalia; eutheria; euarchontoglires; primates; haplorrhini; catarrhini; hominidae; homo	uniref90_upi0002b40df8^upi0002b40df8^q:26-1430,h:32-1432^46.5%id^e:0^.^.	pf13458.1^peripla_bp_6^periplasmic binding protein^179-524^e:4.6e-09`pf01094.23^anf_receptor^receptor family ligand binding region^185-517^e:2.7e-17`pf07714.12^pkinase_tyr^protein tyrosine kinase^907-1117^e:5e-21`pf00069.20^pkinase^protein kinase domain^909-1168^e:2.1e-28`pf00211.15^guanylate_cyc^adenylate and guanylate cyclase catalytic domain^1236-1420^e:4.7e-61	sigp:1^20^0.906^yes	expaa=49.19^predhel=2^topology=o803-825i923-945o	cog0515^serine threonine protein kinase	go:0016021^cellular_component^integral component of membrane`go:0005886^cellular_component^plasma membrane`go:0005524^molecular_function^atp binding`go:0005525^molecular_function^gtp binding`go:0004383^molecular_function^guanylate cyclase activity`go:0042562^molecular_function^hormone binding`go:0016941^molecular_function^natriuretic peptide receptor activity`go:0017046^molecular_function^peptide…	go:0004672^molecular_function^protein kinase activity`go:0006468^biological_process^protein phosphorylation`go:0005524^molecular_function^atp binding`go:0016849^molecular_function^phosphorus-oxygen lyase activity`go:0009190^biological_process^cyclic nucleotide biosynthetic process`go:0035556^biological_process^intracellular signal transduction
comp60938_c0	comp60938_c0_seq1	sp|p20594|anprb_human^p20594^q:2476-4350,h:447-1039^40.57%id^e:8e-141^recname: full=atrial natriuretic peptide receptor 2;^eukaryota; metazoa; chordata; craniata; vertebrata; euteleostomi; mammalia; eutheria; euarchontoglires; primates; haplorrhini; catarrhini; hominidae; homo	uniref90_upi0002b40df8^upi0002b40df8^q:160-4374,h:32-1432^46.5%id^e:0^.^.	comp60938_c0_seq1|m.3107	85-4389[+]	sp|p20594|anprb_human^p20594^q:798-1422,h:447-1039^40.57%id^e:6e-144^recname: full=atrial natriuretic peptide receptor 2;^eukaryota; metazoa; chordata; craniata; vertebrata; euteleostomi; mammalia; eutheria; euarchontoglires; primates; haplorrhini; catarrhini; hominidae; homo	uniref90_upi0002b40df8^upi0002b40df8^q:26-1430,h:32-1432^46.5%id^e:0^.^.	pf13458.1^peripla_bp_6^periplasmic binding protein^179-524^e:4.6e-09`pf01094.23^anf_receptor^receptor family ligand binding region^185-517^e:2.7e-17`pf07714.12^pkinase_tyr^protein tyrosine kinase^907-1117^e:5e-21`pf00069.20^pkinase^protein kinase domain^909-1168^e:2.1e-28`pf00211.15^guanylate_cyc^adenylate and guanylate cyclase catalytic domain^1236-1420^e:4.7e-61	sigp:1^20^0.906^yes	expaa=49.19^predhel=2^topology=o803-825i923-945o	cog0515^serine threonine protein kinase	go:0016021^cellular_component^integral component of membrane`go:0005886^cellular_component^plasma membrane`go:0005524^molecular_function^atp binding`go:0005525^molecular_function^gtp binding`go:0004383^molecular_function^guanylate cyclase activity`go:0042562^molecular_function^hormone binding`go:0016941^molecular_function^natriuretic peptide receptor activity`go:0017046^molecular_function^peptide…	go:0004672^molecular_function^protein kinase activity`go:0006468^biological_process^protein phosphorylation`go:0005524^molecular_function^atp binding`go:0016849^molecular_function^phosphorus-oxygen lyase activity`go:0009190^biological_process^cyclic nucleotide biosynthetic process`go:0035556^biological_process^intracellular signal transduction
comp60962_c0	comp60962_c0_seq1	sp|p55112|nas4_caeel^p55112^q:494-1168,h:64-289^40.27%id^e:4e-51^recname: full=zinc metalloproteinase nas-4;^eukaryota; metazoa; ecdysozoa; nematoda; chromadorea; rhabditida; rhabditoidea; rhabditidae; peloderinae; caenorhabditis	uniref90_upi0001927568^upi0001927568^q:497-1216,h:60-306^51.42%id^e:3e-76^.^.	comp60962_c0_seq1|m.3113	356-1222[+]	sp|p55112|nas4_caeel^p55112^q:50-271,h:67-289^40.81%id^e:6e-53^recname: full=zinc metalloproteinase nas-4;^eukaryota; metazoa; ecdysozoa; nematoda; chromadorea; rhabditida; rhabditoidea; rhabditidae; peloderinae; caenorhabditis	uniref90_upi0001927568^upi0001927568^q:48-287,h:60-306^51.42%id^e:1e-78^.^.	pf01400.19^astacin^astacin (peptidase family m12a)^86-272^e:1.5e-62	sigp:1^29^0.745^yes	expaa=16.85^predhel=1^topology=i13-32o	.	go:0005576^cellular_component^extracellular region`go:0004222^molecular_function^metalloendopeptidase activity`go:0008270^molecular_function^zinc ion binding	go:0004222^molecular_function^metalloendopeptidase activity`go:0006508^biological_process^proteolysis
comp60963_c0	comp60963_c0_seq1	sp|q86up6|cuzd1_human^q86up6^q:203-973,h:275-522^34.36%id^e:2e-33^recname: full=cub and zona pellucida-like domain-containing protein 1;^eukaryota; metazoa; chordata; craniata; vertebrata; euteleostomi; mammalia; eutheria; euarchontoglires; primates; haplorrhini; catarrhini; hominidae; homo	uniref90_t2m8g9^t2m8g9^q:188-1048,h:1948-2234^43.34%id^e:1e-58^subname: full=oncoprotein-induced transcript 3 protein;^eukaryota; metazoa; cnidaria; hydrozoa; hydroida; anthomedusae; hydridae; hydra	comp60963_c0_seq1|m.3114	2-1255[+]	sp|q86up6|cuzd1_human^q86up6^q:68-324,h:275-522^34.36%id^e:3e-35^recname: full=cub and zona pellucida-like domain-containing protein 1;^eukaryota; metazoa; chordata; craniata; vertebrata; euteleostomi; mammalia; eutheria; euarchontoglires; primates; haplorrhini; catarrhini; hominidae; homo	uniref90_t2m8g9^t2m8g9^q:63-349,h:1948-2234^43.34%id^e:6e-63^subname: full=oncoprotein-induced transcript 3 protein;^eukaryota; metazoa; cnidaria; hydrozoa; hydroida; anthomedusae; hydridae; hydra	pf00100.18^zona_pellucida^zona pellucida-like domain^70-318^e:1.6e-47	.	expaa=22.70^predhel=1^topology=o377-399i	nog123585^adaptor complexes medium subunit family	go:0016021^cellular_component^integral component of membrane`go:0030658^cellular_component^transport vesicle membrane`go:0042589^cellular_component^zymogen granule membrane`go:0007049^biological_process^cell cycle`go:0051301^biological_process^cell division`go:0008283^biological_process^cell proliferation`go:0006931^biological_process^substrate-dependent cell migration, cell attachment to substra…	.
comp60963_c0	comp60963_c0_seq2	sp|q86up6|cuzd1_human^q86up6^q:203-973,h:275-522^34.36%id^e:2e-33^recname: full=cub and zona pellucida-like domain-containing protein 1;^eukaryota; metazoa; chordata; craniata; vertebrata; euteleostomi; mammalia; eutheria; euarchontoglires; primates; haplorrhini; catarrhini; hominidae; homo	uniref90_t2m8g9^t2m8g9^q:188-1048,h:1948-2234^43.34%id^e:1e-58^subname: full=oncoprotein-induced transcript 3 protein;^eukaryota; metazoa; cnidaria; hydrozoa; hydroida; anthomedusae; hydridae; hydra	comp60963_c0_seq2|m.3116	2-1255[+]	sp|q86up6|cuzd1_human^q86up6^q:68-324,h:275-522^34.36%id^e:3e-35^recname: full=cub and zona pellucida-like domain-containing protein 1;^eukaryota; metazoa; chordata; craniata; vertebrata; euteleostomi; mammalia; eutheria; euarchontoglires; primates; haplorrhini; catarrhini; hominidae; homo	uniref90_t2m8g9^t2m8g9^q:63-349,h:1948-2234^43.34%id^e:6e-63^subname: full=oncoprotein-induced transcript 3 protein;^eukaryota; metazoa; cnidaria; hydrozoa; hydroida; anthomedusae; hydridae; hydra	pf00100.18^zona_pellucida^zona pellucida-like domain^70-318^e:1.6e-47	.	expaa=22.70^predhel=1^topology=o377-399i	nog123585^adaptor complexes medium subunit family	go:0016021^cellular_component^integral component of membrane`go:0030658^cellular_component^transport vesicle membrane`go:0042589^cellular_component^zymogen granule membrane`go:0007049^biological_process^cell cycle`go:0051301^biological_process^cell division`go:0008283^biological_process^cell proliferation`go:0006931^biological_process^substrate-dependent cell migration, cell attachment to substra…	.
comp61100_c0	comp61100_c0_seq1	sp|p40313|ctrl_human^p40313^q:146-973,h:24-262^28.67%id^e:8e-21^recname: full=chymotrypsin-like protease ctrl-1;^eukaryota; metazoa; chordata; craniata; vertebrata; euteleostomi; mammalia; eutheria; euarchontoglires; primates; haplorrhini; catarrhini; hominidae; homo	uniref90_c3y7q7^c3y7q7^q:167-973,h:8-243^31.27%id^e:3e-26^subname: full=putative uncharacterized protein;^eukaryota; metazoa; chordata; cephalochordata; branchiostomidae; branchiostoma	comp61100_c0_seq1|m.3189	2-982[+]	sp|q3t0a3|cfad_bovin^q3t0a3^q:25-326,h:6-256^26.14%id^e:1e-21^recname: full=complement factor d;^eukaryota; metazoa; chordata; craniata; vertebrata; euteleostomi; mammalia; eutheria; laurasiatheria; cetartiodactyla; ruminantia; pecora; bovidae; bovinae; bos	uniref90_c3y7q7^c3y7q7^q:56-324,h:8-243^31.27%id^e:1e-26^subname: full=putative uncharacterized protein;^eukaryota; metazoa; chordata; cephalochordata; branchiostomidae; branchiostoma	pf00089.21^trypsin^trypsin^59-319^e:6.9e-36	.	.	.	go:0005576^cellular_component^extracellular region`go:0004252^molecular_function^serine-type endopeptidase activity`go:0006957^biological_process^complement activation, alternative pathway	go:0004252^molecular_function^serine-type endopeptidase activity`go:0006508^biological_process^proteolysis
comp61164_c0	comp61164_c0_seq1	sp|q5rc24|qcr7_ponab^q5rc24^q:547-218,h:1-108^52.73%id^e:1e-29^recname: full=cytochrome b-c1 complex subunit 7;^eukaryota; metazoa; chordata; craniata; vertebrata; euteleostomi; mammalia; eutheria; euarchontoglires; primates; haplorrhini; catarrhini; hominidae; pongo	uniref90_t2mhc5^t2mhc5^q:559-209,h:2-118^58.12%id^e:3e-39^recname: full=cytochrome b-c1 complex subunit 7;^eukaryota; metazoa; cnidaria; hydrozoa; hydroida; anthomedusae; hydridae; hydra	comp61164_c0_seq1|m.3210	206-547[-]	sp|q5rc24|qcr7_ponab^q5rc24^q:1-110,h:1-108^52.73%id^e:1e-30^recname: full=cytochrome b-c1 complex subunit 7;^eukaryota; metazoa; chordata; craniata; vertebrata; euteleostomi; mammalia; eutheria; euarchontoglires; primates; haplorrhini; catarrhini; hominidae; pongo	uniref90_t2mhc5^t2mhc5^q:9-113,h:14-118^62.86%id^e:2e-40^recname: full=cytochrome b-c1 complex subunit 7;^eukaryota; metazoa; cnidaria; hydrozoa; hydroida; anthomedusae; hydridae; hydra	pf02271.11^ucr_14kd^ubiquinol-cytochrome c reductase complex 14kd subunit^10-108^e:6.9e-40	.	.	.	go:0005750^cellular_component^mitochondrial respiratory chain complex iii`go:0006122^biological_process^mitochondrial electron transport, ubiquinol to cytochrome c	go:0006122^biological_process^mitochondrial electron transport, ubiquinol to cytochrome c`go:0005750^cellular_component^mitochondrial respiratory chain complex iii
comp61235_c0	comp61235_c0_seq1	.	uniref90_upi0002b462f6^upi0002b462f6^q:773-1486,h:68-308^35.71%id^e:2e-33^.^.	comp61235_c0_seq1|m.3230	509-1489[+]	.	uniref90_upi0002b462f6^upi0002b462f6^q:8-326,h:4-308^32.54%id^e:2e-38^.^.	pf01549.19^shk^shk domain-like^138-175^e:1.9e-09`pf01549.19^shk^shk domain-like^177-215^e:0.004`pf01549.19^shk^shk domain-like^288-326^e:2e-05	sigp:1^20^0.649^yes	expaa=18.59^predhel=1^topology=i7-26o	.	.	.
comp61242_c0	comp61242_c0_seq1	sp|p22031|leg_helcr^p22031^q:248-523,h:10-102^46.24%id^e:6e-19^recname: full=d-galactoside-specific lectin;^eukaryota; metazoa; echinodermata; eleutherozoa; echinozoa; echinoidea; euechinoidea; echinacea; echinoida; echinometridae; heliocidaris	uniref90_a3e0p7^a3e0p7^q:251-538,h:631-724^50.52%id^e:2e-19^subname: full=rhamnospondin 1;^eukaryota; metazoa; cnidaria; hydrozoa; hydroida; anthomedusae; hydractiniidae; hydractinia	comp61242_c0_seq1|m.3236	179-550[+]	sp|p22031|leg_helcr^p22031^q:24-115,h:10-102^46.24%id^e:6e-20^recname: full=d-galactoside-specific lectin;^eukaryota; metazoa; echinodermata; eleutherozoa; echinozoa; echinoidea; euechinoidea; echinacea; echinoida; echinometridae; heliocidaris	uniref90_a3e0p7^a3e0p7^q:25-120,h:631-724^50.52%id^e:2e-20^subname: full=rhamnospondin 1;^eukaryota; metazoa; cnidaria; hydrozoa; hydroida; anthomedusae; hydractiniidae; hydractinia	pf02140.13^gal_lectin^galactose binding lectin domain^35-115^e:6.2e-22	sigp:1^17^0.883^yes	.	.	go:0005737^cellular_component^cytoplasm`go:0030246^molecular_function^carbohydrate binding	go:0030246^molecular_function^carbohydrate binding
comp61261_c0	comp61261_c0_seq1	.	uniref90_a0a087ulk1^a0a087ulk1^q:258-10,h:6-88^56.63%id^e:4e-11^.^.	.	.	.	.	.	.	.	.	.	.
comp61312_c0	comp61312_c0_seq1	sp|p20004|acon_bovin^p20004^q:212-2458,h:31-779^74.23%id^e:0^recname: full=aconitate hydratase, mitochondrial;^eukaryota; metazoa; chordata; craniata; vertebrata; euteleostomi; mammalia; eutheria; laurasiatheria; cetartiodactyla; ruminantia; pecora; bovidae; bovinae; bos	uniref90_w4xqz8^w4xqz8^q:146-2458,h:11-780^77.3%id^e:0^subname: full=uncharacterized protein;^eukaryota; metazoa; echinodermata; eleutherozoa; echinozoa; echinoidea; euechinoidea; echinacea; echinoida; strongylocentrotidae; strongylocentrotus	comp61312_c0_seq1|m.3254	119-2464[+]	sp|p20004|acon_bovin^p20004^q:32-780,h:31-779^74.23%id^e:0^recname: full=aconitate hydratase, mitochondrial;^eukaryota; metazoa; chordata; craniata; vertebrata; euteleostomi; mammalia; eutheria; laurasiatheria; cetartiodactyla; ruminantia; pecora; bovidae; bovinae; bos	uniref90_w4xqz8^w4xqz8^q:10-780,h:11-780^77.3%id^e:0^subname: full=uncharacterized protein;^eukaryota; metazoa; echinodermata; eleutherozoa; echinozoa; echinoidea; euechinoidea; echinacea; echinoida; strongylocentrotidae; strongylocentrotus	pf00330.15^aconitase^aconitase family (aconitate hydratase)^65-504^e:6.3e-173`pf00694.14^aconitase_c^aconitase c-terminal domain^584-712^e:1.2e-46	.	.	cog1048^aconitate hydratase	go:0005739^cellular_component^mitochondrion`go:0005634^cellular_component^nucleus`go:0051539^molecular_function^4 iron, 4 sulfur cluster binding`go:0003994^molecular_function^aconitate hydratase activity`go:0005506^molecular_function^iron ion binding`go:0006101^biological_process^citrate metabolic process`go:0006099^biological_process^tricarboxylic acid cycle	go:0008152^biological_process^metabolic process
comp61321_c0	comp61321_c0_seq1	sp|p01005|iovo_chick^p01005^q:438-908,h:44-191^31.25%id^e:7e-15^recname: full=ovomucoid;^eukaryota; metazoa; chordata; craniata; vertebrata; euteleostomi; testudines + archosauria group; archosauria; dinosauria; saurischia; theropoda; coelurosauria; aves; neognathae; galliformes; phasianidae; phasianinae; gallus	uniref90_t1g4p1^t1g4p1^q:429-1001,h:2-166^33.85%id^e:1e-23^subname: full=uncharacterized protein;^eukaryota; metazoa; lophotrochozoa; annelida; clitellata; hirudinida; hirudinea; rhynchobdellida; glossiphoniidae; helobdella`uniref90_t1g4p1^t1g4p1^q:336-962,h:28-201^25.24%id^e:7e-14^subname: full=uncharacterized protein;^eukaryota; metazoa; lophotrochozoa; annelida; clitellata; hirudinida; hirudin…	comp61321_c0_seq1|m.3257	345-971[+]	sp|p01005|iovo_chick^p01005^q:32-188,h:44-191^31.25%id^e:1e-16^recname: full=ovomucoid;^eukaryota; metazoa; chordata; craniata; vertebrata; euteleostomi; testudines + archosauria group; archosauria; dinosauria; saurischia; theropoda; coelurosauria; aves; neognathae; galliformes; phasianidae; phasianinae; gallus`sp|p01005|iovo_chick^p01005^q:32-147,h:109-210^29.31%id^e:7e-06^recname: full=ovomucoi…	uniref90_t1g4p1^t1g4p1^q:29-206,h:2-153^34.64%id^e:3e-26^subname: full=uncharacterized protein;^eukaryota; metazoa; lophotrochozoa; annelida; clitellata; hirudinida; hirudinea; rhynchobdellida; glossiphoniidae; helobdella`uniref90_t1g4p1^t1g4p1^q:28-206,h:54-201^27.22%id^e:1e-15^subname: full=uncharacterized protein;^eukaryota; metazoa; lophotrochozoa; annelida; clitellata; hirudinida; hirudinea;…	pf00050.16^kazal_1^kazal-type serine protease inhibitor domain^30-74^e:5.2e-11`pf07648.10^kazal_2^kazal-type serine protease inhibitor domain^34-74^e:3.2e-12`pf00050.16^kazal_1^kazal-type serine protease inhibitor domain^104-147^e:6.5e-11`pf07648.10^kazal_2^kazal-type serine protease inhibitor domain^107-147^e:2.5e-10`pf00050.16^kazal_1^kazal-type serine protease inhibitor domain^166-206^e:1.1e-0…	sigp:1^18^0.83^yes	.	.	go:0005576^cellular_component^extracellular region`go:0043234^cellular_component^protein complex`go:0019863^molecular_function^ige binding`go:0019864^molecular_function^igg binding`go:0004867^molecular_function^serine-type endopeptidase inhibitor activity`go:0010951^biological_process^negative regulation of endopeptidase activity	go:0005515^molecular_function^protein binding
comp61326_c0	comp61326_c0_seq1	sp|p13620|atp5h_bovin^p13620^q:68-499,h:1-144^34.03%id^e:2e-22^recname: full=atp synthase subunit d, mitochondrial;^eukaryota; metazoa; chordata; craniata; vertebrata; euteleostomi; mammalia; eutheria; laurasiatheria; cetartiodactyla; ruminantia; pecora; bovidae; bovinae; bos	uniref90_a7sng9^a7sng9^q:68-535,h:1-156^35.9%id^e:1e-34^subname: full=predicted protein;^eukaryota; metazoa; cnidaria; anthozoa; hexacorallia; actiniaria; edwardsiidae; nematostella	comp61326_c0_seq1|m.3262	2-538[+]	sp|p13620|atp5h_bovin^p13620^q:23-166,h:1-144^34.03%id^e:3e-23^recname: full=atp synthase subunit d, mitochondrial;^eukaryota; metazoa; chordata; craniata; vertebrata; euteleostomi; mammalia; eutheria; laurasiatheria; cetartiodactyla; ruminantia; pecora; bovidae; bovinae; bos	uniref90_a7sng9^a7sng9^q:23-178,h:1-156^35.9%id^e:1e-35^subname: full=predicted protein;^eukaryota; metazoa; cnidaria; anthozoa; hexacorallia; actiniaria; edwardsiidae; nematostella	pf05873.7^mt_atp-synt_d^atp synthase d chain, mitochondrial (atp5h)^24-169^e:9.1e-26	.	.	.	go:0005753^cellular_component^mitochondrial proton-transporting atp synthase complex`go:0000276^cellular_component^mitochondrial proton-transporting atp synthase complex, coupling factor f(o)`go:0015078^molecular_function^hydrogen ion transmembrane transporter activity`go:0015986^biological_process^atp synthesis coupled proton transport	go:0015078^molecular_function^hydrogen ion transmembrane transporter activity`go:0015986^biological_process^atp synthesis coupled proton transport`go:0000276^cellular_component^mitochondrial proton-transporting atp synthase complex, coupling factor f(o)
comp61326_c0	comp61326_c0_seq2	sp|p13620|atp5h_bovin^p13620^q:68-499,h:1-144^34.03%id^e:2e-22^recname: full=atp synthase subunit d, mitochondrial;^eukaryota; metazoa; chordata; craniata; vertebrata; euteleostomi; mammalia; eutheria; laurasiatheria; cetartiodactyla; ruminantia; pecora; bovidae; bovinae; bos	uniref90_a7sng9^a7sng9^q:68-535,h:1-156^35.9%id^e:1e-34^subname: full=predicted protein;^eukaryota; metazoa; cnidaria; anthozoa; hexacorallia; actiniaria; edwardsiidae; nematostella	comp61326_c0_seq2|m.3263	2-538[+]	sp|p13620|atp5h_bovin^p13620^q:23-166,h:1-144^34.03%id^e:3e-23^recname: full=atp synthase subunit d, mitochondrial;^eukaryota; metazoa; chordata; craniata; vertebrata; euteleostomi; mammalia; eutheria; laurasiatheria; cetartiodactyla; ruminantia; pecora; bovidae; bovinae; bos	uniref90_a7sng9^a7sng9^q:23-178,h:1-156^35.9%id^e:1e-35^subname: full=predicted protein;^eukaryota; metazoa; cnidaria; anthozoa; hexacorallia; actiniaria; edwardsiidae; nematostella	pf05873.7^mt_atp-synt_d^atp synthase d chain, mitochondrial (atp5h)^24-169^e:9.1e-26	.	.	.	go:0005753^cellular_component^mitochondrial proton-transporting atp synthase complex`go:0000276^cellular_component^mitochondrial proton-transporting atp synthase complex, coupling factor f(o)`go:0015078^molecular_function^hydrogen ion transmembrane transporter activity`go:0015986^biological_process^atp synthesis coupled proton transport	go:0015078^molecular_function^hydrogen ion transmembrane transporter activity`go:0015986^biological_process^atp synthesis coupled proton transport`go:0000276^cellular_component^mitochondrial proton-transporting atp synthase complex, coupling factor f(o)
comp61400_c0	comp61400_c0_seq1	sp|p10090|white_drome^p10090^q:817-2652,h:63-686^43.79%id^e:3e-169^recname: full=protein white;^eukaryota; metazoa; ecdysozoa; arthropoda; hexapoda; insecta; pterygota; neoptera; endopterygota; diptera; brachycera; muscomorpha; ephydroidea; drosophilidae; drosophila; sophophora	uniref90_upi0002b4c054^upi0002b4c054^q:775-2649,h:10-633^55.57%id^e:0^.^.	comp61400_c0_seq1|m.3312	346-2655[+]	sp|p10090|white_drome^p10090^q:158-769,h:63-686^43.79%id^e:0^recname: full=protein white;^eukaryota; metazoa; ecdysozoa; arthropoda; hexapoda; insecta; pterygota; neoptera; endopterygota; diptera; brachycera; muscomorpha; ephydroidea; drosophilidae; drosophila; sophophora	uniref90_upi0002b4c054^upi0002b4c054^q:144-768,h:10-633^55.57%id^e:0^.^.	pf00005.22^abc_tran^abc transporter^203-354^e:6.1e-21`pf01061.19^abc2_membrane^abc-2 type transporter^493-703^e:1.4e-48	.	expaa=122.89^predhel=5^topology=o545-567i588-610o623-645i652-674o742-764i	cog1131^(abc) transporter	go:0031410^cellular_component^cytoplasmic vesicle`go:0016021^cellular_component^integral component of membrane`go:0005524^molecular_function^atp binding`go:0016887^molecular_function^atpase activity`go:0031409^molecular_function^pigment binding`go:0004888^molecular_function^transmembrane signaling receptor activity`go:0042401^biological_process^cellular biogenic amine biosynthetic process`go:0070…	go:0005524^molecular_function^atp binding`go:0016887^molecular_function^atpase activity`go:0016020^cellular_component^membrane
comp61419_c0	comp61419_c0_seq1	sp|p48052|cbpa2_human^p48052^q:1325-144,h:22-415^37.66%id^e:2e-84^recname: full=carboxypeptidase a2;^eukaryota; metazoa; chordata; craniata; vertebrata; euteleostomi; mammalia; eutheria; euarchontoglires; primates; haplorrhini; catarrhini; hominidae; homo	uniref90_a7rt36^a7rt36^q:1001-141,h:1-285^53.82%id^e:1e-110^subname: full=predicted protein;^eukaryota; metazoa; cnidaria; anthozoa; hexacorallia; actiniaria; edwardsiidae; nematostella	comp61419_c0_seq1|m.3324	138-1391[-]	sp|p48052|cbpa2_human^p48052^q:23-416,h:22-415^37.91%id^e:1e-90^recname: full=carboxypeptidase a2;^eukaryota; metazoa; chordata; craniata; vertebrata; euteleostomi; mammalia; eutheria; euarchontoglires; primates; haplorrhini; catarrhini; hominidae; homo	uniref90_t2m3l7^t2m3l7^q:25-416,h:19-412^46.25%id^e:8e-112^subname: full=carboxypeptidase a4;^eukaryota; metazoa; cnidaria; hydrozoa; hydroida; anthomedusae; hydridae; hydra	pf02244.11^propep_m14^carboxypeptidase activation peptide^29-103^e:3.1e-18`pf00246.19^peptidase_m14^zinc carboxypeptidase^130-405^e:3.3e-79	sigp:1^19^0.822^yes	.	cog2866^carboxy-peptidase	go:0005576^cellular_component^extracellular region`go:0004180^molecular_function^carboxypeptidase activity`go:0004181^molecular_function^metallocarboxypeptidase activity`go:0008270^molecular_function^zinc ion binding`go:0007039^biological_process^vacuolar protein catabolic process	go:0004180^molecular_function^carboxypeptidase activity`go:0006508^biological_process^proteolysis`go:0004181^molecular_function^metallocarboxypeptidase activity`go:0008270^molecular_function^zinc ion binding
comp61456_c0	comp61456_c0_seq1	sp|q9pvw8|sal_silas^q9pvw8^q:1234-521,h:73-308^36.99%id^e:4e-32^recname: full=rhamnose-binding lectin;^eukaryota; metazoa; chordata; craniata; vertebrata; euteleostomi; actinopterygii; neopterygii; teleostei; ostariophysi; siluriformes; siluridae; silurus`sp|q9pvw8|sal_silas^q9pvw8^q:1057-233,h:34-307^30.9%id^e:4e-27^recname: full=rhamnose-binding lectin;^eukaryota; metazoa; chordata; craniata; v…	uniref90_upi0002b47d2e^upi0002b47d2e^q:2035-230,h:5-608^40.52%id^e:2e-129^.^.`uniref90_upi0002b47d2e^upi0002b47d2e^q:1384-233,h:325-703^39.43%id^e:9e-64^.^.	comp61456_c0_seq1|m.3334	227-2056[-]	sp|q9pvw8|sal_silas^q9pvw8^q:247-512,h:43-308^35.51%id^e:1e-32^recname: full=rhamnose-binding lectin;^eukaryota; metazoa; chordata; craniata; vertebrata; euteleostomi; actinopterygii; neopterygii; teleostei; ostariophysi; siluriformes; siluridae; silurus`sp|q9pvw8|sal_silas^q9pvw8^q:228-415,h:121-308^41.33%id^e:2e-28^recname: full=rhamnose-binding lectin;^eukaryota; metazoa; chordata; craniata; v…	uniref90_upi0002b47d2e^upi0002b47d2e^q:8-609,h:5-608^40.52%id^e:8e-131^.^.`uniref90_upi0002b47d2e^upi0002b47d2e^q:225-608,h:325-703^39.43%id^e:1e-64^.^.	pf00090.14^tsp_1^thrombospondin type 1 domain^169-221^e:9e-11`pf02140.13^gal_lectin^galactose binding lectin domain^239-317^e:3.8e-22`pf02140.13^gal_lectin^galactose binding lectin domain^336-414^e:6.8e-24`pf02140.13^gal_lectin^galactose binding lectin domain^433-511^e:1.6e-20`pf02140.13^gal_lectin^galactose binding lectin domain^530-608^e:7.8e-22	sigp:1^21^0.881^yes	.	.	go:0005576^cellular_component^extracellular region`go:0030246^molecular_function^carbohydrate binding	go:0030246^molecular_function^carbohydrate binding
comp61469_c0	comp61469_c0_seq1	sp|o64411|pao_maize^o64411^q:1439-144,h:37-493^33.19%id^e:2e-71^recname: full=polyamine oxidase;^eukaryota; viridiplantae; streptophyta; embryophyta; tracheophyta; spermatophyta; magnoliophyta; liliopsida; poales; poaceae; pacmad clade; panicoideae; andropogoneae; zea	uniref90_upi0001924c6a^upi0001924c6a^q:1439-102,h:27-467^39.6%id^e:1e-101^.^.	comp61469_c0_seq1|m.3343	99-1541[-]	sp|o64411|pao_maize^o64411^q:33-466,h:35-493^33.26%id^e:6e-73^recname: full=polyamine oxidase;^eukaryota; viridiplantae; streptophyta; embryophyta; tracheophyta; spermatophyta; magnoliophyta; liliopsida; poales; poaceae; pacmad clade; panicoideae; andropogoneae; zea	uniref90_upi0001924c6a^upi0001924c6a^q:9-480,h:3-467^38.78%id^e:7e-106^.^.	pf13450.1^nad_binding_8^nad(p)-binding rossmann-like domain^35-100^e:1.4e-10`pf01593.19^amino_oxidase^flavin containing amine oxidoreductase^41-455^e:8.5e-55	sigp:1^25^0.788^yes	expaa=26.05^predhel=1^topology=i7-29o	.	go:0050660^molecular_function^flavin adenine dinucleotide binding`go:0052898^molecular_function^n1-acetylspermidine:oxygen oxidoreductase (propane-1,3-diamine-forming) activity`go:0052893^molecular_function^n1-acetylspermine:oxygen oxidoreductase (propane-1,3-diamine-forming) activity`go:0052897^molecular_function^n8-acetylspermidine:oxygen oxidoreductase (propane-1,3-diamine-forming) activity`go…	go:0016491^molecular_function^oxidoreductase activity`go:0055114^biological_process^oxidation-reduction process
comp61544_c0	comp61544_c0_seq3	sp|q3umf9|faxc_mouse^q3umf9^q:648-283,h:94-216^46.34%id^e:3e-32^recname: full=failed axon connections homolog;^eukaryota; metazoa; chordata; craniata; vertebrata; euteleostomi; mammalia; eutheria; euarchontoglires; glires; rodentia; sciurognathi; muroidea; muridae; murinae; mus; mus	uniref90_b3s3f6^b3s3f6^q:630-298,h:9-119^55.86%id^e:6e-33^subname: full=putative uncharacterized protein;^eukaryota; metazoa; placozoa; trichoplax	comp61544_c0_seq3|m.3368	280-753[-]	sp|q3umf9|faxc_mouse^q3umf9^q:36-157,h:94-216^46.34%id^e:6e-34^recname: full=failed axon connections homolog;^eukaryota; metazoa; chordata; craniata; vertebrata; euteleostomi; mammalia; eutheria; euarchontoglires; glires; rodentia; sciurognathi; muroidea; muridae; murinae; mus; mus	uniref90_b3s3f6^b3s3f6^q:42-152,h:9-119^55.86%id^e:2e-34^subname: full=putative uncharacterized protein;^eukaryota; metazoa; placozoa; trichoplax	.	.	.	.	go:0016021^cellular_component^integral component of membrane	.
comp61557_c0	comp61557_c0_seq1	sp|p19378|hsp7c_crigr^p19378^q:2-595,h:283-480^84.85%id^e:6e-107^recname: full=heat shock cognate 71 kda protein;^eukaryota; metazoa; chordata; craniata; vertebrata; euteleostomi; mammalia; eutheria; euarchontoglires; glires; rodentia; sciurognathi; muroidea; cricetidae; cricetinae; cricetulus	uniref90_i7g9f8^i7g9f8^q:2-595,h:77-274^85.35%id^e:2e-108^subname: full=macaca fascicularis brain cdna clone: qora-11684, similar to human heat shock 70kda protein 8 (hspa8), transcript variant1, mrna, refseq: nm_006597.3;^eukaryota; metazoa; chordata; craniata; vertebrata; euteleostomi; mammalia; eutheria; euarchontoglires; primates; haplorrhini; catarrhini; cercopithecidae; cercopithecinae; mac…	comp61557_c0_seq1|m.3372	2-595[+]	sp|q71u34|hsp7c_sagoe^q71u34^q:1-198,h:283-480^84.85%id^e:8e-117^recname: full=heat shock cognate 71 kda protein;^eukaryota; metazoa; chordata; craniata; vertebrata; euteleostomi; mammalia; eutheria; euarchontoglires; primates; haplorrhini; platyrrhini; cebidae; callitrichinae; saguinus	uniref90_i7g9f8^i7g9f8^q:1-198,h:77-274^85.35%id^e:1e-118^subname: full=macaca fascicularis brain cdna clone: qora-11684, similar to human heat shock 70kda protein 8 (hspa8), transcript variant1, mrna, refseq: nm_006597.3;^eukaryota; metazoa; chordata; craniata; vertebrata; euteleostomi; mammalia; eutheria; euarchontoglires; primates; haplorrhini; catarrhini; cercopithecidae; cercopithecinae; mac…	pf00012.15^hsp70^hsp70 protein^2-198^e:4e-84	.	.	.	go:0042470^cellular_component^melanosome`go:0005886^cellular_component^plasma membrane`go:0005524^molecular_function^atp binding	.
comp61557_c0	comp61557_c0_seq2	sp|p11503|hsp70_oncvo^p11503^q:1-576,h:46-237^77.6%id^e:2e-97^recname: full=heat shock 70 kda protein;^eukaryota; metazoa; ecdysozoa; nematoda; chromadorea; spirurida; filarioidea; onchocercidae; onchocerca	uniref90_i7g9f8^i7g9f8^q:1-576,h:83-274^80.21%id^e:6e-98^subname: full=macaca fascicularis brain cdna clone: qora-11684, similar to human heat shock 70kda protein 8 (hspa8), transcript variant1, mrna, refseq: nm_006597.3;^eukaryota; metazoa; chordata; craniata; vertebrata; euteleostomi; mammalia; eutheria; euarchontoglires; primates; haplorrhini; catarrhini; cercopithecidae; cercopithecinae; maca…	comp61557_c0_seq2|m.3373	1-576[+]	sp|p11503|hsp70_oncvo^p11503^q:1-192,h:46-237^77.6%id^e:3e-107^recname: full=heat shock 70 kda protein;^eukaryota; metazoa; ecdysozoa; nematoda; chromadorea; spirurida; filarioidea; onchocercidae; onchocerca	uniref90_i7g9f8^i7g9f8^q:1-192,h:83-274^80.21%id^e:5e-108^subname: full=macaca fascicularis brain cdna clone: qora-11684, similar to human heat shock 70kda protein 8 (hspa8), transcript variant1, mrna, refseq: nm_006597.3;^eukaryota; metazoa; chordata; craniata; vertebrata; euteleostomi; mammalia; eutheria; euarchontoglires; primates; haplorrhini; catarrhini; cercopithecidae; cercopithecinae; mac…	pf00012.15^hsp70^hsp70 protein^2-192^e:2e-81	.	.	.	go:0005524^molecular_function^atp binding`go:0006950^biological_process^response to stress	.
comp61557_c0	comp61557_c0_seq3	sp|p19378|hsp7c_crigr^p19378^q:2-610,h:283-485^90.15%id^e:3e-109^recname: full=heat shock cognate 71 kda protein;^eukaryota; metazoa; chordata; craniata; vertebrata; euteleostomi; mammalia; eutheria; euarchontoglires; glires; rodentia; sciurognathi; muroidea; cricetidae; cricetinae; cricetulus	uniref90_i7g9f8^i7g9f8^q:2-610,h:77-279^90.64%id^e:2e-110^subname: full=macaca fascicularis brain cdna clone: qora-11684, similar to human heat shock 70kda protein 8 (hspa8), transcript variant1, mrna, refseq: nm_006597.3;^eukaryota; metazoa; chordata; craniata; vertebrata; euteleostomi; mammalia; eutheria; euarchontoglires; primates; haplorrhini; catarrhini; cercopithecidae; cercopithecinae; mac…	comp61557_c0_seq3|m.3374	2-610[+]	sp|p11503|hsp70_oncvo^p11503^q:1-203,h:40-242^87.19%id^e:4e-129^recname: full=heat shock 70 kda protein;^eukaryota; metazoa; ecdysozoa; nematoda; chromadorea; spirurida; filarioidea; onchocercidae; onchocerca	uniref90_i7g9f8^i7g9f8^q:1-203,h:77-279^90.64%id^e:1e-130^subname: full=macaca fascicularis brain cdna clone: qora-11684, similar to human heat shock 70kda protein 8 (hspa8), transcript variant1, mrna, refseq: nm_006597.3;^eukaryota; metazoa; chordata; craniata; vertebrata; euteleostomi; mammalia; eutheria; euarchontoglires; primates; haplorrhini; catarrhini; cercopithecidae; cercopithecinae; mac…	pf00012.15^hsp70^hsp70 protein^2-203^e:4.2e-92	.	.	.	go:0005524^molecular_function^atp binding`go:0006950^biological_process^response to stress	.
comp61582_c0	comp61582_c0_seq1	sp|q5fwy5|aip_rat^q5fwy5^q:1443-490,h:12-328^46.25%id^e:1e-91^recname: full=ah receptor-interacting protein;^eukaryota; metazoa; chordata; craniata; vertebrata; euteleostomi; mammalia; eutheria; euarchontoglires; glires; rodentia; sciurognathi; muroidea; muridae; murinae; rattus	uniref90_a7s4k2^a7s4k2^q:1440-487,h:8-325^54.55%id^e:6e-109^subname: full=predicted protein;^eukaryota; metazoa; cnidaria; anthozoa; hexacorallia; actiniaria; edwardsiidae; nematostella	comp61582_c0_seq1|m.3383	484-1527[-]	sp|q5fwy5|aip_rat^q5fwy5^q:29-347,h:12-329^46.11%id^e:3e-102^recname: full=ah receptor-interacting protein;^eukaryota; metazoa; chordata; craniata; vertebrata; euteleostomi; mammalia; eutheria; euarchontoglires; glires; rodentia; sciurognathi; muroidea; muridae; murinae; rattus	uniref90_a7s4k2^a7s4k2^q:30-347,h:8-325^54.55%id^e:1e-121^subname: full=predicted protein;^eukaryota; metazoa; cnidaria; anthozoa; hexacorallia; actiniaria; edwardsiidae; nematostella	pf00254.23^fkbp_c^fkbp-type peptidyl-prolyl cis-trans isomerase^45-172^e:7.2e-10`pf13414.1^tpr_11^tpr repeat^199-279^e:8.7e-08`pf07719.12^tpr_2^tetratricopeptide repeat^199-224^e:0.00086`pf00515.23^tpr_1^tetratricopeptide repeat^199-224^e:0.00014`pf13414.1^tpr_11^tpr repeat^262-314^e:2.4e-06`pf00515.23^tpr_1^tetratricopeptide repeat^283-315^e:0.0026`pf07719.12^tpr_2^tetratricopeptide repeat^284-3…	.	.	.	go:0005829^cellular_component^cytosol`go:0005634^cellular_component^nucleus`go:0005886^cellular_component^plasma membrane`go:0005515^molecular_function^protein binding`go:0003712^molecular_function^transcription cofactor activity`go:0051082^molecular_function^unfolded protein binding`go:0051344^biological_process^negative regulation of cyclic-nucleotide phosphodiesterase activity`go:0022417^biolo…	go:0006457^biological_process^protein folding`go:0005515^molecular_function^protein binding
comp61645_c0	comp61645_c0_seq1	sp|d4ac13|lgr5_rat^d4ac13^q:3855-1324,h:67-839^28.94%id^e:5e-102^recname: full=leucine-rich repeat-containing g-protein coupled receptor 5;^eukaryota; metazoa; chordata; craniata; vertebrata; euteleostomi; mammalia; eutheria; euarchontoglires; glires; rodentia; sciurognathi; muroidea; muridae; murinae; rattus`sp|d4ac13|lgr5_rat^d4ac13^q:4308-3055,h:34-452^33.57%id^e:2e-49^recname: full=leucine-ri…	uniref90_t2m5p3^t2m5p3^q:4092-1186,h:50-990^36.64%id^e:0^subname: full=leucine-rich repeat-containing g-protein coupled receptor 4;^eukaryota; metazoa; cnidaria; hydrozoa; hydroida; anthomedusae; hydridae; hydra`uniref90_t2m5p3^t2m5p3^q:4128-3055,h:136-555^24.7%id^e:1e-14^subname: full=leucine-rich repeat-containing g-protein coupled receptor 4;^eukaryota; metazoa; cnidaria; hydrozoa; hydroida; a…	comp61645_c0_seq1|m.3392	1087-4476[-]	sp|d4ac13|lgr5_rat^d4ac13^q:208-1051,h:67-839^28.94%id^e:2e-104^recname: full=leucine-rich repeat-containing g-protein coupled receptor 5;^eukaryota; metazoa; chordata; craniata; vertebrata; euteleostomi; mammalia; eutheria; euarchontoglires; glires; rodentia; sciurognathi; muroidea; muridae; murinae; rattus`sp|d4ac13|lgr5_rat^d4ac13^q:57-474,h:34-452^33.57%id^e:2e-52^recname: full=leucine-rich r…	uniref90_t2m5p3^t2m5p3^q:129-1097,h:50-990^36.64%id^e:0^subname: full=leucine-rich repeat-containing g-protein coupled receptor 4;^eukaryota; metazoa; cnidaria; hydrozoa; hydroida; anthomedusae; hydridae; hydra`uniref90_t2m5p3^t2m5p3^q:85-474,h:104-555^24.5%id^e:2e-17^subname: full=leucine-rich repeat-containing g-protein coupled receptor 4;^eukaryota; metazoa; cnidaria; hydrozoa; hydroida; antho…	pf01462.13^lrrnt^leucine rich repeat n-terminal domain^56-82^e:5.1e-07`pf13306.1^lrr_5^leucine rich repeats (6 copies)^87-204^e:1.2e-06`pf13855.1^lrr_8^leucine rich repeat^91-149^e:2.4e-08`pf13504.1^lrr_7^leucine rich repeat^92-102^e:1000`pf13504.1^lrr_7^leucine rich repeat^113-127^e:35`pf00560.28^lrr_1^leucine rich repeat^139-158^e:0.95`pf13504.1^lrr_7^leucine rich repeat^139-153^e:74`pf13306.1^…	.	expaa=184.88^predhel=7^topology=o760-782i795-817o837-856i877-899o934-956i980-1002o1017-1036i	.	go:0005794^cellular_component^golgi apparatus`go:0005887^cellular_component^integral component of plasma membrane`go:0032588^cellular_component^trans-golgi network membrane`go:0004888^molecular_function^transmembrane signaling receptor activity`go:0007186^biological_process^g-protein coupled receptor signaling pathway`go:0048839^biological_process^inner ear development`go:0090263^biological_proce…	go:0005515^molecular_function^protein binding`go:0004930^molecular_function^g-protein coupled receptor activity`go:0007186^biological_process^g-protein coupled receptor signaling pathway`go:0016021^cellular_component^integral component of membrane
comp61645_c0	comp61645_c0_seq1	sp|d4ac13|lgr5_rat^d4ac13^q:3855-1324,h:67-839^28.94%id^e:5e-102^recname: full=leucine-rich repeat-containing g-protein coupled receptor 5;^eukaryota; metazoa; chordata; craniata; vertebrata; euteleostomi; mammalia; eutheria; euarchontoglires; glires; rodentia; sciurognathi; muroidea; muridae; murinae; rattus`sp|d4ac13|lgr5_rat^d4ac13^q:4308-3055,h:34-452^33.57%id^e:2e-49^recname: full=leucine-ri…	uniref90_t2m5p3^t2m5p3^q:4092-1186,h:50-990^36.64%id^e:0^subname: full=leucine-rich repeat-containing g-protein coupled receptor 4;^eukaryota; metazoa; cnidaria; hydrozoa; hydroida; anthomedusae; hydridae; hydra`uniref90_t2m5p3^t2m5p3^q:4128-3055,h:136-555^24.7%id^e:1e-14^subname: full=leucine-rich repeat-containing g-protein coupled receptor 4;^eukaryota; metazoa; cnidaria; hydrozoa; hydroida; a…	comp61645_c0_seq1|m.3394	705-1124[+]	.	.	.	.	.	.	.	.
comp61675_c0	comp61675_c0_seq1	sp|q15147|plcb4_human^q15147^q:616-1668,h:11-364^43.5%id^e:3e-94^recname: full=1-phosphatidylinositol 4,5-bisphosphate phosphodiesterase beta-4;^eukaryota; metazoa; chordata; craniata; vertebrata; euteleostomi; mammalia; eutheria; euarchontoglires; primates; haplorrhini; catarrhini; hominidae; homo	uniref90_a7s279^a7s279^q:622-1668,h:12-368^46.22%id^e:2e-97^subname: full=predicted protein;^eukaryota; metazoa; cnidaria; anthozoa; hexacorallia; actiniaria; edwardsiidae; nematostella	comp61675_c0_seq1|m.3400	514-1671[+]	sp|q15147|plcb4_human^q15147^q:35-385,h:11-364^43.5%id^e:2e-96^recname: full=1-phosphatidylinositol 4,5-bisphosphate phosphodiesterase beta-4;^eukaryota; metazoa; chordata; craniata; vertebrata; euteleostomi; mammalia; eutheria; euarchontoglires; primates; haplorrhini; catarrhini; hominidae; homo	uniref90_a7s279^a7s279^q:37-385,h:12-368^46.22%id^e:1e-99^subname: full=predicted protein;^eukaryota; metazoa; cnidaria; anthozoa; hexacorallia; actiniaria; edwardsiidae; nematostella	pf09279.6^ef-hand_like^phosphoinositide-specific phospholipase c, efhand-like^242-331^e:2.4e-20`pf00388.14^pi-plc-x^phosphatidylinositol-specific phospholipase c, x domain^336-385^e:2.2e-25	.	.	nog149692^	go:0005829^cellular_component^cytosol`go:0030425^cellular_component^dendrite`go:0005634^cellular_component^nucleus`go:0014069^cellular_component^postsynaptic density`go:0005790^cellular_component^smooth endoplasmic reticulum`go:0005509^molecular_function^calcium ion binding`go:0004435^molecular_function^phosphatidylinositol phospholipase c activity`go:0004629^molecular_function^phospholipase c ac…	.
comp61754_c0	comp61754_c0_seq1	sp|q9h4g4|gapr1_human^q9h4g4^q:207-611,h:12-152^45.77%id^e:7e-30^recname: full=golgi-associated plant pathogenesis-related protein 1;^eukaryota; metazoa; chordata; craniata; vertebrata; euteleostomi; mammalia; eutheria; euarchontoglires; primates; haplorrhini; catarrhini; hominidae; homo	uniref90_b3g471^b3g471^q:204-605,h:46-186^56.03%id^e:2e-40^subname: full=cysteine-rich secretory protein-2-like protein;^eukaryota; metazoa; lophotrochozoa; rotifera; bdelloidea; adinetida; adinetidae; adineta	comp61754_c0_seq1|m.3445	135-752[+]	sp|q9h4g4|gapr1_human^q9h4g4^q:25-159,h:12-152^45.77%id^e:1e-30^recname: full=golgi-associated plant pathogenesis-related protein 1;^eukaryota; metazoa; chordata; craniata; vertebrata; euteleostomi; mammalia; eutheria; euarchontoglires; primates; haplorrhini; catarrhini; hominidae; homo	uniref90_b3g471^b3g471^q:24-157,h:46-186^56.03%id^e:2e-41^subname: full=cysteine-rich secretory protein-2-like protein;^eukaryota; metazoa; lophotrochozoa; rotifera; bdelloidea; adinetida; adinetidae; adineta	pf00188.21^cap^cysteine-rich secretory protein family^27-137^e:6.4e-23`pf01549.19^shk^shk domain-like^172-204^e:1.6e-05	sigp:1^19^0.784^yes	.	cog2340^scp-like extracellular	go:0070062^cellular_component^extracellular vesicular exosome`go:0000139^cellular_component^golgi membrane`go:0042803^molecular_function^protein homodimerization activity`go:0010634^biological_process^positive regulation of epithelial cell migration`go:0010718^biological_process^positive regulation of epithelial to mesenchymal transition`go:0070374^biological_process^positive regulation of erk1 a…	.
comp61816_c0	comp61816_c0_seq1	sp|q9d2e1|tssk3_mouse^q9d2e1^q:174-950,h:4-265^42.97%id^e:1e-66^recname: full=testis-specific serine/threonine-protein kinase 3;^eukaryota; metazoa; chordata; craniata; vertebrata; euteleostomi; mammalia; eutheria; euarchontoglires; glires; rodentia; sciurognathi; muroidea; muridae; murinae; mus; mus	uniref90_a7rkt6^a7rkt6^q:171-947,h:1-258^50.19%id^e:1e-82^subname: full=predicted protein;^eukaryota; metazoa; cnidaria; anthozoa; hexacorallia; actiniaria; edwardsiidae; nematostella	comp61816_c0_seq1|m.3470	99-1811[+]	sp|q9d2e1|tssk3_mouse^q9d2e1^q:26-284,h:4-265^42.97%id^e:3e-68^recname: full=testis-specific serine/threonine-protein kinase 3;^eukaryota; metazoa; chordata; craniata; vertebrata; euteleostomi; mammalia; eutheria; euarchontoglires; glires; rodentia; sciurognathi; muroidea; muridae; murinae; mus; mus	uniref90_a7rkt6^a7rkt6^q:25-283,h:1-258^50.19%id^e:2e-84^subname: full=predicted protein;^eukaryota; metazoa; cnidaria; anthozoa; hexacorallia; actiniaria; edwardsiidae; nematostella	pf07714.12^pkinase_tyr^protein tyrosine kinase^32-277^e:4.3e-41`pf00069.20^pkinase^protein kinase domain^33-284^e:3.4e-72`pf14531.1^kinase-like^kinase-like^127-232^e:6.5e-06	.	.	cog0515^serine threonine protein kinase	go:0005622^cellular_component^intracellular`go:0005524^molecular_function^atp binding`go:0000287^molecular_function^magnesium ion binding`go:0004674^molecular_function^protein serine/threonine kinase activity`go:0035556^biological_process^intracellular signal transduction`go:0007275^biological_process^multicellular organismal development`go:0006468^biological_process^protein phosphorylation`go:00…	go:0004672^molecular_function^protein kinase activity`go:0006468^biological_process^protein phosphorylation`go:0005524^molecular_function^atp binding
comp61871_c0	comp61871_c0_seq1	sp|q9esd1|prss8_mouse^q9esd1^q:897-61,h:44-322^37.28%id^e:2e-53^recname: full=prostasin;^eukaryota; metazoa; chordata; craniata; vertebrata; euteleostomi; mammalia; eutheria; euarchontoglires; glires; rodentia; sciurognathi; muroidea; muridae; murinae; mus; mus	uniref90_t2maq0^t2maq0^q:1086-166,h:41-354^54.14%id^e:9e-121^subname: full=transmembrane protease serine 6;^eukaryota; metazoa; cnidaria; hydrozoa; hydroida; anthomedusae; hydridae; hydra	comp61871_c0_seq1|m.3486	154-1338[-]	sp|q2kj63|klkb1_bovin^q2kj63^q:146-384,h:389-622^44.17%id^e:3e-54^recname: full=plasma kallikrein;^eukaryota; metazoa; chordata; craniata; vertebrata; euteleostomi; mammalia; eutheria; laurasiatheria; cetartiodactyla; ruminantia; pecora; bovidae; bovinae; bos	uniref90_t2maq0^t2maq0^q:85-391,h:41-354^54.29%id^e:9e-125^subname: full=transmembrane protease serine 6;^eukaryota; metazoa; cnidaria; hydrozoa; hydroida; anthomedusae; hydridae; hydra	pf01549.19^shk^shk domain-like^24-62^e:8.4e-08`pf01549.19^shk^shk domain-like^74-108^e:1.3e-06`pf00089.21^trypsin^trypsin^149-384^e:1.5e-68	sigp:1^21^0.721^yes	.	cog5640^protease	go:0005615^cellular_component^extracellular space`go:0004252^molecular_function^serine-type endopeptidase activity`go:0007596^biological_process^blood coagulation`go:0042730^biological_process^fibrinolysis`go:0006954^biological_process^inflammatory response`go:0031639^biological_process^plasminogen activation`go:0051919^biological_process^positive regulation of fibrinolysis	go:0004252^molecular_function^serine-type endopeptidase activity`go:0006508^biological_process^proteolysis
comp61896_c0	comp61896_c0_seq1	sp|q16543|cdc37_human^q16543^q:1589-537,h:1-350^57.39%id^e:8e-113^recname: full=hsp90 co-chaperone cdc37;^eukaryota; metazoa; chordata; craniata; vertebrata; euteleostomi; mammalia; eutheria; euarchontoglires; primates; haplorrhini; catarrhini; hominidae; homo	uniref90_t2mcb8^t2mcb8^q:1589-555,h:1-344^64.45%id^e:1e-134^subname: full=hsp90 co-chaperone cdc37;^eukaryota; metazoa; cnidaria; hydrozoa; hydroida; anthomedusae; hydridae; hydra	comp61896_c0_seq1|m.3495	441-1589[-]	sp|q16543|cdc37_human^q16543^q:1-360,h:1-358^57.06%id^e:2e-132^recname: full=hsp90 co-chaperone cdc37;^eukaryota; metazoa; chordata; craniata; vertebrata; euteleostomi; mammalia; eutheria; euarchontoglires; primates; haplorrhini; catarrhini; hominidae; homo	uniref90_t2mcb8^t2mcb8^q:1-345,h:1-344^64.45%id^e:3e-151^subname: full=hsp90 co-chaperone cdc37;^eukaryota; metazoa; cnidaria; hydrozoa; hydroida; anthomedusae; hydridae; hydra	pf03234.9^cdc37_n^cdc37 n terminal kinase binding^1-74^e:2.4e-26`pf08565.6^cdc37_m^cdc37 hsp90 binding domain^99-283^e:6.3e-38`pf08564.5^cdc37_c^cdc37 c terminal domain^287-373^e:4.3e-25	.	.	.	go:0005737^cellular_component^cytoplasm`go:0005829^cellular_component^cytosol`go:0070062^cellular_component^extracellular vesicular exosome`go:0043234^cellular_component^protein complex`go:0032587^cellular_component^ruffle membrane`go:0031072^molecular_function^heat shock protein binding`go:0005515^molecular_function^protein binding`go:0051082^molecular_function^unfolded protein binding`go:000660…	go:0019901^molecular_function^protein kinase binding
comp61896_c0	comp61896_c0_seq4	.	.	.	.	.	.	.	.	.	.	.	.
comp61896_c0	comp61896_c0_seq5	sp|q16543|cdc37_human^q16543^q:1572-520,h:1-350^57.39%id^e:7e-113^recname: full=hsp90 co-chaperone cdc37;^eukaryota; metazoa; chordata; craniata; vertebrata; euteleostomi; mammalia; eutheria; euarchontoglires; primates; haplorrhini; catarrhini; hominidae; homo	uniref90_t2mcb8^t2mcb8^q:1572-538,h:1-344^64.45%id^e:9e-135^subname: full=hsp90 co-chaperone cdc37;^eukaryota; metazoa; cnidaria; hydrozoa; hydroida; anthomedusae; hydridae; hydra	comp61896_c0_seq5|m.3496	424-1572[-]	sp|q16543|cdc37_human^q16543^q:1-360,h:1-358^57.06%id^e:2e-132^recname: full=hsp90 co-chaperone cdc37;^eukaryota; metazoa; chordata; craniata; vertebrata; euteleostomi; mammalia; eutheria; euarchontoglires; primates; haplorrhini; catarrhini; hominidae; homo	uniref90_t2mcb8^t2mcb8^q:1-345,h:1-344^64.45%id^e:3e-151^subname: full=hsp90 co-chaperone cdc37;^eukaryota; metazoa; cnidaria; hydrozoa; hydroida; anthomedusae; hydridae; hydra	pf03234.9^cdc37_n^cdc37 n terminal kinase binding^1-74^e:2.4e-26`pf08565.6^cdc37_m^cdc37 hsp90 binding domain^99-283^e:6.3e-38`pf08564.5^cdc37_c^cdc37 c terminal domain^287-373^e:4.3e-25	.	.	.	go:0005737^cellular_component^cytoplasm`go:0005829^cellular_component^cytosol`go:0070062^cellular_component^extracellular vesicular exosome`go:0043234^cellular_component^protein complex`go:0032587^cellular_component^ruffle membrane`go:0031072^molecular_function^heat shock protein binding`go:0005515^molecular_function^protein binding`go:0051082^molecular_function^unfolded protein binding`go:000660…	go:0019901^molecular_function^protein kinase binding
comp61936_c0	comp61936_c0_seq1	sp|p24367|ppib_chick^p24367^q:158-682,h:33-207^72%id^e:8e-75^recname: full=peptidyl-prolyl cis-trans isomerase b;^eukaryota; metazoa; chordata; craniata; vertebrata; euteleostomi; testudines + archosauria group; archosauria; dinosauria; saurischia; theropoda; coelurosauria; aves; neognathae; galliformes; phasianidae; phasianinae; gallus	uniref90_upi0002b42fd5^upi0002b42fd5^q:74-694,h:2-201^67.15%id^e:5e-81^.^.	comp61936_c0_seq1|m.3514	80-697[+]	sp|p24367|ppib_chick^p24367^q:27-201,h:33-207^72%id^e:2e-86^recname: full=peptidyl-prolyl cis-trans isomerase b;^eukaryota; metazoa; chordata; craniata; vertebrata; euteleostomi; testudines + archosauria group; archosauria; dinosauria; saurischia; theropoda; coelurosauria; aves; neognathae; galliformes; phasianidae; phasianinae; gallus	uniref90_upi0002b42fd5^upi0002b42fd5^q:2-205,h:5-201^67.65%id^e:2e-93^.^.	pf00160.16^pro_isomerase^cyclophilin type peptidyl-prolyl cis-trans isomerase/cld^34-188^e:2e-47	sigp:1^18^0.51^yes	.	cog0652^ppiases accelerate the folding of proteins	go:0005788^cellular_component^endoplasmic reticulum lumen`go:0032991^cellular_component^macromolecular complex`go:0042277^molecular_function^peptide binding`go:0003755^molecular_function^peptidyl-prolyl cis-trans isomerase activity`go:0032403^molecular_function^protein complex binding`go:0061077^biological_process^chaperone-mediated protein folding`go:0000413^biological_process^protein peptidyl-p…	go:0003755^molecular_function^peptidyl-prolyl cis-trans isomerase activity`go:0006457^biological_process^protein folding
comp62035_c0	comp62035_c0_seq1	sp|b8v7s0|cpp1_acrmi^b8v7s0^q:854-159,h:15-256^41.06%id^e:3e-46^.^.	uniref90_q8i9p4^q8i9p4^q:1019-150,h:7-297^51.19%id^e:3e-95^subname: full=serine protease 1;^eukaryota; metazoa; cnidaria; scyphozoa; semaeostomeae; ulmaridae; aurelia	comp62035_c0_seq1|m.3554	138-1070[-]	sp|b8v7s0|cpp1_acrmi^b8v7s0^q:73-304,h:15-256^41.06%id^e:6e-47^.^.	uniref90_q8i9p4^q8i9p4^q:18-307,h:7-297^51.19%id^e:6e-98^subname: full=serine protease 1;^eukaryota; metazoa; cnidaria; scyphozoa; semaeostomeae; ulmaridae; aurelia	pf01549.19^shk^shk domain-like^22-54^e:0.0062`pf00089.21^trypsin^trypsin^83-304^e:1.4e-60`pf09342.6^duf1986^domain of unknown function (duf1986)^93-207^e:4.4e-06	sigp:1^20^0.792^yes	.	.	.	go:0004252^molecular_function^serine-type endopeptidase activity`go:0006508^biological_process^proteolysis
comp62043_c0	comp62043_c0_seq1	.	uniref90_upi0001924704^upi0001924704^q:8-319,h:230-333^27.88%id^e:4e-08^.^.	comp62043_c0_seq1|m.3561	2-598[+]	.	uniref90_upi0001924704^upi0001924704^q:3-111,h:230-338^27.52%id^e:1e-08^.^.	.	.	.	.	.	.
comp62064_c0	comp62064_c0_seq1	sp|q1rp79|pa2b1_vipni^q1rp79^q:341-685,h:13-125^41.03%id^e:4e-17^recname: full=basic phospholipase a2 chain hdp-1p;^eukaryota; metazoa; chordata; craniata; vertebrata; euteleostomi; lepidosauria; squamata; bifurcata; unidentata; episquamata; toxicofera; serpentes; colubroidea; viperidae; viperinae; vipera	uniref90_upi0002b46b9e^upi0002b46b9e^q:302-706,h:3-135^38.24%id^e:3e-21^.^.	comp62064_c0_seq1|m.3563	284-724[+]	sp|q1rp79|pa2b1_vipni^q1rp79^q:20-134,h:13-125^41.03%id^e:2e-18^recname: full=basic phospholipase a2 chain hdp-1p;^eukaryota; metazoa; chordata; craniata; vertebrata; euteleostomi; lepidosauria; squamata; bifurcata; unidentata; episquamata; toxicofera; serpentes; colubroidea; viperidae; viperinae; vipera	uniref90_upi0002b46b9e^upi0002b46b9e^q:7-141,h:3-135^38.24%id^e:8e-23^.^.	pf00068.14^phospholip_a2_1^phospholipase a2^40-141^e:4.2e-20	sigp:1^23^0.687^yes	.	.	go:0072556^cellular_component^other organism presynaptic membrane`go:0005509^molecular_function^calcium ion binding`go:0004623^molecular_function^phospholipase a2 activity`go:0016042^biological_process^lipid catabolic process`go:0006644^biological_process^phospholipid metabolic process	.
comp62064_c0	comp62064_c0_seq2	sp|q1rp79|pa2b1_vipni^q1rp79^q:252-596,h:13-125^41.03%id^e:3e-17^recname: full=basic phospholipase a2 chain hdp-1p;^eukaryota; metazoa; chordata; craniata; vertebrata; euteleostomi; lepidosauria; squamata; bifurcata; unidentata; episquamata; toxicofera; serpentes; colubroidea; viperidae; viperinae; vipera	uniref90_upi0002b46b9e^upi0002b46b9e^q:213-617,h:3-135^38.24%id^e:2e-21^.^.	comp62064_c0_seq2|m.3564	195-635[+]	sp|q1rp79|pa2b1_vipni^q1rp79^q:20-134,h:13-125^41.03%id^e:2e-18^recname: full=basic phospholipase a2 chain hdp-1p;^eukaryota; metazoa; chordata; craniata; vertebrata; euteleostomi; lepidosauria; squamata; bifurcata; unidentata; episquamata; toxicofera; serpentes; colubroidea; viperidae; viperinae; vipera	uniref90_upi0002b46b9e^upi0002b46b9e^q:7-141,h:3-135^38.24%id^e:8e-23^.^.	pf00068.14^phospholip_a2_1^phospholipase a2^40-141^e:4.2e-20	sigp:1^23^0.687^yes	.	.	go:0072556^cellular_component^other organism presynaptic membrane`go:0005509^molecular_function^calcium ion binding`go:0004623^molecular_function^phospholipase a2 activity`go:0016042^biological_process^lipid catabolic process`go:0006644^biological_process^phospholipid metabolic process	.
comp62064_c0	comp62064_c0_seq3	sp|q1rp79|pa2b1_vipni^q1rp79^q:183-527,h:13-125^41.03%id^e:3e-17^recname: full=basic phospholipase a2 chain hdp-1p;^eukaryota; metazoa; chordata; craniata; vertebrata; euteleostomi; lepidosauria; squamata; bifurcata; unidentata; episquamata; toxicofera; serpentes; colubroidea; viperidae; viperinae; vipera	uniref90_upi0002b46b9e^upi0002b46b9e^q:144-548,h:3-135^38.24%id^e:1e-21^.^.	comp62064_c0_seq3|m.3565	126-566[+]	sp|q1rp79|pa2b1_vipni^q1rp79^q:20-134,h:13-125^41.03%id^e:2e-18^recname: full=basic phospholipase a2 chain hdp-1p;^eukaryota; metazoa; chordata; craniata; vertebrata; euteleostomi; lepidosauria; squamata; bifurcata; unidentata; episquamata; toxicofera; serpentes; colubroidea; viperidae; viperinae; vipera	uniref90_upi0002b46b9e^upi0002b46b9e^q:7-141,h:3-135^38.24%id^e:8e-23^.^.	pf00068.14^phospholip_a2_1^phospholipase a2^40-141^e:4.2e-20	sigp:1^23^0.687^yes	.	.	go:0072556^cellular_component^other organism presynaptic membrane`go:0005509^molecular_function^calcium ion binding`go:0004623^molecular_function^phospholipase a2 activity`go:0016042^biological_process^lipid catabolic process`go:0006644^biological_process^phospholipid metabolic process	.
comp62074_c0	comp62074_c0_seq1	sp|p55115|nas15_caeel^p55115^q:92-886,h:79-385^38.26%id^e:1e-55^recname: full=zinc metalloproteinase nas-15;^eukaryota; metazoa; ecdysozoa; nematoda; chromadorea; rhabditida; rhabditoidea; rhabditidae; peloderinae; caenorhabditis	uniref90_a7t0s0^a7t0s0^q:95-889,h:1-259^54.1%id^e:2e-88^subname: full=predicted protein;^eukaryota; metazoa; cnidaria; anthozoa; hexacorallia; actiniaria; edwardsiidae; nematostella	comp62074_c0_seq1|m.3567	41-904[+]	sp|p55115|nas15_caeel^p55115^q:12-282,h:73-385^38.8%id^e:2e-57^recname: full=zinc metalloproteinase nas-15;^eukaryota; metazoa; ecdysozoa; nematoda; chromadorea; rhabditida; rhabditoidea; rhabditidae; peloderinae; caenorhabditis	uniref90_a7t0s0^a7t0s0^q:19-283,h:1-259^54.1%id^e:4e-91^subname: full=predicted protein;^eukaryota; metazoa; cnidaria; anthozoa; hexacorallia; actiniaria; edwardsiidae; nematostella	pf01400.19^astacin^astacin (peptidase family m12a)^49-236^e:2.1e-72`pf01549.19^shk^shk domain-like^248-283^e:1.1e-06	sigp:1^16^0.815^yes	.	.	go:0005576^cellular_component^extracellular region`go:0004222^molecular_function^metalloendopeptidase activity`go:0008270^molecular_function^zinc ion binding	go:0004222^molecular_function^metalloendopeptidase activity`go:0006508^biological_process^proteolysis
comp62074_c0	comp62074_c0_seq2	sp|p55115|nas15_caeel^p55115^q:168-878,h:118-385^39.34%id^e:7e-55^recname: full=zinc metalloproteinase nas-15;^eukaryota; metazoa; ecdysozoa; nematoda; chromadorea; rhabditida; rhabditoidea; rhabditidae; peloderinae; caenorhabditis	uniref90_a7t0s0^a7t0s0^q:183-881,h:31-259^52.99%id^e:2e-74^subname: full=predicted protein;^eukaryota; metazoa; cnidaria; anthozoa; hexacorallia; actiniaria; edwardsiidae; nematostella	comp62074_c0_seq2|m.3568	363-896[+]	sp|p55115|nas15_caeel^p55115^q:5-172,h:187-385^41.58%id^e:4e-42^recname: full=zinc metalloproteinase nas-15;^eukaryota; metazoa; ecdysozoa; nematoda; chromadorea; rhabditida; rhabditoidea; rhabditidae; peloderinae; caenorhabditis	uniref90_a7t0s0^a7t0s0^q:5-173,h:93-259^59.41%id^e:8e-64^subname: full=predicted protein;^eukaryota; metazoa; cnidaria; anthozoa; hexacorallia; actiniaria; edwardsiidae; nematostella	pf01400.19^astacin^astacin (peptidase family m12a)^5-126^e:1.7e-50`pf01549.19^shk^shk domain-like^138-173^e:5.2e-07	.	.	.	go:0005576^cellular_component^extracellular region`go:0004222^molecular_function^metalloendopeptidase activity`go:0008270^molecular_function^zinc ion binding	go:0004222^molecular_function^metalloendopeptidase activity`go:0006508^biological_process^proteolysis
comp62074_c0	comp62074_c0_seq2	sp|p55115|nas15_caeel^p55115^q:168-878,h:118-385^39.34%id^e:7e-55^recname: full=zinc metalloproteinase nas-15;^eukaryota; metazoa; ecdysozoa; nematoda; chromadorea; rhabditida; rhabditoidea; rhabditidae; peloderinae; caenorhabditis	uniref90_a7t0s0^a7t0s0^q:183-881,h:31-259^52.99%id^e:2e-74^subname: full=predicted protein;^eukaryota; metazoa; cnidaria; anthozoa; hexacorallia; actiniaria; edwardsiidae; nematostella	comp62074_c0_seq2|m.3569	9-356[-]	.	.	.	.	.	.	.	.
comp62074_c0	comp62074_c0_seq3	sp|p55112|nas4_caeel^p55112^q:177-731,h:102-287^44.92%id^e:7e-49^recname: full=zinc metalloproteinase nas-4;^eukaryota; metazoa; ecdysozoa; nematoda; chromadorea; rhabditida; rhabditoidea; rhabditidae; peloderinae; caenorhabditis	uniref90_a7t0s0^a7t0s0^q:183-875,h:31-259^50.64%id^e:6e-65^subname: full=predicted protein;^eukaryota; metazoa; cnidaria; anthozoa; hexacorallia; actiniaria; edwardsiidae; nematostella	comp62074_c0_seq3|m.3570	363-890[+]	sp|p55112|nas4_caeel^p55112^q:5-130,h:169-294^50.79%id^e:4e-38^recname: full=zinc metalloproteinase nas-4;^eukaryota; metazoa; ecdysozoa; nematoda; chromadorea; rhabditida; rhabditoidea; rhabditidae; peloderinae; caenorhabditis	uniref90_a7t0s0^a7t0s0^q:5-171,h:93-259^57.99%id^e:3e-59^subname: full=predicted protein;^eukaryota; metazoa; cnidaria; anthozoa; hexacorallia; actiniaria; edwardsiidae; nematostella	pf01400.19^astacin^astacin (peptidase family m12a)^5-126^e:8.6e-50`pf01549.19^shk^shk domain-like^136-171^e:4e-07	.	.	.	go:0005576^cellular_component^extracellular region`go:0004222^molecular_function^metalloendopeptidase activity`go:0008270^molecular_function^zinc ion binding	go:0004222^molecular_function^metalloendopeptidase activity`go:0006508^biological_process^proteolysis
comp62074_c0	comp62074_c0_seq3	sp|p55112|nas4_caeel^p55112^q:177-731,h:102-287^44.92%id^e:7e-49^recname: full=zinc metalloproteinase nas-4;^eukaryota; metazoa; ecdysozoa; nematoda; chromadorea; rhabditida; rhabditoidea; rhabditidae; peloderinae; caenorhabditis	uniref90_a7t0s0^a7t0s0^q:183-875,h:31-259^50.64%id^e:6e-65^subname: full=predicted protein;^eukaryota; metazoa; cnidaria; anthozoa; hexacorallia; actiniaria; edwardsiidae; nematostella	comp62074_c0_seq3|m.3571	9-356[-]	.	.	.	.	.	.	.	.
comp62074_c0	comp62074_c0_seq4	sp|p55112|nas4_caeel^p55112^q:104-739,h:74-287^43.26%id^e:5e-53^recname: full=zinc metalloproteinase nas-4;^eukaryota; metazoa; ecdysozoa; nematoda; chromadorea; rhabditida; rhabditoidea; rhabditidae; peloderinae; caenorhabditis	uniref90_a7t0s0^a7t0s0^q:95-883,h:1-259^52.06%id^e:5e-79^subname: full=predicted protein;^eukaryota; metazoa; cnidaria; anthozoa; hexacorallia; actiniaria; edwardsiidae; nematostella	comp62074_c0_seq4|m.3573	41-898[+]	sp|p55112|nas4_caeel^p55112^q:22-240,h:74-294^43.69%id^e:1e-56^recname: full=zinc metalloproteinase nas-4;^eukaryota; metazoa; ecdysozoa; nematoda; chromadorea; rhabditida; rhabditoidea; rhabditidae; peloderinae; caenorhabditis	uniref90_a7t0s0^a7t0s0^q:19-281,h:1-259^53.18%id^e:1e-86^subname: full=predicted protein;^eukaryota; metazoa; cnidaria; anthozoa; hexacorallia; actiniaria; edwardsiidae; nematostella	pf01400.19^astacin^astacin (peptidase family m12a)^49-236^e:6.5e-72`pf01549.19^shk^shk domain-like^246-281^e:8.4e-07	sigp:1^16^0.815^yes	.	.	go:0005576^cellular_component^extracellular region`go:0004222^molecular_function^metalloendopeptidase activity`go:0008270^molecular_function^zinc ion binding	go:0004222^molecular_function^metalloendopeptidase activity`go:0006508^biological_process^proteolysis
comp62118_c0	comp62118_c0_seq1	.	.	comp62118_c0_seq1|m.3588	1-300[-]	.	.	.	sigp:1^19^0.906^yes	.	.	.	.
comp62118_c0	comp62118_c0_seq2	.	.	.	.	.	.	.	.	.	.	.	.
comp62118_c0	comp62118_c0_seq3	.	.	.	.	.	.	.	.	.	.	.	.
comp62190_c0	comp62190_c0_seq1	sp|q8te57|ats16_human^q8te57^q:512-796,h:585-681^38.38%id^e:3e-12^recname: full=a disintegrin and metalloproteinase with thrombospondin motifs 16;^eukaryota; metazoa; chordata; craniata; vertebrata; euteleostomi; mammalia; eutheria; euarchontoglires; primates; haplorrhini; catarrhini; hominidae; homo	uniref90_upi0002b4d35b^upi0002b4d35b^q:50-1210,h:993-1355^29.9%id^e:1e-38^.^.	comp62190_c0_seq1|m.3620	47-1228[+]	sp|q8te57|ats16_human^q8te57^q:156-250,h:585-681^38.38%id^e:2e-12^recname: full=a disintegrin and metalloproteinase with thrombospondin motifs 16;^eukaryota; metazoa; chordata; craniata; vertebrata; euteleostomi; mammalia; eutheria; euarchontoglires; primates; haplorrhini; catarrhini; hominidae; homo	uniref90_upi0002b4d35b^upi0002b4d35b^q:2-388,h:993-1355^29.9%id^e:5e-39^.^.	pf00090.14^tsp_1^thrombospondin type 1 domain^161-213^e:1.3e-11	sigp:1^26^0.687^yes	.	.	go:0005578^cellular_component^proteinaceous extracellular matrix`go:0004222^molecular_function^metalloendopeptidase activity`go:0008270^molecular_function^zinc ion binding	.
comp62218_c0	comp62218_c0_seq1	sp|p27093|inhbb_chick^p27093^q:2391-1477,h:58-391^28.37%id^e:2e-26^recname: full=inhibin beta b chain;^eukaryota; metazoa; chordata; craniata; vertebrata; euteleostomi; testudines + archosauria group; archosauria; dinosauria; saurischia; theropoda; coelurosauria; aves; neognathae; galliformes; phasianidae; phasianinae; gallus	uniref90_d1lwv4^d1lwv4^q:2388-1477,h:178-494^33.83%id^e:7e-39^subname: full=activin-like protein;^eukaryota; metazoa; hemichordata; enteropneusta; harrimaniidae; saccoglossus	comp62218_c0_seq1|m.3629	1471-2613[-]	sp|p27093|inhbb_chick^p27093^q:75-379,h:58-391^28.65%id^e:7e-31^recname: full=inhibin beta b chain;^eukaryota; metazoa; chordata; craniata; vertebrata; euteleostomi; testudines + archosauria group; archosauria; dinosauria; saurischia; theropoda; coelurosauria; aves; neognathae; galliformes; phasianidae; phasianinae; gallus	uniref90_d1lwv4^d1lwv4^q:76-379,h:178-494^34.43%id^e:2e-46^subname: full=activin-like protein;^eukaryota; metazoa; hemichordata; enteropneusta; harrimaniidae; saccoglossus	pf00688.13^tgfb_propeptide^tgf-beta propeptide^70-232^e:1.6e-06`pf00019.15^tgf_beta^transforming growth factor beta like domain^284-378^e:5.3e-24	.	.	.	go:0005576^cellular_component^extracellular region`go:0048471^cellular_component^perinuclear region of cytoplasm`go:0042803^molecular_function^protein homodimerization activity`go:0032924^biological_process^activin receptor signaling pathway`go:0032869^biological_process^cellular response to insulin stimulus`go:0044320^biological_process^cellular response to leptin stimulus`go:0009267^biological_…	go:0008083^molecular_function^growth factor activity`go:0040007^biological_process^growth
comp62218_c0	comp62218_c0_seq2	sp|p27093|inhbb_chick^p27093^q:2380-1466,h:58-391^28.37%id^e:2e-26^recname: full=inhibin beta b chain;^eukaryota; metazoa; chordata; craniata; vertebrata; euteleostomi; testudines + archosauria group; archosauria; dinosauria; saurischia; theropoda; coelurosauria; aves; neognathae; galliformes; phasianidae; phasianinae; gallus	uniref90_d1lwv4^d1lwv4^q:2377-1466,h:178-494^33.83%id^e:7e-39^subname: full=activin-like protein;^eukaryota; metazoa; hemichordata; enteropneusta; harrimaniidae; saccoglossus	comp62218_c0_seq2|m.3630	1460-2602[-]	sp|p27093|inhbb_chick^p27093^q:75-379,h:58-391^28.65%id^e:7e-31^recname: full=inhibin beta b chain;^eukaryota; metazoa; chordata; craniata; vertebrata; euteleostomi; testudines + archosauria group; archosauria; dinosauria; saurischia; theropoda; coelurosauria; aves; neognathae; galliformes; phasianidae; phasianinae; gallus	uniref90_d1lwv4^d1lwv4^q:76-379,h:178-494^34.43%id^e:2e-46^subname: full=activin-like protein;^eukaryota; metazoa; hemichordata; enteropneusta; harrimaniidae; saccoglossus	pf00688.13^tgfb_propeptide^tgf-beta propeptide^70-232^e:1.6e-06`pf00019.15^tgf_beta^transforming growth factor beta like domain^284-378^e:5.3e-24	.	.	.	go:0005576^cellular_component^extracellular region`go:0048471^cellular_component^perinuclear region of cytoplasm`go:0042803^molecular_function^protein homodimerization activity`go:0032924^biological_process^activin receptor signaling pathway`go:0032869^biological_process^cellular response to insulin stimulus`go:0044320^biological_process^cellular response to leptin stimulus`go:0009267^biological_…	go:0008083^molecular_function^growth factor activity`go:0040007^biological_process^growth
comp62360_c0	comp62360_c0_seq1	sp|q0v7m1|kpsh1_bovin^q0v7m1^q:2918-2091,h:85-360^60.51%id^e:3e-116^recname: full=serine/threonine-protein kinase h1;^eukaryota; metazoa; chordata; craniata; vertebrata; euteleostomi; mammalia; eutheria; laurasiatheria; cetartiodactyla; ruminantia; pecora; bovidae; bovinae; bos	uniref90_k1pxr2^k1pxr2^q:2918-2076,h:64-341^61.92%id^e:8e-116^.^.	comp62360_c0_seq1|m.3674	483-3062[-]	sp|q4kty1|kpsh1_pinfu^q4kty1^q:43-359,h:61-381^56.79%id^e:2e-121^recname: full=serine/threonine-protein kinase h1 homolog;^eukaryota; metazoa; lophotrochozoa; mollusca; bivalvia; pteriomorphia; pterioida; pterioidea; pteriidae; pinctada	uniref90_k1pxr2^k1pxr2^q:1-359,h:1-378^53.14%id^e:3e-125^.^.	pf00069.20^pkinase^protein kinase domain^62-319^e:4.7e-69`pf07714.12^pkinase_tyr^protein tyrosine kinase^65-309^e:1.3e-32	.	.	.	go:0005524^molecular_function^atp binding`go:0004674^molecular_function^protein serine/threonine kinase activity	go:0004672^molecular_function^protein kinase activity`go:0005524^molecular_function^atp binding`go:0006468^biological_process^protein phosphorylation
comp62377_c0	comp62377_c0_seq1	sp|p22907|hem3_mouse^p22907^q:231-1235,h:22-357^52.66%id^e:1e-107^recname: full=porphobilinogen deaminase;^eukaryota; metazoa; chordata; craniata; vertebrata; euteleostomi; mammalia; eutheria; euarchontoglires; glires; rodentia; sciurognathi; muroidea; muridae; murinae; mus; mus	uniref90_t2mhp2^t2mhp2^q:210-1268,h:25-380^52.81%id^e:8e-121^subname: full=porphobilinogen deaminase;^eukaryota; metazoa; cnidaria; hydrozoa; hydroida; anthomedusae; hydridae; hydra	comp62377_c0_seq1|m.3685	210-1280[+]	sp|p22907|hem3_mouse^p22907^q:8-342,h:22-357^52.66%id^e:1e-113^recname: full=porphobilinogen deaminase;^eukaryota; metazoa; chordata; craniata; vertebrata; euteleostomi; mammalia; eutheria; euarchontoglires; glires; rodentia; sciurognathi; muroidea; muridae; murinae; mus; mus	uniref90_t2mhp2^t2mhp2^q:1-353,h:25-380^52.81%id^e:8e-127^subname: full=porphobilinogen deaminase;^eukaryota; metazoa; cnidaria; hydrozoa; hydroida; anthomedusae; hydridae; hydra	pf01379.15^porphobil_deam^porphobilinogen deaminase, dipyromethane cofactor binding domain^8-221^e:4.6e-85`pf03900.10^porphobil_deamc^porphobilinogen deaminase, c-terminal domain^231-283^e:1.8e-17	.	.	cog0181^tetrapolymerization of the monopyrrole pbg into the hydroxymethylbilane pre-uroporphyrinogen in several discrete steps (by similarity)	go:0004418^molecular_function^hydroxymethylbilane synthase activity`go:0018160^biological_process^peptidyl-pyrromethane cofactor linkage`go:0006782^biological_process^protoporphyrinogen ix biosynthetic process	go:0004418^molecular_function^hydroxymethylbilane synthase activity`go:0033014^biological_process^tetrapyrrole biosynthetic process
comp62385_c0	comp62385_c0_seq1	sp|q9be97|arnt_bovin^q9be97^q:3843-2605,h:42-470^52.44%id^e:6e-134^recname: full=aryl hydrocarbon receptor nuclear translocator;^eukaryota; metazoa; chordata; craniata; vertebrata; euteleostomi; mammalia; eutheria; laurasiatheria; cetartiodactyla; ruminantia; pecora; bovidae; bovinae; bos	uniref90_upi0002b4283c^upi0002b4283c^q:3750-2488,h:70-483^56.34%id^e:2e-148^.^.	comp62385_c0_seq1|m.3688	1603-3900[-]	sp|q9be97|arnt_bovin^q9be97^q:20-430,h:42-468^52.68%id^e:2e-146^recname: full=aryl hydrocarbon receptor nuclear translocator;^eukaryota; metazoa; chordata; craniata; vertebrata; euteleostomi; mammalia; eutheria; laurasiatheria; cetartiodactyla; ruminantia; pecora; bovidae; bovinae; bos	uniref90_upi0002b4283c^upi0002b4283c^q:51-471,h:70-483^56.18%id^e:1e-162^.^.	pf00010.21^hlh^helix-loop-helix dna-binding domain^60-111^e:7.9e-16`pf00989.19^pas^pas fold^135-199^e:3.3e-08`pf00989.19^pas^pas fold^316-405^e:1.8e-07`pf14598.1^pas_11^pas domain^324-429^e:4.2e-18`pf13426.1^pas_9^pas domain^330-422^e:1.7e-08`pf08447.6^pas_3^pas fold^337-422^e:1.2e-15	.	.	.	go:0005737^cellular_component^cytoplasm`go:0005634^cellular_component^nucleus`go:0005667^cellular_component^transcription factor complex`go:0003677^molecular_function^dna binding`go:0003700^molecular_function^sequence-specific dna binding transcription factor activity`go:0004871^molecular_function^signal transducer activity`go:0006351^biological_process^transcription, dna-templated	go:0046983^molecular_function^protein dimerization activity`go:0006355^biological_process^regulation of transcription, dna-templated`go:0004871^molecular_function^signal transducer activity`go:0007165^biological_process^signal transduction`go:0005515^molecular_function^protein binding
comp62385_c0	comp62385_c0_seq2	sp|q9be97|arnt_bovin^q9be97^q:3906-2668,h:42-470^52.44%id^e:1e-133^recname: full=aryl hydrocarbon receptor nuclear translocator;^eukaryota; metazoa; chordata; craniata; vertebrata; euteleostomi; mammalia; eutheria; laurasiatheria; cetartiodactyla; ruminantia; pecora; bovidae; bovinae; bos	uniref90_upi0002b4283c^upi0002b4283c^q:3813-2551,h:70-483^56.34%id^e:3e-148^.^.	comp62385_c0_seq2|m.3690	1603-3963[-]	sp|q9be97|arnt_bovin^q9be97^q:20-430,h:42-468^52.68%id^e:4e-146^recname: full=aryl hydrocarbon receptor nuclear translocator;^eukaryota; metazoa; chordata; craniata; vertebrata; euteleostomi; mammalia; eutheria; laurasiatheria; cetartiodactyla; ruminantia; pecora; bovidae; bovinae; bos	uniref90_upi0002b4283c^upi0002b4283c^q:51-471,h:70-483^56.18%id^e:2e-162^.^.	pf00010.21^hlh^helix-loop-helix dna-binding domain^60-111^e:8.2e-16`pf00989.19^pas^pas fold^135-199^e:3.4e-08`pf00989.19^pas^pas fold^316-405^e:1.9e-07`pf14598.1^pas_11^pas domain^324-429^e:4.3e-18`pf13426.1^pas_9^pas domain^330-422^e:1.7e-08`pf08447.6^pas_3^pas fold^337-422^e:1.2e-15	.	.	.	go:0005737^cellular_component^cytoplasm`go:0005634^cellular_component^nucleus`go:0005667^cellular_component^transcription factor complex`go:0003677^molecular_function^dna binding`go:0003700^molecular_function^sequence-specific dna binding transcription factor activity`go:0004871^molecular_function^signal transducer activity`go:0006351^biological_process^transcription, dna-templated	go:0046983^molecular_function^protein dimerization activity`go:0006355^biological_process^regulation of transcription, dna-templated`go:0004871^molecular_function^signal transducer activity`go:0007165^biological_process^signal transduction`go:0005515^molecular_function^protein binding
comp62417_c0	comp62417_c0_seq1	sp|q62725|nfyc_rat^q62725^q:157-513,h:11-129^79.83%id^e:3e-63^recname: full=nuclear transcription factor y subunit gamma;^eukaryota; metazoa; chordata; craniata; vertebrata; euteleostomi; mammalia; eutheria; euarchontoglires; glires; rodentia; sciurognathi; muroidea; muridae; murinae; rattus	uniref90_v9kql7^v9kql7^q:160-513,h:18-135^83.9%id^e:2e-63^.^.	comp62417_c0_seq1|m.3709	124-741[+]	sp|q5ra23|nfyc_ponab^q5ra23^q:12-203,h:11-202^60.51%id^e:2e-68^recname: full=nuclear transcription factor y subunit gamma;^eukaryota; metazoa; chordata; craniata; vertebrata; euteleostomi; mammalia; eutheria; euarchontoglires; primates; haplorrhini; catarrhini; hominidae; pongo	uniref90_v9kql7^v9kql7^q:12-148,h:17-156^76.43%id^e:2e-68^.^.	pf00125.19^histone^core histone h2a/h2b/h3/h4^39-106^e:7.3e-13`pf00808.18^cbfd_nfyb_hmf^histone-like transcription factor (cbf/nf-y) and archaeal histone^43-106^e:1.5e-21	.	.	.	go:0016602^cellular_component^ccaat-binding factor complex`go:0043565^molecular_function^sequence-specific dna binding`go:0003700^molecular_function^sequence-specific dna binding transcription factor activity`go:0006351^biological_process^transcription, dna-templated	go:0003677^molecular_function^dna binding`go:0043565^molecular_function^sequence-specific dna binding`go:0005622^cellular_component^intracellular
comp62435_c0	comp62435_c0_seq1	sp|p82971|pa2_bomte^p82971^q:451-657,h:30-99^40%id^e:3e-12^recname: full=phospholipase a2;^eukaryota; metazoa; ecdysozoa; arthropoda; hexapoda; insecta; pterygota; neoptera; endopterygota; hymenoptera; apocrita; aculeata; apoidea; apidae; bombus; bombus	uniref90_upi0002b484dd^upi0002b484dd^q:229-657,h:372-499^39.16%id^e:3e-21^.^.	comp62435_c0_seq1|m.3716	139-1839[+]	sp|p82971|pa2_bomte^p82971^q:105-173,h:30-99^40%id^e:9e-13^recname: full=phospholipase a2;^eukaryota; metazoa; ecdysozoa; arthropoda; hexapoda; insecta; pterygota; neoptera; endopterygota; hymenoptera; apocrita; aculeata; apoidea; apidae; bombus; bombus	uniref90_upi0002b484dd^upi0002b484dd^q:30-173,h:371-499^38.89%id^e:3e-22^.^.	pf05826.7^phospholip_a2_2^phospholipase a2^102-174^e:1.5e-18	sigp:1^19^0.733^yes	.	.	go:0005576^cellular_component^extracellular region`go:0005509^molecular_function^calcium ion binding`go:0004623^molecular_function^phospholipase a2 activity`go:0016042^biological_process^lipid catabolic process`go:0006644^biological_process^phospholipid metabolic process	go:0004623^molecular_function^phospholipase a2 activity`go:0005509^molecular_function^calcium ion binding`go:0016042^biological_process^lipid catabolic process
comp62453_c0	comp62453_c0_seq1	.	uniref90_e9rgh6^e9rgh6^q:5-1960,h:84-733^31.48%id^e:2e-80^subname: full=toxin;^eukaryota; metazoa; cnidaria; anthozoa; hexacorallia; actiniaria; nynantheae; aliciidae; actineria	comp62453_c0_seq1|m.3725	2-2773[+]	.	uniref90_e9rgh6^e9rgh6^q:2-653,h:84-733^32.36%id^e:2e-91^subname: full=toxin;^eukaryota; metazoa; cnidaria; anthozoa; hexacorallia; actiniaria; nynantheae; aliciidae; actineria	.	.	expaa=61.39^predhel=2^topology=o159-181i188-210o	.	.	.
comp62523_c0	comp62523_c0_seq1	.	uniref90_upi0002b4bbd0^upi0002b4bbd0^q:1024-1212,h:147-207^53.97%id^e:3e-08^.^.	comp62523_c0_seq1|m.3767	265-2592[+]	.	.	pf00090.14^tsp_1^thrombospondin type 1 domain^559-601^e:1.2e-08	sigp:1^25^0.813^yes	.	.	.	.
comp62523_c0	comp62523_c0_seq2	.	uniref90_upi0002b4bbd0^upi0002b4bbd0^q:1036-1212,h:151-207^55.93%id^e:2e-08^.^.	comp62523_c0_seq2|m.3770	265-2448[+]	.	.	.	sigp:1^25^0.813^yes	.	.	.	.
comp62523_c0	comp62523_c0_seq3	.	uniref90_upi0002b4bbd0^upi0002b4bbd0^q:1024-1212,h:147-207^53.97%id^e:3e-08^.^.	comp62523_c0_seq3|m.3772	265-2772[+]	.	.	pf00090.14^tsp_1^thrombospondin type 1 domain^619-661^e:1.4e-08	sigp:1^25^0.813^yes	.	.	.	.
comp62523_c0	comp62523_c0_seq4	.	uniref90_upi0002b4bbd0^upi0002b4bbd0^q:1036-1212,h:151-207^55.93%id^e:2e-08^.^.	comp62523_c0_seq4|m.3776	265-2628[+]	.	.	.	sigp:1^25^0.813^yes	.	.	.	.
comp62523_c0	comp62523_c0_seq5	.	uniref90_upi0002b4bbd0^upi0002b4bbd0^q:1036-1212,h:151-207^55.93%id^e:2e-08^.^.	comp62523_c0_seq5|m.3779	265-2448[+]	.	.	.	sigp:1^25^0.813^yes	.	.	.	.
comp62565_c0	comp62565_c0_seq1	sp|p31696|agrin_chick^p31696^q:305-1234,h:210-647^25.68%id^e:1e-27^recname: full=agrin;^eukaryota; metazoa; chordata; craniata; vertebrata; euteleostomi; testudines + archosauria group; archosauria; dinosauria; saurischia; theropoda; coelurosauria; aves; neognathae; galliformes; phasianidae; phasianinae; gallus`sp|p31696|agrin_chick^p31696^q:134-1234,h:274-732^25.87%id^e:4e-26^recname: full=agrin…	uniref90_b8x351^b8x351^q:134-1234,h:71-443^36.36%id^e:1e-64^subname: full=kazal-type serine proteinase inhibitor 1;^eukaryota; metazoa; ecdysozoa; arthropoda; crustacea; malacostraca; eumalacostraca; eucarida; decapoda; dendrobranchiata; penaeoidea; penaeidae; fenneropenaeus`uniref90_b8x351^b8x351^q:134-1234,h:20-392^33.76%id^e:4e-60^subname: full=kazal-type serine proteinase inhibitor 1;^eukaryo…	comp62565_c0_seq1|m.3804	59-1234[+]	sp|p31696|agrin_chick^p31696^q:83-392,h:210-647^25.23%id^e:3e-28^recname: full=agrin;^eukaryota; metazoa; chordata; craniata; vertebrata; euteleostomi; testudines + archosauria group; archosauria; dinosauria; saurischia; theropoda; coelurosauria; aves; neognathae; galliformes; phasianidae; phasianinae; gallus`sp|p31696|agrin_chick^p31696^q:26-392,h:274-732^25.87%id^e:5e-27^recname: full=agrin;^eu…	uniref90_a0a080zcs7^a0a080zcs7^q:1-392,h:1-430^33.64%id^e:6e-66^.^.	pf00050.16^kazal_1^kazal-type serine protease inhibitor domain^26-70^e:1.5e-08`pf07648.10^kazal_2^kazal-type serine protease inhibitor domain^30-60^e:4.2e-09`pf00050.16^kazal_1^kazal-type serine protease inhibitor domain^70-117^e:2.2e-05`pf07648.10^kazal_2^kazal-type serine protease inhibitor domain^81-117^e:1.3e-08`pf00050.16^kazal_1^kazal-type serine protease inhibitor domain^120-164^e:1.1e-05`…	sigp:1^22^0.801^yes	.	.	go:0005605^cellular_component^basal lamina`go:0030054^cellular_component^cell junction`go:0005576^cellular_component^extracellular region`go:0016021^cellular_component^integral component of membrane`go:0005886^cellular_component^plasma membrane`go:0045202^cellular_component^synapse`go:0030548^molecular_function^acetylcholine receptor regulator activity`go:0005509^molecular_function^calcium ion bi…	go:0005515^molecular_function^protein binding
comp62586_c0	comp62586_c0_seq1	sp|p0dkm7|tu91_lopol^p0dkm7^q:152-307,h:17-68^46.15%id^e:3e-09^recname: full=turripeptide lol9.1;^eukaryota; metazoa; lophotrochozoa; mollusca; gastropoda; caenogastropoda; hypsogastropoda; neogastropoda; conoidea; turridae; lophiotoma	uniref90_a7s1y8^a7s1y8^q:179-307,h:130-172^62.79%id^e:8e-08^subname: full=predicted protein;^eukaryota; metazoa; cnidaria; anthozoa; hexacorallia; actiniaria; edwardsiidae; nematostella`uniref90_a7s1y8^a7s1y8^q:179-307,h:281-323^58.14%id^e:1e-06^subname: full=predicted protein;^eukaryota; metazoa; cnidaria; anthozoa; hexacorallia; actiniaria; edwardsiidae; nematostella`uniref90_a7s1y8^a7s1y8^q:15…	comp62586_c0_seq1|m.3813	1-303[+]	.	.	.	.	.	.	.	.
comp62586_c0	comp62586_c0_seq2	sp|p82968|mcpi_melcp^p82968^q:12-422,h:1-139^50.36%id^e:9e-36^recname: full=four-domain proteases inhibitor;^eukaryota; metazoa; cnidaria; anthozoa; octocorallia; alcyonacea; scleraxonia; melithaeidae; melithaea`sp|p82968|mcpi_melcp^p82968^q:153-566,h:1-142^43.66%id^e:9e-27^recname: full=four-domain proteases inhibitor;^eukaryota; metazoa; cnidaria; anthozoa; octocorallia; alcyonacea; scleraxonia…	uniref90_a7s1y8^a7s1y8^q:12-572,h:79-277^46.23%id^e:2e-41^subname: full=predicted protein;^eukaryota; metazoa; cnidaria; anthozoa; hexacorallia; actiniaria; edwardsiidae; nematostella`uniref90_a7s1y8^a7s1y8^q:6-563,h:128-325^45.45%id^e:5e-37^subname: full=predicted protein;^eukaryota; metazoa; cnidaria; anthozoa; hexacorallia; actiniaria; edwardsiidae; nematostella	comp62586_c0_seq2|m.3814	3-593[+]	sp|p82968|mcpi_melcp^p82968^q:4-142,h:1-141^50.35%id^e:2e-38^recname: full=four-domain proteases inhibitor;^eukaryota; metazoa; cnidaria; anthozoa; octocorallia; alcyonacea; scleraxonia; melithaeidae; melithaea`sp|p82968|mcpi_melcp^p82968^q:51-188,h:1-142^44.37%id^e:2e-33^recname: full=four-domain proteases inhibitor;^eukaryota; metazoa; cnidaria; anthozoa; octocorallia; alcyonacea; scleraxonia; …	uniref90_a7s1y8^a7s1y8^q:4-190,h:79-277^48.24%id^e:2e-48^subname: full=predicted protein;^eukaryota; metazoa; cnidaria; anthozoa; hexacorallia; actiniaria; edwardsiidae; nematostella`uniref90_a7s1y8^a7s1y8^q:2-187,h:128-325^46.97%id^e:4e-43^subname: full=predicted protein;^eukaryota; metazoa; cnidaria; anthozoa; hexacorallia; actiniaria; edwardsiidae; nematostella	pf00050.16^kazal_1^kazal-type serine protease inhibitor domain^1-48^e:9.2e-14`pf07648.10^kazal_2^kazal-type serine protease inhibitor domain^8-48^e:1.3e-14`pf00050.16^kazal_1^kazal-type serine protease inhibitor domain^51-95^e:2.1e-12`pf07648.10^kazal_2^kazal-type serine protease inhibitor domain^55-95^e:9.3e-16`pf00050.16^kazal_1^kazal-type serine protease inhibitor domain^98-142^e:1.8e-10`pf076…	.	.	.	go:0004867^molecular_function^serine-type endopeptidase inhibitor activity	go:0005515^molecular_function^protein binding
comp62778_c0	comp62778_c0_seq1	sp|q5tgi0|faxc_human^q5tgi0^q:796-104,h:98-334^42.62%id^e:3e-60^recname: full=failed axon connections homolog;^eukaryota; metazoa; chordata; craniata; vertebrata; euteleostomi; mammalia; eutheria; euarchontoglires; primates; haplorrhini; catarrhini; hominidae; homo	uniref90_upi0001cbb825^upi0001cbb825^q:817-92,h:14-252^44.63%id^e:3e-71^.^.	comp62778_c0_seq1|m.3895	77-844[-]	sp|q5tgi0|faxc_human^q5tgi0^q:17-247,h:98-334^42.62%id^e:3e-61^recname: full=failed axon connections homolog;^eukaryota; metazoa; chordata; craniata; vertebrata; euteleostomi; mammalia; eutheria; euarchontoglires; primates; haplorrhini; catarrhini; hominidae; homo	uniref90_upi0001cbb825^upi0001cbb825^q:10-251,h:14-252^44.63%id^e:4e-72^.^.	pf14497.1^gst_c_3^glutathione s-transferase, c-terminal domain^115-241^e:1.6e-13	.	.	.	go:0016021^cellular_component^integral component of membrane	.
comp62790_c0	comp62790_c0_seq1	sp|o43447|ppih_human^o43447^q:972-448,h:6-177^77.71%id^e:9e-98^recname: full=peptidyl-prolyl cis-trans isomerase h;^eukaryota; metazoa; chordata; craniata; vertebrata; euteleostomi; mammalia; eutheria; euarchontoglires; primates; haplorrhini; catarrhini; hominidae; homo	uniref90_h2uqr6^h2uqr6^q:972-448,h:6-177^79.43%id^e:2e-96^.^.	comp62790_c0_seq1|m.3898	445-996[-]	sp|o43447|ppih_human^o43447^q:9-183,h:6-177^77.71%id^e:3e-100^recname: full=peptidyl-prolyl cis-trans isomerase h;^eukaryota; metazoa; chordata; craniata; vertebrata; euteleostomi; mammalia; eutheria; euarchontoglires; primates; haplorrhini; catarrhini; hominidae; homo	uniref90_h2uqr6^h2uqr6^q:9-183,h:6-177^79.43%id^e:6e-99^.^.	pf00160.16^pro_isomerase^cyclophilin type peptidyl-prolyl cis-trans isomerase/cld^18-181^e:3.1e-43	.	.	cog0652^ppiases accelerate the folding of proteins	go:0005737^cellular_component^cytoplasm`go:0016607^cellular_component^nuclear speck`go:0005681^cellular_component^spliceosomal complex`go:0071001^cellular_component^u4/u6 snrnp`go:0046540^cellular_component^u4/u6 x u5 tri-snrnp complex`go:0016018^molecular_function^cyclosporin a binding`go:0003755^molecular_function^peptidyl-prolyl cis-trans isomerase activity`go:0005515^molecular_function^protei…	go:0003755^molecular_function^peptidyl-prolyl cis-trans isomerase activity`go:0006457^biological_process^protein folding
comp62854_c0	comp62854_c0_seq1	sp|q6qb00|helt_danre^q6qb00^q:1727-1542,h:59-118^54.84%id^e:7e-10^recname: full=hairy and enhancer of split-related protein helt;^eukaryota; metazoa; chordata; craniata; vertebrata; euteleostomi; actinopterygii; neopterygii; teleostei; ostariophysi; cypriniformes; cyprinidae; danio	uniref90_d1lx41^d1lx41^q:1745-1353,h:3-118^37.88%id^e:8e-10^subname: full=hey-like transcription factor;^eukaryota; metazoa; hemichordata; enteropneusta; harrimaniidae; saccoglossus	comp62854_c0_seq1|m.3925	201-1940[-]	sp|a6nfd8|helt_human^a6nfd8^q:68-130,h:4-66^56.92%id^e:2e-10^recname: full=hairy and enhancer of split-related protein helt;^eukaryota; metazoa; chordata; craniata; vertebrata; euteleostomi; mammalia; eutheria; euarchontoglires; primates; haplorrhini; catarrhini; hominidae; homo	uniref90_b3s5d9^b3s5d9^q:75-179,h:14-110^42.06%id^e:4e-10^subname: full=putative uncharacterized protein;^eukaryota; metazoa; placozoa; trichoplax	pf00010.21^hlh^helix-loop-helix dna-binding domain^75-129^e:2.1e-13	.	.	.	go:0005634^cellular_component^nucleus`go:0005667^cellular_component^transcription factor complex`go:0003677^molecular_function^dna binding`go:0003700^molecular_function^sequence-specific dna binding transcription factor activity`go:0007417^biological_process^central nervous system development`go:0021858^biological_process^gabaergic neuron differentiation in basal ganglia`go:0035264^biological_pro…	go:0046983^molecular_function^protein dimerization activity
comp62970_c0	comp62970_c0_seq1	.	.	comp62970_c0_seq1|m.3968	390-923[-]	.	.	pf01549.19^shk^shk domain-like^136-177^e:6.3e-07	.	.	.	.	.
comp63218_c0	comp63218_c0_seq1	sp|q9w770|spon1_chick^q9w770^q:600-1466,h:190-489^38.24%id^e:9e-50^recname: full=spondin-1;^eukaryota; metazoa; chordata; craniata; vertebrata; euteleostomi; testudines + archosauria group; archosauria; dinosauria; saurischia; theropoda; coelurosauria; aves; neognathae; galliformes; phasianidae; phasianinae; gallus`sp|q9w770|spon1_chick^q9w770^q:1236-1466,h:642-715^35.06%id^e:8e-08^recname: full=…	uniref90_a7rf43^a7rf43^q:609-1466,h:1-285^42.51%id^e:1e-71^subname: full=predicted protein;^eukaryota; metazoa; cnidaria; anthozoa; hexacorallia; actiniaria; edwardsiidae; nematostella	comp63218_c0_seq1|m.4093	480-1472[+]	sp|q9w770|spon1_chick^q9w770^q:41-329,h:190-489^38.24%id^e:3e-54^recname: full=spondin-1;^eukaryota; metazoa; chordata; craniata; vertebrata; euteleostomi; testudines + archosauria group; archosauria; dinosauria; saurischia; theropoda; coelurosauria; aves; neognathae; galliformes; phasianidae; phasianinae; gallus`sp|q9w770|spon1_chick^q9w770^q:253-329,h:642-715^35.06%id^e:8e-09^recname: full=spon…	uniref90_a7rf43^a7rf43^q:44-329,h:1-285^42.51%id^e:1e-77^subname: full=predicted protein;^eukaryota; metazoa; cnidaria; anthozoa; hexacorallia; actiniaria; edwardsiidae; nematostella	pf06468.8^spond_n^spondin_n^51-235^e:2.1e-60`pf00090.14^tsp_1^thrombospondin type 1 domain^282-329^e:6.6e-09	.	.	.	go:0005578^cellular_component^proteinaceous extracellular matrix`go:0007155^biological_process^cell adhesion	.
comp63218_c0	comp63218_c0_seq2	sp|q8vcc9|spon1_mouse^q8vcc9^q:585-1655,h:187-563^38.02%id^e:3e-64^recname: full=spondin-1;^eukaryota; metazoa; chordata; craniata; vertebrata; euteleostomi; mammalia; eutheria; euarchontoglires; glires; rodentia; sciurognathi; muroidea; muridae; murinae; mus; mus`sp|q8vcc9|spon1_mouse^q8vcc9^q:1305-1643,h:615-720^38.94%id^e:4e-18^recname: full=spondin-1;^eukaryota; metazoa; chordata; craniata; v…	uniref90_a7rf43^a7rf43^q:609-1643,h:1-342^41.38%id^e:1e-81^subname: full=predicted protein;^eukaryota; metazoa; cnidaria; anthozoa; hexacorallia; actiniaria; edwardsiidae; nematostella	comp63218_c0_seq2|m.4095	480-1649[+]	sp|q8vcc9|spon1_mouse^q8vcc9^q:36-388,h:187-559^37.89%id^e:4e-69^recname: full=spondin-1;^eukaryota; metazoa; chordata; craniata; vertebrata; euteleostomi; mammalia; eutheria; euarchontoglires; glires; rodentia; sciurognathi; muroidea; muridae; murinae; mus; mus`sp|q8vcc9|spon1_mouse^q8vcc9^q:276-388,h:615-720^38.94%id^e:1e-19^recname: full=spondin-1;^eukaryota; metazoa; chordata; craniata; verte…	uniref90_a7rf43^a7rf43^q:44-388,h:1-342^41.38%id^e:3e-88^subname: full=predicted protein;^eukaryota; metazoa; cnidaria; anthozoa; hexacorallia; actiniaria; edwardsiidae; nematostella	pf06468.8^spond_n^spondin_n^51-235^e:3.2e-60`pf00090.14^tsp_1^thrombospondin type 1 domain^279-326^e:1.5e-08`pf00090.14^tsp_1^thrombospondin type 1 domain^341-388^e:8.4e-09	.	.	.	go:0005578^cellular_component^proteinaceous extracellular matrix`go:0007155^biological_process^cell adhesion	.
[truncated: 1,502 more rows]
