# Supplementary material for: A new transcriptome and transcriptome profiling of adult and larval tissue in the box jellyfish Alatina alata: an emerging model for studying venom, vision and sex
Source: BMC Genomics. 2016 Aug 17;17:650. doi: 10.1186/s12864-016-2944-3 (PMC4989536; doi:10.1186/s12864-016-2944-3)
Supplement: Additional file 3: — Trinotate report of Cnidaria genes. A filtered Trinotate annotation report corresponding to A. alata transcripts whose top BLASTX/BLASTP hits corresponded to cnidarian genes/ proteins; summary table and pie chart included. (XLS 11650 kb) [file 12864_2016_2944_MOESM3_ESM.xls]

## Sheet: summary_comparison_plot
Cnidarian taxa	Sprot_blastp	Sprot_blastx	TrEMBL_blastp	TrEMBL_blastx			Blast Tool	Cubozoa	Hydrozoa	Anthozoa	Scyphozoa	Myxozoa	Total Top Hits
Cubozoa	33	34	89	86			Sprot_blastp	33	34	103	5	0	175
Hydrozoa	34	36	2966	2601			Sprot_blastx	34	36	120	5	0	195
Anthozoa	103	120	2160	2285			TrEMBL_blastp	89	2966	2160	35	2	5252
Scyphozoa	5	5	35	25			TrEMBL_blastx	86	2601	2285	25	0	4997
Myxozoa	0	0	2	0
	175	195	5252	4997

## Sheet: sprot_Top_BLASTP_hit_select
#gene_id	transcript_id	sprot_Top_BLASTX_hit	TrEMBL_Top_BLASTX_hit	RNAMMER	prot_id	prot_coords	sprot_Top_BLASTP_hit	TrEMBL_Top_BLASTP_hit	Pfam	SignalP	TmHMM	eggnog	gene_ontology_blast	gene_ontology_pfam	transcript	peptide
comp20311_c0	comp20311_c0_seq1	sp|A7SWD3|GID8_NEMVE^A7SWD3^Q:346-1011,H:4-225^62.61%ID^E:8e-100^RecName: Full=Glucose-induced degradation protein 8 homolog;^Eukaryota; Metazoa; Cnidaria; Anthozoa; Hexacorallia; Actiniaria; Edwardsiidae; Nematostella	UniRef90_A7SWD3^A7SWD3^Q:346-1011,H:4-225^62.61%ID^E:4e-98^RecName: Full=Glucose-induced degradation protein 8 homolog;^Eukaryota; Metazoa; Cnidaria; Anthozoa; Hexacorallia; Actiniaria; Edwardsiidae; Nematostella	.	comp20311_c0_seq1|m.96	334-1014[+]	sp|A7SWD3|GID8_NEMVE^A7SWD3^Q:5-226,H:4-225^62.61%ID^E:4e-103^RecName: Full=Glucose-induced degradation protein 8 homolog;^Eukaryota; Metazoa; Cnidaria; Anthozoa; Hexacorallia; Actiniaria; Edwardsiidae; Nematostella	UniRef90_A7SWD3^A7SWD3^Q:5-226,H:4-225^62.61%ID^E:2e-101^RecName: Full=Glucose-induced degradation protein 8 homolog;^Eukaryota; Metazoa; Cnidaria; Anthozoa; Hexacorallia; Actiniaria; Edwardsiidae; Nematostella	PF08513.6^LisH^LisH^26-51^E:1.1e-08`PF10607.4^CLTH^CTLH/CRA C-terminal to LisH motif domain^62-204^E:3.2e-34	.	.	.	GO:0005634^cellular_component^nucleus	.	.	.
comp20328_c0	comp20328_c0_seq1	sp|A7RWP6|EIF3E_NEMVE^A7RWP6^Q:1439-126,H:7-442^71.46%ID^E:0^RecName: Full=Eukaryotic translation initiation factor 3 subunit E;^Eukaryota; Metazoa; Cnidaria; Anthozoa; Hexacorallia; Actiniaria; Edwardsiidae; Nematostella	UniRef90_T2MFB1^T2MFB1^Q:1439-126,H:8-444^72.15%ID^E:0^RecName: Full=Eukaryotic translation initiation factor 3 subunit E;^Eukaryota; Metazoa; Cnidaria; Hydrozoa; Hydroida; Anthomedusae; Hydridae; Hydra	.	comp20328_c0_seq1|m.105	120-1439[-]	sp|A7RWP6|EIF3E_NEMVE^A7RWP6^Q:1-438,H:7-442^71.46%ID^E:0^RecName: Full=Eukaryotic translation initiation factor 3 subunit E;^Eukaryota; Metazoa; Cnidaria; Anthozoa; Hexacorallia; Actiniaria; Edwardsiidae; Nematostella	UniRef90_T2MFB1^T2MFB1^Q:1-438,H:8-444^72.15%ID^E:0^RecName: Full=Eukaryotic translation initiation factor 3 subunit E;^Eukaryota; Metazoa; Cnidaria; Hydrozoa; Hydroida; Anthomedusae; Hydridae; Hydra	PF09440.5^eIF3_N^eIF3 subunit 6 N terminal domain^2-133^E:3.2e-38`PF01399.22^PCI^PCI domain^286-387^E:2e-15	.	.	.	GO:0016282^cellular_component^eukaryotic 43S preinitiation complex`GO:0033290^cellular_component^eukaryotic 48S preinitiation complex`GO:0005852^cellular_component^eukaryotic translation initiation factor 3 complex`GO:0003743^molecular_function^translation initiation factor activity`GO:0001731^biological_process^formation of translation preinitiation complex`GO:0006446^biological_process^regulati…	GO:0005515^molecular_function^protein binding	.	.
comp20357_c0	comp20357_c0_seq1	sp|A7SMR1|EIF3D_NEMVE^A7SMR1^Q:2098-551,H:3-533^62.15%ID^E:0^RecName: Full=Eukaryotic translation initiation factor 3 subunit D;^Eukaryota; Metazoa; Cnidaria; Anthozoa; Hexacorallia; Actiniaria; Edwardsiidae; Nematostella	UniRef90_T2MIU3^T2MIU3^Q:2086-551,H:16-526^73.54%ID^E:0^SubName: Full=Eukaryotic translation initiation factor 3 subunit D;^Eukaryota; Metazoa; Cnidaria; Hydrozoa; Hydroida; Anthomedusae; Hydridae; Hydra	.	comp20357_c0_seq1|m.126	419-2101[-]	sp|A7SMR1|EIF3D_NEMVE^A7SMR1^Q:3-517,H:4-533^62.64%ID^E:0^RecName: Full=Eukaryotic translation initiation factor 3 subunit D;^Eukaryota; Metazoa; Cnidaria; Anthozoa; Hexacorallia; Actiniaria; Edwardsiidae; Nematostella	UniRef90_T2MIU3^T2MIU3^Q:6-517,H:16-526^73.54%ID^E:0^SubName: Full=Eukaryotic translation initiation factor 3 subunit D;^Eukaryota; Metazoa; Cnidaria; Hydrozoa; Hydroida; Anthomedusae; Hydridae; Hydra	PF05091.7^eIF-3_zeta^Eukaryotic translation initiation factor 3 subunit 7 (eIF-3)^6-511^E:2.1e-192	.	.	.	GO:0016282^cellular_component^eukaryotic 43S preinitiation complex`GO:0033290^cellular_component^eukaryotic 48S preinitiation complex`GO:0005852^cellular_component^eukaryotic translation initiation factor 3 complex`GO:0003743^molecular_function^translation initiation factor activity`GO:0001731^biological_process^formation of translation preinitiation complex`GO:0006446^biological_process^regulati…	GO:0003743^molecular_function^translation initiation factor activity`GO:0005737^cellular_component^cytoplasm`GO:0005852^cellular_component^eukaryotic translation initiation factor 3 complex	.	.
comp20487_c0	comp20487_c0_seq1	sp|P41114|TPM1_PODCA^P41114^Q:1075-452,H:35-242^45.67%ID^E:6e-29^RecName: Full=Tropomyosin-1;^Eukaryota; Metazoa; Cnidaria; Hydrozoa; Hydroida; Anthomedusae; Hydractiniidae; Podocoryna	UniRef90_T2MHQ2^T2MHQ2^Q:1084-452,H:32-242^49.76%ID^E:9e-45^SubName: Full=Tropomyosin alpha-1 chain;^Eukaryota; Metazoa; Cnidaria; Hydrozoa; Hydroida; Anthomedusae; Hydridae; Hydra	.	comp20487_c0_seq1|m.187	449-1177[-]	sp|P41114|TPM1_PODCA^P41114^Q:1-242,H:1-242^47.11%ID^E:8e-53^RecName: Full=Tropomyosin-1;^Eukaryota; Metazoa; Cnidaria; Hydrozoa; Hydroida; Anthomedusae; Hydractiniidae; Podocoryna	UniRef90_T2MHQ2^T2MHQ2^Q:1-242,H:1-242^50.83%ID^E:7e-66^SubName: Full=Tropomyosin alpha-1 chain;^Eukaryota; Metazoa; Cnidaria; Hydrozoa; Hydroida; Anthomedusae; Hydridae; Hydra	PF12718.2^Tropomyosin_1^Tropomyosin like^3-109^E:2.6e-13`PF00261.15^Tropomyosin^Tropomyosin^6-242^E:3e-52	.	.	.	.	.	.	.
comp20509_c0	comp20509_c0_seq1	sp|Q95NR9|CALM_METSE^Q95NR9^Q:1229-783,H:1-149^96.64%ID^E:2e-95^RecName: Full=Calmodulin;^Eukaryota; Metazoa; Cnidaria; Anthozoa; Hexacorallia; Actiniaria; Nynantheae; Metridiidae; Metridium	UniRef90_UPI0004BDCD9A^UPI0004BDCD9A^Q:1277-783,H:14-177^88.55%ID^E:4e-93^.^.	.	comp20509_c0_seq1|m.193	780-1229[-]	sp|Q95NR9|CALM_METSE^Q95NR9^Q:1-149,H:1-149^96.64%ID^E:4e-100^RecName: Full=Calmodulin;^Eukaryota; Metazoa; Cnidaria; Anthozoa; Hexacorallia; Actiniaria; Nynantheae; Metridiidae; Metridium	UniRef90_P62152^P62152^Q:1-149,H:1-149^95.97%ID^E:1e-97^RecName: Full=Calmodulin;^Eukaryota; Metazoa; Ecdysozoa; Arthropoda; Hexapoda; Insecta; Pterygota; Neoptera; Endopterygota; Diptera; Brachycera; Muscomorpha; Ephydroidea; Drosophilidae; Drosophila; Sophophora	PF00036.27^EF-hand_1^EF hand^12-40^E:1.6e-09`PF13405.1^EF-hand_6^EF-hand domain^12-41^E:1.2e-09`PF13499.1^EF-hand_7^EF-hand domain pair^14-73^E:2.4e-15`PF13202.1^EF-hand_5^EF hand^14-37^E:8.4e-07`PF13833.1^EF-hand_8^EF-hand domain pair^25-75^E:1.9e-13`PF00036.27^EF-hand_1^EF hand^48-75^E:4.6e-09`PF13405.1^EF-hand_6^EF-hand domain^49-74^E:0.0062`PF13202.1^EF-hand_5^EF hand^49-73^E:0.00018`PF08726.…	.	.	.	GO:0005509^molecular_function^calcium ion binding	GO:0005509^molecular_function^calcium ion binding	.	.
comp20579_c0	comp20579_c0_seq1	sp|A7SA47|EIF3H_NEMVE^A7SA47^Q:57-1001,H:14-330^55.8%ID^E:9e-116^RecName: Full=Eukaryotic translation initiation factor 3 subunit H;^Eukaryota; Metazoa; Cnidaria; Anthozoa; Hexacorallia; Actiniaria; Edwardsiidae; Nematostella	UniRef90_T2MJB6^T2MJB6^Q:30-998,H:1-323^63.16%ID^E:2e-141^RecName: Full=Eukaryotic translation initiation factor 3 subunit H;^Eukaryota; Metazoa; Cnidaria; Hydrozoa; Hydroida; Anthomedusae; Hydridae; Hydra	.	comp20579_c0_seq1|m.213	3-1007[+]	sp|A7SA47|EIF3H_NEMVE^A7SA47^Q:19-333,H:14-330^55.8%ID^E:5e-128^RecName: Full=Eukaryotic translation initiation factor 3 subunit H;^Eukaryota; Metazoa; Cnidaria; Anthozoa; Hexacorallia; Actiniaria; Edwardsiidae; Nematostella	UniRef90_T2MJB6^T2MJB6^Q:10-332,H:1-323^63.16%ID^E:4e-154^RecName: Full=Eukaryotic translation initiation factor 3 subunit H;^Eukaryota; Metazoa; Cnidaria; Hydrozoa; Hydroida; Anthomedusae; Hydridae; Hydra	PF01398.16^JAB^JAB1/Mov34/MPN/PAD-1 ubiquitin protease^21-126^E:1.3e-14	.	.	COG1310^Component of the eukaryotic translation initiation factor 3 (eIF-3) complex, which is involved in protein synthesis and, together with other initiation factors, stimulates binding of mRNA and methionyl-tRNAi to the 40S ribosome (By similarity)	GO:0016282^cellular_component^eukaryotic 43S preinitiation complex`GO:0033290^cellular_component^eukaryotic 48S preinitiation complex`GO:0005852^cellular_component^eukaryotic translation initiation factor 3 complex`GO:0003743^molecular_function^translation initiation factor activity`GO:0001731^biological_process^formation of translation preinitiation complex	GO:0005515^molecular_function^protein binding	.	.
comp20649_c0	comp20649_c0_seq1	sp|A7RZS0|BL1S2_NEMVE^A7RZS0^Q:1110-745,H:50-171^54.1%ID^E:8e-37^RecName: Full=Biogenesis of lysosome-related organelles complex 1 subunit 2;^Eukaryota; Metazoa; Cnidaria; Anthozoa; Hexacorallia; Actiniaria; Edwardsiidae; Nematostella	UniRef90_A7RZS0^A7RZS0^Q:1110-745,H:50-171^54.1%ID^E:4e-35^RecName: Full=Biogenesis of lysosome-related organelles complex 1 subunit 2;^Eukaryota; Metazoa; Cnidaria; Anthozoa; Hexacorallia; Actiniaria; Edwardsiidae; Nematostella	.	comp20649_c0_seq1|m.233	742-1179[-]	sp|A7RZS0|BL1S2_NEMVE^A7RZS0^Q:24-145,H:50-171^54.1%ID^E:1e-39^RecName: Full=Biogenesis of lysosome-related organelles complex 1 subunit 2;^Eukaryota; Metazoa; Cnidaria; Anthozoa; Hexacorallia; Actiniaria; Edwardsiidae; Nematostella	UniRef90_A7RZS0^A7RZS0^Q:24-145,H:50-171^54.1%ID^E:5e-38^RecName: Full=Biogenesis of lysosome-related organelles complex 1 subunit 2;^Eukaryota; Metazoa; Cnidaria; Anthozoa; Hexacorallia; Actiniaria; Edwardsiidae; Nematostella	PF10046.4^BLOC1_2^Biogenesis of lysosome-related organelles complex-1 subunit 2^44-142^E:7.9e-28	.	.	.	.	.	.	.
comp35346_c0	comp35346_c0_seq1	sp|Q16992|LWA_ANTEL^Q16992^Q:463-927,H:191-375^30.11%ID^E:5e-07^RecName: Full=LWamide neuropeptides;^Eukaryota; Metazoa; Cnidaria; Anthozoa; Hexacorallia; Actiniaria; Nynantheae; Actiniidae; Anthopleura`sp|Q16992|LWA_ANTEL^Q16992^Q:451-927,H:264-396^33.53%ID^E:8e-07^RecName: Full=LWamide neuropeptides;^Eukaryota; Metazoa; Cnidaria; Anthozoa; Hexacorallia; Actiniaria; Nynantheae; Actiniidae; Antho…	UniRef90_R9YKM3^R9YKM3^Q:292-930,H:1-204^30.17%ID^E:1e-11^SubName: Full=AGTW-amide;^Eukaryota; Metazoa; Cnidaria; Scyphozoa; Semaeostomeae; Ulmaridae; Aurelia`UniRef90_R9YKM3^R9YKM3^Q:307-930,H:68-259^32.09%ID^E:1e-09^SubName: Full=AGTW-amide;^Eukaryota; Metazoa; Cnidaria; Scyphozoa; Semaeostomeae; Ulmaridae; Aurelia`UniRef90_R9YKM3^R9YKM3^Q:334-930,H:187-369^31.78%ID^E:3e-09^SubName: Full=AGTW-a…	.	comp35346_c0_seq1|m.475	277-960[+]	sp|Q16992|LWA_ANTEL^Q16992^Q:60-217,H:213-375^33.14%ID^E:8e-10^RecName: Full=LWamide neuropeptides;^Eukaryota; Metazoa; Cnidaria; Anthozoa; Hexacorallia; Actiniaria; Nynantheae; Actiniidae; Anthopleura`sp|Q16992|LWA_ANTEL^Q16992^Q:62-217,H:151-335^29.95%ID^E:2e-09^RecName: Full=LWamide neuropeptides;^Eukaryota; Metazoa; Cnidaria; Anthozoa; Hexacorallia; Actiniaria; Nynantheae; Actiniidae; Anthopl…	UniRef90_R9YKM3^R9YKM3^Q:34-218,H:75-226^35.48%ID^E:2e-13^SubName: Full=AGTW-amide;^Eukaryota; Metazoa; Cnidaria; Scyphozoa; Semaeostomeae; Ulmaridae; Aurelia`UniRef90_R9YKM3^R9YKM3^Q:16-218,H:183-402^31.03%ID^E:8e-12^SubName: Full=AGTW-amide;^Eukaryota; Metazoa; Cnidaria; Scyphozoa; Semaeostomeae; Ulmaridae; Aurelia`UniRef90_R9YKM3^R9YKM3^Q:16-218,H:271-468^31.94%ID^E:6e-11^SubName: Full=AGTW-am…	.	sigP:1^21^0.745^YES	.	.	GO:0005576^cellular_component^extracellular region`GO:0007218^biological_process^neuropeptide signaling pathway	.	.	.
comp35756_c0	comp35756_c0_seq1	.	.	.	comp35756_c0_seq1|m.533	479-1003[-]	sp|P02457|CO1A1_CHICK^P02457^Q:55-150,H:451-539^48.96%ID^E:3e-10^RecName: Full=Collagen alpha-1(I) chain;^Eukaryota; Metazoa; Chordata; Craniata; Vertebrata; Euteleostomi; Testudines + Archosauria group; Archosauria; Dinosauria; Saurischia; Theropoda; Coelurosauria; Aves; Neognathae; Galliformes; Phasianidae; Phasianinae; Gallus`sp|P02457|CO1A1_CHICK^P02457^Q:49-147,H:400-512^44.25%ID^E:7e-08^Rec…	UniRef90_E1UYK7^E1UYK7^Q:1-173,H:1-170^56.82%ID^E:4e-13^SubName: Full=Putative group 1 minicollagen;^Eukaryota; Metazoa; Cnidaria; Myxozoa; Malacosporea; Malacovalvulida; Saccosporidae; Tetracapsuloides	PF01391.13^Collagen^Collagen triple helix repeat (20 copies)^61-103^E:1.8e-07`PF01391.13^Collagen^Collagen triple helix repeat (20 copies)^105-145^E:1.7e-05	sigP:1^19^0.705^YES	.	.	GO:0005581^cellular_component^collagen trimer`GO:0005578^cellular_component^proteinaceous extracellular matrix`GO:0005201^molecular_function^extracellular matrix structural constituent`GO:0046872^molecular_function^metal ion binding	.	.	.
comp36138_c0	comp36138_c0_seq2	sp|P81439|EQST_ACTEQ^P81439^Q:574-8,H:3-184^43.46%ID^E:2e-39^RecName: Full=Equistatin;^Eukaryota; Metazoa; Cnidaria; Anthozoa; Hexacorallia; Actiniaria; Nynantheae; Actiniidae; Actinia`sp|P81439|EQST_ACTEQ^P81439^Q:517-176,H:90-199^46.55%ID^E:5e-26^RecName: Full=Equistatin;^Eukaryota; Metazoa; Cnidaria; Anthozoa; Hexacorallia; Actiniaria; Nynantheae; Actiniidae; Actinia`sp|P81439|EQST_ACTEQ^P8143…	UniRef90_A7S7C4^A7S7C4^Q:535-5,H:1-178^44.32%ID^E:2e-43^SubName: Full=Predicted protein;^Eukaryota; Metazoa; Cnidaria; Anthozoa; Hexacorallia; Actiniaria; Edwardsiidae; Nematostella`UniRef90_A7S7C4^A7S7C4^Q:580-194,H:54-186^46.72%ID^E:1e-30^SubName: Full=Predicted protein;^Eukaryota; Metazoa; Cnidaria; Anthozoa; Hexacorallia; Actiniaria; Edwardsiidae; Nematostella`UniRef90_A7S7C4^A7S7C4^Q:586-389…	.	comp36138_c0_seq2|m.577	2-691[-]	sp|P81439|EQST_ACTEQ^P81439^Q:40-228,H:3-184^43.46%ID^E:1e-39^RecName: Full=Equistatin;^Eukaryota; Metazoa; Cnidaria; Anthozoa; Hexacorallia; Actiniaria; Nynantheae; Actiniidae; Actinia`sp|P81439|EQST_ACTEQ^P81439^Q:59-172,H:90-199^46.55%ID^E:3e-26^RecName: Full=Equistatin;^Eukaryota; Metazoa; Cnidaria; Anthozoa; Hexacorallia; Actiniaria; Nynantheae; Actiniidae; Actinia`sp|P81439|EQST_ACTEQ^P8143…	UniRef90_A7S7C4^A7S7C4^Q:53-229,H:1-178^44.32%ID^E:2e-43^SubName: Full=Predicted protein;^Eukaryota; Metazoa; Cnidaria; Anthozoa; Hexacorallia; Actiniaria; Edwardsiidae; Nematostella`UniRef90_A7S7C4^A7S7C4^Q:38-166,H:54-186^46.72%ID^E:9e-31^SubName: Full=Predicted protein;^Eukaryota; Metazoa; Cnidaria; Anthozoa; Hexacorallia; Actiniaria; Edwardsiidae; Nematostella`UniRef90_A7S7C4^A7S7C4^Q:36-101,…	PF00086.13^Thyroglobulin_1^Thyroglobulin type-1 repeat^50-101^E:3.8e-17`PF00086.13^Thyroglobulin_1^Thyroglobulin type-1 repeat^118-172^E:8.4e-16`PF00086.13^Thyroglobulin_1^Thyroglobulin type-1 repeat^191-229^E:2.9e-13	.	ExpAA=22.82^PredHel=1^Topology=i7-29o	.	GO:0005576^cellular_component^extracellular region`GO:0004869^molecular_function^cysteine-type endopeptidase inhibitor activity	.	.	.
comp36138_c0	comp36138_c0_seq1	sp|P81439|EQST_ACTEQ^P81439^Q:973-422,H:2-182^40%ID^E:2e-33^RecName: Full=Equistatin;^Eukaryota; Metazoa; Cnidaria; Anthozoa; Hexacorallia; Actiniaria; Nynantheae; Actiniidae; Actinia`sp|P81439|EQST_ACTEQ^P81439^Q:760-206,H:2-182^39.59%ID^E:7e-30^RecName: Full=Equistatin;^Eukaryota; Metazoa; Cnidaria; Anthozoa; Hexacorallia; Actiniaria; Nynantheae; Actiniidae; Actinia`sp|P81439|EQST_ACTEQ^P81439^…	UniRef90_UPI0004A2E131^UPI0004A2E131^Q:928-209,H:1244-1507^37.74%ID^E:2e-43^.^.`UniRef90_UPI0004A2E131^UPI0004A2E131^Q:937-215,H:1168-1426^36.09%ID^E:4e-39^.^.`UniRef90_UPI0004A2E131^UPI0004A2E131^Q:979-215,H:837-1119^35.34%ID^E:3e-36^.^.`UniRef90_UPI0004A2E131^UPI0004A2E131^Q:937-215,H:1012-1269^35.71%ID^E:1e-35^.^.`UniRef90_UPI0004A2E131^UPI0004A2E131^Q:928-170,H:1322-1598^35.59%ID^E:1e-33^.^.`…	.	comp36138_c0_seq1|m.576	143-1009[-]	sp|P81439|EQST_ACTEQ^P81439^Q:13-196,H:2-182^40%ID^E:7e-34^RecName: Full=Equistatin;^Eukaryota; Metazoa; Cnidaria; Anthozoa; Hexacorallia; Actiniaria; Nynantheae; Actiniidae; Actinia`sp|P81439|EQST_ACTEQ^P81439^Q:84-268,H:2-182^39.59%ID^E:2e-30^RecName: Full=Equistatin;^Eukaryota; Metazoa; Cnidaria; Anthozoa; Hexacorallia; Actiniaria; Nynantheae; Actiniidae; Actinia`sp|P81439|EQST_ACTEQ^P81439^Q:…	UniRef90_UPI0004A2E131^UPI0004A2E131^Q:28-267,H:1244-1507^37.74%ID^E:5e-44^.^.`UniRef90_UPI0004A2E131^UPI0004A2E131^Q:25-265,H:1168-1426^36.09%ID^E:1e-39^.^.`UniRef90_UPI0004A2E131^UPI0004A2E131^Q:11-265,H:837-1119^35.34%ID^E:7e-37^.^.`UniRef90_UPI0004A2E131^UPI0004A2E131^Q:25-265,H:1012-1269^35.71%ID^E:4e-36^.^.`UniRef90_UPI0004A2E131^UPI0004A2E131^Q:28-280,H:1322-1598^35.59%ID^E:3e-34^.^.`UniRe…	PF00086.13^Thyroglobulin_1^Thyroglobulin type-1 repeat^23-75^E:4.5e-16`PF00086.13^Thyroglobulin_1^Thyroglobulin type-1 repeat^93-146^E:5.1e-15`PF00086.13^Thyroglobulin_1^Thyroglobulin type-1 repeat^162-209^E:1.5e-12`PF00086.13^Thyroglobulin_1^Thyroglobulin type-1 repeat^222-278^E:5e-08	.	.	.	GO:0005576^cellular_component^extracellular region`GO:0004869^molecular_function^cysteine-type endopeptidase inhibitor activity	.	.	.
comp37218_c0	comp37218_c0_seq1	sp|Q9GV72|CTX1_CARRA^Q9GV72^Q:436-5,H:71-214^72.22%ID^E:6e-53^RecName: Full=Toxin CrTX-A;^Eukaryota; Metazoa; Cnidaria; Cubozoa; Carybdeida; Carybdeidae; Carybdea	UniRef90_Q9GV72^Q9GV72^Q:436-5,H:71-214^72.22%ID^E:3e-51^RecName: Full=Toxin CrTX-A;^Eukaryota; Metazoa; Cnidaria; Cubozoa; Carybdeida; Carybdeidae; Carybdea	.	comp37218_c0_seq1|m.662	2-436[-]	sp|Q9GV72|CTX1_CARRA^Q9GV72^Q:1-144,H:71-214^72.22%ID^E:8e-66^RecName: Full=Toxin CrTX-A;^Eukaryota; Metazoa; Cnidaria; Cubozoa; Carybdeida; Carybdeidae; Carybdea	UniRef90_Q9GV72^Q9GV72^Q:1-144,H:71-214^72.22%ID^E:4e-64^RecName: Full=Toxin CrTX-A;^Eukaryota; Metazoa; Cnidaria; Cubozoa; Carybdeida; Carybdeidae; Carybdea	.	.	ExpAA=22.79^PredHel=1^Topology=o35-57i	.	GO:0016021^cellular_component^integral component of membrane`GO:0042151^cellular_component^nematocyst`GO:0044218^cellular_component^other organism cell membrane`GO:0044179^biological_process^hemolysis in other organism`GO:0006811^biological_process^ion transport	.	.	.
comp39203_c0	comp39203_c0_seq1	sp|P21259|PRFA_POLPE^P21259^Q:1592-789,H:24-273^44.1%ID^E:2e-44^RecName: Full=Pol-RFamide neuropeptides;^Eukaryota; Metazoa; Cnidaria; Hydrozoa; Hydroida; Anthomedusae; Polyorchidae; Polyorchis`sp|P21259|PRFA_POLPE^P21259^Q:1844-1098,H:1-233^45.35%ID^E:2e-43^RecName: Full=Pol-RFamide neuropeptides;^Eukaryota; Metazoa; Cnidaria; Hydrozoa; Hydroida; Anthomedusae; Polyorchidae; Polyorchis`sp|P21259|…	UniRef90_R9S1P6^R9S1P6^Q:1832-738,H:4-414^50.83%ID^E:1e-88^SubName: Full=RGRFamide;^Eukaryota; Metazoa; Cnidaria; Scyphozoa; Semaeostomeae; Ulmaridae; Aurelia	.	comp39203_c0_seq1|m.843	711-1850[-]	sp|P21259|PRFA_POLPE^P21259^Q:3-251,H:1-233^45.74%ID^E:2e-51^RecName: Full=Pol-RFamide neuropeptides;^Eukaryota; Metazoa; Cnidaria; Hydrozoa; Hydroida; Anthomedusae; Polyorchidae; Polyorchis`sp|P21259|PRFA_POLPE^P21259^Q:93-284,H:44-230^57.21%ID^E:7e-51^RecName: Full=Pol-RFamide neuropeptides;^Eukaryota; Metazoa; Cnidaria; Hydrozoa; Hydroida; Anthomedusae; Polyorchidae; Polyorchis`sp|P21259|PRFA_…	UniRef90_R9S1P6^R9S1P6^Q:7-371,H:4-414^52.64%ID^E:1e-98^SubName: Full=RGRFamide;^Eukaryota; Metazoa; Cnidaria; Scyphozoa; Semaeostomeae; Ulmaridae; Aurelia	.	sigP:1^23^0.873^YES	.	.	GO:0005576^cellular_component^extracellular region`GO:0007218^biological_process^neuropeptide signaling pathway	.	.	.
comp39477_c0	comp39477_c0_seq1	sp|A7RM45|LMBD1_NEMVE^A7RM45^Q:143-1762,H:1-544^45.9%ID^E:7e-143^RecName: Full=Probable lysosomal cobalamin transporter;^Eukaryota; Metazoa; Cnidaria; Anthozoa; Hexacorallia; Actiniaria; Edwardsiidae; Nematostella	UniRef90_T2M4M8^T2M4M8^Q:224-1750,H:1-514^50%ID^E:1e-142^SubName: Full=Probable lysosomal cobalamin transporter;^Eukaryota; Metazoa; Cnidaria; Hydrozoa; Hydroida; Anthomedusae; Hydridae; Hydra	.	comp39477_c0_seq1|m.863	143-1768[+]	sp|A7RM45|LMBD1_NEMVE^A7RM45^Q:1-540,H:1-544^45.9%ID^E:2e-178^RecName: Full=Probable lysosomal cobalamin transporter;^Eukaryota; Metazoa; Cnidaria; Anthozoa; Hexacorallia; Actiniaria; Edwardsiidae; Nematostella	UniRef90_T2M4M8^T2M4M8^Q:28-536,H:1-514^50%ID^E:0^SubName: Full=Probable lysosomal cobalamin transporter;^Eukaryota; Metazoa; Cnidaria; Hydrozoa; Hydroida; Anthomedusae; Hydridae; Hydra	PF04791.11^LMBR1^LMBR1-like membrane protein^16-273^E:2.1e-19	.	ExpAA=200.66^PredHel=9^Topology=o10-32i45-67o99-121i142-160o191-213i308-330o365-387i408-430o496-518i	NOG87911^Membrane	GO:0016021^cellular_component^integral component of membrane`GO:0005765^cellular_component^lysosomal membrane`GO:0031419^molecular_function^cobalamin binding`GO:0006810^biological_process^transport	.	.	.
comp39521_c0	comp39521_c0_seq1	sp|Q9GV72|CTX1_CARRA^Q9GV72^Q:145-645,H:10-175^59.88%ID^E:6e-37^RecName: Full=Toxin CrTX-A;^Eukaryota; Metazoa; Cnidaria; Cubozoa; Carybdeida; Carybdeidae; Carybdea	UniRef90_Q9GV72^Q9GV72^Q:145-645,H:10-175^59.88%ID^E:3e-35^RecName: Full=Toxin CrTX-A;^Eukaryota; Metazoa; Cnidaria; Cubozoa; Carybdeida; Carybdeidae; Carybdea	.	comp39521_c0_seq1|m.867	100-651[+]	sp|Q9GV72|CTX1_CARRA^Q9GV72^Q:7-182,H:4-175^57.95%ID^E:3e-58^RecName: Full=Toxin CrTX-A;^Eukaryota; Metazoa; Cnidaria; Cubozoa; Carybdeida; Carybdeidae; Carybdea	UniRef90_Q9GV72^Q9GV72^Q:7-182,H:4-175^57.95%ID^E:1e-56^RecName: Full=Toxin CrTX-A;^Eukaryota; Metazoa; Cnidaria; Cubozoa; Carybdeida; Carybdeidae; Carybdea	.	sigP:1^22^0.713^YES	ExpAA=30.92^PredHel=2^Topology=i9-26o112-134i	.	GO:0016021^cellular_component^integral component of membrane`GO:0042151^cellular_component^nematocyst`GO:0044218^cellular_component^other organism cell membrane`GO:0044179^biological_process^hemolysis in other organism`GO:0006811^biological_process^ion transport	.	.	.
comp49209_c0	comp49209_c0_seq1	sp|D9IQ16|GXN_ACRMI^D9IQ16^Q:2173-2970,H:43-302^24.2%ID^E:4e-09^SubName: Full=Galaxin;^Eukaryota; Metazoa; Cnidaria; Anthozoa; Hexacorallia; Scleractinia; Astrocoeniina; Acroporidae; Acropora`sp|D9IQ16|GXN_ACRMI^D9IQ16^Q:169-924,H:53-293^23.66%ID^E:1e-08^SubName: Full=Galaxin;^Eukaryota; Metazoa; Cnidaria; Anthozoa; Hexacorallia; Scleractinia; Astrocoeniina; Acroporidae; Acropora`sp|D9IQ16|GXN_AC…	UniRef90_UPI0002B46CEB^UPI0002B46CEB^Q:235-2883,H:185-1065^27.94%ID^E:5e-125^.^.`UniRef90_UPI0002B46CEB^UPI0002B46CEB^Q:295-2886,H:100-962^28.44%ID^E:2e-124^.^.`UniRef90_UPI0002B46CEB^UPI0002B46CEB^Q:304-2895,H:53-887^27.75%ID^E:2e-122^.^.`UniRef90_UPI0002B46CEB^UPI0002B46CEB^Q:1393-2886,H:50-546^29.26%ID^E:6e-62^.^.	.	comp49209_c0_seq1|m.1118	100-2913[+]	sp|D9IQ16|GXN_ACRMI^D9IQ16^Q:24-275,H:53-293^23.66%ID^E:7e-09^SubName: Full=Galaxin;^Eukaryota; Metazoa; Cnidaria; Anthozoa; Hexacorallia; Scleractinia; Astrocoeniina; Acroporidae; Acropora`sp|D9IQ16|GXN_ACRMI^D9IQ16^Q:692-937,H:43-278^24.03%ID^E:2e-08^SubName: Full=Galaxin;^Eukaryota; Metazoa; Cnidaria; Anthozoa; Hexacorallia; Scleractinia; Astrocoeniina; Acroporidae; Acropora`sp|D9IQ16|GXN_ACRM…	UniRef90_UPI0002B46CEB^UPI0002B46CEB^Q:4-928,H:130-1065^26.87%ID^E:2e-130^.^.`UniRef90_UPI0002B46CEB^UPI0002B46CEB^Q:66-929,H:100-962^28.44%ID^E:5e-130^.^.`UniRef90_UPI0002B46CEB^UPI0002B46CEB^Q:95-929,H:53-858^27.39%ID^E:3e-115^.^.`UniRef90_UPI0002B46CEB^UPI0002B46CEB^Q:412-929,H:32-546^28.71%ID^E:6e-66^.^.`UniRef90_UPI0002B46CEB^UPI0002B46CEB^Q:746-930,H:53-235^27.57%ID^E:3e-17^.^.	.	sigP:1^19^0.78^YES	.	.	.	.	.	.
comp52652_c0	comp52652_c0_seq1	.	.	.	comp52652_c0_seq1|m.1434	339-1172[-]	sp|P21259|PRFA_POLPE^P21259^Q:6-233,H:3-220^26.91%ID^E:9e-06^RecName: Full=Pol-RFamide neuropeptides;^Eukaryota; Metazoa; Cnidaria; Hydrozoa; Hydroida; Anthomedusae; Polyorchidae; Polyorchis	.	.	sigP:1^17^0.899^YES	.	.	GO:0005576^cellular_component^extracellular region`GO:0007218^biological_process^neuropeptide signaling pathway	.	.	.
comp53475_c0	comp53475_c0_seq1	sp|A7RSH7|EIF3J_NEMVE^A7RSH7^Q:90-689,H:1-200^43.07%ID^E:2e-34^RecName: Full=Eukaryotic translation initiation factor 3 subunit J;^Eukaryota; Metazoa; Cnidaria; Anthozoa; Hexacorallia; Actiniaria; Edwardsiidae; Nematostella	UniRef90_A7RSH7^A7RSH7^Q:90-689,H:1-200^43.07%ID^E:1e-32^RecName: Full=Eukaryotic translation initiation factor 3 subunit J;^Eukaryota; Metazoa; Cnidaria; Anthozoa; Hexacorallia; Actiniaria; Edwardsiidae; Nematostella	.	comp53475_c0_seq1|m.1512	90-845[+]	sp|A7RSH7|EIF3J_NEMVE^A7RSH7^Q:1-251,H:1-247^42.69%ID^E:6e-42^RecName: Full=Eukaryotic translation initiation factor 3 subunit J;^Eukaryota; Metazoa; Cnidaria; Anthozoa; Hexacorallia; Actiniaria; Edwardsiidae; Nematostella	UniRef90_A7RSH7^A7RSH7^Q:1-251,H:1-247^42.69%ID^E:3e-40^RecName: Full=Eukaryotic translation initiation factor 3 subunit J;^Eukaryota; Metazoa; Cnidaria; Anthozoa; Hexacorallia; Actiniaria; Edwardsiidae; Nematostella	PF08597.5^eIF3_subunit^Translation initiation factor eIF3 subunit^1-251^E:4.9e-57	.	.	.	GO:0016282^cellular_component^eukaryotic 43S preinitiation complex`GO:0033290^cellular_component^eukaryotic 48S preinitiation complex`GO:0005852^cellular_component^eukaryotic translation initiation factor 3 complex`GO:0003743^molecular_function^translation initiation factor activity`GO:0001731^biological_process^formation of translation preinitiation complex`GO:0006446^biological_process^regulati…	GO:0003743^molecular_function^translation initiation factor activity`GO:0005737^cellular_component^cytoplasm`GO:0005852^cellular_component^eukaryotic translation initiation factor 3 complex	.	.
comp53504_c0	comp53504_c0_seq1	sp|P17126|ACT_HYDVU^P17126^Q:294-1178,H:1-295^96.95%ID^E:0^RecName: Full=Actin, non-muscle 6.2;^Eukaryota; Metazoa; Cnidaria; Hydrozoa; Hydroida; Anthomedusae; Hydridae; Hydra	UniRef90_S5MI90^S5MI90^Q:294-1178,H:1-295^95.59%ID^E:0^SubName: Full=Truncated actin-4;^Eukaryota; Metazoa; Ecdysozoa; Arthropoda; Hexapoda; Insecta; Pterygota; Neoptera; Endopterygota; Lepidoptera; Glossata; Ditrysia; Bombycoidea; Bombycidae; Bombycinae; Bombyx	.	comp53504_c0_seq1|m.1519	294-1178[+]	sp|P17126|ACT_HYDVU^P17126^Q:1-295,H:1-295^96.95%ID^E:0^RecName: Full=Actin, non-muscle 6.2;^Eukaryota; Metazoa; Cnidaria; Hydrozoa; Hydroida; Anthomedusae; Hydridae; Hydra	UniRef90_S5MI90^S5MI90^Q:1-295,H:1-295^95.59%ID^E:0^SubName: Full=Truncated actin-4;^Eukaryota; Metazoa; Ecdysozoa; Arthropoda; Hexapoda; Insecta; Pterygota; Neoptera; Endopterygota; Lepidoptera; Glossata; Ditrysia; Bombycoidea; Bombycidae; Bombycinae; Bombyx	PF00022.14^Actin^Actin^4-295^E:2.9e-115	.	.	.	GO:0005737^cellular_component^cytoplasm`GO:0005856^cellular_component^cytoskeleton`GO:0005524^molecular_function^ATP binding	.	.	.
comp54011_c0	comp54011_c0_seq2	sp|Q9U5M4|TPM2_PODCA^Q9U5M4^Q:936-214,H:7-247^51.04%ID^E:1e-55^RecName: Full=Tropomyosin-2;^Eukaryota; Metazoa; Cnidaria; Hydrozoa; Hydroida; Anthomedusae; Hydractiniidae; Podocoryna	UniRef90_Q9U5M4^Q9U5M4^Q:936-214,H:7-247^51.04%ID^E:7e-54^RecName: Full=Tropomyosin-2;^Eukaryota; Metazoa; Cnidaria; Hydrozoa; Hydroida; Anthomedusae; Hydractiniidae; Podocoryna	.	comp54011_c0_seq2|m.1610	202-939[-]	sp|Q9U5M4|TPM2_PODCA^Q9U5M4^Q:2-242,H:7-247^51.04%ID^E:1e-57^RecName: Full=Tropomyosin-2;^Eukaryota; Metazoa; Cnidaria; Hydrozoa; Hydroida; Anthomedusae; Hydractiniidae; Podocoryna	UniRef90_Q9U5M4^Q9U5M4^Q:2-242,H:7-247^51.04%ID^E:6e-56^RecName: Full=Tropomyosin-2;^Eukaryota; Metazoa; Cnidaria; Hydrozoa; Hydroida; Anthomedusae; Hydractiniidae; Podocoryna	PF12718.2^Tropomyosin_1^Tropomyosin like^2-111^E:5.1e-11`PF00261.15^Tropomyosin^Tropomyosin^8-238^E:1.3e-47	.	.	.	.	.	.	.
comp54011_c0	comp54011_c0_seq1	sp|Q9U5M4|TPM2_PODCA^Q9U5M4^Q:2210-1515,H:7-238^53.45%ID^E:4e-27^RecName: Full=Tropomyosin-2;^Eukaryota; Metazoa; Cnidaria; Hydrozoa; Hydroida; Anthomedusae; Hydractiniidae; Podocoryna	UniRef90_Q9U5M4^Q9U5M4^Q:2210-1515,H:7-238^53.45%ID^E:2e-25^RecName: Full=Tropomyosin-2;^Eukaryota; Metazoa; Cnidaria; Hydrozoa; Hydroida; Anthomedusae; Hydractiniidae; Podocoryna	.	comp54011_c0_seq1|m.1608	1458-2213[-]	sp|Q9U5M4|TPM2_PODCA^Q9U5M4^Q:2-240,H:7-245^52.3%ID^E:4e-57^RecName: Full=Tropomyosin-2;^Eukaryota; Metazoa; Cnidaria; Hydrozoa; Hydroida; Anthomedusae; Hydractiniidae; Podocoryna	UniRef90_Q9U5M4^Q9U5M4^Q:2-240,H:7-245^52.3%ID^E:2e-55^RecName: Full=Tropomyosin-2;^Eukaryota; Metazoa; Cnidaria; Hydrozoa; Hydroida; Anthomedusae; Hydractiniidae; Podocoryna	PF12718.2^Tropomyosin_1^Tropomyosin like^2-111^E:7.5e-11`PF00261.15^Tropomyosin^Tropomyosin^8-235^E:2.1e-52	.	.	.	.	.	.	.
comp54051_c0	comp54051_c0_seq1	sp|Q03442|CRJ1A_TRICY^Q03442^Q:215-1165,H:25-321^31.55%ID^E:3e-46^RecName: Full=Crystallin J1A;^Eukaryota; Metazoa; Cnidaria; Cubozoa; Carybdeida; Tripedaliidae; Tripedalia	UniRef90_UPI0001DD3811^UPI0001DD3811^Q:146-1165,H:1-341^46.33%ID^E:1e-92^.^.	.	comp54051_c0_seq1|m.1615	146-928[+]	sp|Q03442|CRJ1A_TRICY^Q03442^Q:5-227,H:6-218^33.18%ID^E:1e-36^RecName: Full=Crystallin J1A;^Eukaryota; Metazoa; Cnidaria; Cubozoa; Carybdeida; Tripedaliidae; Tripedalia	UniRef90_UPI0001DD3811^UPI0001DD3811^Q:1-242,H:1-242^51.24%ID^E:3e-81^.^.	PF03747.9^ADP_ribosyl_GH^ADP-ribosylglycohydrolase^11-232^E:3.1e-13	.	.	.	GO:0005212^molecular_function^structural constituent of eye lens	.	.	.
comp54758_c0	comp54758_c0_seq1	sp|A7RQM5|ASNA_NEMVE^A7RQM5^Q:139-1107,H:12-332^67.49%ID^E:3e-149^RecName: Full=ATPase ASNA1 homolog;^Eukaryota; Metazoa; Cnidaria; Anthozoa; Hexacorallia; Actiniaria; Edwardsiidae; Nematostella	UniRef90_UPI0003F05B70^UPI0003F05B70^Q:127-1119,H:10-340^66.16%ID^E:6e-149^.^.	.	comp54758_c0_seq1|m.1759	109-1122[+]	sp|A7RQM5|ASNA_NEMVE^A7RQM5^Q:11-333,H:12-332^67.49%ID^E:5e-153^RecName: Full=ATPase ASNA1 homolog;^Eukaryota; Metazoa; Cnidaria; Anthozoa; Hexacorallia; Actiniaria; Edwardsiidae; Nematostella	UniRef90_UPI0003F05B70^UPI0003F05B70^Q:7-337,H:10-340^66.16%ID^E:1e-152^.^.	PF02374.10^ArsA_ATPase^Anion-transporting ATPase^27-330^E:1.8e-108`PF01656.18^CbiA^CobQ/CobB/MinD/ParA nucleotide binding domain^29-175^E:1.1e-10`PF00142.13^Fer4_NifH^4Fe-4S iron sulfur cluster binding proteins, NifH/frxC family^29-67^E:0.00029	.	.	COG0003^ATPase required for the post-translational delivery of tail-anchored (TA) proteins to the endoplasmic reticulum. Recognizes and selectively binds the transmembrane domain of TA proteins in the cytosol. This complex then targets to the endoplasmic reticulum by membrane-bound receptors, where the tail- anchored protein is released for insertion. This process is regulated by ATP binding and …	GO:0005783^cellular_component^endoplasmic reticulum`GO:0005524^molecular_function^ATP binding`GO:0016887^molecular_function^ATPase activity`GO:0046872^molecular_function^metal ion binding`GO:0045048^biological_process^protein insertion into ER membrane`GO:0006810^biological_process^transport	GO:0005524^molecular_function^ATP binding`GO:0016491^molecular_function^oxidoreductase activity`GO:0055114^biological_process^oxidation-reduction process	.	.
comp55380_c0	comp55380_c0_seq1	sp|Q6J201|SPI_CYACP^Q6J201^Q:1474-377,H:9-376^37.4%ID^E:4e-67^RecName: Full=Serine protease inhibitor;^Eukaryota; Metazoa; Cnidaria; Scyphozoa; Semaeostomeae; Cyaneidae; Cyanea	UniRef90_L5JRG4^L5JRG4^Q:1489-380,H:56-431^39.31%ID^E:9e-68^SubName: Full=Leukocyte elastase inhibitor;^Eukaryota; Metazoa; Chordata; Craniata; Vertebrata; Euteleostomi; Mammalia; Eutheria; Laurasiatheria; Chiroptera; Megachiroptera; Pteropodidae; Pteropodinae; Pteropus	.	comp55380_c0_seq1|m.1867	368-1579[-]	sp|Q6J201|SPI_CYACP^Q6J201^Q:36-401,H:9-376^37.4%ID^E:1e-78^RecName: Full=Serine protease inhibitor;^Eukaryota; Metazoa; Cnidaria; Scyphozoa; Semaeostomeae; Cyaneidae; Cyanea	UniRef90_B9XLN5^B9XLN5^Q:31-401,H:56-428^36.53%ID^E:3e-78^SubName: Full=Proteinase inhibitor I4 serpin;^Bacteria; Verrucomicrobia; Verrucomicrobiae; Verrucomicrobiales; Verrucomicrobia subdivision 3; Pedosphaera	PF00079.15^Serpin^Serpin (serine protease inhibitor)^35-400^E:7.1e-114	sigP:1^23^0.835^YES	.	.	GO:0005615^cellular_component^extracellular space`GO:0004867^molecular_function^serine-type endopeptidase inhibitor activity`GO:0010951^biological_process^negative regulation of endopeptidase activity	.	.	.
comp55660_c0	comp55660_c0_seq1	sp|A7S7F2|BYST_NEMVE^A7S7F2^Q:1986-685,H:1-421^60.83%ID^E:5e-151^RecName: Full=Bystin;^Eukaryota; Metazoa; Cnidaria; Anthozoa; Hexacorallia; Actiniaria; Edwardsiidae; Nematostella	UniRef90_T2MDW0^T2MDW0^Q:1986-688,H:1-408^61.06%ID^E:7e-152^SubName: Full=Bystin;^Eukaryota; Metazoa; Cnidaria; Hydrozoa; Hydroida; Anthomedusae; Hydridae; Hydra	.	comp55660_c0_seq1|m.1913	646-1989[-]	sp|A7S7F2|BYST_NEMVE^A7S7F2^Q:2-441,H:1-427^60.45%ID^E:0^RecName: Full=Bystin;^Eukaryota; Metazoa; Cnidaria; Anthozoa; Hexacorallia; Actiniaria; Edwardsiidae; Nematostella	UniRef90_T2MDW0^T2MDW0^Q:2-437,H:1-411^61.78%ID^E:0^SubName: Full=Bystin;^Eukaryota; Metazoa; Cnidaria; Hydrozoa; Hydroida; Anthomedusae; Hydridae; Hydra	PF05291.6^Bystin^Bystin^142-438^E:1.3e-133	.	.	.	GO:0005730^cellular_component^nucleolus`GO:0042254^biological_process^ribosome biogenesis	.	.	.
comp56185_c0	comp56185_c0_seq1	sp|A7RG82|CLP1_NEMVE^A7RG82^Q:182-1447,H:6-428^59.1%ID^E:0^RecName: Full=Protein CLP1 homolog;^Eukaryota; Metazoa; Cnidaria; Anthozoa; Hexacorallia; Actiniaria; Edwardsiidae; Nematostella	UniRef90_T2M7N1^T2M7N1^Q:200-1447,H:301-717^63.55%ID^E:0^RecName: Full=Protein CLP1 homolog;^Eukaryota; Metazoa; Cnidaria; Hydrozoa; Hydroida; Anthomedusae; Hydridae; Hydra	.	comp56185_c0_seq1|m.1990	176-1450[+]	sp|A7RG82|CLP1_NEMVE^A7RG82^Q:3-424,H:6-428^59.1%ID^E:0^RecName: Full=Protein CLP1 homolog;^Eukaryota; Metazoa; Cnidaria; Anthozoa; Hexacorallia; Actiniaria; Edwardsiidae; Nematostella	UniRef90_T2M7N1^T2M7N1^Q:9-424,H:301-717^63.55%ID^E:0^RecName: Full=Protein CLP1 homolog;^Eukaryota; Metazoa; Cnidaria; Hydrozoa; Hydroida; Anthomedusae; Hydridae; Hydra	PF03205.9^MobB^Molybdopterin guanine dinucleotide synthesis protein B^116-229^E:9.2e-20`PF06807.9^Clp1^Pre-mRNA cleavage complex II protein Clp1^231-422^E:6.2e-53	.	.	COG5623^Required for endonucleolytic cleavage during polyadenylation-dependent pre-mRNA 3'-end formation (By similarity)	GO:0005849^cellular_component^mRNA cleavage factor complex`GO:0005524^molecular_function^ATP binding`GO:0031124^biological_process^mRNA 3'-end processing	.	.	.
comp56275_c0	comp56275_c0_seq1	sp|Q9GV72|CTX1_CARRA^Q9GV72^Q:224-1513,H:22-449^64.19%ID^E:0^RecName: Full=Toxin CrTX-A;^Eukaryota; Metazoa; Cnidaria; Cubozoa; Carybdeida; Carybdeidae; Carybdea	UniRef90_Q9GV72^Q9GV72^Q:224-1513,H:22-449^64.19%ID^E:0^RecName: Full=Toxin CrTX-A;^Eukaryota; Metazoa; Cnidaria; Cubozoa; Carybdeida; Carybdeidae; Carybdea	.	comp56275_c0_seq1|m.2001	143-1519[+]	sp|Q9GV72|CTX1_CARRA^Q9GV72^Q:28-457,H:22-449^64.19%ID^E:0^RecName: Full=Toxin CrTX-A;^Eukaryota; Metazoa; Cnidaria; Cubozoa; Carybdeida; Carybdeidae; Carybdea	UniRef90_Q9GV72^Q9GV72^Q:28-457,H:22-449^64.19%ID^E:0^RecName: Full=Toxin CrTX-A;^Eukaryota; Metazoa; Cnidaria; Cubozoa; Carybdeida; Carybdeidae; Carybdea	.	sigP:1^24^0.555^YES	ExpAA=38.14^PredHel=2^Topology=i9-26o112-134i	.	GO:0016021^cellular_component^integral component of membrane`GO:0042151^cellular_component^nematocyst`GO:0044218^cellular_component^other organism cell membrane`GO:0044179^biological_process^hemolysis in other organism`GO:0006811^biological_process^ion transport	.	.	.
comp56500_c0	comp56500_c0_seq1	sp|A7SM54|UFC1_NEMVE^A7SM54^Q:537-49,H:1-163^88.34%ID^E:4e-106^RecName: Full=Ubiquitin-fold modifier-conjugating enzyme 1;^Eukaryota; Metazoa; Cnidaria; Anthozoa; Hexacorallia; Actiniaria; Edwardsiidae; Nematostella	UniRef90_A7SM54^A7SM54^Q:537-49,H:1-163^88.34%ID^E:2e-104^RecName: Full=Ubiquitin-fold modifier-conjugating enzyme 1;^Eukaryota; Metazoa; Cnidaria; Anthozoa; Hexacorallia; Actiniaria; Edwardsiidae; Nematostella	.	comp56500_c0_seq1|m.2047	28-558[-]	sp|A7SM54|UFC1_NEMVE^A7SM54^Q:8-170,H:1-163^88.34%ID^E:2e-106^RecName: Full=Ubiquitin-fold modifier-conjugating enzyme 1;^Eukaryota; Metazoa; Cnidaria; Anthozoa; Hexacorallia; Actiniaria; Edwardsiidae; Nematostella	UniRef90_A7SM54^A7SM54^Q:8-170,H:1-163^88.34%ID^E:1e-104^RecName: Full=Ubiquitin-fold modifier-conjugating enzyme 1;^Eukaryota; Metazoa; Cnidaria; Anthozoa; Hexacorallia; Actiniaria; Edwardsiidae; Nematostella	PF08694.6^UFC1^Ubiquitin-fold modifier-conjugating enzyme 1^12-171^E:1.7e-87	.	.	.	.	.	.	.
comp56584_c0	comp56584_c0_seq1	sp|A7RFA1|PTER_NEMVE^A7RFA1^Q:95-1117,H:7-349^52.77%ID^E:3e-124^RecName: Full=Phosphotriesterase-related protein;^Eukaryota; Metazoa; Cnidaria; Anthozoa; Hexacorallia; Actiniaria; Edwardsiidae; Nematostella	UniRef90_M7BGE1^M7BGE1^Q:89-1117,H:7-348^51.88%ID^E:4e-124^.^.	.	comp56584_c0_seq1|m.2055	2-1120[+]	sp|A7RFA1|PTER_NEMVE^A7RFA1^Q:32-372,H:7-349^52.77%ID^E:2e-125^RecName: Full=Phosphotriesterase-related protein;^Eukaryota; Metazoa; Cnidaria; Anthozoa; Hexacorallia; Actiniaria; Edwardsiidae; Nematostella	UniRef90_M7BGE1^M7BGE1^Q:30-372,H:7-348^51.88%ID^E:3e-125^.^.	PF02126.13^PTE^Phosphotriesterase family^38-371^E:4.9e-89	.	.	COG1735^phosphotriesterase-related protein	GO:0016787^molecular_function^hydrolase activity`GO:0008270^molecular_function^zinc ion binding`GO:0009056^biological_process^catabolic process	GO:0008270^molecular_function^zinc ion binding`GO:0009056^biological_process^catabolic process	.	.
comp56787_c0	comp56787_c0_seq1	sp|P40821|CRJ1C_TRICY^P40821^Q:285-1163,H:25-316^41.69%ID^E:1e-70^RecName: Full=Crystallin J1C;^Eukaryota; Metazoa; Cnidaria; Cubozoa; Carybdeida; Tripedaliidae; Tripedalia	UniRef90_A0A087YDP8^A0A087YDP8^Q:285-1163,H:25-330^41.83%ID^E:1e-75^.^.	.	comp56787_c0_seq1|m.2082	210-1187[+]	sp|P40821|CRJ1C_TRICY^P40821^Q:3-318,H:2-316^43.08%ID^E:6e-82^RecName: Full=Crystallin J1C;^Eukaryota; Metazoa; Cnidaria; Cubozoa; Carybdeida; Tripedaliidae; Tripedalia	UniRef90_A0A087YDP8^A0A087YDP8^Q:7-318,H:6-330^43.38%ID^E:7e-86^.^.	PF03747.9^ADP_ribosyl_GH^ADP-ribosylglycohydrolase^13-301^E:5.9e-26	.	.	.	GO:0005212^molecular_function^structural constituent of eye lens	.	.	.
comp57869_c0	comp57869_c0_seq2	sp|A7RR34|U740_NEMVE^A7RR34^Q:755-495,H:1-87^56.32%ID^E:9e-28^RecName: Full=UPF0740 protein v1g200856;^Eukaryota; Metazoa; Cnidaria; Anthozoa; Hexacorallia; Actiniaria; Edwardsiidae; Nematostella	UniRef90_A7RR34^A7RR34^Q:755-495,H:1-87^56.32%ID^E:4e-26^RecName: Full=UPF0740 protein v1g200856;^Eukaryota; Metazoa; Cnidaria; Anthozoa; Hexacorallia; Actiniaria; Edwardsiidae; Nematostella	.	comp57869_c0_seq2|m.2273	195-755[-]	sp|A7RR34|U740_NEMVE^A7RR34^Q:1-87,H:1-87^56.32%ID^E:2e-29^RecName: Full=UPF0740 protein v1g200856;^Eukaryota; Metazoa; Cnidaria; Anthozoa; Hexacorallia; Actiniaria; Edwardsiidae; Nematostella	UniRef90_A7RR34^A7RR34^Q:1-87,H:1-87^56.32%ID^E:1e-27^RecName: Full=UPF0740 protein v1g200856;^Eukaryota; Metazoa; Cnidaria; Anthozoa; Hexacorallia; Actiniaria; Edwardsiidae; Nematostella	.	.	.	NOG45548^geminin coiled-coil domain containing	.	.	.	.
comp57869_c0	comp57869_c0_seq1	sp|A7RR34|U740_NEMVE^A7RR34^Q:692-495,H:1-87^41.38%ID^E:3e-12^RecName: Full=UPF0740 protein v1g200856;^Eukaryota; Metazoa; Cnidaria; Anthozoa; Hexacorallia; Actiniaria; Edwardsiidae; Nematostella	UniRef90_F6R2L1^F6R2L1^Q:692-534,H:1-74^47.3%ID^E:2e-11^.^.	.	comp57869_c0_seq1|m.2272	195-692[-]	sp|A7RR34|U740_NEMVE^A7RR34^Q:1-66,H:1-87^41.38%ID^E:2e-13^RecName: Full=UPF0740 protein v1g200856;^Eukaryota; Metazoa; Cnidaria; Anthozoa; Hexacorallia; Actiniaria; Edwardsiidae; Nematostella	UniRef90_F6R2L1^F6R2L1^Q:1-53,H:1-74^47.3%ID^E:2e-12^.^.	.	.	.	NOG45548^geminin coiled-coil domain containing	.	.	.	.
comp59335_c0	comp59335_c0_seq1	sp|P35317|AT1A_HYDVU^P35317^Q:68-3175,H:6-1031^74.28%ID^E:0^RecName: Full=Sodium/potassium-transporting ATPase subunit alpha;^Eukaryota; Metazoa; Cnidaria; Hydrozoa; Hydroida; Anthomedusae; Hydridae; Hydra	UniRef90_P35317^P35317^Q:68-3175,H:6-1031^74.28%ID^E:0^RecName: Full=Sodium/potassium-transporting ATPase subunit alpha;^Eukaryota; Metazoa; Cnidaria; Hydrozoa; Hydroida; Anthomedusae; Hydridae; Hydra	.	comp59335_c0_seq1|m.2633	2-3178[+]	sp|P35317|AT1A_HYDVU^P35317^Q:23-1058,H:6-1031^75.55%ID^E:0^RecName: Full=Sodium/potassium-transporting ATPase subunit alpha;^Eukaryota; Metazoa; Cnidaria; Hydrozoa; Hydroida; Anthomedusae; Hydridae; Hydra	UniRef90_P35317^P35317^Q:23-1058,H:6-1031^75.55%ID^E:0^RecName: Full=Sodium/potassium-transporting ATPase subunit alpha;^Eukaryota; Metazoa; Cnidaria; Hydrozoa; Hydroida; Anthomedusae; Hydridae; Hydra	PF00690.21^Cation_ATPase_N^Cation transporter/ATPase, N-terminus^78-146^E:4.6e-19`PF00122.15^E1-E2_ATPase^E1-E2 ATPase^170-401^E:2.6e-61`PF00702.21^Hydrolase^haloacid dehalogenase-like hydrolase^406-764^E:2.1e-30`PF12710.2^HAD^haloacid dehalogenase-like hydrolase^408-761^E:5.6e-14`PF13246.1^Hydrolase_like2^Putative hydrolase of sodium-potassium ATPase alpha subunit^461-555^E:3.2e-27`PF00689.16^Ca…	.	ExpAA=185.69^PredHel=8^Topology=i133-155o165-184i325-347o357-379i823-845o899-921i987-1009o1019-1036i	.	GO:0016021^cellular_component^integral component of membrane`GO:0005524^molecular_function^ATP binding`GO:0046872^molecular_function^metal ion binding`GO:0005391^molecular_function^sodium:potassium-exchanging ATPase activity`GO:0006754^biological_process^ATP biosynthetic process	GO:0000166^molecular_function^nucleotide binding`GO:0046872^molecular_function^metal ion binding	.	.
comp59335_c0	comp59335_c0_seq2	sp|P35317|AT1A_HYDVU^P35317^Q:68-3175,H:6-1031^74.28%ID^E:0^RecName: Full=Sodium/potassium-transporting ATPase subunit alpha;^Eukaryota; Metazoa; Cnidaria; Hydrozoa; Hydroida; Anthomedusae; Hydridae; Hydra	UniRef90_P35317^P35317^Q:68-3175,H:6-1031^74.28%ID^E:0^RecName: Full=Sodium/potassium-transporting ATPase subunit alpha;^Eukaryota; Metazoa; Cnidaria; Hydrozoa; Hydroida; Anthomedusae; Hydridae; Hydra	.	comp59335_c0_seq2|m.2637	2-3178[+]	sp|P35317|AT1A_HYDVU^P35317^Q:23-1058,H:6-1031^75.55%ID^E:0^RecName: Full=Sodium/potassium-transporting ATPase subunit alpha;^Eukaryota; Metazoa; Cnidaria; Hydrozoa; Hydroida; Anthomedusae; Hydridae; Hydra	UniRef90_P35317^P35317^Q:23-1058,H:6-1031^75.55%ID^E:0^RecName: Full=Sodium/potassium-transporting ATPase subunit alpha;^Eukaryota; Metazoa; Cnidaria; Hydrozoa; Hydroida; Anthomedusae; Hydridae; Hydra	PF00690.21^Cation_ATPase_N^Cation transporter/ATPase, N-terminus^78-146^E:4.6e-19`PF00122.15^E1-E2_ATPase^E1-E2 ATPase^170-401^E:2.6e-61`PF00702.21^Hydrolase^haloacid dehalogenase-like hydrolase^406-764^E:2.1e-30`PF12710.2^HAD^haloacid dehalogenase-like hydrolase^408-761^E:5.6e-14`PF13246.1^Hydrolase_like2^Putative hydrolase of sodium-potassium ATPase alpha subunit^461-555^E:3.2e-27`PF00689.16^Ca…	.	ExpAA=185.69^PredHel=8^Topology=i133-155o165-184i325-347o357-379i823-845o899-921i987-1009o1019-1036i	.	GO:0016021^cellular_component^integral component of membrane`GO:0005524^molecular_function^ATP binding`GO:0046872^molecular_function^metal ion binding`GO:0005391^molecular_function^sodium:potassium-exchanging ATPase activity`GO:0006754^biological_process^ATP biosynthetic process	GO:0000166^molecular_function^nucleotide binding`GO:0046872^molecular_function^metal ion binding	.	.
comp59561_c0	comp59561_c0_seq1	sp|Q6LAF1|H4_DENKL^Q6LAF1^Q:1295-1050,H:22-103^100%ID^E:1e-46^RecName: Full=Histone H4;^Eukaryota; Metazoa; Cnidaria; Anthozoa; Octocorallia; Alcyonacea; Alcyoniina; Nephtheidae; Dendronephthya	UniRef90_B6T0P4^B6T0P4^Q:1295-1014,H:22-121^83%ID^E:2e-45^RecName: Full=Histone H4;^Eukaryota; Viridiplantae; Streptophyta; Embryophyta; Tracheophyta; Spermatophyta; Magnoliophyta; Liliopsida; Poales; Poaceae; PACMAD clade; Panicoideae; Andropogoneae; Zea	.	comp59561_c0_seq1|m.2682	1047-1358[-]	sp|Q6LAF1|H4_DENKL^Q6LAF1^Q:1-103,H:1-103^100%ID^E:7e-66^RecName: Full=Histone H4;^Eukaryota; Metazoa; Cnidaria; Anthozoa; Octocorallia; Alcyonacea; Alcyoniina; Nephtheidae; Dendronephthya	UniRef90_G3HPV7^G3HPV7^Q:1-103,H:97-199^99.03%ID^E:8e-65^.^.	PF00125.19^Histone^Core histone H2A/H2B/H3/H4^28-94^E:6.4e-15`PF02969.12^TAF^TATA box binding protein associated factor (TAF)^63-92^E:4.3e-05	.	.	.	GO:0000786^cellular_component^nucleosome`GO:0005634^cellular_component^nucleus`GO:0003677^molecular_function^DNA binding`GO:0006334^biological_process^nucleosome assembly	GO:0003677^molecular_function^DNA binding`GO:0006352^biological_process^DNA-templated transcription, initiation`GO:0005634^cellular_component^nucleus	.	.
comp59949_c0	comp59949_c0_seq1	sp|A7SE07|NUBP2_NEMVE^A7SE07^Q:149-928,H:9-268^67.31%ID^E:1e-102^RecName: Full=Cytosolic Fe-S cluster assembly factor NUBP2 homolog;^Eukaryota; Metazoa; Cnidaria; Anthozoa; Hexacorallia; Actiniaria; Edwardsiidae; Nematostella	UniRef90_T2M223^T2M223^Q:149-898,H:4-256^71.15%ID^E:5e-107^SubName: Full=Cytosolic Fe-S cluster assembly factor NUBP2;^Eukaryota; Metazoa; Cnidaria; Hydrozoa; Hydroida; Anthomedusae; Hydridae; Hydra	.	comp59949_c0_seq1|m.2766	149-949[+]	sp|A7SE07|NUBP2_NEMVE^A7SE07^Q:1-260,H:9-268^67.31%ID^E:1e-128^RecName: Full=Cytosolic Fe-S cluster assembly factor NUBP2 homolog;^Eukaryota; Metazoa; Cnidaria; Anthozoa; Hexacorallia; Actiniaria; Edwardsiidae; Nematostella	UniRef90_T2M223^T2M223^Q:1-254,H:4-256^70.47%ID^E:4e-135^SubName: Full=Cytosolic Fe-S cluster assembly factor NUBP2;^Eukaryota; Metazoa; Cnidaria; Hydrozoa; Hydroida; Anthomedusae; Hydridae; Hydra	PF09140.6^MipZ^ATPase MipZ^6-131^E:1.5e-07`PF13614.1^AAA_31^AAA domain^7-58^E:3.2e-07`PF01656.18^CbiA^CobQ/CobB/MinD/ParA nucleotide binding domain^9-182^E:1.7e-17`PF10609.4^ParA^ParA/MinD ATPase like^117-200^E:3.2e-36	.	.	COG0489^ATP-binding protein	GO:0005737^cellular_component^cytoplasm`GO:0051539^molecular_function^4 iron, 4 sulfur cluster binding`GO:0005524^molecular_function^ATP binding`GO:0046872^molecular_function^metal ion binding`GO:0016226^biological_process^iron-sulfur cluster assembly	.	.	.
comp60678_c0	comp60678_c0_seq1	sp|A7SMW7|L2HDH_NEMVE^A7SMW7^Q:2502-1225,H:30-456^70.73%ID^E:0^RecName: Full=L-2-hydroxyglutarate dehydrogenase, mitochondrial;^Eukaryota; Metazoa; Cnidaria; Anthozoa; Hexacorallia; Actiniaria; Edwardsiidae; Nematostella	UniRef90_A7SMW7^A7SMW7^Q:2502-1225,H:30-456^70.73%ID^E:0^RecName: Full=L-2-hydroxyglutarate dehydrogenase, mitochondrial;^Eukaryota; Metazoa; Cnidaria; Anthozoa; Hexacorallia; Actiniaria; Edwardsiidae; Nematostella	.	comp60678_c0_seq1|m.3015	1222-2760[-]	sp|A7SMW7|L2HDH_NEMVE^A7SMW7^Q:87-512,H:30-456^70.73%ID^E:0^RecName: Full=L-2-hydroxyglutarate dehydrogenase, mitochondrial;^Eukaryota; Metazoa; Cnidaria; Anthozoa; Hexacorallia; Actiniaria; Edwardsiidae; Nematostella	UniRef90_A7SMW7^A7SMW7^Q:87-512,H:30-456^70.73%ID^E:0^RecName: Full=L-2-hydroxyglutarate dehydrogenase, mitochondrial;^Eukaryota; Metazoa; Cnidaria; Anthozoa; Hexacorallia; Actiniaria; Edwardsiidae; Nematostella	PF01266.19^DAO^FAD dependent oxidoreductase^97-504^E:1.4e-57	.	.	COG0579^malate dehydrogenase (quinone)	GO:0005739^cellular_component^mitochondrion`GO:0047545^molecular_function^2-hydroxyglutarate dehydrogenase activity	GO:0016491^molecular_function^oxidoreductase activity`GO:0055114^biological_process^oxidation-reduction process	.	.
comp61026_c0	comp61026_c0_seq1	sp|A7S641|ST7_NEMVE^A7S641^Q:311-634,H:445-552^76.85%ID^E:3e-50^RecName: Full=Protein ST7 homolog;^Eukaryota; Metazoa; Cnidaria; Anthozoa; Hexacorallia; Actiniaria; Edwardsiidae; Nematostella	UniRef90_A7S641^A7S641^Q:311-634,H:445-552^76.85%ID^E:1e-48^RecName: Full=Protein ST7 homolog;^Eukaryota; Metazoa; Cnidaria; Anthozoa; Hexacorallia; Actiniaria; Edwardsiidae; Nematostella	.	comp61026_c0_seq1|m.3132	185-637[+]	sp|A7S641|ST7_NEMVE^A7S641^Q:43-150,H:445-552^76.85%ID^E:3e-52^RecName: Full=Protein ST7 homolog;^Eukaryota; Metazoa; Cnidaria; Anthozoa; Hexacorallia; Actiniaria; Edwardsiidae; Nematostella	UniRef90_A7S641^A7S641^Q:43-150,H:445-552^76.85%ID^E:2e-50^RecName: Full=Protein ST7 homolog;^Eukaryota; Metazoa; Cnidaria; Anthozoa; Hexacorallia; Actiniaria; Edwardsiidae; Nematostella	PF04184.7^ST7^ST7 protein^42-149^E:1.7e-45	.	ExpAA=33.02^PredHel=1^Topology=i87-109o	.	GO:0016021^cellular_component^integral component of membrane	.	.	.
comp61026_c0	comp61026_c0_seq2	sp|A7S641|ST7_NEMVE^A7S641^Q:42-1652,H:16-552^70.45%ID^E:0^RecName: Full=Protein ST7 homolog;^Eukaryota; Metazoa; Cnidaria; Anthozoa; Hexacorallia; Actiniaria; Edwardsiidae; Nematostella	UniRef90_A7S641^A7S641^Q:42-1652,H:16-552^70.45%ID^E:0^RecName: Full=Protein ST7 homolog;^Eukaryota; Metazoa; Cnidaria; Anthozoa; Hexacorallia; Actiniaria; Edwardsiidae; Nematostella	.	comp61026_c0_seq2|m.3133	3-1655[+]	sp|A7S641|ST7_NEMVE^A7S641^Q:14-550,H:16-552^70.45%ID^E:0^RecName: Full=Protein ST7 homolog;^Eukaryota; Metazoa; Cnidaria; Anthozoa; Hexacorallia; Actiniaria; Edwardsiidae; Nematostella	UniRef90_A7S641^A7S641^Q:14-550,H:16-552^70.45%ID^E:0^RecName: Full=Protein ST7 homolog;^Eukaryota; Metazoa; Cnidaria; Anthozoa; Hexacorallia; Actiniaria; Edwardsiidae; Nematostella	PF04184.7^ST7^ST7 protein^22-549^E:9e-267`PF13174.1^TPR_6^Tetratricopeptide repeat^270-300^E:0.00067	.	ExpAA=79.27^PredHel=3^Topology=i21-43o68-90i487-509o	.	GO:0016021^cellular_component^integral component of membrane	GO:0005515^molecular_function^protein binding	.	.
comp61053_c0	comp61053_c0_seq1	sp|P37380|RL17_PODCA^P37380^Q:608-129,H:1-160^85.62%ID^E:1e-97^RecName: Full=60S ribosomal protein L17;^Eukaryota; Metazoa; Cnidaria; Hydrozoa; Hydroida; Anthomedusae; Hydractiniidae; Podocoryna	UniRef90_T2MGR0^T2MGR0^Q:608-126,H:1-161^84.47%ID^E:8e-99^SubName: Full=60S ribosomal protein L17;^Eukaryota; Metazoa; Cnidaria; Hydrozoa; Hydroida; Anthomedusae; Hydridae; Hydra	.	comp61053_c0_seq1|m.3146	57-656[-]	sp|P37380|RL17_PODCA^P37380^Q:17-199,H:1-183^86.34%ID^E:2e-103^RecName: Full=60S ribosomal protein L17;^Eukaryota; Metazoa; Cnidaria; Hydrozoa; Hydroida; Anthomedusae; Hydractiniidae; Podocoryna	UniRef90_T2MGR0^T2MGR0^Q:17-199,H:1-183^85.25%ID^E:2e-113^SubName: Full=60S ribosomal protein L17;^Eukaryota; Metazoa; Cnidaria; Hydrozoa; Hydroida; Anthomedusae; Hydridae; Hydra	PF00237.14^Ribosomal_L22^Ribosomal protein L22p/L17e^33-168^E:1.7e-36	.	.	.	GO:0015934^cellular_component^large ribosomal subunit`GO:0003735^molecular_function^structural constituent of ribosome`GO:0006412^biological_process^translation	GO:0003735^molecular_function^structural constituent of ribosome`GO:0006412^biological_process^translation`GO:0005840^cellular_component^ribosome	.	.
comp61702_c0	comp61702_c0_seq1	sp|Q6DGZ3|THOC7_DANRE^Q6DGZ3^Q:35-544,H:4-172^48.24%ID^E:9e-45^RecName: Full=THO complex subunit 7 homolog;^Eukaryota; Metazoa; Chordata; Craniata; Vertebrata; Euteleostomi; Actinopterygii; Neopterygii; Teleostei; Ostariophysi; Cypriniformes; Cyprinidae; Danio	UniRef90_C4A029^C4A029^Q:44-550,H:32-199^53.25%ID^E:1e-45^SubName: Full=Putative uncharacterized protein;^Eukaryota; Metazoa; Chordata; Cephalochordata; Branchiostomidae; Branchiostoma	.	comp61702_c0_seq1|m.3410	2-634[+]	sp|A7RX34|THOC7_NEMVE^A7RX34^Q:14-195,H:3-181^48.9%ID^E:7e-57^RecName: Full=THO complex subunit 7 homolog;^Eukaryota; Metazoa; Cnidaria; Anthozoa; Hexacorallia; Actiniaria; Edwardsiidae; Nematostella	UniRef90_C4A029^C4A029^Q:15-191,H:32-207^52.54%ID^E:1e-57^SubName: Full=Putative uncharacterized protein;^Eukaryota; Metazoa; Chordata; Cephalochordata; Branchiostomidae; Branchiostoma	PF05615.8^THOC7^Tho complex subunit 7^15-149^E:1.6e-29	.	.	.	GO:0005737^cellular_component^cytoplasm`GO:0000445^cellular_component^THO complex part of transcription export complex`GO:0006397^biological_process^mRNA processing	GO:0006397^biological_process^mRNA processing`GO:0000445^cellular_component^THO complex part of transcription export complex	.	.
comp62244_c0	comp62244_c0_seq1	sp|Q6J201|SPI_CYACP^Q6J201^Q:1368-280,H:17-375^42.28%ID^E:1e-81^RecName: Full=Serine protease inhibitor;^Eukaryota; Metazoa; Cnidaria; Scyphozoa; Semaeostomeae; Cyaneidae; Cyanea	UniRef90_Q6J201^Q6J201^Q:1368-280,H:17-375^42.28%ID^E:6e-80^RecName: Full=Serine protease inhibitor;^Eukaryota; Metazoa; Cnidaria; Scyphozoa; Semaeostomeae; Cyaneidae; Cyanea	.	comp62244_c0_seq1|m.3649	271-1410[-]	sp|Q6J201|SPI_CYACP^Q6J201^Q:15-377,H:17-375^42.28%ID^E:3e-93^RecName: Full=Serine protease inhibitor;^Eukaryota; Metazoa; Cnidaria; Scyphozoa; Semaeostomeae; Cyaneidae; Cyanea	UniRef90_Q6J201^Q6J201^Q:15-377,H:17-375^42.28%ID^E:1e-91^RecName: Full=Serine protease inhibitor;^Eukaryota; Metazoa; Cnidaria; Scyphozoa; Semaeostomeae; Cyaneidae; Cyanea	PF00079.15^Serpin^Serpin (serine protease inhibitor)^7-377^E:6.4e-118	.	.	.	GO:0005615^cellular_component^extracellular space`GO:0004867^molecular_function^serine-type endopeptidase inhibitor activity`GO:0010951^biological_process^negative regulation of endopeptidase activity	.	.	.
comp62586_c0	comp62586_c0_seq2	sp|P82968|MCPI_MELCP^P82968^Q:12-422,H:1-139^50.36%ID^E:9e-36^RecName: Full=Four-domain proteases inhibitor;^Eukaryota; Metazoa; Cnidaria; Anthozoa; Octocorallia; Alcyonacea; Scleraxonia; Melithaeidae; Melithaea`sp|P82968|MCPI_MELCP^P82968^Q:153-566,H:1-142^43.66%ID^E:9e-27^RecName: Full=Four-domain proteases inhibitor;^Eukaryota; Metazoa; Cnidaria; Anthozoa; Octocorallia; Alcyonacea; Scleraxonia…	UniRef90_A7S1Y8^A7S1Y8^Q:12-572,H:79-277^46.23%ID^E:2e-41^SubName: Full=Predicted protein;^Eukaryota; Metazoa; Cnidaria; Anthozoa; Hexacorallia; Actiniaria; Edwardsiidae; Nematostella`UniRef90_A7S1Y8^A7S1Y8^Q:6-563,H:128-325^45.45%ID^E:5e-37^SubName: Full=Predicted protein;^Eukaryota; Metazoa; Cnidaria; Anthozoa; Hexacorallia; Actiniaria; Edwardsiidae; Nematostella	.	comp62586_c0_seq2|m.3814	3-593[+]	sp|P82968|MCPI_MELCP^P82968^Q:4-142,H:1-141^50.35%ID^E:2e-38^RecName: Full=Four-domain proteases inhibitor;^Eukaryota; Metazoa; Cnidaria; Anthozoa; Octocorallia; Alcyonacea; Scleraxonia; Melithaeidae; Melithaea`sp|P82968|MCPI_MELCP^P82968^Q:51-188,H:1-142^44.37%ID^E:2e-33^RecName: Full=Four-domain proteases inhibitor;^Eukaryota; Metazoa; Cnidaria; Anthozoa; Octocorallia; Alcyonacea; Scleraxonia; …	UniRef90_A7S1Y8^A7S1Y8^Q:4-190,H:79-277^48.24%ID^E:2e-48^SubName: Full=Predicted protein;^Eukaryota; Metazoa; Cnidaria; Anthozoa; Hexacorallia; Actiniaria; Edwardsiidae; Nematostella`UniRef90_A7S1Y8^A7S1Y8^Q:2-187,H:128-325^46.97%ID^E:4e-43^SubName: Full=Predicted protein;^Eukaryota; Metazoa; Cnidaria; Anthozoa; Hexacorallia; Actiniaria; Edwardsiidae; Nematostella	PF00050.16^Kazal_1^Kazal-type serine protease inhibitor domain^1-48^E:9.2e-14`PF07648.10^Kazal_2^Kazal-type serine protease inhibitor domain^8-48^E:1.3e-14`PF00050.16^Kazal_1^Kazal-type serine protease inhibitor domain^51-95^E:2.1e-12`PF07648.10^Kazal_2^Kazal-type serine protease inhibitor domain^55-95^E:9.3e-16`PF00050.16^Kazal_1^Kazal-type serine protease inhibitor domain^98-142^E:1.8e-10`PF076…	.	.	.	GO:0004867^molecular_function^serine-type endopeptidase inhibitor activity	GO:0005515^molecular_function^protein binding	.	.
comp62588_c0	comp62588_c0_seq1	sp|A7SBF0|INT9_NEMVE^A7SBF0^Q:2496-562,H:1-660^52.73%ID^E:0^RecName: Full=Integrator complex subunit 9 homolog;^Eukaryota; Metazoa; Cnidaria; Anthozoa; Hexacorallia; Actiniaria; Edwardsiidae; Nematostella	UniRef90_A7SBF0^A7SBF0^Q:2496-562,H:1-660^52.73%ID^E:0^RecName: Full=Integrator complex subunit 9 homolog;^Eukaryota; Metazoa; Cnidaria; Anthozoa; Hexacorallia; Actiniaria; Edwardsiidae; Nematostella	.	comp62588_c0_seq1|m.3815	559-2496[-]	sp|A7SBF0|INT9_NEMVE^A7SBF0^Q:1-645,H:1-660^52.73%ID^E:0^RecName: Full=Integrator complex subunit 9 homolog;^Eukaryota; Metazoa; Cnidaria; Anthozoa; Hexacorallia; Actiniaria; Edwardsiidae; Nematostella	UniRef90_A7SBF0^A7SBF0^Q:1-645,H:1-660^52.73%ID^E:0^RecName: Full=Integrator complex subunit 9 homolog;^Eukaryota; Metazoa; Cnidaria; Anthozoa; Hexacorallia; Actiniaria; Edwardsiidae; Nematostella	PF10996.3^Beta-Casp^Beta-Casp domain^314-428^E:2e-09	.	.	COG1236^cleavage and polyadenylation	GO:0032039^cellular_component^integrator complex`GO:0016787^molecular_function^hydrolase activity`GO:0016180^biological_process^snRNA processing	.	.	.
comp63228_c0	comp63228_c0_seq1	sp|P17126|ACT_HYDVU^P17126^Q:132-1223,H:13-376^98.63%ID^E:0^RecName: Full=Actin, non-muscle 6.2;^Eukaryota; Metazoa; Cnidaria; Hydrozoa; Hydroida; Anthomedusae; Hydridae; Hydra	UniRef90_P91754^P91754^Q:132-1223,H:9-372^96.15%ID^E:0^RecName: Full=Actin;^Eukaryota; Metazoa; Lophotrochozoa; Annelida; Clitellata; Oligochaeta; Haplotaxida; Lumbricina; Lumbricidae; Lumbricinae; Lumbricus	.	comp63228_c0_seq1|m.4107	96-1226[+]	sp|P17126|ACT_HYDVU^P17126^Q:1-376,H:1-376^98.4%ID^E:0^RecName: Full=Actin, non-muscle 6.2;^Eukaryota; Metazoa; Cnidaria; Hydrozoa; Hydroida; Anthomedusae; Hydridae; Hydra	UniRef90_F1L3U5^F1L3U5^Q:1-376,H:61-436^94.95%ID^E:0^SubName: Full=Actin-2;^Eukaryota; Metazoa; Ecdysozoa; Nematoda; Chromadorea; Ascaridida; Ascaridoidea; Ascarididae; Ascaris	PF00022.14^Actin^Actin^4-376^E:7.9e-162	.	.	.	GO:0005737^cellular_component^cytoplasm`GO:0005856^cellular_component^cytoskeleton`GO:0005524^molecular_function^ATP binding	.	.	.
comp63228_c0	comp63228_c0_seq4	sp|P17126|ACT_HYDVU^P17126^Q:132-1223,H:13-376^98.63%ID^E:0^RecName: Full=Actin, non-muscle 6.2;^Eukaryota; Metazoa; Cnidaria; Hydrozoa; Hydroida; Anthomedusae; Hydridae; Hydra	UniRef90_P91754^P91754^Q:132-1223,H:9-372^96.15%ID^E:0^RecName: Full=Actin;^Eukaryota; Metazoa; Lophotrochozoa; Annelida; Clitellata; Oligochaeta; Haplotaxida; Lumbricina; Lumbricidae; Lumbricinae; Lumbricus	.	comp63228_c0_seq4|m.4110	96-1226[+]	sp|P17126|ACT_HYDVU^P17126^Q:1-376,H:1-376^98.4%ID^E:0^RecName: Full=Actin, non-muscle 6.2;^Eukaryota; Metazoa; Cnidaria; Hydrozoa; Hydroida; Anthomedusae; Hydridae; Hydra	UniRef90_F1L3U5^F1L3U5^Q:1-376,H:61-436^94.95%ID^E:0^SubName: Full=Actin-2;^Eukaryota; Metazoa; Ecdysozoa; Nematoda; Chromadorea; Ascaridida; Ascaridoidea; Ascarididae; Ascaris	PF00022.14^Actin^Actin^4-376^E:7.9e-162	.	.	.	GO:0005737^cellular_component^cytoplasm`GO:0005856^cellular_component^cytoskeleton`GO:0005524^molecular_function^ATP binding	.	.	.
comp63228_c0	comp63228_c0_seq2	sp|P17126|ACT_HYDVU^P17126^Q:195-1322,H:1-376^97.61%ID^E:0^RecName: Full=Actin, non-muscle 6.2;^Eukaryota; Metazoa; Cnidaria; Hydrozoa; Hydroida; Anthomedusae; Hydridae; Hydra	UniRef90_F1L3U5^F1L3U5^Q:75-1322,H:27-436^87.26%ID^E:0^SubName: Full=Actin-2;^Eukaryota; Metazoa; Ecdysozoa; Nematoda; Chromadorea; Ascaridida; Ascaridoidea; Ascarididae; Ascaris	.	comp63228_c0_seq2|m.4108	195-1325[+]	sp|P17126|ACT_HYDVU^P17126^Q:1-376,H:1-376^97.61%ID^E:0^RecName: Full=Actin, non-muscle 6.2;^Eukaryota; Metazoa; Cnidaria; Hydrozoa; Hydroida; Anthomedusae; Hydridae; Hydra	UniRef90_F1L3U5^F1L3U5^Q:1-376,H:61-436^94.68%ID^E:0^SubName: Full=Actin-2;^Eukaryota; Metazoa; Ecdysozoa; Nematoda; Chromadorea; Ascaridida; Ascaridoidea; Ascarididae; Ascaris	PF00022.14^Actin^Actin^4-376^E:8.5e-162	.	.	.	GO:0005737^cellular_component^cytoplasm`GO:0005856^cellular_component^cytoskeleton`GO:0005524^molecular_function^ATP binding	.	.	.
comp63228_c0	comp63228_c0_seq3	sp|P17126|ACT_HYDVU^P17126^Q:195-1322,H:1-376^97.61%ID^E:0^RecName: Full=Actin, non-muscle 6.2;^Eukaryota; Metazoa; Cnidaria; Hydrozoa; Hydroida; Anthomedusae; Hydridae; Hydra	UniRef90_F1L3U5^F1L3U5^Q:75-1322,H:27-436^87.26%ID^E:0^SubName: Full=Actin-2;^Eukaryota; Metazoa; Ecdysozoa; Nematoda; Chromadorea; Ascaridida; Ascaridoidea; Ascarididae; Ascaris	.	comp63228_c0_seq3|m.4109	195-1325[+]	sp|P17126|ACT_HYDVU^P17126^Q:1-376,H:1-376^97.61%ID^E:0^RecName: Full=Actin, non-muscle 6.2;^Eukaryota; Metazoa; Cnidaria; Hydrozoa; Hydroida; Anthomedusae; Hydridae; Hydra	UniRef90_F1L3U5^F1L3U5^Q:1-376,H:61-436^94.68%ID^E:0^SubName: Full=Actin-2;^Eukaryota; Metazoa; Ecdysozoa; Nematoda; Chromadorea; Ascaridida; Ascaridoidea; Ascarididae; Ascaris	PF00022.14^Actin^Actin^4-376^E:8.5e-162	.	.	.	GO:0005737^cellular_component^cytoplasm`GO:0005856^cellular_component^cytoskeleton`GO:0005524^molecular_function^ATP binding	.	.	.
comp63361_c0	comp63361_c0_seq1	sp|A7RWC9|ITPA_NEMVE^A7RWC9^Q:74-694,H:1-201^66.67%ID^E:2e-98^RecName: Full=Inosine triphosphate pyrophosphatase;^Eukaryota; Metazoa; Cnidaria; Anthozoa; Hexacorallia; Actiniaria; Edwardsiidae; Nematostella	UniRef90_A7RWC9^A7RWC9^Q:74-694,H:1-201^66.67%ID^E:9e-97^RecName: Full=Inosine triphosphate pyrophosphatase;^Eukaryota; Metazoa; Cnidaria; Anthozoa; Hexacorallia; Actiniaria; Edwardsiidae; Nematostella	.	comp63361_c0_seq1|m.4162	2-691[+]	sp|A7RWC9|ITPA_NEMVE^A7RWC9^Q:25-227,H:1-197^67.49%ID^E:1e-99^RecName: Full=Inosine triphosphate pyrophosphatase;^Eukaryota; Metazoa; Cnidaria; Anthozoa; Hexacorallia; Actiniaria; Edwardsiidae; Nematostella	UniRef90_A7RWC9^A7RWC9^Q:25-227,H:1-197^67.49%ID^E:7e-98^RecName: Full=Inosine triphosphate pyrophosphatase;^Eukaryota; Metazoa; Cnidaria; Anthozoa; Hexacorallia; Actiniaria; Edwardsiidae; Nematostella	PF01725.11^Ham1p_like^Ham1 family^30-208^E:5.5e-53	.	.	COG0127^Pyrophosphatase that hydrolyzes non-canonical purine nucleotides such as XTP and ITP dITP to their respective monophosphate derivatives. Might exclude non-canonical purines from DNA precursor pool, thus preventing their incorporation into DNA and avoiding chromosomal lesions (By similarity)	GO:0005737^cellular_component^cytoplasm`GO:0046872^molecular_function^metal ion binding`GO:0047429^molecular_function^nucleoside-triphosphate diphosphatase activity`GO:0000166^molecular_function^nucleotide binding`GO:0009204^biological_process^deoxyribonucleoside triphosphate catabolic process`GO:0009117^biological_process^nucleotide metabolic process	GO:0016787^molecular_function^hydrolase activity	.	.
comp63405_c0	comp63405_c0_seq1	sp|A7SVT1|FICD_NEMVE^A7SVT1^Q:1266-217,H:59-407^60.86%ID^E:3e-141^RecName: Full=Adenosine monophosphate-protein transferase FICD homolog;^Eukaryota; Metazoa; Cnidaria; Anthozoa; Hexacorallia; Actiniaria; Edwardsiidae; Nematostella	UniRef90_T2M6U3^T2M6U3^Q:1212-100,H:76-440^59.57%ID^E:3e-152^SubName: Full=Adenosine monophosphate-protein transferase FICD;^Eukaryota; Metazoa; Cnidaria; Hydrozoa; Hydroida; Anthomedusae; Hydridae; Hydra	.	comp63405_c0_seq1|m.4185	85-1464[-]	sp|A7SVT1|FICD_NEMVE^A7SVT1^Q:67-416,H:59-407^60.86%ID^E:1e-147^RecName: Full=Adenosine monophosphate-protein transferase FICD homolog;^Eukaryota; Metazoa; Cnidaria; Anthozoa; Hexacorallia; Actiniaria; Edwardsiidae; Nematostella	UniRef90_T2M6U3^T2M6U3^Q:85-455,H:76-440^59.57%ID^E:2e-158^SubName: Full=Adenosine monophosphate-protein transferase FICD;^Eukaryota; Metazoa; Cnidaria; Hydrozoa; Hydroida; Anthomedusae; Hydridae; Hydra	PF02661.13^Fic^Fic/DOC family^267-360^E:7.9e-24	.	ExpAA=22.30^PredHel=1^Topology=i7-29o	COG3177^Filamentation induced by cAMP protein fic	GO:0016021^cellular_component^integral component of membrane`GO:0005524^molecular_function^ATP binding`GO:0070733^molecular_function^protein adenylyltransferase activity`GO:0018117^biological_process^protein adenylylation	.	.	.
comp63987_c0	comp63987_c0_seq1	sp|A7RM20|EIF3I_NEMVE^A7RM20^Q:1248-283,H:1-321^66.77%ID^E:3e-162^RecName: Full=Eukaryotic translation initiation factor 3 subunit I;^Eukaryota; Metazoa; Cnidaria; Anthozoa; Hexacorallia; Actiniaria; Edwardsiidae; Nematostella	UniRef90_T2ME18^T2ME18^Q:1248-283,H:1-325^72.62%ID^E:4e-169^RecName: Full=Eukaryotic translation initiation factor 3 subunit I;^Eukaryota; Metazoa; Cnidaria; Hydrozoa; Hydroida; Anthomedusae; Hydridae; Hydra	.	comp63987_c0_seq1|m.4465	280-1248[-]	sp|A7RM20|EIF3I_NEMVE^A7RM20^Q:1-322,H:1-321^66.77%ID^E:1e-171^RecName: Full=Eukaryotic translation initiation factor 3 subunit I;^Eukaryota; Metazoa; Cnidaria; Anthozoa; Hexacorallia; Actiniaria; Edwardsiidae; Nematostella	UniRef90_T2ME18^T2ME18^Q:1-322,H:1-325^72.62%ID^E:4e-179^RecName: Full=Eukaryotic translation initiation factor 3 subunit I;^Eukaryota; Metazoa; Cnidaria; Hydrozoa; Hydroida; Anthomedusae; Hydridae; Hydra	PF00400.27^WD40^WD domain, G-beta repeat^6-37^E:0.08`PF00400.27^WD40^WD domain, G-beta repeat^43-80^E:1.4e-07`PF00400.27^WD40^WD domain, G-beta repeat^176-213^E:0.00088`PF00400.27^WD40^WD domain, G-beta repeat^277-308^E:4.7e-06	.	.	COG2319^repeat-containing protein	GO:0016282^cellular_component^eukaryotic 43S preinitiation complex`GO:0033290^cellular_component^eukaryotic 48S preinitiation complex`GO:0005852^cellular_component^eukaryotic translation initiation factor 3 complex`GO:0003743^molecular_function^translation initiation factor activity`GO:0001731^biological_process^formation of translation preinitiation complex`GO:0006446^biological_process^regulati…	GO:0005515^molecular_function^protein binding	.	.
comp64678_c0	comp64678_c0_seq1	sp|Q9GV72|CTX1_CARRA^Q9GV72^Q:1398-118,H:24-450^45.33%ID^E:2e-126^RecName: Full=Toxin CrTX-A;^Eukaryota; Metazoa; Cnidaria; Cubozoa; Carybdeida; Carybdeidae; Carybdea	UniRef90_Q9GV72^Q9GV72^Q:1398-118,H:24-450^45.33%ID^E:1e-124^RecName: Full=Toxin CrTX-A;^Eukaryota; Metazoa; Cnidaria; Cubozoa; Carybdeida; Carybdeidae; Carybdea	.	comp64678_c0_seq1|m.4898	112-1491[-]	sp|Q9GV72|CTX1_CARRA^Q9GV72^Q:32-458,H:24-450^45.33%ID^E:6e-137^RecName: Full=Toxin CrTX-A;^Eukaryota; Metazoa; Cnidaria; Cubozoa; Carybdeida; Carybdeidae; Carybdea	UniRef90_Q9GV72^Q9GV72^Q:32-458,H:24-450^45.33%ID^E:3e-135^RecName: Full=Toxin CrTX-A;^Eukaryota; Metazoa; Cnidaria; Cubozoa; Carybdeida; Carybdeidae; Carybdea	.	.	ExpAA=55.02^PredHel=1^Topology=i13-35o	.	GO:0016021^cellular_component^integral component of membrane`GO:0042151^cellular_component^nematocyst`GO:0044218^cellular_component^other organism cell membrane`GO:0044179^biological_process^hemolysis in other organism`GO:0006811^biological_process^ion transport	.	.	.
comp64678_c0	comp64678_c0_seq2	sp|Q9GV72|CTX1_CARRA^Q9GV72^Q:1614-334,H:24-450^45.33%ID^E:1e-125^RecName: Full=Toxin CrTX-A;^Eukaryota; Metazoa; Cnidaria; Cubozoa; Carybdeida; Carybdeidae; Carybdea	UniRef90_Q9GV72^Q9GV72^Q:1614-334,H:24-450^45.33%ID^E:5e-124^RecName: Full=Toxin CrTX-A;^Eukaryota; Metazoa; Cnidaria; Cubozoa; Carybdeida; Carybdeidae; Carybdea	.	comp64678_c0_seq2|m.4900	328-1707[-]	sp|Q9GV72|CTX1_CARRA^Q9GV72^Q:32-458,H:24-450^45.33%ID^E:4e-137^RecName: Full=Toxin CrTX-A;^Eukaryota; Metazoa; Cnidaria; Cubozoa; Carybdeida; Carybdeidae; Carybdea	UniRef90_Q9GV72^Q9GV72^Q:32-458,H:24-450^45.33%ID^E:2e-135^RecName: Full=Toxin CrTX-A;^Eukaryota; Metazoa; Cnidaria; Cubozoa; Carybdeida; Carybdeidae; Carybdea	.	.	ExpAA=55.02^PredHel=1^Topology=i13-35o	.	GO:0016021^cellular_component^integral component of membrane`GO:0042151^cellular_component^nematocyst`GO:0044218^cellular_component^other organism cell membrane`GO:0044179^biological_process^hemolysis in other organism`GO:0006811^biological_process^ion transport	.	.	.
comp65779_c0	comp65779_c0_seq2	sp|A7SGF0|MF2NB_NEMVE^A7SGF0^Q:792-307,H:12-181^37.65%ID^E:7e-28^RecName: Full=Protein MEF2BNB homolog;^Eukaryota; Metazoa; Cnidaria; Anthozoa; Hexacorallia; Actiniaria; Edwardsiidae; Nematostella	UniRef90_UPI0002B470FB^UPI0002B470FB^Q:825-340,H:25-188^49.4%ID^E:2e-41^.^.	.	comp65779_c0_seq2|m.5482	109-924[-]	sp|A7SGF0|MF2NB_NEMVE^A7SGF0^Q:45-206,H:12-181^38.24%ID^E:1e-32^RecName: Full=Protein MEF2BNB homolog;^Eukaryota; Metazoa; Cnidaria; Anthozoa; Hexacorallia; Actiniaria; Edwardsiidae; Nematostella	UniRef90_UPI0002B470FB^UPI0002B470FB^Q:34-201,H:25-194^50%ID^E:1e-46^.^.	PF10167.4^NEP^Uncharacterised conserved protein^44-154^E:1.2e-27	.	.	.	GO:0046872^molecular_function^metal ion binding	.	.	.
comp65779_c0	comp65779_c0_seq1	sp|A7SGF0|MF2NB_NEMVE^A7SGF0^Q:595-290,H:7-108^46.08%ID^E:7e-23^RecName: Full=Protein MEF2BNB homolog;^Eukaryota; Metazoa; Cnidaria; Anthozoa; Hexacorallia; Actiniaria; Edwardsiidae; Nematostella	UniRef90_UPI0002B470FB^UPI0002B470FB^Q:613-107,H:25-180^39.05%ID^E:6e-27^.^.	.	comp65779_c0_seq1|m.5481	257-712[-]	sp|A7SGF0|MF2NB_NEMVE^A7SGF0^Q:40-141,H:7-108^46.08%ID^E:3e-24^RecName: Full=Protein MEF2BNB homolog;^Eukaryota; Metazoa; Cnidaria; Anthozoa; Hexacorallia; Actiniaria; Edwardsiidae; Nematostella	UniRef90_UPI0002B470FB^UPI0002B470FB^Q:34-138,H:25-127^53.33%ID^E:2e-28^.^.	PF10167.4^NEP^Uncharacterised conserved protein^44-148^E:1.3e-27	.	.	.	GO:0046872^molecular_function^metal ion binding	.	.	.
comp65996_c0	comp65996_c0_seq1	sp|Q8AVH4|PNO1_XENLA^Q8AVH4^Q:649-47,H:36-236^79.1%ID^E:5e-117^RecName: Full=RNA-binding protein PNO1;^Eukaryota; Metazoa; Chordata; Craniata; Vertebrata; Euteleostomi; Amphibia; Batrachia; Anura; Pipoidea; Pipidae; Xenopodinae; Xenopus; Xenopus	UniRef90_W5NGH1^W5NGH1^Q:658-47,H:46-249^77.45%ID^E:4e-115^.^.	.	comp65996_c0_seq1|m.5598	44-802[-]	sp|A7RP64|PNO1_NEMVE^A7RP64^Q:38-252,H:24-238^74.88%ID^E:3e-120^RecName: Full=RNA-binding protein pno1;^Eukaryota; Metazoa; Cnidaria; Anthozoa; Hexacorallia; Actiniaria; Edwardsiidae; Nematostella	UniRef90_A7RP64^A7RP64^Q:38-252,H:24-238^74.88%ID^E:1e-118^RecName: Full=RNA-binding protein pno1;^Eukaryota; Metazoa; Cnidaria; Anthozoa; Hexacorallia; Actiniaria; Edwardsiidae; Nematostella	PF00013.24^KH_1^KH domain^178-225^E:6.6e-05	.	.	COG1094^Required for 40S ribosome biogenesis. Involved in nucleolar processing of pre-18S ribosomal RNA and ribosome assembly (By similarity)	GO:0005730^cellular_component^nucleolus`GO:0003723^molecular_function^RNA binding	GO:0003723^molecular_function^RNA binding	.	.
comp66190_c0	comp66190_c0_seq1	sp|Q03443|CRJ1B_TRICY^Q03443^Q:1-456,H:171-322^66.45%ID^E:2e-66^RecName: Full=Crystallin J1B;^Eukaryota; Metazoa; Cnidaria; Cubozoa; Carybdeida; Tripedaliidae; Tripedalia	UniRef90_Q03443^Q03443^Q:1-456,H:171-322^66.45%ID^E:1e-64^RecName: Full=Crystallin J1B;^Eukaryota; Metazoa; Cnidaria; Cubozoa; Carybdeida; Tripedaliidae; Tripedalia	.	comp66190_c0_seq1|m.5705	1-459[+]	sp|Q03443|CRJ1B_TRICY^Q03443^Q:1-152,H:171-322^66.45%ID^E:1e-73^RecName: Full=Crystallin J1B;^Eukaryota; Metazoa; Cnidaria; Cubozoa; Carybdeida; Tripedaliidae; Tripedalia	UniRef90_Q03443^Q03443^Q:1-152,H:171-322^66.45%ID^E:5e-72^RecName: Full=Crystallin J1B;^Eukaryota; Metazoa; Cnidaria; Cubozoa; Carybdeida; Tripedaliidae; Tripedalia	PF03747.9^ADP_ribosyl_GH^ADP-ribosylglycohydrolase^1-129^E:3.1e-18	.	.	.	GO:0005212^molecular_function^structural constituent of eye lens	.	.	.
comp66281_c0	comp66281_c0_seq1	sp|P51987|CCNB_HYDVD^P51987^Q:195-1310,H:9-390^48.85%ID^E:7e-109^RecName: Full=G2/mitotic-specific cyclin-B;^Eukaryota; Metazoa; Cnidaria; Hydrozoa; Hydroida; Anthomedusae; Hydridae; Hydra	UniRef90_P51987^P51987^Q:195-1310,H:9-390^48.85%ID^E:4e-107^RecName: Full=G2/mitotic-specific cyclin-B;^Eukaryota; Metazoa; Cnidaria; Hydrozoa; Hydroida; Anthomedusae; Hydridae; Hydra	.	comp66281_c0_seq1|m.5763	156-1313[+]	sp|P51987|CCNB_HYDVD^P51987^Q:14-385,H:9-390^48.85%ID^E:5e-112^RecName: Full=G2/mitotic-specific cyclin-B;^Eukaryota; Metazoa; Cnidaria; Hydrozoa; Hydroida; Anthomedusae; Hydridae; Hydra	UniRef90_P51987^P51987^Q:14-385,H:9-390^48.85%ID^E:2e-110^RecName: Full=G2/mitotic-specific cyclin-B;^Eukaryota; Metazoa; Cnidaria; Hydrozoa; Hydroida; Anthomedusae; Hydridae; Hydra	PF00134.18^Cyclin_N^Cyclin, N-terminal domain^132-257^E:1.1e-43`PF02984.14^Cyclin_C^Cyclin, C-terminal domain^259-374^E:2.4e-32	.	.	.	GO:0005634^cellular_component^nucleus`GO:0007067^biological_process^mitotic nuclear division`GO:0000079^biological_process^regulation of cyclin-dependent protein serine/threonine kinase activity	GO:0005634^cellular_component^nucleus	.	.
comp66385_c0	comp66385_c0_seq1	sp|Q6Q4H1|JMJD6_HYDVU^Q6Q4H1^Q:495-989,H:54-219^27.91%ID^E:9e-08^RecName: Full=Bifunctional arginine demethylase and lysyl-hydroxylase PSR;^Eukaryota; Metazoa; Cnidaria; Hydrozoa; Hydroida; Anthomedusae; Hydridae; Hydra	UniRef90_UPI0001CB9854^UPI0001CB9854^Q:396-1106,H:137-377^52.89%ID^E:4e-88^.^.	.	comp66385_c0_seq1|m.5833	174-1109[+]	sp|Q6Q4H1|JMJD6_HYDVU^Q6Q4H1^Q:108-272,H:54-219^27.91%ID^E:4e-08^RecName: Full=Bifunctional arginine demethylase and lysyl-hydroxylase PSR;^Eukaryota; Metazoa; Cnidaria; Hydrozoa; Hydroida; Anthomedusae; Hydridae; Hydra	UniRef90_UPI0001CB9854^UPI0001CB9854^Q:75-311,H:137-377^52.89%ID^E:3e-90^.^.	PF13621.1^Cupin_8^Cupin-like domain^111-270^E:7.9e-11	.	.	.	GO:0005634^cellular_component^nucleus`GO:0046872^molecular_function^metal ion binding`GO:0070815^molecular_function^peptidyl-lysine 5-dioxygenase activity`GO:0016568^biological_process^chromatin modification`GO:0018395^biological_process^peptidyl-lysine hydroxylation to 5-hydroxy-L-lysine`GO:0006355^biological_process^regulation of transcription, DNA-templated`GO:0006351^biological_process^transc…	.	.	.
comp66473_c0	comp66473_c0_seq1	sp|D9IQ16|GXN_ACRMI^D9IQ16^Q:622-1518,H:61-325^27.81%ID^E:9e-25^SubName: Full=Galaxin;^Eukaryota; Metazoa; Cnidaria; Anthozoa; Hexacorallia; Scleractinia; Astrocoeniina; Acroporidae; Acropora`sp|D9IQ16|GXN_ACRMI^D9IQ16^Q:850-1518,H:55-296^27.49%ID^E:4e-18^SubName: Full=Galaxin;^Eukaryota; Metazoa; Cnidaria; Anthozoa; Hexacorallia; Scleractinia; Astrocoeniina; Acroporidae; Acropora`sp|D9IQ16|GXN_A…	UniRef90_UPI0002B445B3^UPI0002B445B3^Q:631-1515,H:30-326^35.31%ID^E:4e-43^.^.`UniRef90_UPI0002B445B3^UPI0002B445B3^Q:973-1533,H:32-209^28.72%ID^E:4e-10^.^.	.	comp66473_c0_seq1|m.5887	505-1557[+]	sp|D9IQ16|GXN_ACRMI^D9IQ16^Q:40-338,H:61-325^27.81%ID^E:6e-26^SubName: Full=Galaxin;^Eukaryota; Metazoa; Cnidaria; Anthozoa; Hexacorallia; Scleractinia; Astrocoeniina; Acroporidae; Acropora`sp|D9IQ16|GXN_ACRMI^D9IQ16^Q:116-338,H:55-296^27.49%ID^E:3e-19^SubName: Full=Galaxin;^Eukaryota; Metazoa; Cnidaria; Anthozoa; Hexacorallia; Scleractinia; Astrocoeniina; Acroporidae; Acropora`sp|D9IQ16|GXN_ACRM…	UniRef90_UPI0002B445B3^UPI0002B445B3^Q:13-337,H:4-326^33.63%ID^E:2e-46^.^.`UniRef90_UPI0002B445B3^UPI0002B445B3^Q:157-343,H:32-209^28.72%ID^E:9e-11^.^.	.	sigP:1^21^0.802^YES	ExpAA=18.88^PredHel=1^Topology=i7-24o	.	.	.	.	.
comp66666_c0	comp66666_c0_seq1	sp|P41114|TPM1_PODCA^P41114^Q:100-798,H:1-233^34.33%ID^E:7e-27^RecName: Full=Tropomyosin-1;^Eukaryota; Metazoa; Cnidaria; Hydrozoa; Hydroida; Anthomedusae; Hydractiniidae; Podocoryna	UniRef90_P41114^P41114^Q:100-798,H:1-233^34.33%ID^E:3e-25^RecName: Full=Tropomyosin-1;^Eukaryota; Metazoa; Cnidaria; Hydrozoa; Hydroida; Anthomedusae; Hydractiniidae; Podocoryna	.	comp66666_c0_seq1|m.6025	100-828[+]	sp|P41114|TPM1_PODCA^P41114^Q:1-242,H:1-242^35.12%ID^E:2e-32^RecName: Full=Tropomyosin-1;^Eukaryota; Metazoa; Cnidaria; Hydrozoa; Hydroida; Anthomedusae; Hydractiniidae; Podocoryna	UniRef90_P41114^P41114^Q:1-242,H:1-242^35.12%ID^E:8e-31^RecName: Full=Tropomyosin-1;^Eukaryota; Metazoa; Cnidaria; Hydrozoa; Hydroida; Anthomedusae; Hydractiniidae; Podocoryna	PF00261.15^Tropomyosin^Tropomyosin^6-242^E:5e-26	.	.	.	.	.	.	.
comp66712_c0	comp66712_c0_seq1	sp|A7SDW5|EIF3L_NEMVE^A7SDW5^Q:178-1719,H:7-525^66.47%ID^E:0^RecName: Full=Eukaryotic translation initiation factor 3 subunit L;^Eukaryota; Metazoa; Cnidaria; Anthozoa; Hexacorallia; Actiniaria; Edwardsiidae; Nematostella	UniRef90_A7SDW5^A7SDW5^Q:178-1719,H:7-525^66.47%ID^E:0^RecName: Full=Eukaryotic translation initiation factor 3 subunit L;^Eukaryota; Metazoa; Cnidaria; Anthozoa; Hexacorallia; Actiniaria; Edwardsiidae; Nematostella	.	comp66712_c0_seq1|m.6064	124-1731[+]	sp|A7SDW5|EIF3L_NEMVE^A7SDW5^Q:19-532,H:7-525^66.47%ID^E:0^RecName: Full=Eukaryotic translation initiation factor 3 subunit L;^Eukaryota; Metazoa; Cnidaria; Anthozoa; Hexacorallia; Actiniaria; Edwardsiidae; Nematostella	UniRef90_UPI0001CBB189^UPI0001CBB189^Q:11-535,H:25-553^65.97%ID^E:0^.^.	PF10255.4^Paf67^RNA polymerase I-associated factor PAF67^123-522^E:2.4e-167`PF07719.12^TPR_2^Tetratricopeptide repeat^287-312^E:0.021`PF00515.23^TPR_1^Tetratricopeptide repeat^287-312^E:0.058	.	.	.	GO:0016282^cellular_component^eukaryotic 43S preinitiation complex`GO:0033290^cellular_component^eukaryotic 48S preinitiation complex`GO:0005852^cellular_component^eukaryotic translation initiation factor 3 complex`GO:0003743^molecular_function^translation initiation factor activity`GO:0001731^biological_process^formation of translation preinitiation complex`GO:0006446^biological_process^regulati…	GO:0003743^molecular_function^translation initiation factor activity`GO:0005737^cellular_component^cytoplasm`GO:0005852^cellular_component^eukaryotic translation initiation factor 3 complex`GO:0005515^molecular_function^protein binding	.	.
comp66776_c0	comp66776_c0_seq1	sp|A7SL20|RRP36_NEMVE^A7SL20^Q:117-869,H:1-200^37.3%ID^E:7e-23^RecName: Full=Ribosomal RNA processing protein 36 homolog;^Eukaryota; Metazoa; Cnidaria; Anthozoa; Hexacorallia; Actiniaria; Edwardsiidae; Nematostella	UniRef90_A7SL20^A7SL20^Q:117-869,H:1-200^37.3%ID^E:3e-21^RecName: Full=Ribosomal RNA processing protein 36 homolog;^Eukaryota; Metazoa; Cnidaria; Anthozoa; Hexacorallia; Actiniaria; Edwardsiidae; Nematostella	.	comp66776_c0_seq1|m.6117	117-1001[+]	sp|A7SL20|RRP36_NEMVE^A7SL20^Q:1-291,H:1-240^42.37%ID^E:2e-50^RecName: Full=Ribosomal RNA processing protein 36 homolog;^Eukaryota; Metazoa; Cnidaria; Anthozoa; Hexacorallia; Actiniaria; Edwardsiidae; Nematostella	UniRef90_A7SL20^A7SL20^Q:1-291,H:1-240^42.37%ID^E:9e-49^RecName: Full=Ribosomal RNA processing protein 36 homolog;^Eukaryota; Metazoa; Cnidaria; Anthozoa; Hexacorallia; Actiniaria; Edwardsiidae; Nematostella	PF06102.7^DUF947^Domain of unknown function (DUF947)^123-288^E:1.2e-42	.	.	.	GO:0005730^cellular_component^nucleolus`GO:0006364^biological_process^rRNA processing	.	.	.
comp66833_c0	comp66833_c0_seq1	sp|A7SPX9|EIF3M_NEMVE^A7SPX9^Q:1279-155,H:1-375^45.62%ID^E:2e-118^RecName: Full=Eukaryotic translation initiation factor 3 subunit M;^Eukaryota; Metazoa; Cnidaria; Anthozoa; Hexacorallia; Actiniaria; Edwardsiidae; Nematostella	UniRef90_T2MAX5^T2MAX5^Q:1279-152,H:1-375^55.85%ID^E:2e-151^RecName: Full=Eukaryotic translation initiation factor 3 subunit M;^Eukaryota; Metazoa; Cnidaria; Hydrozoa; Hydroida; Anthomedusae; Hydridae; Hydra	.	comp66833_c0_seq1|m.6149	146-1279[-]	sp|A7SPX9|EIF3M_NEMVE^A7SPX9^Q:1-375,H:1-375^45.62%ID^E:1e-119^RecName: Full=Eukaryotic translation initiation factor 3 subunit M;^Eukaryota; Metazoa; Cnidaria; Anthozoa; Hexacorallia; Actiniaria; Edwardsiidae; Nematostella	UniRef90_T2MAX5^T2MAX5^Q:1-376,H:1-375^55.85%ID^E:9e-153^RecName: Full=Eukaryotic translation initiation factor 3 subunit M;^Eukaryota; Metazoa; Cnidaria; Hydrozoa; Hydroida; Anthomedusae; Hydridae; Hydra	PF01399.22^PCI^PCI domain^239-336^E:8.1e-12	.	.	.	GO:0016282^cellular_component^eukaryotic 43S preinitiation complex`GO:0033290^cellular_component^eukaryotic 48S preinitiation complex`GO:0005852^cellular_component^eukaryotic translation initiation factor 3 complex`GO:0003743^molecular_function^translation initiation factor activity`GO:0001731^biological_process^formation of translation preinitiation complex`GO:0006446^biological_process^regulati…	GO:0005515^molecular_function^protein binding	.	.
comp67020_c0	comp67020_c0_seq1	sp|Q16998|LWA_ACTEQ^Q16998^Q:1008-808,H:66-129^45.07%ID^E:3e-07^RecName: Full=LWamide neuropeptides;^Eukaryota; Metazoa; Cnidaria; Anthozoa; Hexacorallia; Actiniaria; Nynantheae; Actiniidae; Actinia	UniRef90_Q16998^Q16998^Q:1008-808,H:66-129^45.07%ID^E:1e-05^RecName: Full=LWamide neuropeptides;^Eukaryota; Metazoa; Cnidaria; Anthozoa; Hexacorallia; Actiniaria; Nynantheae; Actiniidae; Actinia	.	comp67020_c0_seq1|m.6270	562-1278[-]	sp|Q16998|LWA_ACTEQ^Q16998^Q:91-157,H:66-129^45.07%ID^E:5e-08^RecName: Full=LWamide neuropeptides;^Eukaryota; Metazoa; Cnidaria; Anthozoa; Hexacorallia; Actiniaria; Nynantheae; Actiniidae; Actinia	UniRef90_Q16998^Q16998^Q:91-157,H:66-129^45.07%ID^E:2e-06^RecName: Full=LWamide neuropeptides;^Eukaryota; Metazoa; Cnidaria; Anthozoa; Hexacorallia; Actiniaria; Nynantheae; Actiniidae; Actinia	.	sigP:1^24^0.806^YES	ExpAA=19.30^PredHel=1^Topology=o4-26i	.	GO:0005576^cellular_component^extracellular region`GO:0007218^biological_process^neuropeptide signaling pathway	.	.	.
comp67541_c0	comp67541_c0_seq1	sp|A7SD85|CDC5L_NEMVE^A7SD85^Q:117-2522,H:1-799^69.15%ID^E:0^RecName: Full=Cell division cycle 5-related protein;^Eukaryota; Metazoa; Cnidaria; Anthozoa; Hexacorallia; Actiniaria; Edwardsiidae; Nematostella	UniRef90_T2M796^T2M796^Q:117-2522,H:1-790^68.61%ID^E:0^SubName: Full=Cell division cycle 5-like protein;^Eukaryota; Metazoa; Cnidaria; Hydrozoa; Hydroida; Anthomedusae; Hydridae; Hydra	.	comp67541_c0_seq1|m.6644	117-2543[+]	sp|A7SD85|CDC5L_NEMVE^A7SD85^Q:1-802,H:1-799^69.15%ID^E:0^RecName: Full=Cell division cycle 5-related protein;^Eukaryota; Metazoa; Cnidaria; Anthozoa; Hexacorallia; Actiniaria; Edwardsiidae; Nematostella	UniRef90_T2M796^T2M796^Q:1-802,H:1-790^68.61%ID^E:0^SubName: Full=Cell division cycle 5-like protein;^Eukaryota; Metazoa; Cnidaria; Hydrozoa; Hydroida; Anthomedusae; Hydridae; Hydra	PF00249.26^Myb_DNA-binding^Myb-like DNA-binding domain^9-54^E:1.1e-11`PF13921.1^Myb_DNA-bind_6^Myb-like DNA-binding domain^11-71^E:6.5e-14`PF00249.26^Myb_DNA-binding^Myb-like DNA-binding domain^61-102^E:4.6e-07`PF13921.1^Myb_DNA-bind_6^Myb-like DNA-binding domain^63-105^E:3.5e-07`PF11831.3^Myb_Cef^pre-mRNA splicing factor component^405-663^E:1.8e-59	.	.	COG5147^Myblike DNAbinding domain containing protein	GO:0005737^cellular_component^cytoplasm`GO:0005681^cellular_component^spliceosomal complex`GO:0003682^molecular_function^chromatin binding`GO:0003677^molecular_function^DNA binding`GO:0003723^molecular_function^RNA binding`GO:0007049^biological_process^cell cycle`GO:0006397^biological_process^mRNA processing`GO:0008380^biological_process^RNA splicing	GO:0003682^molecular_function^chromatin binding	.	.
comp67870_c0	comp67870_c0_seq1	sp|Q7TNK0|SERC1_RAT^Q7TNK0^Q:230-1429,H:38-452^43.56%ID^E:4e-92^RecName: Full=Serine incorporator 1;^Eukaryota; Metazoa; Chordata; Craniata; Vertebrata; Euteleostomi; Mammalia; Eutheria; Euarchontoglires; Glires; Rodentia; Sciurognathi; Muroidea; Muridae; Murinae; Rattus	UniRef90_H2TBE1^H2TBE1^Q:230-1429,H:32-442^42.72%ID^E:9e-94^.^.	.	comp67870_c0_seq1|m.6900	122-1447[+]	sp|A7S4N4|SERIC_NEMVE^A7S4N4^Q:2-436,H:7-455^43.94%ID^E:1e-130^RecName: Full=Probable serine incorporator;^Eukaryota; Metazoa; Cnidaria; Anthozoa; Hexacorallia; Actiniaria; Edwardsiidae; Nematostella	UniRef90_A7S4N4^A7S4N4^Q:2-436,H:7-455^43.94%ID^E:7e-129^RecName: Full=Probable serine incorporator;^Eukaryota; Metazoa; Cnidaria; Anthozoa; Hexacorallia; Actiniaria; Edwardsiidae; Nematostella	PF03348.10^Serinc^Serine incorporator (Serinc)^13-436^E:8.1e-140	sigP:1^20^0.615^YES	ExpAA=210.76^PredHel=9^Topology=i41-63o92-114i127-146o156-175i196-218o233-251i306-328o367-389i406-428o	.	GO:0005789^cellular_component^endoplasmic reticulum membrane`GO:0016021^cellular_component^integral component of membrane`GO:0008654^biological_process^phospholipid biosynthetic process	GO:0016020^cellular_component^membrane	.	.
comp67870_c0	comp67870_c0_seq2	sp|Q7TNK0|SERC1_RAT^Q7TNK0^Q:122-1321,H:38-452^43.56%ID^E:2e-92^RecName: Full=Serine incorporator 1;^Eukaryota; Metazoa; Chordata; Craniata; Vertebrata; Euteleostomi; Mammalia; Eutheria; Euarchontoglires; Glires; Rodentia; Sciurognathi; Muroidea; Muridae; Murinae; Rattus	UniRef90_H2TBE1^H2TBE1^Q:122-1321,H:32-442^42.72%ID^E:3e-94^.^.	.	comp67870_c0_seq2|m.6901	44-1339[+]	sp|A7S4N4|SERIC_NEMVE^A7S4N4^Q:2-426,H:17-455^44.03%ID^E:6e-128^RecName: Full=Probable serine incorporator;^Eukaryota; Metazoa; Cnidaria; Anthozoa; Hexacorallia; Actiniaria; Edwardsiidae; Nematostella	UniRef90_A7S4N4^A7S4N4^Q:2-426,H:17-455^44.03%ID^E:3e-126^RecName: Full=Probable serine incorporator;^Eukaryota; Metazoa; Cnidaria; Anthozoa; Hexacorallia; Actiniaria; Edwardsiidae; Nematostella	PF03348.10^Serinc^Serine incorporator (Serinc)^3-426^E:7.4e-140	.	ExpAA=202.69^PredHel=9^Topology=i31-53o82-104i117-136o146-165i186-208o223-241i296-318o357-379i396-418o	.	GO:0005789^cellular_component^endoplasmic reticulum membrane`GO:0016021^cellular_component^integral component of membrane`GO:0008654^biological_process^phospholipid biosynthetic process	GO:0016020^cellular_component^membrane	.	.
comp67948_c0	comp67948_c0_seq1	sp|A7RKF6|RTCB_NEMVE^A7RKF6^Q:102-1613,H:2-505^84.33%ID^E:0^RecName: Full=tRNA-splicing ligase RtcB homolog;^Eukaryota; Metazoa; Cnidaria; Anthozoa; Hexacorallia; Actiniaria; Edwardsiidae; Nematostella	UniRef90_T1FM25^T1FM25^Q:105-1613,H:3-505^83.9%ID^E:0^RecName: Full=tRNA-splicing ligase RtcB homolog;^Eukaryota; Metazoa; Lophotrochozoa; Annelida; Clitellata; Hirudinida; Hirudinea; Rhynchobdellida; Glossiphoniidae; Helobdella	.	comp67948_c0_seq1|m.6937	93-1616[+]	sp|A7RKF6|RTCB_NEMVE^A7RKF6^Q:4-507,H:2-505^84.33%ID^E:0^RecName: Full=tRNA-splicing ligase RtcB homolog;^Eukaryota; Metazoa; Cnidaria; Anthozoa; Hexacorallia; Actiniaria; Edwardsiidae; Nematostella	UniRef90_T1FM25^T1FM25^Q:5-507,H:3-505^83.9%ID^E:0^RecName: Full=tRNA-splicing ligase RtcB homolog;^Eukaryota; Metazoa; Lophotrochozoa; Annelida; Clitellata; Hirudinida; Hirudinea; Rhynchobdellida; Glossiphoniidae; Helobdella	PF01139.12^RtcB^tRNA-splicing ligase RtcB^68-507^E:2.7e-140	.	.	COG1690^Catalytic subunit of the tRNA-splicing ligase complex that acts by directly joining spliced tRNA halves to mature-sized tRNAs by incorporating the precursor-derived splice junction phosphate into the mature tRNA as a canonical 3',5'- phosphodiester. May act as a RNA ligase with broad substrate specificity, and may function toward other RNAs (By similarity)	GO:0072669^cellular_component^tRNA-splicing ligase complex`GO:0005524^molecular_function^ATP binding`GO:0046872^molecular_function^metal ion binding`GO:0003972^molecular_function^RNA ligase (ATP) activity`GO:0006388^biological_process^tRNA splicing, via endonucleolytic cleavage and ligation	GO:0008452^molecular_function^RNA ligase activity`GO:0006396^biological_process^RNA processing	.	.
comp68132_c0	comp68132_c0_seq1	sp|A7S8T5|CCD42_NEMVE^A7S8T5^Q:1590-892,H:32-258^32.19%ID^E:1e-26^RecName: Full=Coiled-coil domain-containing protein 42 homolog;^Eukaryota; Metazoa; Cnidaria; Anthozoa; Hexacorallia; Actiniaria; Edwardsiidae; Nematostella	UniRef90_UPI0003F05A7A^UPI0003F05A7A^Q:1734-799,H:9-324^46.2%ID^E:7e-76^.^.	.	comp68132_c0_seq1|m.7101	766-1743[-]	sp|A7S8T5|CCD42_NEMVE^A7S8T5^Q:52-284,H:32-258^32.19%ID^E:6e-28^RecName: Full=Coiled-coil domain-containing protein 42 homolog;^Eukaryota; Metazoa; Cnidaria; Anthozoa; Hexacorallia; Actiniaria; Edwardsiidae; Nematostella	UniRef90_UPI0003F05A7A^UPI0003F05A7A^Q:4-322,H:9-331^46.13%ID^E:3e-84^.^.	PF13863.1^DUF4200^Domain of unknown function (DUF4200)^55-178^E:8.2e-27	.	.	.	.	.	.	.
comp68158_c0	comp68158_c0_seq1	sp|A7T167|GDAP2_NEMVE^A7T167^Q:184-1668,H:1-502^54.27%ID^E:0^RecName: Full=Protein GDAP2 homolog;^Eukaryota; Metazoa; Cnidaria; Anthozoa; Hexacorallia; Actiniaria; Edwardsiidae; Nematostella	UniRef90_T2M4U9^T2M4U9^Q:178-1653,H:3-485^66.46%ID^E:0^SubName: Full=Ganglioside-induced differentiation-associated protein 2;^Eukaryota; Metazoa; Cnidaria; Hydrozoa; Hydroida; Anthomedusae; Hydridae; Hydra	.	comp68158_c0_seq1|m.7127	184-1671[+]	sp|A7T167|GDAP2_NEMVE^A7T167^Q:1-495,H:1-502^54.27%ID^E:0^RecName: Full=Protein GDAP2 homolog;^Eukaryota; Metazoa; Cnidaria; Anthozoa; Hexacorallia; Actiniaria; Edwardsiidae; Nematostella	UniRef90_T2M4U9^T2M4U9^Q:1-490,H:5-485^66.53%ID^E:0^SubName: Full=Ganglioside-induced differentiation-associated protein 2;^Eukaryota; Metazoa; Cnidaria; Hydrozoa; Hydroida; Anthomedusae; Hydridae; Hydra	PF01661.16^Macro^Macro domain^64-177^E:3.9e-27`PF13716.1^CRAL_TRIO_2^Divergent CRAL/TRIO domain^334-475^E:5.4e-24`PF00650.15^CRAL_TRIO^CRAL/TRIO domain^335-466^E:1.5e-05	.	.	COG2110^appr-1-p processing domain protein	.	.	.	.
comp68198_c0	comp68198_c0_seq1	sp|Q8STF0|CALM_STRIE^Q8STF0^Q:1716-1252,H:2-156^88.39%ID^E:1e-88^RecName: Full=Calmodulin;^Eukaryota; Metazoa; Echinodermata; Eleutherozoa; Echinozoa; Echinoidea; Euechinoidea; Echinacea; Echinoida; Strongylocentrotidae; Strongylocentrotus`sp|Q8STF0|CALM_STRIE^Q8STF0^Q:1446-1246,H:19-85^47.76%ID^E:1e-10^RecName: Full=Calmodulin;^Eukaryota; Metazoa; Echinodermata; Eleutherozoa; Echinozoa; Echinoid…	UniRef90_I1G3T8^I1G3T8^Q:1701-1252,H:1-150^92%ID^E:9e-88^.^.`UniRef90_I1G3T8^I1G3T8^Q:1446-1246,H:13-79^47.76%ID^E:6e-09^.^.	.	comp68198_c0_seq1|m.7170	1249-1701[-]	sp|Q95NR9|CALM_METSE^Q95NR9^Q:5-150,H:4-149^93.15%ID^E:9e-95^RecName: Full=Calmodulin;^Eukaryota; Metazoa; Cnidaria; Anthozoa; Hexacorallia; Actiniaria; Nynantheae; Metridiidae; Metridium	UniRef90_I1G3T8^I1G3T8^Q:1-150,H:1-150^92%ID^E:2e-94^.^.	PF00036.27^EF-hand_1^EF hand^13-41^E:1.6e-09`PF13405.1^EF-hand_6^EF-hand domain^13-42^E:1.2e-09`PF13499.1^EF-hand_7^EF-hand domain pair^15-74^E:1.8e-15`PF13202.1^EF-hand_5^EF hand^15-38^E:8.4e-07`PF13833.1^EF-hand_8^EF-hand domain pair^26-76^E:8.6e-14`PF00036.27^EF-hand_1^EF hand^49-76^E:4.7e-09`PF13405.1^EF-hand_6^EF-hand domain^50-75^E:0.0067`PF13202.1^EF-hand_5^EF hand^50-74^E:0.00017`PF08726.…	.	.	.	GO:0005509^molecular_function^calcium ion binding	GO:0005509^molecular_function^calcium ion binding	.	.
comp68224_c0	comp68224_c0_seq1	sp|A7SE05|UBE2S_NEMVE^A7SE05^Q:1310-747,H:3-188^68.95%ID^E:7e-87^RecName: Full=Ubiquitin-conjugating enzyme E2 S;^Eukaryota; Metazoa; Cnidaria; Anthozoa; Hexacorallia; Actiniaria; Edwardsiidae; Nematostella	UniRef90_UPI0003F0E0FA^UPI0003F0E0FA^Q:1301-822,H:6-165^78.12%ID^E:4e-87^.^.	.	comp68224_c0_seq1|m.7204	684-1361[-]	sp|A7SE05|UBE2S_NEMVE^A7SE05^Q:18-225,H:3-204^68.1%ID^E:3e-91^RecName: Full=Ubiquitin-conjugating enzyme E2 S;^Eukaryota; Metazoa; Cnidaria; Anthozoa; Hexacorallia; Actiniaria; Edwardsiidae; Nematostella	UniRef90_T2MC98^T2MC98^Q:14-225,H:3-204^67.45%ID^E:3e-93^SubName: Full=Ubiquitin-conjugating enzyme E2 S;^Eukaryota; Metazoa; Cnidaria; Hydrozoa; Hydroida; Anthomedusae; Hydridae; Hydra	PF00179.21^UQ_con^Ubiquitin-conjugating enzyme^34-168^E:3.3e-37	.	.	COG5078^ubiquitin-conjugating enzyme	GO:0005680^cellular_component^anaphase-promoting complex`GO:0005524^molecular_function^ATP binding`GO:0004842^molecular_function^ubiquitin-protein transferase activity`GO:0051488^biological_process^activation of anaphase-promoting complex activity`GO:0031145^biological_process^anaphase-promoting complex-dependent proteasomal ubiquitin-dependent protein catabolic process`GO:0010458^biological_proc…	GO:0016881^molecular_function^acid-amino acid ligase activity	.	.
comp68357_c0	comp68357_c0_seq2	sp|P82968|MCPI_MELCP^P82968^Q:269-667,H:46-180^47.45%ID^E:1e-21^RecName: Full=Four-domain proteases inhibitor;^Eukaryota; Metazoa; Cnidaria; Anthozoa; Octocorallia; Alcyonacea; Scleraxonia; Melithaeidae; Melithaea`sp|P82968|MCPI_MELCP^P82968^Q:278-553,H:1-93^46.24%ID^E:3e-14^RecName: Full=Four-domain proteases inhibitor;^Eukaryota; Metazoa; Cnidaria; Anthozoa; Octocorallia; Alcyonacea; Scleraxoni…	UniRef90_P82968^P82968^Q:269-667,H:46-180^47.45%ID^E:7e-20^RecName: Full=Four-domain proteases inhibitor;^Eukaryota; Metazoa; Cnidaria; Anthozoa; Octocorallia; Alcyonacea; Scleraxonia; Melithaeidae; Melithaea`UniRef90_P82968^P82968^Q:278-553,H:1-93^46.24%ID^E:2e-12^RecName: Full=Four-domain proteases inhibitor;^Eukaryota; Metazoa; Cnidaria; Anthozoa; Octocorallia; Alcyonacea; Scleraxonia; Melitha…	.	comp68357_c0_seq2|m.7320	215-1861[+]	sp|P82968|MCPI_MELCP^P82968^Q:5-151,H:32-180^44.37%ID^E:8e-23^RecName: Full=Four-domain proteases inhibitor;^Eukaryota; Metazoa; Cnidaria; Anthozoa; Octocorallia; Alcyonacea; Scleraxonia; Melithaeidae; Melithaea`sp|P82968|MCPI_MELCP^P82968^Q:22-113,H:1-93^46.24%ID^E:4e-14^RecName: Full=Four-domain proteases inhibitor;^Eukaryota; Metazoa; Cnidaria; Anthozoa; Octocorallia; Alcyonacea; Scleraxonia; …	UniRef90_R7TKD5^R7TKD5^Q:273-523,H:9-226^34.65%ID^E:4e-23^SubName: Full=Uncharacterized protein;^Eukaryota; Metazoa; Lophotrochozoa; Annelida; Polychaeta; Scolecida; Capitellida; Capitellidae; Capitella`UniRef90_R7TKD5^R7TKD5^Q:195-459,H:3-222^33.96%ID^E:1e-19^SubName: Full=Uncharacterized protein;^Eukaryota; Metazoa; Lophotrochozoa; Annelida; Polychaeta; Scolecida; Capitellida; Capitellidae; Cap…	PF02822.9^Antistasin^Antistasin family^316-341^E:2.9e-06`PF02822.9^Antistasin^Antistasin family^463-488^E:0.00015`PF02822.9^Antistasin^Antistasin family^494-519^E:3.5e-05	sigP:1^18^0.875^YES	.	.	GO:0004867^molecular_function^serine-type endopeptidase inhibitor activity	GO:0004867^molecular_function^serine-type endopeptidase inhibitor activity	.	.
comp68357_c0	comp68357_c0_seq4	sp|P82968|MCPI_MELCP^P82968^Q:253-651,H:46-180^47.45%ID^E:1e-21^RecName: Full=Four-domain proteases inhibitor;^Eukaryota; Metazoa; Cnidaria; Anthozoa; Octocorallia; Alcyonacea; Scleraxonia; Melithaeidae; Melithaea`sp|P82968|MCPI_MELCP^P82968^Q:262-537,H:1-93^46.24%ID^E:3e-14^RecName: Full=Four-domain proteases inhibitor;^Eukaryota; Metazoa; Cnidaria; Anthozoa; Octocorallia; Alcyonacea; Scleraxoni…	UniRef90_P82968^P82968^Q:253-651,H:46-180^47.45%ID^E:7e-20^RecName: Full=Four-domain proteases inhibitor;^Eukaryota; Metazoa; Cnidaria; Anthozoa; Octocorallia; Alcyonacea; Scleraxonia; Melithaeidae; Melithaea`UniRef90_P82968^P82968^Q:262-537,H:1-93^46.24%ID^E:2e-12^RecName: Full=Four-domain proteases inhibitor;^Eukaryota; Metazoa; Cnidaria; Anthozoa; Octocorallia; Alcyonacea; Scleraxonia; Melitha…	.	comp68357_c0_seq4|m.7326	199-1845[+]	sp|P82968|MCPI_MELCP^P82968^Q:5-151,H:32-180^44.37%ID^E:8e-23^RecName: Full=Four-domain proteases inhibitor;^Eukaryota; Metazoa; Cnidaria; Anthozoa; Octocorallia; Alcyonacea; Scleraxonia; Melithaeidae; Melithaea`sp|P82968|MCPI_MELCP^P82968^Q:22-113,H:1-93^46.24%ID^E:4e-14^RecName: Full=Four-domain proteases inhibitor;^Eukaryota; Metazoa; Cnidaria; Anthozoa; Octocorallia; Alcyonacea; Scleraxonia; …	UniRef90_R7TKD5^R7TKD5^Q:273-523,H:9-226^34.65%ID^E:4e-23^SubName: Full=Uncharacterized protein;^Eukaryota; Metazoa; Lophotrochozoa; Annelida; Polychaeta; Scolecida; Capitellida; Capitellidae; Capitella`UniRef90_R7TKD5^R7TKD5^Q:195-459,H:3-222^33.96%ID^E:1e-19^SubName: Full=Uncharacterized protein;^Eukaryota; Metazoa; Lophotrochozoa; Annelida; Polychaeta; Scolecida; Capitellida; Capitellidae; Cap…	PF02822.9^Antistasin^Antistasin family^316-341^E:2.9e-06`PF02822.9^Antistasin^Antistasin family^463-488^E:0.00015`PF02822.9^Antistasin^Antistasin family^494-519^E:3.5e-05	sigP:1^18^0.875^YES	.	.	GO:0004867^molecular_function^serine-type endopeptidase inhibitor activity	GO:0004867^molecular_function^serine-type endopeptidase inhibitor activity	.	.
comp68357_c0	comp68357_c0_seq1	sp|P82968|MCPI_MELCP^P82968^Q:268-801,H:1-180^46.7%ID^E:8e-34^RecName: Full=Four-domain proteases inhibitor;^Eukaryota; Metazoa; Cnidaria; Anthozoa; Octocorallia; Alcyonacea; Scleraxonia; Melithaeidae; Melithaea`sp|P82968|MCPI_MELCP^P82968^Q:265-543,H:48-141^44.68%ID^E:5e-15^RecName: Full=Four-domain proteases inhibitor;^Eukaryota; Metazoa; Cnidaria; Anthozoa; Octocorallia; Alcyonacea; Scleraxoni…	UniRef90_P82968^P82968^Q:268-801,H:1-180^46.7%ID^E:4e-32^RecName: Full=Four-domain proteases inhibitor;^Eukaryota; Metazoa; Cnidaria; Anthozoa; Octocorallia; Alcyonacea; Scleraxonia; Melithaeidae; Melithaea`UniRef90_P82968^P82968^Q:265-543,H:48-141^44.68%ID^E:2e-13^RecName: Full=Four-domain proteases inhibitor;^Eukaryota; Metazoa; Cnidaria; Anthozoa; Octocorallia; Alcyonacea; Scleraxonia; Melitha…	.	comp68357_c0_seq1|m.7317	199-1995[+]	sp|P82968|MCPI_MELCP^P82968^Q:24-201,H:1-180^46.7%ID^E:5e-34^RecName: Full=Four-domain proteases inhibitor;^Eukaryota; Metazoa; Cnidaria; Anthozoa; Octocorallia; Alcyonacea; Scleraxonia; Melithaeidae; Melithaea`sp|P82968|MCPI_MELCP^P82968^Q:5-115,H:32-141^41.07%ID^E:2e-15^RecName: Full=Four-domain proteases inhibitor;^Eukaryota; Metazoa; Cnidaria; Anthozoa; Octocorallia; Alcyonacea; Scleraxonia; …	UniRef90_P82968^P82968^Q:24-201,H:1-180^46.7%ID^E:2e-32^RecName: Full=Four-domain proteases inhibitor;^Eukaryota; Metazoa; Cnidaria; Anthozoa; Octocorallia; Alcyonacea; Scleraxonia; Melithaeidae; Melithaea`UniRef90_P82968^P82968^Q:5-115,H:32-141^41.07%ID^E:1e-13^RecName: Full=Four-domain proteases inhibitor;^Eukaryota; Metazoa; Cnidaria; Anthozoa; Octocorallia; Alcyonacea; Scleraxonia; Melithaeid…	PF00050.16^Kazal_1^Kazal-type serine protease inhibitor domain^24-68^E:8.8e-14`PF07648.10^Kazal_2^Kazal-type serine protease inhibitor domain^28-68^E:3e-14`PF00050.16^Kazal_1^Kazal-type serine protease inhibitor domain^72-115^E:3.1e-11`PF07648.10^Kazal_2^Kazal-type serine protease inhibitor domain^76-115^E:4.5e-10`PF00050.16^Kazal_1^Kazal-type serine protease inhibitor domain^119-163^E:1.3e-12`PF…	sigP:1^18^0.858^YES	.	.	GO:0004867^molecular_function^serine-type endopeptidase inhibitor activity	GO:0005515^molecular_function^protein binding`GO:0004867^molecular_function^serine-type endopeptidase inhibitor activity	.	.
comp68357_c0	comp68357_c0_seq3	sp|P82968|MCPI_MELCP^P82968^Q:284-817,H:1-180^46.7%ID^E:8e-34^RecName: Full=Four-domain proteases inhibitor;^Eukaryota; Metazoa; Cnidaria; Anthozoa; Octocorallia; Alcyonacea; Scleraxonia; Melithaeidae; Melithaea`sp|P82968|MCPI_MELCP^P82968^Q:281-559,H:48-141^44.68%ID^E:5e-15^RecName: Full=Four-domain proteases inhibitor;^Eukaryota; Metazoa; Cnidaria; Anthozoa; Octocorallia; Alcyonacea; Scleraxoni…	UniRef90_P82968^P82968^Q:284-817,H:1-180^46.7%ID^E:4e-32^RecName: Full=Four-domain proteases inhibitor;^Eukaryota; Metazoa; Cnidaria; Anthozoa; Octocorallia; Alcyonacea; Scleraxonia; Melithaeidae; Melithaea`UniRef90_P82968^P82968^Q:281-559,H:48-141^44.68%ID^E:2e-13^RecName: Full=Four-domain proteases inhibitor;^Eukaryota; Metazoa; Cnidaria; Anthozoa; Octocorallia; Alcyonacea; Scleraxonia; Melitha…	.	comp68357_c0_seq3|m.7323	215-2011[+]	sp|P82968|MCPI_MELCP^P82968^Q:24-201,H:1-180^46.7%ID^E:5e-34^RecName: Full=Four-domain proteases inhibitor;^Eukaryota; Metazoa; Cnidaria; Anthozoa; Octocorallia; Alcyonacea; Scleraxonia; Melithaeidae; Melithaea`sp|P82968|MCPI_MELCP^P82968^Q:5-115,H:32-141^41.07%ID^E:2e-15^RecName: Full=Four-domain proteases inhibitor;^Eukaryota; Metazoa; Cnidaria; Anthozoa; Octocorallia; Alcyonacea; Scleraxonia; …	UniRef90_P82968^P82968^Q:24-201,H:1-180^46.7%ID^E:2e-32^RecName: Full=Four-domain proteases inhibitor;^Eukaryota; Metazoa; Cnidaria; Anthozoa; Octocorallia; Alcyonacea; Scleraxonia; Melithaeidae; Melithaea`UniRef90_P82968^P82968^Q:5-115,H:32-141^41.07%ID^E:1e-13^RecName: Full=Four-domain proteases inhibitor;^Eukaryota; Metazoa; Cnidaria; Anthozoa; Octocorallia; Alcyonacea; Scleraxonia; Melithaeid…	PF00050.16^Kazal_1^Kazal-type serine protease inhibitor domain^24-68^E:8.8e-14`PF07648.10^Kazal_2^Kazal-type serine protease inhibitor domain^28-68^E:3e-14`PF00050.16^Kazal_1^Kazal-type serine protease inhibitor domain^72-115^E:3.1e-11`PF07648.10^Kazal_2^Kazal-type serine protease inhibitor domain^76-115^E:4.5e-10`PF00050.16^Kazal_1^Kazal-type serine protease inhibitor domain^119-163^E:1.3e-12`PF…	sigP:1^18^0.858^YES	.	.	GO:0004867^molecular_function^serine-type endopeptidase inhibitor activity	GO:0005515^molecular_function^protein binding`GO:0004867^molecular_function^serine-type endopeptidase inhibitor activity	.	.
comp68707_c0	comp68707_c0_seq1	sp|A7SLW1|BCAT_NEMVE^A7SLW1^Q:105-1274,H:14-402^53.83%ID^E:2e-152^RecName: Full=Branched-chain-amino-acid aminotransferase;^Eukaryota; Metazoa; Cnidaria; Anthozoa; Hexacorallia; Actiniaria; Edwardsiidae; Nematostella	UniRef90_T2MF41^T2MF41^Q:147-1277,H:16-387^56.35%ID^E:2e-160^RecName: Full=Branched-chain-amino-acid aminotransferase;^Eukaryota; Metazoa; Cnidaria; Hydrozoa; Hydroida; Anthomedusae; Hydridae; Hydra	.	comp68707_c0_seq1|m.7670	66-1280[+]	sp|A7SLW1|BCAT_NEMVE^A7SLW1^Q:14-403,H:14-402^53.83%ID^E:4e-154^RecName: Full=Branched-chain-amino-acid aminotransferase;^Eukaryota; Metazoa; Cnidaria; Anthozoa; Hexacorallia; Actiniaria; Edwardsiidae; Nematostella	UniRef90_T2MF41^T2MF41^Q:28-404,H:16-387^56.35%ID^E:4e-162^RecName: Full=Branched-chain-amino-acid aminotransferase;^Eukaryota; Metazoa; Cnidaria; Hydrozoa; Hydroida; Anthomedusae; Hydridae; Hydra	PF01063.14^Aminotran_4^Aminotransferase class IV^134-361^E:8.5e-21	.	.	COG0115^brancheD-chain amino acid aminotransferase	GO:0052656^molecular_function^L-isoleucine transaminase activity`GO:0052654^molecular_function^L-leucine transaminase activity`GO:0052655^molecular_function^L-valine transaminase activity`GO:0009082^biological_process^branched-chain amino acid biosynthetic process	GO:0003824^molecular_function^catalytic activity`GO:0008152^biological_process^metabolic process	.	.
comp68985_c0	comp68985_c0_seq1	sp|A7SJ66|U587_NEMVE^A7SJ66^Q:1038-568,H:2-159^62.03%ID^E:1e-58^RecName: Full=UPF0587 protein v1g245604;^Eukaryota; Metazoa; Cnidaria; Anthozoa; Hexacorallia; Actiniaria; Edwardsiidae; Nematostella	UniRef90_UPI0003F06636^UPI0003F06636^Q:1038-568,H:2-161^64.38%ID^E:3e-58^.^.	.	comp68985_c0_seq1|m.7894	565-1038[-]	sp|A7SJ66|U587_NEMVE^A7SJ66^Q:1-157,H:2-159^62.03%ID^E:9e-70^RecName: Full=UPF0587 protein v1g245604;^Eukaryota; Metazoa; Cnidaria; Anthozoa; Hexacorallia; Actiniaria; Edwardsiidae; Nematostella	UniRef90_UPI0003F06636^UPI0003F06636^Q:1-157,H:2-161^65%ID^E:2e-70^.^.	PF05907.8^DUF866^Eukaryotic protein of unknown function (DUF866)^2-156^E:5.3e-59	.	.	.	.	.	.	.
comp68987_c0	comp68987_c0_seq1	sp|A7RRG3|AKTIP_NEMVE^A7RRG3^Q:2745-2002,H:2-258^50.58%ID^E:2e-74^RecName: Full=Protein AKTIP homolog;^Eukaryota; Metazoa; Cnidaria; Anthozoa; Hexacorallia; Actiniaria; Edwardsiidae; Nematostella	UniRef90_T2M5V9^T2M5V9^Q:2754-1837,H:4-292^46.95%ID^E:6e-80^SubName: Full=AKT-interacting protein;^Eukaryota; Metazoa; Cnidaria; Hydrozoa; Hydroida; Anthomedusae; Hydridae; Hydra	.	comp68987_c0_seq1|m.7896	1822-2745[-]	sp|A7RRG3|AKTIP_NEMVE^A7RRG3^Q:1-248,H:2-258^50.58%ID^E:2e-86^RecName: Full=Protein AKTIP homolog;^Eukaryota; Metazoa; Cnidaria; Anthozoa; Hexacorallia; Actiniaria; Edwardsiidae; Nematostella	UniRef90_T2M5V9^T2M5V9^Q:2-303,H:8-292^47.23%ID^E:6e-92^SubName: Full=AKT-interacting protein;^Eukaryota; Metazoa; Cnidaria; Hydrozoa; Hydroida; Anthomedusae; Hydridae; Hydra	PF00179.21^UQ_con^Ubiquitin-conjugating enzyme^79-214^E:4.4e-25	.	.	.	GO:0016881^molecular_function^acid-amino acid ligase activity	GO:0016881^molecular_function^acid-amino acid ligase activity	.	.
comp69011_c0	comp69011_c0_seq1	sp|A7SLW1|BCAT_NEMVE^A7SLW1^Q:2018-876,H:19-405^56.19%ID^E:8e-158^RecName: Full=Branched-chain-amino-acid aminotransferase;^Eukaryota; Metazoa; Cnidaria; Anthozoa; Hexacorallia; Actiniaria; Edwardsiidae; Nematostella	UniRef90_T2MF41^T2MF41^Q:1976-864,H:21-391^60.75%ID^E:4e-167^RecName: Full=Branched-chain-amino-acid aminotransferase;^Eukaryota; Metazoa; Cnidaria; Hydrozoa; Hydroida; Anthomedusae; Hydridae; Hydra	.	comp69011_c0_seq1|m.7909	834-2045[-]	sp|A7SLW1|BCAT_NEMVE^A7SLW1^Q:10-390,H:19-405^56.19%ID^E:1e-162^RecName: Full=Branched-chain-amino-acid aminotransferase;^Eukaryota; Metazoa; Cnidaria; Anthozoa; Hexacorallia; Actiniaria; Edwardsiidae; Nematostella	UniRef90_T2MF41^T2MF41^Q:24-394,H:21-391^60.75%ID^E:4e-172^RecName: Full=Branched-chain-amino-acid aminotransferase;^Eukaryota; Metazoa; Cnidaria; Hydrozoa; Hydroida; Anthomedusae; Hydridae; Hydra	PF01063.14^Aminotran_4^Aminotransferase class IV^120-347^E:8.6e-21	.	.	COG0115^brancheD-chain amino acid aminotransferase	GO:0052656^molecular_function^L-isoleucine transaminase activity`GO:0052654^molecular_function^L-leucine transaminase activity`GO:0052655^molecular_function^L-valine transaminase activity`GO:0009082^biological_process^branched-chain amino acid biosynthetic process	GO:0003824^molecular_function^catalytic activity`GO:0008152^biological_process^metabolic process	.	.
comp69209_c0	comp69209_c0_seq1	sp|A7RWD2|CIAO1_NEMVE^A7RWD2^Q:416-1378,H:1-321^67.7%ID^E:6e-153^RecName: Full=Probable cytosolic iron-sulfur protein assembly protein CIAO1 homolog;^Eukaryota; Metazoa; Cnidaria; Anthozoa; Hexacorallia; Actiniaria; Edwardsiidae; Nematostella`sp|A7RWD2|CIAO1_NEMVE^A7RWD2^Q:383-1066,H:79-327^32%ID^E:5e-26^RecName: Full=Probable cytosolic iron-sulfur protein assembly protein CIAO1 homolog;^Eukaryot…	UniRef90_T2MHZ1^T2MHZ1^Q:392-1375,H:4-333^64.85%ID^E:2e-153^SubName: Full=Probable cytosolic iron-sulfur protein assembly protein CIAO1;^Eukaryota; Metazoa; Cnidaria; Hydrozoa; Hydroida; Anthomedusae; Hydridae; Hydra`UniRef90_T2MHZ1^T2MHZ1^Q:554-1378,H:13-279^29.43%ID^E:4e-28^SubName: Full=Probable cytosolic iron-sulfur protein assembly protein CIAO1;^Eukaryota; Metazoa; Cnidaria; Hydrozoa; Hydro…	.	comp69209_c0_seq1|m.8077	377-1387[+]	sp|A7RWD2|CIAO1_NEMVE^A7RWD2^Q:14-334,H:1-321^67.7%ID^E:4e-157^RecName: Full=Probable cytosolic iron-sulfur protein assembly protein CIAO1 homolog;^Eukaryota; Metazoa; Cnidaria; Anthozoa; Hexacorallia; Actiniaria; Edwardsiidae; Nematostella`sp|A7RWD2|CIAO1_NEMVE^A7RWD2^Q:3-230,H:79-327^32%ID^E:4e-27^RecName: Full=Probable cytosolic iron-sulfur protein assembly protein CIAO1 homolog;^Eukaryota; Me…	UniRef90_T2MHZ1^T2MHZ1^Q:6-333,H:4-333^64.85%ID^E:2e-157^SubName: Full=Probable cytosolic iron-sulfur protein assembly protein CIAO1;^Eukaryota; Metazoa; Cnidaria; Hydrozoa; Hydroida; Anthomedusae; Hydridae; Hydra`UniRef90_T2MHZ1^T2MHZ1^Q:60-334,H:13-279^29.43%ID^E:3e-29^SubName: Full=Probable cytosolic iron-sulfur protein assembly protein CIAO1;^Eukaryota; Metazoa; Cnidaria; Hydrozoa; Hydroida; …	PF00400.27^WD40^WD domain, G-beta repeat^9-45^E:3e-12`PF00400.27^WD40^WD domain, G-beta repeat^60-91^E:4e-08`PF00400.27^WD40^WD domain, G-beta repeat^98-135^E:3.9e-12`PF00400.27^WD40^WD domain, G-beta repeat^142-178^E:9e-07`PF00400.27^WD40^WD domain, G-beta repeat^186-223^E:4.6e-11`PF00400.27^WD40^WD domain, G-beta repeat^243-281^E:9.7e-05`PF00400.27^WD40^WD domain, G-beta repeat^302-334^E:8.7e-10	.	.	COG2319^repeat-containing protein	GO:0097361^cellular_component^CIA complex`GO:0016226^biological_process^iron-sulfur cluster assembly	GO:0005515^molecular_function^protein binding	.	.
comp69223_c0	comp69223_c0_seq1	sp|Q9H4G4|GAPR1_HUMAN^Q9H4G4^Q:2379-1939,H:5-146^29.93%ID^E:1e-14^RecName: Full=Golgi-associated plant pathogenesis-related protein 1;^Eukaryota; Metazoa; Chordata; Craniata; Vertebrata; Euteleostomi; Mammalia; Eutheria; Euarchontoglires; Primates; Haplorrhini; Catarrhini; Hominidae; Homo	UniRef90_Q8IT70^Q8IT70^Q:2388-1078,H:50-486^51.93%ID^E:2e-154^SubName: Full=Nematocyst outer wall antigen;^Eukaryota; Metazoa; Cnidaria; Hydrozoa; Hydroida; Anthomedusae; Hydridae; Hydra	.	comp69223_c0_seq1|m.8108	781-2625[-]	sp|Q9H4G4|GAPR1_HUMAN^Q9H4G4^Q:83-229,H:5-146^29.93%ID^E:7e-15^RecName: Full=Golgi-associated plant pathogenesis-related protein 1;^Eukaryota; Metazoa; Chordata; Craniata; Vertebrata; Euteleostomi; Mammalia; Eutheria; Euarchontoglires; Primates; Haplorrhini; Catarrhini; Hominidae; Homo	UniRef90_Q8IT70^Q8IT70^Q:75-592,H:45-603^46.71%ID^E:1e-166^SubName: Full=Nematocyst outer wall antigen;^Eukaryota; Metazoa; Cnidaria; Hydrozoa; Hydroida; Anthomedusae; Hydridae; Hydra	PF00188.21^CAP^Cysteine-rich secretory protein family^94-216^E:1e-14`PF00059.16^Lectin_C^Lectin C-type domain^265-374^E:9.3e-14	sigP:1^22^0.682^YES	.	COG2340^Scp-like extracellular	GO:0070062^cellular_component^extracellular vesicular exosome`GO:0000139^cellular_component^Golgi membrane`GO:0042803^molecular_function^protein homodimerization activity`GO:0010634^biological_process^positive regulation of epithelial cell migration`GO:0010718^biological_process^positive regulation of epithelial to mesenchymal transition`GO:0070374^biological_process^positive regulation of ERK1 a…	GO:0030246^molecular_function^carbohydrate binding	.	.
comp69274_c0	comp69274_c0_seq2	sp|P41114|TPM1_PODCA^P41114^Q:767-1390,H:1-208^37.98%ID^E:4e-13^RecName: Full=Tropomyosin-1;^Eukaryota; Metazoa; Cnidaria; Hydrozoa; Hydroida; Anthomedusae; Hydractiniidae; Podocoryna	UniRef90_Q6S5G5^Q6S5G5^Q:767-1492,H:1-242^44.63%ID^E:1e-16^.^.	.	comp69274_c0_seq2|m.8143	728-1495[+]	sp|P41114|TPM1_PODCA^P41114^Q:14-255,H:1-242^36.36%ID^E:8e-31^RecName: Full=Tropomyosin-1;^Eukaryota; Metazoa; Cnidaria; Hydrozoa; Hydroida; Anthomedusae; Hydractiniidae; Podocoryna	UniRef90_T2MHQ2^T2MHQ2^Q:14-252,H:1-239^38.49%ID^E:3e-35^SubName: Full=Tropomyosin alpha-1 chain;^Eukaryota; Metazoa; Cnidaria; Hydrozoa; Hydroida; Anthomedusae; Hydridae; Hydra	PF12718.2^Tropomyosin_1^Tropomyosin like^16-122^E:1.5e-09`PF00261.15^Tropomyosin^Tropomyosin^19-254^E:6.7e-35	.	.	.	.	.	.	.
comp69274_c0	comp69274_c0_seq1	sp|P41114|TPM1_PODCA^P41114^Q:173-796,H:1-208^37.98%ID^E:2e-13^RecName: Full=Tropomyosin-1;^Eukaryota; Metazoa; Cnidaria; Hydrozoa; Hydroida; Anthomedusae; Hydractiniidae; Podocoryna	UniRef90_Q6S5G5^Q6S5G5^Q:173-898,H:1-242^44.63%ID^E:9e-17^.^.	.	comp69274_c0_seq1|m.8142	173-901[+]	sp|P41114|TPM1_PODCA^P41114^Q:1-242,H:1-242^36.36%ID^E:6e-31^RecName: Full=Tropomyosin-1;^Eukaryota; Metazoa; Cnidaria; Hydrozoa; Hydroida; Anthomedusae; Hydractiniidae; Podocoryna	UniRef90_T2MHQ2^T2MHQ2^Q:1-239,H:1-239^38.49%ID^E:3e-35^SubName: Full=Tropomyosin alpha-1 chain;^Eukaryota; Metazoa; Cnidaria; Hydrozoa; Hydroida; Anthomedusae; Hydridae; Hydra	PF00261.15^Tropomyosin^Tropomyosin^6-241^E:2.5e-35`PF12718.2^Tropomyosin_1^Tropomyosin like^17-109^E:1.5e-09	.	.	.	.	.	.	.
comp69305_c0	comp69305_c0_seq1	sp|Q6LAF1|H4_DENKL^Q6LAF1^Q:300-55,H:22-103^100%ID^E:5e-51^RecName: Full=Histone H4;^Eukaryota; Metazoa; Cnidaria; Anthozoa; Octocorallia; Alcyonacea; Alcyoniina; Nephtheidae; Dendronephthya	UniRef90_UPI000351344F^UPI000351344F^Q:300-25,H:22-113^90.22%ID^E:9e-51^.^.	.	comp69305_c0_seq1|m.8166	52-360[-]	sp|Q6LAF1|H4_DENKL^Q6LAF1^Q:1-102,H:2-103^100%ID^E:7e-65^RecName: Full=Histone H4;^Eukaryota; Metazoa; Cnidaria; Anthozoa; Octocorallia; Alcyonacea; Alcyoniina; Nephtheidae; Dendronephthya	UniRef90_G3HPV7^G3HPV7^Q:1-102,H:98-199^99.02%ID^E:8e-64^.^.	PF00125.19^Histone^Core histone H2A/H2B/H3/H4^27-93^E:6.3e-15`PF02969.12^TAF^TATA box binding protein associated factor (TAF)^62-91^E:4.2e-05	.	.	.	GO:0000786^cellular_component^nucleosome`GO:0005634^cellular_component^nucleus`GO:0003677^molecular_function^DNA binding`GO:0006334^biological_process^nucleosome assembly	GO:0003677^molecular_function^DNA binding`GO:0006352^biological_process^DNA-templated transcription, initiation`GO:0005634^cellular_component^nucleus	.	.
comp69452_c0	comp69452_c0_seq1	sp|A7SBN6|ZGPAT_NEMVE^A7SBN6^Q:1309-1055,H:422-508^43.68%ID^E:1e-07^RecName: Full=Zinc finger CCCH-type with G patch domain-containing protein;^Eukaryota; Metazoa; Cnidaria; Anthozoa; Hexacorallia; Actiniaria; Edwardsiidae; Nematostella	UniRef90_T2M9G6^T2M9G6^Q:1378-1055,H:375-483^34.55%ID^E:2e-06^SubName: Full=Zinc finger CCCH-type with G patch domain-containing protein;^Eukaryota; Metazoa; Cnidaria; Hydrozoa; Hydroida; Anthomedusae; Hydridae; Hydra	.	comp69452_c0_seq1|m.8315	1052-1384[-]	sp|A7SBN6|ZGPAT_NEMVE^A7SBN6^Q:26-110,H:422-508^43.68%ID^E:2e-09^RecName: Full=Zinc finger CCCH-type with G patch domain-containing protein;^Eukaryota; Metazoa; Cnidaria; Anthozoa; Hexacorallia; Actiniaria; Edwardsiidae; Nematostella	UniRef90_T2M9G6^T2M9G6^Q:3-110,H:375-483^34.55%ID^E:5e-08^SubName: Full=Zinc finger CCCH-type with G patch domain-containing protein;^Eukaryota; Metazoa; Cnidaria; Hydrozoa; Hydroida; Anthomedusae; Hydridae; Hydra	.	.	.	.	GO:0005634^cellular_component^nucleus`GO:0003677^molecular_function^DNA binding`GO:0046872^molecular_function^metal ion binding`GO:0006355^biological_process^regulation of transcription, DNA-templated`GO:0006351^biological_process^transcription, DNA-templated	.	.	.
comp69452_c0	comp69452_c0_seq2	sp|A7SBN6|ZGPAT_NEMVE^A7SBN6^Q:1207-11,H:1-404^45.95%ID^E:1e-87^RecName: Full=Zinc finger CCCH-type with G patch domain-containing protein;^Eukaryota; Metazoa; Cnidaria; Anthozoa; Hexacorallia; Actiniaria; Edwardsiidae; Nematostella	UniRef90_A7SBN6^A7SBN6^Q:1207-11,H:1-404^45.95%ID^E:6e-86^RecName: Full=Zinc finger CCCH-type with G patch domain-containing protein;^Eukaryota; Metazoa; Cnidaria; Anthozoa; Hexacorallia; Actiniaria; Edwardsiidae; Nematostella	.	comp69452_c0_seq2|m.8316	2-1207[-]	sp|A7SBN6|ZGPAT_NEMVE^A7SBN6^Q:1-399,H:1-404^47.03%ID^E:5e-97^RecName: Full=Zinc finger CCCH-type with G patch domain-containing protein;^Eukaryota; Metazoa; Cnidaria; Anthozoa; Hexacorallia; Actiniaria; Edwardsiidae; Nematostella	UniRef90_A7SBN6^A7SBN6^Q:1-399,H:1-404^47.03%ID^E:2e-95^RecName: Full=Zinc finger CCCH-type with G patch domain-containing protein;^Eukaryota; Metazoa; Cnidaria; Anthozoa; Hexacorallia; Actiniaria; Edwardsiidae; Nematostella	PF00567.19^TUDOR^Tudor domain^195-245^E:0.00034`PF01585.18^G-patch^G-patch domain^295-336^E:5.9e-15	.	.	.	GO:0005634^cellular_component^nucleus`GO:0003677^molecular_function^DNA binding`GO:0046872^molecular_function^metal ion binding`GO:0006355^biological_process^regulation of transcription, DNA-templated`GO:0006351^biological_process^transcription, DNA-templated	GO:0003676^molecular_function^nucleic acid binding	.	.
comp69588_c0	comp69588_c0_seq1	sp|Q03442|CRJ1A_TRICY^Q03442^Q:86-1042,H:1-319^57.05%ID^E:2e-135^RecName: Full=Crystallin J1A;^Eukaryota; Metazoa; Cnidaria; Cubozoa; Carybdeida; Tripedaliidae; Tripedalia	UniRef90_Q03442^Q03442^Q:86-1042,H:1-319^57.05%ID^E:8e-134^RecName: Full=Crystallin J1A;^Eukaryota; Metazoa; Cnidaria; Cubozoa; Carybdeida; Tripedaliidae; Tripedalia	.	comp69588_c0_seq1|m.8431	2-1054[+]	sp|Q03442|CRJ1A_TRICY^Q03442^Q:29-347,H:1-319^57.05%ID^E:5e-145^RecName: Full=Crystallin J1A;^Eukaryota; Metazoa; Cnidaria; Cubozoa; Carybdeida; Tripedaliidae; Tripedalia	UniRef90_Q03442^Q03442^Q:29-347,H:1-319^57.05%ID^E:3e-143^RecName: Full=Crystallin J1A;^Eukaryota; Metazoa; Cnidaria; Cubozoa; Carybdeida; Tripedaliidae; Tripedalia	PF03747.9^ADP_ribosyl_GH^ADP-ribosylglycohydrolase^40-327^E:1.5e-31	sigP:1^10^0.528^YES	.	.	GO:0005212^molecular_function^structural constituent of eye lens	.	.	.
comp69894_c0	comp69894_c0_seq1	sp|Q9GV16|EGCSE_CYANO^Q9GV16^Q:173-1600,H:25-501^65.76%ID^E:0^RecName: Full=Endoglycoceramidase;^Eukaryota; Metazoa; Cnidaria; Scyphozoa; Semaeostomeae; Cyaneidae; Cyanea	UniRef90_Q9GV16^Q9GV16^Q:173-1600,H:25-501^65.76%ID^E:0^RecName: Full=Endoglycoceramidase;^Eukaryota; Metazoa; Cnidaria; Scyphozoa; Semaeostomeae; Cyaneidae; Cyanea	.	comp69894_c0_seq1|m.8756	101-1612[+]	sp|Q9GV16|EGCSE_CYANO^Q9GV16^Q:5-500,H:7-501^64.8%ID^E:0^RecName: Full=Endoglycoceramidase;^Eukaryota; Metazoa; Cnidaria; Scyphozoa; Semaeostomeae; Cyaneidae; Cyanea	UniRef90_Q9GV16^Q9GV16^Q:5-500,H:7-501^64.8%ID^E:0^RecName: Full=Endoglycoceramidase;^Eukaryota; Metazoa; Cnidaria; Scyphozoa; Semaeostomeae; Cyaneidae; Cyanea	PF00150.13^Cellulase^Cellulase (glycosyl hydrolase family 5)^64-378^E:5.8e-25	sigP:1^19^0.746^YES	.	.	GO:0005576^cellular_component^extracellular region`GO:0042151^cellular_component^nematocyst`GO:0047876^molecular_function^endoglycosylceramidase activity`GO:0030245^biological_process^cellulose catabolic process	GO:0004553^molecular_function^hydrolase activity, hydrolyzing O-glycosyl compounds`GO:0005975^biological_process^carbohydrate metabolic process	.	.
comp69894_c0	comp69894_c0_seq3	sp|Q9GV16|EGCSE_CYANO^Q9GV16^Q:403-1008,H:299-501^56.59%ID^E:2e-68^RecName: Full=Endoglycoceramidase;^Eukaryota; Metazoa; Cnidaria; Scyphozoa; Semaeostomeae; Cyaneidae; Cyanea	UniRef90_Q9GV16^Q9GV16^Q:403-1008,H:299-501^56.59%ID^E:8e-67^RecName: Full=Endoglycoceramidase;^Eukaryota; Metazoa; Cnidaria; Scyphozoa; Semaeostomeae; Cyaneidae; Cyanea	.	comp69894_c0_seq3|m.8757	499-1020[+]	sp|Q9GV16|EGCSE_CYANO^Q9GV16^Q:1-170,H:331-501^52.6%ID^E:3e-53^RecName: Full=Endoglycoceramidase;^Eukaryota; Metazoa; Cnidaria; Scyphozoa; Semaeostomeae; Cyaneidae; Cyanea	UniRef90_Q9GV16^Q9GV16^Q:1-170,H:331-501^52.6%ID^E:1e-51^RecName: Full=Endoglycoceramidase;^Eukaryota; Metazoa; Cnidaria; Scyphozoa; Semaeostomeae; Cyaneidae; Cyanea	.	.	.	.	GO:0005576^cellular_component^extracellular region`GO:0042151^cellular_component^nematocyst`GO:0047876^molecular_function^endoglycosylceramidase activity`GO:0030245^biological_process^cellulose catabolic process	.	.	.
comp69926_c0	comp69926_c0_seq1	sp|A7SPW6|EFTS_NEMVE^A7SPW6^Q:905-72,H:1-289^40.55%ID^E:3e-45^RecName: Full=Elongation factor Ts, mitochondrial;^Eukaryota; Metazoa; Cnidaria; Anthozoa; Hexacorallia; Actiniaria; Edwardsiidae; Nematostella	UniRef90_A7SPW6^A7SPW6^Q:905-72,H:1-289^40.55%ID^E:1e-43^RecName: Full=Elongation factor Ts, mitochondrial;^Eukaryota; Metazoa; Cnidaria; Anthozoa; Hexacorallia; Actiniaria; Edwardsiidae; Nematostella	.	comp69926_c0_seq1|m.8777	63-1010[-]	sp|A7SPW6|EFTS_NEMVE^A7SPW6^Q:36-313,H:1-289^40.55%ID^E:3e-60^RecName: Full=Elongation factor Ts, mitochondrial;^Eukaryota; Metazoa; Cnidaria; Anthozoa; Hexacorallia; Actiniaria; Edwardsiidae; Nematostella	UniRef90_A7SPW6^A7SPW6^Q:36-313,H:1-289^40.55%ID^E:2e-58^RecName: Full=Elongation factor Ts, mitochondrial;^Eukaryota; Metazoa; Cnidaria; Anthozoa; Hexacorallia; Actiniaria; Edwardsiidae; Nematostella	PF00627.26^UBA^UBA/TS-N domain^37-73^E:8.9e-07`PF00889.14^EF_TS^Elongation factor TS^93-275^E:3.4e-24	.	.	COG0264^Associates with the EF-Tu.GDP complex and induces the exchange of GDP to GTP. It remains bound to the aminoacyl-tRNA.EF- Tu.GTP complex up to the GTP hydrolysis stage on the ribosome (By similarity)	GO:0005739^cellular_component^mitochondrion`GO:0003746^molecular_function^translation elongation factor activity	GO:0005515^molecular_function^protein binding`GO:0003746^molecular_function^translation elongation factor activity`GO:0006414^biological_process^translational elongation`GO:0005622^cellular_component^intracellular	.	.
comp70163_c0	comp70163_c0_seq1	sp|A7S8T5|CCD42_NEMVE^A7S8T5^Q:82-987,H:1-302^78.15%ID^E:1e-145^RecName: Full=Coiled-coil domain-containing protein 42 homolog;^Eukaryota; Metazoa; Cnidaria; Anthozoa; Hexacorallia; Actiniaria; Edwardsiidae; Nematostella	UniRef90_A7S8T5^A7S8T5^Q:82-987,H:1-302^78.15%ID^E:6e-144^RecName: Full=Coiled-coil domain-containing protein 42 homolog;^Eukaryota; Metazoa; Cnidaria; Anthozoa; Hexacorallia; Actiniaria; Edwardsiidae; Nematostella	.	comp70163_c0_seq1|m.9033	1-1011[+]	sp|A7S8T5|CCD42_NEMVE^A7S8T5^Q:28-329,H:1-302^78.15%ID^E:2e-162^RecName: Full=Coiled-coil domain-containing protein 42 homolog;^Eukaryota; Metazoa; Cnidaria; Anthozoa; Hexacorallia; Actiniaria; Edwardsiidae; Nematostella	UniRef90_A7S8T5^A7S8T5^Q:28-329,H:1-302^78.15%ID^E:9e-161^RecName: Full=Coiled-coil domain-containing protein 42 homolog;^Eukaryota; Metazoa; Cnidaria; Anthozoa; Hexacorallia; Actiniaria; Edwardsiidae; Nematostella	PF13863.1^DUF4200^Domain of unknown function (DUF4200)^61-186^E:2.1e-32	.	.	.	.	.	.	.
comp70163_c0	comp70163_c0_seq2	sp|A7S8T5|CCD42_NEMVE^A7S8T5^Q:129-887,H:50-302^74.7%ID^E:1e-107^RecName: Full=Coiled-coil domain-containing protein 42 homolog;^Eukaryota; Metazoa; Cnidaria; Anthozoa; Hexacorallia; Actiniaria; Edwardsiidae; Nematostella	UniRef90_A7S8T5^A7S8T5^Q:129-887,H:50-302^74.7%ID^E:5e-106^RecName: Full=Coiled-coil domain-containing protein 42 homolog;^Eukaryota; Metazoa; Cnidaria; Anthozoa; Hexacorallia; Actiniaria; Edwardsiidae; Nematostella	.	comp70163_c0_seq2|m.9034	153-911[+]	sp|A7S8T5|CCD42_NEMVE^A7S8T5^Q:1-245,H:58-302^75.51%ID^E:3e-122^RecName: Full=Coiled-coil domain-containing protein 42 homolog;^Eukaryota; Metazoa; Cnidaria; Anthozoa; Hexacorallia; Actiniaria; Edwardsiidae; Nematostella	UniRef90_A7S8T5^A7S8T5^Q:1-245,H:58-302^75.51%ID^E:1e-120^RecName: Full=Coiled-coil domain-containing protein 42 homolog;^Eukaryota; Metazoa; Cnidaria; Anthozoa; Hexacorallia; Actiniaria; Edwardsiidae; Nematostella	PF13863.1^DUF4200^Domain of unknown function (DUF4200)^2-102^E:1.2e-23	.	.	.	.	.	.	.
comp70167_c0	comp70167_c0_seq1	sp|Q9GNN8|CTXA_CARAL^Q9GNN8^Q:2232-844,H:1-463^98.92%ID^E:0^RecName: Full=Toxin CaTX-A;^Eukaryota; Metazoa; Cnidaria; Cubozoa; Carybdeida; Carybdeidae; Carybdea	UniRef90_Q9GNN8^Q9GNN8^Q:2232-844,H:1-463^98.92%ID^E:0^RecName: Full=Toxin CaTX-A;^Eukaryota; Metazoa; Cnidaria; Cubozoa; Carybdeida; Carybdeidae; Carybdea	.	comp70167_c0_seq1|m.9036	841-2232[-]	sp|Q9GNN8|CTXA_CARAL^Q9GNN8^Q:1-463,H:1-463^98.92%ID^E:0^RecName: Full=Toxin CaTX-A;^Eukaryota; Metazoa; Cnidaria; Cubozoa; Carybdeida; Carybdeidae; Carybdea	UniRef90_Q9GNN8^Q9GNN8^Q:1-463,H:1-463^98.92%ID^E:0^RecName: Full=Toxin CaTX-A;^Eukaryota; Metazoa; Cnidaria; Cubozoa; Carybdeida; Carybdeidae; Carybdea	.	sigP:1^23^0.818^YES	.	.	GO:0016021^cellular_component^integral component of membrane`GO:0042151^cellular_component^nematocyst`GO:0044218^cellular_component^other organism cell membrane`GO:0044179^biological_process^hemolysis in other organism`GO:0006811^biological_process^ion transport	.	.	.
comp70545_c0	comp70545_c0_seq5	sp|P51984|CREB_HYDVD^P51984^Q:3580-2960,H:57-249^55.29%ID^E:9e-45^RecName: Full=Cyclic AMP-responsive element-binding protein;^Eukaryota; Metazoa; Cnidaria; Hydrozoa; Hydroida; Anthomedusae; Hydridae; Hydra	UniRef90_P51984^P51984^Q:3580-2960,H:57-249^55.29%ID^E:4e-43^RecName: Full=Cyclic AMP-responsive element-binding protein;^Eukaryota; Metazoa; Cnidaria; Hydrozoa; Hydroida; Anthomedusae; Hydridae; Hydra	.	comp70545_c0_seq5|m.9500	2957-3868[-]	sp|P51984|CREB_HYDVD^P51984^Q:51-303,H:11-249^49.41%ID^E:3e-62^RecName: Full=Cyclic AMP-responsive element-binding protein;^Eukaryota; Metazoa; Cnidaria; Hydrozoa; Hydroida; Anthomedusae; Hydridae; Hydra	UniRef90_P51984^P51984^Q:51-303,H:11-249^49.41%ID^E:1e-60^RecName: Full=Cyclic AMP-responsive element-binding protein;^Eukaryota; Metazoa; Cnidaria; Hydrozoa; Hydroida; Anthomedusae; Hydridae; Hydra	PF02173.12^pKID^pKID domain^92-124^E:1.5e-15`PF00170.16^bZIP_1^bZIP transcription factor^243-300^E:5.7e-19`PF07716.10^bZIP_2^Basic region leucine zipper^247-295^E:5.1e-07	.	.	.	GO:0005634^cellular_component^nucleus`GO:0043565^molecular_function^sequence-specific DNA binding`GO:0003700^molecular_function^sequence-specific DNA binding transcription factor activity`GO:0006351^biological_process^transcription, DNA-templated	GO:0005515^molecular_function^protein binding`GO:0006355^biological_process^regulation of transcription, DNA-templated`GO:0003700^molecular_function^sequence-specific DNA binding transcription factor activity`GO:0043565^molecular_function^sequence-specific DNA binding	.	.
comp70545_c0	comp70545_c0_seq7	sp|P51984|CREB_HYDVD^P51984^Q:3580-2960,H:57-249^55.29%ID^E:1e-44^RecName: Full=Cyclic AMP-responsive element-binding protein;^Eukaryota; Metazoa; Cnidaria; Hydrozoa; Hydroida; Anthomedusae; Hydridae; Hydra	UniRef90_P51984^P51984^Q:3580-2960,H:57-249^55.29%ID^E:5e-43^RecName: Full=Cyclic AMP-responsive element-binding protein;^Eukaryota; Metazoa; Cnidaria; Hydrozoa; Hydroida; Anthomedusae; Hydridae; Hydra	.	comp70545_c0_seq7|m.9502	2957-3868[-]	sp|P51984|CREB_HYDVD^P51984^Q:51-303,H:11-249^49.41%ID^E:3e-62^RecName: Full=Cyclic AMP-responsive element-binding protein;^Eukaryota; Metazoa; Cnidaria; Hydrozoa; Hydroida; Anthomedusae; Hydridae; Hydra	UniRef90_P51984^P51984^Q:51-303,H:11-249^49.41%ID^E:1e-60^RecName: Full=Cyclic AMP-responsive element-binding protein;^Eukaryota; Metazoa; Cnidaria; Hydrozoa; Hydroida; Anthomedusae; Hydridae; Hydra	PF02173.12^pKID^pKID domain^92-124^E:1.5e-15`PF00170.16^bZIP_1^bZIP transcription factor^243-300^E:5.7e-19`PF07716.10^bZIP_2^Basic region leucine zipper^247-295^E:5.1e-07	.	.	.	GO:0005634^cellular_component^nucleus`GO:0043565^molecular_function^sequence-specific DNA binding`GO:0003700^molecular_function^sequence-specific DNA binding transcription factor activity`GO:0006351^biological_process^transcription, DNA-templated	GO:0005515^molecular_function^protein binding`GO:0006355^biological_process^regulation of transcription, DNA-templated`GO:0003700^molecular_function^sequence-specific DNA binding transcription factor activity`GO:0043565^molecular_function^sequence-specific DNA binding	.	.
comp70545_c0	comp70545_c0_seq8	sp|P51984|CREB_HYDVD^P51984^Q:3580-2960,H:57-249^55.29%ID^E:1e-44^RecName: Full=Cyclic AMP-responsive element-binding protein;^Eukaryota; Metazoa; Cnidaria; Hydrozoa; Hydroida; Anthomedusae; Hydridae; Hydra	UniRef90_P51984^P51984^Q:3580-2960,H:57-249^55.29%ID^E:7e-43^RecName: Full=Cyclic AMP-responsive element-binding protein;^Eukaryota; Metazoa; Cnidaria; Hydrozoa; Hydroida; Anthomedusae; Hydridae; Hydra	.	comp70545_c0_seq8|m.9503	2957-3868[-]	sp|P51984|CREB_HYDVD^P51984^Q:51-303,H:11-249^49.41%ID^E:3e-62^RecName: Full=Cyclic AMP-responsive element-binding protein;^Eukaryota; Metazoa; Cnidaria; Hydrozoa; Hydroida; Anthomedusae; Hydridae; Hydra	UniRef90_P51984^P51984^Q:51-303,H:11-249^49.41%ID^E:1e-60^RecName: Full=Cyclic AMP-responsive element-binding protein;^Eukaryota; Metazoa; Cnidaria; Hydrozoa; Hydroida; Anthomedusae; Hydridae; Hydra	PF02173.12^pKID^pKID domain^92-124^E:1.5e-15`PF00170.16^bZIP_1^bZIP transcription factor^243-300^E:5.7e-19`PF07716.10^bZIP_2^Basic region leucine zipper^247-295^E:5.1e-07	.	.	.	GO:0005634^cellular_component^nucleus`GO:0043565^molecular_function^sequence-specific DNA binding`GO:0003700^molecular_function^sequence-specific DNA binding transcription factor activity`GO:0006351^biological_process^transcription, DNA-templated	GO:0005515^molecular_function^protein binding`GO:0006355^biological_process^regulation of transcription, DNA-templated`GO:0003700^molecular_function^sequence-specific DNA binding transcription factor activity`GO:0043565^molecular_function^sequence-specific DNA binding	.	.
comp70545_c0	comp70545_c0_seq1	sp|P51984|CREB_HYDVD^P51984^Q:3529-2960,H:57-249^52.97%ID^E:2e-35^RecName: Full=Cyclic AMP-responsive element-binding protein;^Eukaryota; Metazoa; Cnidaria; Hydrozoa; Hydroida; Anthomedusae; Hydridae; Hydra	UniRef90_T1J8H7^T1J8H7^Q:3544-2960,H:147-363^53.18%ID^E:2e-38^SubName: Full=Uncharacterized protein;^Eukaryota; Metazoa; Ecdysozoa; Arthropoda; Myriapoda; Chilopoda; Pleurostigmophora; Geophilomorpha; Linotaeniidae; Strigamia	.	comp70545_c0_seq1|m.9498	2957-3817[-]	sp|P51984|CREB_HYDVD^P51984^Q:51-286,H:11-249^47.39%ID^E:4e-52^RecName: Full=Cyclic AMP-responsive element-binding protein;^Eukaryota; Metazoa; Cnidaria; Hydrozoa; Hydroida; Anthomedusae; Hydridae; Hydra	UniRef90_T1J8H7^T1J8H7^Q:92-286,H:147-363^53.18%ID^E:4e-56^SubName: Full=Uncharacterized protein;^Eukaryota; Metazoa; Ecdysozoa; Arthropoda; Myriapoda; Chilopoda; Pleurostigmophora; Geophilomorpha; Linotaeniidae; Strigamia	PF02173.12^pKID^pKID domain^92-124^E:1.4e-15`PF00170.16^bZIP_1^bZIP transcription factor^226-283^E:5.2e-19`PF07716.10^bZIP_2^Basic region leucine zipper^230-278^E:4.7e-07	.	.	.	GO:0005634^cellular_component^nucleus`GO:0043565^molecular_function^sequence-specific DNA binding`GO:0003700^molecular_function^sequence-specific DNA binding transcription factor activity`GO:0006351^biological_process^transcription, DNA-templated	GO:0005515^molecular_function^protein binding`GO:0006355^biological_process^regulation of transcription, DNA-templated`GO:0003700^molecular_function^sequence-specific DNA binding transcription factor activity`GO:0043565^molecular_function^sequence-specific DNA binding	.	.
comp70545_c0	comp70545_c0_seq2	sp|P51984|CREB_HYDVD^P51984^Q:3529-2960,H:57-249^52.97%ID^E:2e-35^RecName: Full=Cyclic AMP-responsive element-binding protein;^Eukaryota; Metazoa; Cnidaria; Hydrozoa; Hydroida; Anthomedusae; Hydridae; Hydra	UniRef90_T1J8H7^T1J8H7^Q:3544-2960,H:147-363^53.18%ID^E:1e-38^SubName: Full=Uncharacterized protein;^Eukaryota; Metazoa; Ecdysozoa; Arthropoda; Myriapoda; Chilopoda; Pleurostigmophora; Geophilomorpha; Linotaeniidae; Strigamia	.	comp70545_c0_seq2|m.9499	2957-3817[-]	sp|P51984|CREB_HYDVD^P51984^Q:51-286,H:11-249^47.39%ID^E:4e-52^RecName: Full=Cyclic AMP-responsive element-binding protein;^Eukaryota; Metazoa; Cnidaria; Hydrozoa; Hydroida; Anthomedusae; Hydridae; Hydra	UniRef90_T1J8H7^T1J8H7^Q:92-286,H:147-363^53.18%ID^E:4e-56^SubName: Full=Uncharacterized protein;^Eukaryota; Metazoa; Ecdysozoa; Arthropoda; Myriapoda; Chilopoda; Pleurostigmophora; Geophilomorpha; Linotaeniidae; Strigamia	PF02173.12^pKID^pKID domain^92-124^E:1.4e-15`PF00170.16^bZIP_1^bZIP transcription factor^226-283^E:5.2e-19`PF07716.10^bZIP_2^Basic region leucine zipper^230-278^E:4.7e-07	.	.	.	GO:0005634^cellular_component^nucleus`GO:0043565^molecular_function^sequence-specific DNA binding`GO:0003700^molecular_function^sequence-specific DNA binding transcription factor activity`GO:0006351^biological_process^transcription, DNA-templated	GO:0005515^molecular_function^protein binding`GO:0006355^biological_process^regulation of transcription, DNA-templated`GO:0003700^molecular_function^sequence-specific DNA binding transcription factor activity`GO:0043565^molecular_function^sequence-specific DNA binding	.	.
comp70545_c0	comp70545_c0_seq6	sp|P51984|CREB_HYDVD^P51984^Q:3529-2960,H:57-249^52.97%ID^E:2e-35^RecName: Full=Cyclic AMP-responsive element-binding protein;^Eukaryota; Metazoa; Cnidaria; Hydrozoa; Hydroida; Anthomedusae; Hydridae; Hydra	UniRef90_T1J8H7^T1J8H7^Q:3544-2960,H:147-363^53.18%ID^E:2e-38^SubName: Full=Uncharacterized protein;^Eukaryota; Metazoa; Ecdysozoa; Arthropoda; Myriapoda; Chilopoda; Pleurostigmophora; Geophilomorpha; Linotaeniidae; Strigamia	.	comp70545_c0_seq6|m.9501	2957-3817[-]	sp|P51984|CREB_HYDVD^P51984^Q:51-286,H:11-249^47.39%ID^E:4e-52^RecName: Full=Cyclic AMP-responsive element-binding protein;^Eukaryota; Metazoa; Cnidaria; Hydrozoa; Hydroida; Anthomedusae; Hydridae; Hydra	UniRef90_T1J8H7^T1J8H7^Q:92-286,H:147-363^53.18%ID^E:4e-56^SubName: Full=Uncharacterized protein;^Eukaryota; Metazoa; Ecdysozoa; Arthropoda; Myriapoda; Chilopoda; Pleurostigmophora; Geophilomorpha; Linotaeniidae; Strigamia	PF02173.12^pKID^pKID domain^92-124^E:1.4e-15`PF00170.16^bZIP_1^bZIP transcription factor^226-283^E:5.2e-19`PF07716.10^bZIP_2^Basic region leucine zipper^230-278^E:4.7e-07	.	.	.	GO:0005634^cellular_component^nucleus`GO:0043565^molecular_function^sequence-specific DNA binding`GO:0003700^molecular_function^sequence-specific DNA binding transcription factor activity`GO:0006351^biological_process^transcription, DNA-templated	GO:0005515^molecular_function^protein binding`GO:0006355^biological_process^regulation of transcription, DNA-templated`GO:0003700^molecular_function^sequence-specific DNA binding transcription factor activity`GO:0043565^molecular_function^sequence-specific DNA binding	.	.
comp70573_c0	comp70573_c0_seq1	sp|A7S1L6|FUCT1_NEMVE^A7S1L6^Q:1398-373,H:1-338^66.67%ID^E:2e-150^RecName: Full=GDP-fucose transporter 1;^Eukaryota; Metazoa; Cnidaria; Anthozoa; Hexacorallia; Actiniaria; Edwardsiidae; Nematostella	UniRef90_A7S1L6^A7S1L6^Q:1398-373,H:1-338^66.67%ID^E:8e-149^RecName: Full=GDP-fucose transporter 1;^Eukaryota; Metazoa; Cnidaria; Anthozoa; Hexacorallia; Actiniaria; Edwardsiidae; Nematostella	.	comp70573_c0_seq1|m.9528	367-1398[-]	sp|A7S1L6|FUCT1_NEMVE^A7S1L6^Q:1-342,H:1-338^66.67%ID^E:2e-165^RecName: Full=GDP-fucose transporter 1;^Eukaryota; Metazoa; Cnidaria; Anthozoa; Hexacorallia; Actiniaria; Edwardsiidae; Nematostella	UniRef90_A7S1L6^A7S1L6^Q:1-342,H:1-338^66.67%ID^E:1e-163^RecName: Full=GDP-fucose transporter 1;^Eukaryota; Metazoa; Cnidaria; Anthozoa; Hexacorallia; Actiniaria; Edwardsiidae; Nematostella	PF00892.15^EamA^EamA-like transporter family^28-154^E:3.8e-08`PF08449.6^UAA^UAA transporter family^33-314^E:0.00012`PF03151.11^TPT^Triose-phosphate Transporter family^169-309^E:1.6e-07	.	ExpAA=192.44^PredHel=9^Topology=i12-29o44-66i78-100o110-132i139-156o169-186i198-220o235-257i292-311o	.	GO:0000139^cellular_component^Golgi membrane`GO:0016021^cellular_component^integral component of membrane`GO:0008643^biological_process^carbohydrate transport	GO:0016020^cellular_component^membrane`GO:0055085^biological_process^transmembrane transport	.	.
comp70573_c0	comp70573_c0_seq2	sp|A7S1L6|FUCT1_NEMVE^A7S1L6^Q:1398-373,H:1-338^66.67%ID^E:2e-150^RecName: Full=GDP-fucose transporter 1;^Eukaryota; Metazoa; Cnidaria; Anthozoa; Hexacorallia; Actiniaria; Edwardsiidae; Nematostella	UniRef90_A7S1L6^A7S1L6^Q:1398-373,H:1-338^66.67%ID^E:9e-149^RecName: Full=GDP-fucose transporter 1;^Eukaryota; Metazoa; Cnidaria; Anthozoa; Hexacorallia; Actiniaria; Edwardsiidae; Nematostella	.	comp70573_c0_seq2|m.9530	367-1398[-]	sp|A7S1L6|FUCT1_NEMVE^A7S1L6^Q:1-342,H:1-338^66.67%ID^E:2e-165^RecName: Full=GDP-fucose transporter 1;^Eukaryota; Metazoa; Cnidaria; Anthozoa; Hexacorallia; Actiniaria; Edwardsiidae; Nematostella	UniRef90_A7S1L6^A7S1L6^Q:1-342,H:1-338^66.67%ID^E:1e-163^RecName: Full=GDP-fucose transporter 1;^Eukaryota; Metazoa; Cnidaria; Anthozoa; Hexacorallia; Actiniaria; Edwardsiidae; Nematostella	PF00892.15^EamA^EamA-like transporter family^28-154^E:3.8e-08`PF08449.6^UAA^UAA transporter family^33-314^E:0.00012`PF03151.11^TPT^Triose-phosphate Transporter family^169-309^E:1.6e-07	.	ExpAA=192.44^PredHel=9^Topology=i12-29o44-66i78-100o110-132i139-156o169-186i198-220o235-257i292-311o	.	GO:0000139^cellular_component^Golgi membrane`GO:0016021^cellular_component^integral component of membrane`GO:0008643^biological_process^carbohydrate transport	GO:0016020^cellular_component^membrane`GO:0055085^biological_process^transmembrane transport	.	.
comp70991_c0	comp70991_c0_seq1	sp|Q9GV72|CTX1_CARRA^Q9GV72^Q:186-1526,H:11-449^43.18%ID^E:9e-117^RecName: Full=Toxin CrTX-A;^Eukaryota; Metazoa; Cnidaria; Cubozoa; Carybdeida; Carybdeidae; Carybdea	UniRef90_Q9GV72^Q9GV72^Q:186-1526,H:11-449^43.18%ID^E:4e-115^RecName: Full=Toxin CrTX-A;^Eukaryota; Metazoa; Cnidaria; Cubozoa; Carybdeida; Carybdeidae; Carybdea	.	comp70991_c0_seq1|m.9938	162-1535[+]	sp|Q9GV72|CTX1_CARRA^Q9GV72^Q:5-455,H:4-449^42.57%ID^E:6e-139^RecName: Full=Toxin CrTX-A;^Eukaryota; Metazoa; Cnidaria; Cubozoa; Carybdeida; Carybdeidae; Carybdea	UniRef90_Q9GV72^Q9GV72^Q:5-455,H:4-449^42.57%ID^E:3e-137^RecName: Full=Toxin CrTX-A;^Eukaryota; Metazoa; Cnidaria; Cubozoa; Carybdeida; Carybdeidae; Carybdea	.	sigP:1^25^0.705^YES	.	.	GO:0016021^cellular_component^integral component of membrane`GO:0042151^cellular_component^nematocyst`GO:0044218^cellular_component^other organism cell membrane`GO:0044179^biological_process^hemolysis in other organism`GO:0006811^biological_process^ion transport	.	.	.
comp71077_c0	comp71077_c0_seq1	sp|A7SWH1|PESC_NEMVE^A7SWH1^Q:74-1588,H:1-485^61.58%ID^E:0^RecName: Full=Pescadillo homolog;^Eukaryota; Metazoa; Cnidaria; Anthozoa; Hexacorallia; Actiniaria; Edwardsiidae; Nematostella	UniRef90_T2MJS5^T2MJS5^Q:74-1588,H:1-497^61.39%ID^E:0^RecName: Full=Pescadillo homolog;^Eukaryota; Metazoa; Cnidaria; Hydrozoa; Hydroida; Anthomedusae; Hydridae; Hydra	.	comp71077_c0_seq1|m.10071	74-1672[+]	sp|A7SWH1|PESC_NEMVE^A7SWH1^Q:1-528,H:1-508^60.98%ID^E:0^RecName: Full=Pescadillo homolog;^Eukaryota; Metazoa; Cnidaria; Anthozoa; Hexacorallia; Actiniaria; Edwardsiidae; Nematostella	UniRef90_T2MJS5^T2MJS5^Q:1-521,H:1-513^61.23%ID^E:0^RecName: Full=Pescadillo homolog;^Eukaryota; Metazoa; Cnidaria; Hydrozoa; Hydroida; Anthomedusae; Hydridae; Hydra	PF06732.6^Pescadillo_N^Pescadillo N-terminus^6-269^E:1.9e-122`PF00533.21^BRCT^BRCA1 C Terminus (BRCT) domain^322-400^E:1.7e-08	.	.	COG5163^Component of the NOP7 complex, which is required for maturation of the 25S and 5.8S ribosomal RNAs and formation of the 60S ribosome (By similarity)	GO:0005730^cellular_component^nucleolus`GO:0005654^cellular_component^nucleoplasm`GO:0030687^cellular_component^preribosome, large subunit precursor`GO:0043021^molecular_function^ribonucleoprotein complex binding`GO:0000466^biological_process^maturation of 5.8S rRNA from tricistronic rRNA transcript (SSU-rRNA, 5.8S rRNA, LSU-rRNA)`GO:0000463^biological_process^maturation of LSU-rRNA from tricistr…	GO:0042254^biological_process^ribosome biogenesis`GO:0005730^cellular_component^nucleolus	.	.
comp71157_c0	comp71157_c0_seq1	sp|P40821|CRJ1C_TRICY^P40821^Q:1506-547,H:3-317^38.51%ID^E:1e-61^RecName: Full=Crystallin J1C;^Eukaryota; Metazoa; Cnidaria; Cubozoa; Carybdeida; Tripedaliidae; Tripedalia	UniRef90_Q03442^Q03442^Q:1506-547,H:3-317^38.51%ID^E:1e-59^RecName: Full=Crystallin J1A;^Eukaryota; Metazoa; Cnidaria; Cubozoa; Carybdeida; Tripedaliidae; Tripedalia	.	comp71157_c0_seq1|m.10157	496-1509[-]	sp|P40821|CRJ1C_TRICY^P40821^Q:2-321,H:3-317^38.51%ID^E:2e-64^RecName: Full=Crystallin J1C;^Eukaryota; Metazoa; Cnidaria; Cubozoa; Carybdeida; Tripedaliidae; Tripedalia	UniRef90_Q03442^Q03442^Q:2-321,H:3-317^38.51%ID^E:1e-62^RecName: Full=Crystallin J1A;^Eukaryota; Metazoa; Cnidaria; Cubozoa; Carybdeida; Tripedaliidae; Tripedalia	PF03747.9^ADP_ribosyl_GH^ADP-ribosylglycohydrolase^13-303^E:1.8e-23	.	.	.	GO:0005212^molecular_function^structural constituent of eye lens	.	.	.
comp71168_c0	comp71168_c0_seq2	.	UniRef90_UPI0002B43D97^UPI0002B43D97^Q:1903-242,H:31-575^31.08%ID^E:1e-70^.^.	.	comp71168_c0_seq2|m.10181	182-2158[-]	sp|Q9GNN8|CTXA_CARAL^Q9GNN8^Q:88-286,H:69-257^23%ID^E:3e-08^RecName: Full=Toxin CaTX-A;^Eukaryota; Metazoa; Cnidaria; Cubozoa; Carybdeida; Carybdeidae; Carybdea	UniRef90_UPI0002B43D97^UPI0002B43D97^Q:71-639,H:18-575^32.15%ID^E:1e-85^.^.	PF03945.9^Endotoxin_N^delta endotoxin, N-terminal domain^126-219^E:0.00016	sigP:1^26^0.846^YES	.	.	GO:0016021^cellular_component^integral component of membrane`GO:0042151^cellular_component^nematocyst`GO:0044218^cellular_component^other organism cell membrane`GO:0044179^biological_process^hemolysis in other organism`GO:0006811^biological_process^ion transport	GO:0009405^biological_process^pathogenesis	.	.
comp71363_c0	comp71363_c0_seq3	sp|A7S6Y0|SYS1_NEMVE^A7S6Y0^Q:244-693,H:3-152^51.33%ID^E:3e-42^RecName: Full=Protein SYS1 homolog;^Eukaryota; Metazoa; Cnidaria; Anthozoa; Hexacorallia; Actiniaria; Edwardsiidae; Nematostella	UniRef90_T2M950^T2M950^Q:238-693,H:2-152^48.68%ID^E:5e-42^SubName: Full=Protein SYS1 homolog;^Eukaryota; Metazoa; Cnidaria; Hydrozoa; Hydroida; Anthomedusae; Hydridae; Hydra	.	comp71363_c0_seq3|m.10433	232-696[+]	sp|A7S6Y0|SYS1_NEMVE^A7S6Y0^Q:5-154,H:3-152^51.33%ID^E:3e-52^RecName: Full=Protein SYS1 homolog;^Eukaryota; Metazoa; Cnidaria; Anthozoa; Hexacorallia; Actiniaria; Edwardsiidae; Nematostella	UniRef90_A7S6Y0^A7S6Y0^Q:5-154,H:3-152^51.33%ID^E:2e-50^RecName: Full=Protein SYS1 homolog;^Eukaryota; Metazoa; Cnidaria; Anthozoa; Hexacorallia; Actiniaria; Edwardsiidae; Nematostella	PF09801.4^SYS1^Integral membrane protein S linking to the trans Golgi network^7-149^E:8.2e-50	.	ExpAA=85.03^PredHel=4^Topology=i21-43o63-85i92-114o118-140i	.	GO:0000139^cellular_component^Golgi membrane`GO:0016021^cellular_component^integral component of membrane`GO:0015031^biological_process^protein transport	.	.	.
comp71470_c0	comp71470_c0_seq1	sp|A7SAZ1|U669_NEMVE^A7SAZ1^Q:213-671,H:24-164^52.6%ID^E:2e-43^RecName: Full=UPF0669 protein v1g209471;^Eukaryota; Metazoa; Cnidaria; Anthozoa; Hexacorallia; Actiniaria; Edwardsiidae; Nematostella	UniRef90_A7SAZ1^A7SAZ1^Q:213-671,H:24-164^52.6%ID^E:1e-41^RecName: Full=UPF0669 protein v1g209471;^Eukaryota; Metazoa; Cnidaria; Anthozoa; Hexacorallia; Actiniaria; Edwardsiidae; Nematostella	.	comp71470_c0_seq1|m.10545	105-677[+]	sp|A7SAZ1|U669_NEMVE^A7SAZ1^Q:37-189,H:24-164^52.6%ID^E:2e-46^RecName: Full=UPF0669 protein v1g209471;^Eukaryota; Metazoa; Cnidaria; Anthozoa; Hexacorallia; Actiniaria; Edwardsiidae; Nematostella	UniRef90_A7SAZ1^A7SAZ1^Q:37-189,H:24-164^52.6%ID^E:8e-45^RecName: Full=UPF0669 protein v1g209471;^Eukaryota; Metazoa; Cnidaria; Anthozoa; Hexacorallia; Actiniaria; Edwardsiidae; Nematostella	.	.	.	NOG72695^	GO:0005576^cellular_component^extracellular region	.	.	.
comp71912_c0	comp71912_c0_seq1	sp|Q03443|CRJ1B_TRICY^Q03443^Q:63-1028,H:1-322^75.16%ID^E:0^RecName: Full=Crystallin J1B;^Eukaryota; Metazoa; Cnidaria; Cubozoa; Carybdeida; Tripedaliidae; Tripedalia	UniRef90_Q03443^Q03443^Q:63-1028,H:1-322^75.16%ID^E:0^RecName: Full=Crystallin J1B;^Eukaryota; Metazoa; Cnidaria; Cubozoa; Carybdeida; Tripedaliidae; Tripedalia	.	comp71912_c0_seq1|m.11134	3-1031[+]	sp|Q03443|CRJ1B_TRICY^Q03443^Q:21-342,H:1-322^75.16%ID^E:0^RecName: Full=Crystallin J1B;^Eukaryota; Metazoa; Cnidaria; Cubozoa; Carybdeida; Tripedaliidae; Tripedalia	UniRef90_Q03443^Q03443^Q:21-342,H:1-322^75.16%ID^E:0^RecName: Full=Crystallin J1B;^Eukaryota; Metazoa; Cnidaria; Cubozoa; Carybdeida; Tripedaliidae; Tripedalia	PF03747.9^ADP_ribosyl_GH^ADP-ribosylglycohydrolase^32-319^E:3.7e-33	.	.	.	GO:0005212^molecular_function^structural constituent of eye lens	.	.	.
comp71947_c1	comp71947_c1_seq1	sp|Q6LAF1|H4_DENKL^Q6LAF1^Q:302-57,H:22-103^100%ID^E:8e-49^RecName: Full=Histone H4;^Eukaryota; Metazoa; Cnidaria; Anthozoa; Octocorallia; Alcyonacea; Alcyoniina; Nephtheidae; Dendronephthya	UniRef90_UPI0004F4B107^UPI0004F4B107^Q:302-57,H:71-152^98.78%ID^E:2e-47^.^.	.	comp71947_c1_seq1|m.11186	54-365[-]	sp|Q6LAF1|H4_DENKL^Q6LAF1^Q:1-103,H:1-103^100%ID^E:7e-66^RecName: Full=Histone H4;^Eukaryota; Metazoa; Cnidaria; Anthozoa; Octocorallia; Alcyonacea; Alcyoniina; Nephtheidae; Dendronephthya	UniRef90_G3HPV7^G3HPV7^Q:1-103,H:97-199^99.03%ID^E:8e-65^.^.	PF00125.19^Histone^Core histone H2A/H2B/H3/H4^28-94^E:6.4e-15`PF02969.12^TAF^TATA box binding protein associated factor (TAF)^63-92^E:4.3e-05	.	.	.	GO:0000786^cellular_component^nucleosome`GO:0005634^cellular_component^nucleus`GO:0003677^molecular_function^DNA binding`GO:0006334^biological_process^nucleosome assembly	GO:0003677^molecular_function^DNA binding`GO:0006352^biological_process^DNA-templated transcription, initiation`GO:0005634^cellular_component^nucleus	.	.
comp72260_c1	comp72260_c1_seq23	sp|Q6J201|SPI_CYACP^Q6J201^Q:2361-1228,H:2-377^38.32%ID^E:1e-70^RecName: Full=Serine protease inhibitor;^Eukaryota; Metazoa; Cnidaria; Scyphozoa; Semaeostomeae; Cyaneidae; Cyanea	UniRef90_T1IPU3^T1IPU3^Q:2343-1234,H:21-395^39.1%ID^E:7e-74^SubName: Full=Uncharacterized protein;^Eukaryota; Metazoa; Ecdysozoa; Arthropoda; Myriapoda; Chilopoda; Pleurostigmophora; Geophilomorpha; Linotaeniidae; Strigamia	.	comp72260_c1_seq23|m.11538	1225-2355[-]	sp|Q6J201|SPI_CYACP^Q6J201^Q:15-376,H:15-377^38.9%ID^E:4e-84^RecName: Full=Serine protease inhibitor;^Eukaryota; Metazoa; Cnidaria; Scyphozoa; Semaeostomeae; Cyaneidae; Cyanea	UniRef90_T1IPU3^T1IPU3^Q:5-374,H:21-395^39.47%ID^E:4e-83^SubName: Full=Uncharacterized protein;^Eukaryota; Metazoa; Ecdysozoa; Arthropoda; Myriapoda; Chilopoda; Pleurostigmophora; Geophilomorpha; Linotaeniidae; Strigamia	PF00079.15^Serpin^Serpin (serine protease inhibitor)^9-374^E:2e-119	.	.	.	GO:0005615^cellular_component^extracellular space`GO:0004867^molecular_function^serine-type endopeptidase inhibitor activity`GO:0010951^biological_process^negative regulation of endopeptidase activity	.	.	.
comp72469_c0	comp72469_c0_seq2	sp|A7S4N4|SERIC_NEMVE^A7S4N4^Q:50-1111,H:94-456^51.09%ID^E:8e-93^RecName: Full=Probable serine incorporator;^Eukaryota; Metazoa; Cnidaria; Anthozoa; Hexacorallia; Actiniaria; Edwardsiidae; Nematostella	UniRef90_A7SS72^A7SS72^Q:50-1111,H:84-444^55.62%ID^E:3e-103^SubName: Full=Predicted protein;^Eukaryota; Metazoa; Cnidaria; Anthozoa; Hexacorallia; Actiniaria; Edwardsiidae; Nematostella	.	comp72469_c0_seq2|m.11825	2-1114[+]	sp|A7S4N4|SERIC_NEMVE^A7S4N4^Q:2-370,H:78-456^49.74%ID^E:3e-124^RecName: Full=Probable serine incorporator;^Eukaryota; Metazoa; Cnidaria; Anthozoa; Hexacorallia; Actiniaria; Edwardsiidae; Nematostella	UniRef90_A7SS72^A7SS72^Q:17-370,H:84-444^55.62%ID^E:8e-130^SubName: Full=Predicted protein;^Eukaryota; Metazoa; Cnidaria; Anthozoa; Hexacorallia; Actiniaria; Edwardsiidae; Nematostella	PF03348.10^Serinc^Serine incorporator (Serinc)^12-369^E:2.4e-136	.	ExpAA=181.33^PredHel=9^Topology=o10-32i45-67o77-99i119-141o156-175i182-204o231-248i301-323o338-360i	.	GO:0005789^cellular_component^endoplasmic reticulum membrane`GO:0016021^cellular_component^integral component of membrane`GO:0008654^biological_process^phospholipid biosynthetic process	GO:0016020^cellular_component^membrane	.	.
comp72469_c0	comp72469_c0_seq1	sp|A7S4N4|SERIC_NEMVE^A7S4N4^Q:337-1587,H:34-456^51.98%ID^E:4e-122^RecName: Full=Probable serine incorporator;^Eukaryota; Metazoa; Cnidaria; Anthozoa; Hexacorallia; Actiniaria; Edwardsiidae; Nematostella	UniRef90_A7SS72^A7SS72^Q:337-1587,H:23-444^55.61%ID^E:3e-130^SubName: Full=Predicted protein;^Eukaryota; Metazoa; Cnidaria; Anthozoa; Hexacorallia; Actiniaria; Edwardsiidae; Nematostella	.	comp72469_c0_seq1|m.11823	205-1590[+]	sp|A7S4N4|SERIC_NEMVE^A7S4N4^Q:1-461,H:1-456^51.59%ID^E:4e-168^RecName: Full=Probable serine incorporator;^Eukaryota; Metazoa; Cnidaria; Anthozoa; Hexacorallia; Actiniaria; Edwardsiidae; Nematostella	UniRef90_UPI0002B46C3E^UPI0002B46C3E^Q:28-459,H:1-421^58.33%ID^E:8e-171^.^.	PF03348.10^Serinc^Serine incorporator (Serinc)^29-460^E:1.3e-161	sigP:1^22^0.581^YES	ExpAA=230.49^PredHel=11^Topology=o20-42i55-74o103-125i137-159o169-191i210-232o247-266i273-295o322-339i392-414o429-451i	.	GO:0005789^cellular_component^endoplasmic reticulum membrane`GO:0016021^cellular_component^integral component of membrane`GO:0008654^biological_process^phospholipid biosynthetic process	GO:0016020^cellular_component^membrane	.	.
comp73026_c0	comp73026_c0_seq1	sp|Q25197|HTK7_HYDVU^Q25197^Q:4637-582,H:36-1348^39.96%ID^E:0^RecName: Full=Putative insulin-like peptide receptor;^Eukaryota; Metazoa; Cnidaria; Hydrozoa; Hydroida; Anthomedusae; Hydridae; Hydra	UniRef90_Q25197^Q25197^Q:4637-582,H:36-1348^39.96%ID^E:0^RecName: Full=Putative insulin-like peptide receptor;^Eukaryota; Metazoa; Cnidaria; Hydrozoa; Hydroida; Anthomedusae; Hydridae; Hydra	.	comp73026_c0_seq1|m.12624	264-4754[-]	sp|Q25197|HTK7_HYDVU^Q25197^Q:40-1391,H:36-1348^40.03%ID^E:0^RecName: Full=Putative insulin-like peptide receptor;^Eukaryota; Metazoa; Cnidaria; Hydrozoa; Hydroida; Anthomedusae; Hydridae; Hydra	UniRef90_Q25197^Q25197^Q:40-1391,H:36-1348^40.03%ID^E:0^RecName: Full=Putative insulin-like peptide receptor;^Eukaryota; Metazoa; Cnidaria; Hydrozoa; Hydroida; Anthomedusae; Hydridae; Hydra	PF01030.19^Recep_L_domain^Receptor L domain^57-167^E:1.4e-20`PF00757.15^Furin-like^Furin-like cysteine rich region^207-351^E:7.9e-20`PF01030.19^Recep_L_domain^Receptor L domain^372-483^E:4e-20`PF00041.16^fn3^Fibronectin type III domain^919-995^E:6.1e-05`PF07714.12^Pkinase_Tyr^Protein tyrosine kinase^1085-1350^E:8e-94`PF00069.20^Pkinase^Protein kinase domain^1086-1348^E:3.6e-42	sigP:1^23^0.811^YES	ExpAA=33.51^PredHel=1^Topology=o1021-1043i	.	GO:0016021^cellular_component^integral component of membrane`GO:0005524^molecular_function^ATP binding`GO:0046872^molecular_function^metal ion binding`GO:0004714^molecular_function^transmembrane receptor protein tyrosine kinase activity`GO:0046777^biological_process^protein autophosphorylation`GO:0007169^biological_process^transmembrane receptor protein tyrosine kinase signaling pathway	GO:0016020^cellular_component^membrane`GO:0004714^molecular_function^transmembrane receptor protein tyrosine kinase activity`GO:0005524^molecular_function^ATP binding`GO:0006468^biological_process^protein phosphorylation`GO:0007169^biological_process^transmembrane receptor protein tyrosine kinase signaling pathway`GO:0005515^molecular_function^protein binding`GO:0004672^molecular_function^protein…	.	.
comp73092_c0	comp73092_c0_seq3	sp|A7SUU7|SCC4_NEMVE^A7SUU7^Q:184-1896,H:11-582^44.39%ID^E:3e-148^RecName: Full=MAU2 chromatid cohesion factor homolog;^Eukaryota; Metazoa; Cnidaria; Anthozoa; Hexacorallia; Actiniaria; Edwardsiidae; Nematostella	UniRef90_T2M2W1^T2M2W1^Q:181-1893,H:12-586^45.91%ID^E:3e-173^SubName: Full=MAU2 chromatid cohesion factor homolog;^Eukaryota; Metazoa; Cnidaria; Hydrozoa; Hydroida; Anthomedusae; Hydridae; Hydra	.	comp73092_c0_seq3|m.12701	160-1902[+]	sp|A7SUU7|SCC4_NEMVE^A7SUU7^Q:9-579,H:11-582^44.39%ID^E:3e-151^RecName: Full=MAU2 chromatid cohesion factor homolog;^Eukaryota; Metazoa; Cnidaria; Anthozoa; Hexacorallia; Actiniaria; Edwardsiidae; Nematostella	UniRef90_T2M2W1^T2M2W1^Q:8-578,H:12-586^45.91%ID^E:2e-176^SubName: Full=MAU2 chromatid cohesion factor homolog;^Eukaryota; Metazoa; Cnidaria; Hydrozoa; Hydroida; Anthomedusae; Hydridae; Hydra	PF10345.4^Cohesin_load^Cohesin loading factor^8-554^E:2.3e-64`PF00515.23^TPR_1^Tetratricopeptide repeat^370-401^E:0.029	.	.	.	GO:0000785^cellular_component^chromatin`GO:0005654^cellular_component^nucleoplasm`GO:0005634^cellular_component^nucleus`GO:0032116^cellular_component^SMC loading complex`GO:0034088^biological_process^maintenance of mitotic sister chromatid cohesion	GO:0005515^molecular_function^protein binding	.	.
comp73184_c0	comp73184_c0_seq1	sp|P29145|NECB_HYDVU^P29145^Q:287-2119,H:74-640^47.24%ID^E:0^RecName: Full=PC3-like endoprotease variant B;^Eukaryota; Metazoa; Cnidaria; Hydrozoa; Hydroida; Anthomedusae; Hydridae; Hydra	UniRef90_UPI0002B46299^UPI0002B46299^Q:191-2116,H:43-683^54.6%ID^E:0^.^.	.	comp73184_c0_seq1|m.12823	92-2542[+]	sp|P29145|NECB_HYDVU^P29145^Q:66-676,H:74-640^48.21%ID^E:0^RecName: Full=PC3-like endoprotease variant B;^Eukaryota; Metazoa; Cnidaria; Hydrozoa; Hydroida; Anthomedusae; Hydridae; Hydra	UniRef90_UPI0002B46299^UPI0002B46299^Q:34-675,H:43-683^54.67%ID^E:0^.^.	PF00082.17^Peptidase_S8^Subtilase family^220-511^E:9.5e-58`PF01483.15^P_proprotein^Proprotein convertase P-domain^578-652^E:7.2e-25	sigP:1^21^0.746^YES	.	.	GO:0004252^molecular_function^serine-type endopeptidase activity	GO:0004252^molecular_function^serine-type endopeptidase activity`GO:0006508^biological_process^proteolysis	.	.
comp73234_c0	comp73234_c0_seq4	sp|A7RT29|LTOR5_NEMVE^A7RT29^Q:1084-818,H:1-89^51.69%ID^E:3e-24^RecName: Full=Ragulator complex protein LAMTOR5 homolog;^Eukaryota; Metazoa; Cnidaria; Anthozoa; Hexacorallia; Actiniaria; Edwardsiidae; Nematostella	UniRef90_A7RT29^A7RT29^Q:1084-818,H:1-89^51.69%ID^E:1e-22^RecName: Full=Ragulator complex protein LAMTOR5 homolog;^Eukaryota; Metazoa; Cnidaria; Anthozoa; Hexacorallia; Actiniaria; Edwardsiidae; Nematostella	.	comp73234_c0_seq4|m.12883	809-1123[-]	sp|A7RT29|LTOR5_NEMVE^A7RT29^Q:14-102,H:1-89^51.69%ID^E:1e-26^RecName: Full=Ragulator complex protein LAMTOR5 homolog;^Eukaryota; Metazoa; Cnidaria; Anthozoa; Hexacorallia; Actiniaria; Edwardsiidae; Nematostella	UniRef90_A7RT29^A7RT29^Q:14-102,H:1-89^51.69%ID^E:5e-25^RecName: Full=Ragulator complex protein LAMTOR5 homolog;^Eukaryota; Metazoa; Cnidaria; Anthozoa; Hexacorallia; Actiniaria; Edwardsiidae; Nematostella	.	.	.	NOG84672^sterile alpha motif domain containing	GO:0005764^cellular_component^lysosome`GO:0071986^cellular_component^Ragulator complex`GO:0071230^biological_process^cellular response to amino acid stimulus`GO:0043066^biological_process^negative regulation of apoptotic process`GO:0043154^biological_process^negative regulation of cysteine-type endopeptidase activity involved in apoptotic process`GO:0032008^biological_process^positive regulation …	.	.	.
comp73257_c0	comp73257_c0_seq1	sp|P51986|CCNA_HYDVD^P51986^Q:1975-650,H:6-414^47.88%ID^E:4e-112^RecName: Full=G2/mitotic-specific cyclin-A;^Eukaryota; Metazoa; Cnidaria; Hydrozoa; Hydroida; Anthomedusae; Hydridae; Hydra	UniRef90_A7SEI5^A7SEI5^Q:1459-632,H:21-298^66.91%ID^E:3e-124^SubName: Full=Predicted protein;^Eukaryota; Metazoa; Cnidaria; Anthozoa; Hexacorallia; Actiniaria; Edwardsiidae; Nematostella	.	comp73257_c0_seq1|m.12939	629-1963[-]	sp|P51986|CCNA_HYDVD^P51986^Q:27-438,H:33-414^49.88%ID^E:4e-118^RecName: Full=G2/mitotic-specific cyclin-A;^Eukaryota; Metazoa; Cnidaria; Hydrozoa; Hydroida; Anthomedusae; Hydridae; Hydra	UniRef90_A7SEI5^A7SEI5^Q:169-444,H:21-298^66.91%ID^E:3e-128^SubName: Full=Predicted protein;^Eukaryota; Metazoa; Cnidaria; Anthozoa; Hexacorallia; Actiniaria; Edwardsiidae; Nematostella	PF00134.18^Cyclin_N^Cyclin, N-terminal domain^191-317^E:8.7e-50`PF02984.14^Cyclin_C^Cyclin, C-terminal domain^319-438^E:1.2e-32	.	.	.	GO:0005634^cellular_component^nucleus`GO:0007067^biological_process^mitotic nuclear division`GO:0000079^biological_process^regulation of cyclin-dependent protein serine/threonine kinase activity	GO:0005634^cellular_component^nucleus	.	.
comp73683_c0	comp73683_c0_seq2	sp|Q37556|NU1M_METSE^Q37556^Q:2189-3049,H:37-325^62.98%ID^E:5e-109^RecName: Full=NADH-ubiquinone oxidoreductase chain 1;^Eukaryota; Metazoa; Cnidaria; Anthozoa; Hexacorallia; Actiniaria; Nynantheae; Metridiidae; Metridium	UniRef90_X4XV69^X4XV69^Q:2189-3052,H:32-319^98.61%ID^E:7e-179^SubName: Full=NADH dehydrogenase subunit 1;^Eukaryota; Metazoa; Cnidaria; Cubozoa; Carybdeida; Alatinidae; Alatina	.	comp73683_c0_seq2|m.13704	2096-2401[+]	sp|Q37556|NU1M_METSE^Q37556^Q:23-98,H:28-103^72.37%ID^E:1e-31^RecName: Full=NADH-ubiquinone oxidoreductase chain 1;^Eukaryota; Metazoa; Cnidaria; Anthozoa; Hexacorallia; Actiniaria; Nynantheae; Metridiidae; Metridium	UniRef90_X4XV69^X4XV69^Q:1-101,H:1-101^100%ID^E:2e-59^SubName: Full=NADH dehydrogenase subunit 1;^Eukaryota; Metazoa; Cnidaria; Cubozoa; Carybdeida; Alatinidae; Alatina	PF00146.16^NADHdh^NADH dehydrogenase^11-99^E:3.9e-34	.	ExpAA=47.86^PredHel=2^Topology=i7-29o76-98i	.	GO:0016021^cellular_component^integral component of membrane`GO:0005743^cellular_component^mitochondrial inner membrane`GO:0070469^cellular_component^respiratory chain`GO:0008137^molecular_function^NADH dehydrogenase (ubiquinone) activity	GO:0055114^biological_process^oxidation-reduction process`GO:0016020^cellular_component^membrane	.	.
comp73683_c0	comp73683_c0_seq2	sp|Q37556|NU1M_METSE^Q37556^Q:2189-3049,H:37-325^62.98%ID^E:5e-109^RecName: Full=NADH-ubiquinone oxidoreductase chain 1;^Eukaryota; Metazoa; Cnidaria; Anthozoa; Hexacorallia; Actiniaria; Nynantheae; Metridiidae; Metridium	UniRef90_X4XV69^X4XV69^Q:2189-3052,H:32-319^98.61%ID^E:7e-179^SubName: Full=NADH dehydrogenase subunit 1;^Eukaryota; Metazoa; Cnidaria; Cubozoa; Carybdeida; Alatinidae; Alatina	.	comp73683_c0_seq2|m.13703	2678-2995[+]	sp|Q37556|NU1M_METSE^Q37556^Q:1-105,H:200-306^70.09%ID^E:1e-42^RecName: Full=NADH-ubiquinone oxidoreductase chain 1;^Eukaryota; Metazoa; Cnidaria; Anthozoa; Hexacorallia; Actiniaria; Nynantheae; Metridiidae; Metridium	UniRef90_X4XV69^X4XV69^Q:1-105,H:195-299^100%ID^E:1e-67^SubName: Full=NADH dehydrogenase subunit 1;^Eukaryota; Metazoa; Cnidaria; Cubozoa; Carybdeida; Alatinidae; Alatina	PF00146.16^NADHdh^NADH dehydrogenase^1-104^E:6.7e-44	.	ExpAA=42.44^PredHel=2^Topology=o39-61i74-91o	.	GO:0016021^cellular_component^integral component of membrane`GO:0005743^cellular_component^mitochondrial inner membrane`GO:0070469^cellular_component^respiratory chain`GO:0008137^molecular_function^NADH dehydrogenase (ubiquinone) activity	GO:0055114^biological_process^oxidation-reduction process`GO:0016020^cellular_component^membrane	.	.
comp73683_c0	comp73683_c0_seq1	sp|O47497|NU4M_METSE^O47497^Q:112-1467,H:32-482^49.89%ID^E:1e-126^RecName: Full=NADH-ubiquinone oxidoreductase chain 4;^Eukaryota; Metazoa; Cnidaria; Anthozoa; Hexacorallia; Actiniaria; Nynantheae; Metridiidae; Metridium	UniRef90_G9IBZ8^G9IBZ8^Q:91-1473,H:19-479^97.18%ID^E:0^.^.	.	comp73683_c0_seq1|m.13699	931-1482[+]	sp|O47497|NU4M_METSE^O47497^Q:1-179,H:304-482^50.84%ID^E:4e-53^RecName: Full=NADH-ubiquinone oxidoreductase chain 4;^Eukaryota; Metazoa; Cnidaria; Anthozoa; Hexacorallia; Actiniaria; Nynantheae; Metridiidae; Metridium	UniRef90_G9IBZ8^G9IBZ8^Q:1-183,H:299-481^98.36%ID^E:3e-120^.^.	PF00361.15^Oxidored_q1^NADH-Ubiquinone/plastoquinone (complex I), various chains^1-102^E:8.3e-24	.	ExpAA=106.16^PredHel=5^Topology=i5-27o31-53i66-88o108-130i153-175o	.	GO:0016021^cellular_component^integral component of membrane`GO:0031966^cellular_component^mitochondrial membrane`GO:0070469^cellular_component^respiratory chain`GO:0008137^molecular_function^NADH dehydrogenase (ubiquinone) activity`GO:0042773^biological_process^ATP synthesis coupled electron transport	GO:0008137^molecular_function^NADH dehydrogenase (ubiquinone) activity`GO:0055114^biological_process^oxidation-reduction process	.	.
comp73814_c0	comp73814_c0_seq1	sp|A7RU46|NAPA_NEMVE^A7RU46^Q:4812-1462,H:1-1116^53.77%ID^E:0^RecName: Full=Nck-associated protein 1 homolog;^Eukaryota; Metazoa; Cnidaria; Anthozoa; Hexacorallia; Actiniaria; Edwardsiidae; Nematostella	UniRef90_T2M2Y9^T2M2Y9^Q:4506-1423,H:1-1032^61.32%ID^E:0^SubName: Full=Nck-associated protein 1;^Eukaryota; Metazoa; Cnidaria; Hydrozoa; Hydroida; Anthomedusae; Hydridae; Hydra	.	comp73814_c0_seq1|m.13919	1420-4812[-]	sp|A7RU46|NAPA_NEMVE^A7RU46^Q:1-1117,H:1-1116^53.77%ID^E:0^RecName: Full=Nck-associated protein 1 homolog;^Eukaryota; Metazoa; Cnidaria; Anthozoa; Hexacorallia; Actiniaria; Edwardsiidae; Nematostella	UniRef90_T2M2Y9^T2M2Y9^Q:103-1130,H:1-1032^61.32%ID^E:0^SubName: Full=Nck-associated protein 1;^Eukaryota; Metazoa; Cnidaria; Hydrozoa; Hydroida; Anthomedusae; Hydridae; Hydra	PF09735.4^Nckap1^Membrane-associated apoptosis protein^9-1116^E:0	.	.	.	GO:0007155^biological_process^cell adhesion	.	.	.
comp73814_c0	comp73814_c0_seq2	sp|A7RU46|NAPA_NEMVE^A7RU46^Q:5007-1657,H:1-1116^53.77%ID^E:0^RecName: Full=Nck-associated protein 1 homolog;^Eukaryota; Metazoa; Cnidaria; Anthozoa; Hexacorallia; Actiniaria; Edwardsiidae; Nematostella	UniRef90_T2M2Y9^T2M2Y9^Q:4701-1618,H:1-1032^61.32%ID^E:0^SubName: Full=Nck-associated protein 1;^Eukaryota; Metazoa; Cnidaria; Hydrozoa; Hydroida; Anthomedusae; Hydridae; Hydra	.	comp73814_c0_seq2|m.13921	1615-5007[-]	sp|A7RU46|NAPA_NEMVE^A7RU46^Q:1-1117,H:1-1116^53.77%ID^E:0^RecName: Full=Nck-associated protein 1 homolog;^Eukaryota; Metazoa; Cnidaria; Anthozoa; Hexacorallia; Actiniaria; Edwardsiidae; Nematostella	UniRef90_T2M2Y9^T2M2Y9^Q:103-1130,H:1-1032^61.32%ID^E:0^SubName: Full=Nck-associated protein 1;^Eukaryota; Metazoa; Cnidaria; Hydrozoa; Hydroida; Anthomedusae; Hydridae; Hydra	PF09735.4^Nckap1^Membrane-associated apoptosis protein^9-1116^E:0	.	.	.	GO:0007155^biological_process^cell adhesion	.	.	.
comp73818_c0	comp73818_c0_seq1	sp|P29146|NECA_HYDVU^P29146^Q:350-2224,H:71-697^75.52%ID^E:0^RecName: Full=PC3-like endoprotease variant A;^Eukaryota; Metazoa; Cnidaria; Hydrozoa; Hydroida; Anthomedusae; Hydridae; Hydra`sp|P29146|NECA_HYDVU^P29146^Q:2477-2707,H:717-793^53.25%ID^E:5e-16^RecName: Full=PC3-like endoprotease variant A;^Eukaryota; Metazoa; Cnidaria; Hydrozoa; Hydroida; Anthomedusae; Hydridae; Hydra	UniRef90_P29146^P29146^Q:350-2224,H:71-697^75.52%ID^E:0^RecName: Full=PC3-like endoprotease variant A;^Eukaryota; Metazoa; Cnidaria; Hydrozoa; Hydroida; Anthomedusae; Hydridae; Hydra`UniRef90_P29146^P29146^Q:2477-2707,H:717-793^53.25%ID^E:2e-14^RecName: Full=PC3-like endoprotease variant A;^Eukaryota; Metazoa; Cnidaria; Hydrozoa; Hydroida; Anthomedusae; Hydridae; Hydra	.	comp73818_c0_seq1|m.13927	176-2710[+]	sp|P29146|NECA_HYDVU^P29146^Q:42-844,H:50-793^65.19%ID^E:0^RecName: Full=PC3-like endoprotease variant A;^Eukaryota; Metazoa; Cnidaria; Hydrozoa; Hydroida; Anthomedusae; Hydridae; Hydra	UniRef90_P29146^P29146^Q:42-844,H:50-793^65.19%ID^E:0^RecName: Full=PC3-like endoprotease variant A;^Eukaryota; Metazoa; Cnidaria; Hydrozoa; Hydroida; Anthomedusae; Hydridae; Hydra	PF00082.17^Peptidase_S8^Subtilase family^186-475^E:2.3e-59`PF01483.15^P_proprotein^Proprotein convertase P-domain^525-600^E:4.9e-26	sigP:1^31^0.759^YES	.	.	GO:0004252^molecular_function^serine-type endopeptidase activity	GO:0004252^molecular_function^serine-type endopeptidase activity`GO:0006508^biological_process^proteolysis	.	.
comp73938_c0	comp73938_c0_seq2	sp|P81439|EQST_ACTEQ^P81439^Q:869-285,H:18-190^41.92%ID^E:4e-38^RecName: Full=Equistatin;^Eukaryota; Metazoa; Cnidaria; Anthozoa; Hexacorallia; Actiniaria; Nynantheae; Actiniidae; Actinia`sp|P81439|EQST_ACTEQ^P81439^Q:647-60,H:13-187^37.06%ID^E:2e-32^RecName: Full=Equistatin;^Eukaryota; Metazoa; Cnidaria; Anthozoa; Hexacorallia; Actiniaria; Nynantheae; Actiniidae; Actinia`sp|P81439|EQST_ACTEQ^P81…	UniRef90_C3Y986^C3Y986^Q:869-27,H:372-642^37.93%ID^E:3e-46^SubName: Full=Putative uncharacterized protein;^Eukaryota; Metazoa; Chordata; Cephalochordata; Branchiostomidae; Branchiostoma`UniRef90_C3Y986^C3Y986^Q:944-48,H:425-703^34.52%ID^E:4e-45^SubName: Full=Putative uncharacterized protein;^Eukaryota; Metazoa; Chordata; Cephalochordata; Branchiostomidae; Branchiostoma`UniRef90_C3Y986^C3Y986^Q:87…	.	comp73938_c0_seq2|m.14148	3-2057[-]	sp|P81439|EQST_ACTEQ^P81439^Q:397-591,H:18-190^41.92%ID^E:1e-38^RecName: Full=Equistatin;^Eukaryota; Metazoa; Cnidaria; Anthozoa; Hexacorallia; Actiniaria; Nynantheae; Actiniidae; Actinia`sp|P81439|EQST_ACTEQ^P81439^Q:471-666,H:13-187^37.06%ID^E:1e-32^RecName: Full=Equistatin;^Eukaryota; Metazoa; Cnidaria; Anthozoa; Hexacorallia; Actiniaria; Nynantheae; Actiniidae; Actinia`sp|P81439|EQST_ACTEQ^P8…	UniRef90_C3Y986^C3Y986^Q:397-677,H:372-642^37.93%ID^E:5e-46^SubName: Full=Putative uncharacterized protein;^Eukaryota; Metazoa; Chordata; Cephalochordata; Branchiostomidae; Branchiostoma`UniRef90_C3Y986^C3Y986^Q:372-670,H:425-703^34.52%ID^E:4e-45^SubName: Full=Putative uncharacterized protein;^Eukaryota; Metazoa; Chordata; Cephalochordata; Branchiostomidae; Branchiostoma`UniRef90_C3Y986^C3Y986^Q:…	PF00086.13^Thyroglobulin_1^Thyroglobulin type-1 repeat^374-442^E:5.9e-16`PF00086.13^Thyroglobulin_1^Thyroglobulin type-1 repeat^465-523^E:7.4e-14`PF00086.13^Thyroglobulin_1^Thyroglobulin type-1 repeat^531-599^E:3.6e-14`PF00086.13^Thyroglobulin_1^Thyroglobulin type-1 repeat^609-677^E:3.2e-15	.	.	.	GO:0005576^cellular_component^extracellular region`GO:0004869^molecular_function^cysteine-type endopeptidase inhibitor activity	.	.	.
comp74109_c0	comp74109_c0_seq1	sp|A7S4N4|SERIC_NEMVE^A7S4N4^Q:2639-1356,H:37-456^57.34%ID^E:1e-144^RecName: Full=Probable serine incorporator;^Eukaryota; Metazoa; Cnidaria; Anthozoa; Hexacorallia; Actiniaria; Edwardsiidae; Nematostella	UniRef90_T2M4S1^T2M4S1^Q:2639-1359,H:34-449^59.44%ID^E:2e-146^SubName: Full=Serine incorporator 1;^Eukaryota; Metazoa; Cnidaria; Hydrozoa; Hydroida; Anthomedusae; Hydridae; Hydra	.	comp74109_c0_seq1|m.14394	1353-2738[-]	sp|A7S4N4|SERIC_NEMVE^A7S4N4^Q:1-460,H:1-455^58.41%ID^E:0^RecName: Full=Probable serine incorporator;^Eukaryota; Metazoa; Cnidaria; Anthozoa; Hexacorallia; Actiniaria; Edwardsiidae; Nematostella	UniRef90_A7S4N4^A7S4N4^Q:1-460,H:1-455^58.41%ID^E:0^RecName: Full=Probable serine incorporator;^Eukaryota; Metazoa; Cnidaria; Anthozoa; Hexacorallia; Actiniaria; Edwardsiidae; Nematostella	PF03348.10^Serinc^Serine incorporator (Serinc)^15-460^E:1.8e-163	sigP:1^22^0.507^YES	ExpAA=230.60^PredHel=10^Topology=o5-27i40-62o88-110i123-142o152-171i192-214o234-251i312-331o392-414i435-454o	.	GO:0005789^cellular_component^endoplasmic reticulum membrane`GO:0016021^cellular_component^integral component of membrane`GO:0008654^biological_process^phospholipid biosynthetic process	GO:0016020^cellular_component^membrane	.	.
comp74109_c0	comp74109_c0_seq2	sp|A7S4N4|SERIC_NEMVE^A7S4N4^Q:2625-1342,H:37-456^57.34%ID^E:9e-145^RecName: Full=Probable serine incorporator;^Eukaryota; Metazoa; Cnidaria; Anthozoa; Hexacorallia; Actiniaria; Edwardsiidae; Nematostella	UniRef90_T2M4S1^T2M4S1^Q:2625-1345,H:34-449^59.44%ID^E:2e-146^SubName: Full=Serine incorporator 1;^Eukaryota; Metazoa; Cnidaria; Hydrozoa; Hydroida; Anthomedusae; Hydridae; Hydra	.	comp74109_c0_seq2|m.14395	1339-2724[-]	sp|A7S4N4|SERIC_NEMVE^A7S4N4^Q:1-460,H:1-455^58.41%ID^E:0^RecName: Full=Probable serine incorporator;^Eukaryota; Metazoa; Cnidaria; Anthozoa; Hexacorallia; Actiniaria; Edwardsiidae; Nematostella	UniRef90_A7S4N4^A7S4N4^Q:1-460,H:1-455^58.41%ID^E:0^RecName: Full=Probable serine incorporator;^Eukaryota; Metazoa; Cnidaria; Anthozoa; Hexacorallia; Actiniaria; Edwardsiidae; Nematostella	PF03348.10^Serinc^Serine incorporator (Serinc)^15-460^E:1.8e-163	sigP:1^22^0.507^YES	ExpAA=230.60^PredHel=10^Topology=o5-27i40-62o88-110i123-142o152-171i192-214o234-251i312-331o392-414i435-454o	.	GO:0005789^cellular_component^endoplasmic reticulum membrane`GO:0016021^cellular_component^integral component of membrane`GO:0008654^biological_process^phospholipid biosynthetic process	GO:0016020^cellular_component^membrane	.	.
comp74117_c0	comp74117_c0_seq1	sp|A7SKJ3|DPH2_NEMVE^A7SKJ3^Q:67-1578,H:28-529^42.12%ID^E:6e-139^RecName: Full=Diphthamide biosynthesis protein 2;^Eukaryota; Metazoa; Cnidaria; Anthozoa; Hexacorallia; Actiniaria; Edwardsiidae; Nematostella	UniRef90_C3YLZ1^C3YLZ1^Q:46-1581,H:4-469^46.21%ID^E:3e-154^SubName: Full=Putative uncharacterized protein;^Eukaryota; Metazoa; Chordata; Cephalochordata; Branchiostomidae; Branchiostoma	.	comp74117_c0_seq1|m.14405	1-1626[+]	sp|A7SKJ3|DPH2_NEMVE^A7SKJ3^Q:23-526,H:28-529^42.3%ID^E:3e-142^RecName: Full=Diphthamide biosynthesis protein 2;^Eukaryota; Metazoa; Cnidaria; Anthozoa; Hexacorallia; Actiniaria; Edwardsiidae; Nematostella	UniRef90_C3YLZ1^C3YLZ1^Q:16-527,H:4-469^46.99%ID^E:4e-158^SubName: Full=Putative uncharacterized protein;^Eukaryota; Metazoa; Chordata; Cephalochordata; Branchiostomidae; Branchiostoma	PF01866.12^Diphthamide_syn^Putative diphthamide synthesis protein^64-183^E:7.9e-30`PF01866.12^Diphthamide_syn^Putative diphthamide synthesis protein^264-421^E:5.1e-41	.	.	COG1736^diphthamide biosynthesis protein	GO:0005737^cellular_component^cytoplasm`GO:0017183^biological_process^peptidyl-diphthamide biosynthetic process from peptidyl-histidine	GO:0017183^biological_process^peptidyl-diphthamide biosynthetic process from peptidyl-histidine`GO:0005737^cellular_component^cytoplasm	.	.
comp74173_c0	comp74173_c0_seq2	sp|A7RF00|MTNA_NEMVE^A7RF00^Q:188-1231,H:3-345^56.32%ID^E:6e-132^RecName: Full=Methylthioribose-1-phosphate isomerase;^Eukaryota; Metazoa; Cnidaria; Anthozoa; Hexacorallia; Actiniaria; Edwardsiidae; Nematostella	UniRef90_UPI00044212DC^UPI00044212DC^Q:188-1231,H:3-352^57.26%ID^E:8e-137^.^.	.	comp74173_c0_seq2|m.14518	113-1273[+]	sp|A7RF00|MTNA_NEMVE^A7RF00^Q:26-373,H:3-345^56.32%ID^E:2e-133^RecName: Full=Methylthioribose-1-phosphate isomerase;^Eukaryota; Metazoa; Cnidaria; Anthozoa; Hexacorallia; Actiniaria; Edwardsiidae; Nematostella	UniRef90_UPI00044212DC^UPI00044212DC^Q:26-373,H:3-352^57.26%ID^E:2e-138^.^.	PF01008.12^IF-2B^Initiation factor 2 subunit family^67-365^E:3.3e-76	.	.	COG0182^Catalyzes the interconversion of methylthioribose-1- phosphate (MTR-1-P) into methylthioribulose-1-phosphate (MTRu-1-P) (By similarity)	GO:0005737^cellular_component^cytoplasm`GO:0005634^cellular_component^nucleus`GO:0046523^molecular_function^S-methyl-5-thioribose-1-phosphate isomerase activity`GO:0019284^biological_process^L-methionine biosynthetic process from S-adenosylmethionine`GO:0019509^biological_process^L-methionine salvage from methylthioadenosine	GO:0044237^biological_process^cellular metabolic process	.	.
comp74297_c0	comp74297_c0_seq2	sp|A7S2N8|UFL1_NEMVE^A7S2N8^Q:28-2376,H:3-780^50.25%ID^E:0^RecName: Full=E3 UFM1-protein ligase 1 homolog;^Eukaryota; Metazoa; Cnidaria; Anthozoa; Hexacorallia; Actiniaria; Edwardsiidae; Nematostella	UniRef90_T2MHW8^T2MHW8^Q:7-2397,H:5-798^53.12%ID^E:0^SubName: Full=E3 UFM1-protein ligase 1;^Eukaryota; Metazoa; Cnidaria; Hydrozoa; Hydroida; Anthomedusae; Hydridae; Hydra	.	comp74297_c0_seq2|m.14743	1-2400[+]	sp|A7S2N8|UFL1_NEMVE^A7S2N8^Q:10-792,H:3-780^50.89%ID^E:0^RecName: Full=E3 UFM1-protein ligase 1 homolog;^Eukaryota; Metazoa; Cnidaria; Anthozoa; Hexacorallia; Actiniaria; Edwardsiidae; Nematostella	UniRef90_T2MHW8^T2MHW8^Q:3-799,H:5-798^52.98%ID^E:0^SubName: Full=E3 UFM1-protein ligase 1;^Eukaryota; Metazoa; Cnidaria; Hydrozoa; Hydroida; Anthomedusae; Hydridae; Hydra	PF09743.4^DUF2042^Uncharacterized conserved protein (DUF2042)^13-290^E:1.2e-102	.	.	.	GO:0016874^molecular_function^ligase activity	.	.	.
comp74303_c0	comp74303_c0_seq2	sp|A7SK48|EIF3A_NEMVE^A7SK48^Q:3076-737,H:1-789^58.56%ID^E:0^RecName: Full=Eukaryotic translation initiation factor 3 subunit A;^Eukaryota; Metazoa; Cnidaria; Anthozoa; Hexacorallia; Actiniaria; Edwardsiidae; Nematostella	UniRef90_T2MDT9^T2MDT9^Q:3076-665,H:1-801^61.19%ID^E:0^RecName: Full=Eukaryotic translation initiation factor 3 subunit A;^Eukaryota; Metazoa; Cnidaria; Hydrozoa; Hydroida; Anthomedusae; Hydridae; Hydra	.	comp74303_c0_seq2|m.14751	2-3175[-]	sp|A7SK48|EIF3A_NEMVE^A7SK48^Q:34-822,H:1-798^58.4%ID^E:0^RecName: Full=Eukaryotic translation initiation factor 3 subunit A;^Eukaryota; Metazoa; Cnidaria; Anthozoa; Hexacorallia; Actiniaria; Edwardsiidae; Nematostella	UniRef90_T2MDT9^T2MDT9^Q:34-886,H:1-850^59.67%ID^E:0^RecName: Full=Eukaryotic translation initiation factor 3 subunit A;^Eukaryota; Metazoa; Cnidaria; Hydrozoa; Hydroida; Anthomedusae; Hydridae; Hydra	PF01399.22^PCI^PCI domain^398-524^E:4.3e-13	.	.	NOG123880^Hyaluronidase	GO:0016282^cellular_component^eukaryotic 43S preinitiation complex`GO:0033290^cellular_component^eukaryotic 48S preinitiation complex`GO:0005852^cellular_component^eukaryotic translation initiation factor 3 complex`GO:0003743^molecular_function^translation initiation factor activity`GO:0001731^biological_process^formation of translation preinitiation complex`GO:0006446^biological_process^regulati…	GO:0005515^molecular_function^protein binding	.	.
comp74540_c0	comp74540_c0_seq11	sp|A7RNG8|CCD22_NEMVE^A7RNG8^Q:73-1977,H:1-640^50.86%ID^E:0^RecName: Full=Coiled-coil domain-containing protein 22 homolog;^Eukaryota; Metazoa; Cnidaria; Anthozoa; Hexacorallia; Actiniaria; Edwardsiidae; Nematostella	UniRef90_A7RNG8^A7RNG8^Q:73-1977,H:1-640^50.86%ID^E:0^RecName: Full=Coiled-coil domain-containing protein 22 homolog;^Eukaryota; Metazoa; Cnidaria; Anthozoa; Hexacorallia; Actiniaria; Edwardsiidae; Nematostella	.	comp74540_c0_seq11|m.15149	73-1986[+]	sp|A7RNG8|CCD22_NEMVE^A7RNG8^Q:1-635,H:1-640^50.86%ID^E:0^RecName: Full=Coiled-coil domain-containing protein 22 homolog;^Eukaryota; Metazoa; Cnidaria; Anthozoa; Hexacorallia; Actiniaria; Edwardsiidae; Nematostella	UniRef90_A7RNG8^A7RNG8^Q:1-635,H:1-640^50.86%ID^E:0^RecName: Full=Coiled-coil domain-containing protein 22 homolog;^Eukaryota; Metazoa; Cnidaria; Anthozoa; Hexacorallia; Actiniaria; Edwardsiidae; Nematostella	PF05667.6^DUF812^Protein of unknown function (DUF812)^1-604^E:6.4e-189	.	.	.	.	.	.	.
comp74732_c0	comp74732_c0_seq1	sp|Q86PM4|FGFR_HYDVU^Q86PM4^Q:4476-2500,H:79-760^40.64%ID^E:9e-149^RecName: Full=Fibroblast growth factor receptor;^Eukaryota; Metazoa; Cnidaria; Hydrozoa; Hydroida; Anthomedusae; Hydridae; Hydra	UniRef90_B2WR85^B2WR85^Q:4635-2479,H:43-793^43.19%ID^E:7e-172^RecName: Full=Fibroblast growth factor receptor;^Eukaryota; Metazoa; Cnidaria; Anthozoa; Hexacorallia; Actiniaria; Edwardsiidae; Nematostella	.	comp74732_c0_seq1|m.15400	2125-4755[-]	sp|Q86PM4|FGFR_HYDVU^Q86PM4^Q:94-752,H:79-760^40.78%ID^E:5e-167^RecName: Full=Fibroblast growth factor receptor;^Eukaryota; Metazoa; Cnidaria; Hydrozoa; Hydroida; Anthomedusae; Hydridae; Hydra	UniRef90_B2WR85^B2WR85^Q:41-816,H:43-841^42.63%ID^E:0^RecName: Full=Fibroblast growth factor receptor;^Eukaryota; Metazoa; Cnidaria; Anthozoa; Hexacorallia; Actiniaria; Edwardsiidae; Nematostella	PF13895.1^Ig_2^Immunoglobulin domain^40-119^E:1.3e-05`PF07679.11^I-set^Immunoglobulin I-set domain^41-126^E:3.3e-08`PF07679.11^I-set^Immunoglobulin I-set domain^141-232^E:8.2e-12`PF13927.1^Ig_3^Immunoglobulin domain^154-221^E:0.0081`PF13895.1^Ig_2^Immunoglobulin domain^156-228^E:7.4e-07`PF00047.20^ig^Immunoglobulin domain^156-219^E:4.3e-06`PF13895.1^Ig_2^Immunoglobulin domain^250-332^E:0.0055`PF0…	sigP:1^31^0.713^YES	ExpAA=52.68^PredHel=1^Topology=i363-385o	.	GO:0016021^cellular_component^integral component of membrane`GO:0005524^molecular_function^ATP binding`GO:0005007^molecular_function^fibroblast growth factor-activated receptor activity`GO:0008284^biological_process^positive regulation of cell proliferation	GO:0004672^molecular_function^protein kinase activity`GO:0006468^biological_process^protein phosphorylation`GO:0005524^molecular_function^ATP binding	.	.
comp74980_c0	comp74980_c0_seq2	sp|P51539|RAS1_HYDVU^P51539^Q:294-854,H:1-187^82.35%ID^E:5e-102^RecName: Full=Ras-like protein RAS1;^Eukaryota; Metazoa; Cnidaria; Hydrozoa; Hydroida; Anthomedusae; Hydridae; Hydra	UniRef90_P51539^P51539^Q:294-854,H:1-187^82.35%ID^E:2e-100^RecName: Full=Ras-like protein RAS1;^Eukaryota; Metazoa; Cnidaria; Hydrozoa; Hydroida; Anthomedusae; Hydridae; Hydra	.	comp74980_c0_seq2|m.15926	300-878[+]	sp|P51539|RAS1_HYDVU^P51539^Q:2-192,H:4-194^82.2%ID^E:2e-108^RecName: Full=Ras-like protein RAS1;^Eukaryota; Metazoa; Cnidaria; Hydrozoa; Hydroida; Anthomedusae; Hydridae; Hydra	UniRef90_P51539^P51539^Q:2-192,H:4-194^82.2%ID^E:7e-107^RecName: Full=Ras-like protein RAS1;^Eukaryota; Metazoa; Cnidaria; Hydrozoa; Hydroida; Anthomedusae; Hydridae; Hydra	PF00025.16^Arf^ADP-ribosylation factor family^6-165^E:2.4e-09`PF00071.17^Ras^Ras family^9-168^E:1e-54`PF08477.8^Miro^Miro-like protein^9-123^E:3e-19`PF01926.18^MMR_HSR1^50S ribosome-binding GTPase^9-121^E:2.1e-06`PF00009.22^GTP_EFTU^Elongation factor Tu GTP binding domain^51-158^E:9.2e-07	.	.	COG1100^GTP-binding Protein	GO:0005886^cellular_component^plasma membrane`GO:0005525^molecular_function^GTP binding`GO:0006184^biological_process^GTP catabolic process`GO:0007264^biological_process^small GTPase mediated signal transduction	GO:0005525^molecular_function^GTP binding`GO:0007264^biological_process^small GTPase mediated signal transduction`GO:0005622^cellular_component^intracellular`GO:0003924^molecular_function^GTPase activity	.	.
comp74980_c0	comp74980_c0_seq3	sp|P51539|RAS1_HYDVU^P51539^Q:294-854,H:1-187^82.35%ID^E:4e-102^RecName: Full=Ras-like protein RAS1;^Eukaryota; Metazoa; Cnidaria; Hydrozoa; Hydroida; Anthomedusae; Hydridae; Hydra	UniRef90_P51539^P51539^Q:294-854,H:1-187^82.35%ID^E:2e-100^RecName: Full=Ras-like protein RAS1;^Eukaryota; Metazoa; Cnidaria; Hydrozoa; Hydroida; Anthomedusae; Hydridae; Hydra	.	comp74980_c0_seq3|m.15928	300-878[+]	sp|P51539|RAS1_HYDVU^P51539^Q:2-192,H:4-194^82.2%ID^E:2e-108^RecName: Full=Ras-like protein RAS1;^Eukaryota; Metazoa; Cnidaria; Hydrozoa; Hydroida; Anthomedusae; Hydridae; Hydra	UniRef90_P51539^P51539^Q:2-192,H:4-194^82.2%ID^E:7e-107^RecName: Full=Ras-like protein RAS1;^Eukaryota; Metazoa; Cnidaria; Hydrozoa; Hydroida; Anthomedusae; Hydridae; Hydra	PF00025.16^Arf^ADP-ribosylation factor family^6-165^E:2.4e-09`PF00071.17^Ras^Ras family^9-168^E:1e-54`PF08477.8^Miro^Miro-like protein^9-123^E:3e-19`PF01926.18^MMR_HSR1^50S ribosome-binding GTPase^9-121^E:2.1e-06`PF00009.22^GTP_EFTU^Elongation factor Tu GTP binding domain^51-158^E:9.2e-07	.	.	COG1100^GTP-binding Protein	GO:0005886^cellular_component^plasma membrane`GO:0005525^molecular_function^GTP binding`GO:0006184^biological_process^GTP catabolic process`GO:0007264^biological_process^small GTPase mediated signal transduction	GO:0005525^molecular_function^GTP binding`GO:0007264^biological_process^small GTPase mediated signal transduction`GO:0005622^cellular_component^intracellular`GO:0003924^molecular_function^GTPase activity	.	.
comp75176_c0	comp75176_c0_seq2	sp|A7SNR3|COQ4_NEMVE^A7SNR3^Q:1930-1325,H:1-202^48.51%ID^E:1e-61^RecName: Full=Ubiquinone biosynthesis protein COQ4 homolog, mitochondrial;^Eukaryota; Metazoa; Cnidaria; Anthozoa; Hexacorallia; Actiniaria; Edwardsiidae; Nematostella	UniRef90_UPI000359EEEB^UPI000359EEEB^Q:2098-1313,H:36-283^44.27%ID^E:8e-66^.^.	.	comp75176_c0_seq2|m.16373	1310-2215[-]	sp|A7SNR3|COQ4_NEMVE^A7SNR3^Q:96-297,H:1-202^48.51%ID^E:5e-66^RecName: Full=Ubiquinone biosynthesis protein COQ4 homolog, mitochondrial;^Eukaryota; Metazoa; Cnidaria; Anthozoa; Hexacorallia; Actiniaria; Edwardsiidae; Nematostella	UniRef90_UPI000359EEEB^UPI000359EEEB^Q:40-301,H:36-283^44.27%ID^E:7e-71^.^.	PF05019.8^Coq4^Coenzyme Q (ubiquinone) biosynthesis protein Coq4^76-298^E:4.4e-76	.	.	COG5031^Component of the coenzyme Q biosynthetic pathway. May play a role in organizing a multi-subunit COQ enzyme complex required for coenzyme Q biosynthesis. Required for steady-state levels of other COQ polypeptides (By similarity)	GO:0031314^cellular_component^extrinsic component of mitochondrial inner membrane`GO:0006744^biological_process^ubiquinone biosynthetic process	GO:0006744^biological_process^ubiquinone biosynthetic process	.	.
comp75231_c0	comp75231_c0_seq2	sp|A7RR04|EFGM_NEMVE^A7RR04^Q:282-2375,H:28-725^69.05%ID^E:0^RecName: Full=Elongation factor G, mitochondrial;^Eukaryota; Metazoa; Cnidaria; Anthozoa; Hexacorallia; Actiniaria; Edwardsiidae; Nematostella	UniRef90_T2M7I1^T2M7I1^Q:282-2417,H:21-733^68.63%ID^E:0^SubName: Full=Elongation factor G,mitochondrial;^Eukaryota; Metazoa; Cnidaria; Hydrozoa; Hydroida; Anthomedusae; Hydridae; Hydra	.	comp75231_c0_seq2|m.16522	132-2420[+]	sp|A7RR04|EFGM_NEMVE^A7RR04^Q:51-748,H:28-725^69.05%ID^E:0^RecName: Full=Elongation factor G, mitochondrial;^Eukaryota; Metazoa; Cnidaria; Anthozoa; Hexacorallia; Actiniaria; Edwardsiidae; Nematostella	UniRef90_T2M7I1^T2M7I1^Q:51-762,H:21-733^68.63%ID^E:0^SubName: Full=Elongation factor G,mitochondrial;^Eukaryota; Metazoa; Cnidaria; Hydrozoa; Hydroida; Anthomedusae; Hydridae; Hydra	PF00009.22^GTP_EFTU^Elongation factor Tu GTP binding domain^62-336^E:9.3e-61`PF03144.20^GTP_EFTU_D2^Elongation factor Tu domain 2^379-444^E:3.9e-13`PF14492.1^EFG_II^Elongation Factor G, domain II^459-533^E:6.6e-30`PF03764.13^EFG_IV^Elongation factor G, domain IV^534-655^E:4.3e-35`PF00679.19^EFG_C^Elongation factor G C-terminus^658-742^E:2.4e-25	.	.	COG0480^Catalyzes the GTP-dependent ribosomal translocation step during translation elongation. During this step, the ribosome changes from the pre-translocational (PRE) to the post- translocational (POST) state as the newly formed A-site-bound peptidyl-tRNA and P-site-bound deacylated tRNA move to the P and E sites, respectively. Catalyzes the coordinated movement of the two tRNA molecules, the …	GO:0005739^cellular_component^mitochondrion`GO:0005525^molecular_function^GTP binding`GO:0003924^molecular_function^GTPase activity`GO:0003746^molecular_function^translation elongation factor activity`GO:0006184^biological_process^GTP catabolic process`GO:0070125^biological_process^mitochondrial translational elongation	GO:0003924^molecular_function^GTPase activity`GO:0005525^molecular_function^GTP binding	.	.
comp75231_c0	comp75231_c0_seq1	sp|A7RR04|EFGM_NEMVE^A7RR04^Q:1134-3227,H:28-725^69.05%ID^E:0^RecName: Full=Elongation factor G, mitochondrial;^Eukaryota; Metazoa; Cnidaria; Anthozoa; Hexacorallia; Actiniaria; Edwardsiidae; Nematostella	UniRef90_T2M7I1^T2M7I1^Q:1134-3269,H:21-733^68.63%ID^E:0^SubName: Full=Elongation factor G,mitochondrial;^Eukaryota; Metazoa; Cnidaria; Hydrozoa; Hydroida; Anthomedusae; Hydridae; Hydra	.	comp75231_c0_seq1|m.16521	1260-3272[+]	sp|A7RR04|EFGM_NEMVE^A7RR04^Q:1-656,H:70-725^69.36%ID^E:0^RecName: Full=Elongation factor G, mitochondrial;^Eukaryota; Metazoa; Cnidaria; Anthozoa; Hexacorallia; Actiniaria; Edwardsiidae; Nematostella	UniRef90_A7RR04^A7RR04^Q:1-656,H:70-725^69.36%ID^E:0^RecName: Full=Elongation factor G, mitochondrial;^Eukaryota; Metazoa; Cnidaria; Anthozoa; Hexacorallia; Actiniaria; Edwardsiidae; Nematostella	PF00009.22^GTP_EFTU^Elongation factor Tu GTP binding domain^9-244^E:1.2e-44`PF03144.20^GTP_EFTU_D2^Elongation factor Tu domain 2^287-352^E:3.3e-13`PF14492.1^EFG_II^Elongation Factor G, domain II^367-441^E:5.6e-30`PF03764.13^EFG_IV^Elongation factor G, domain IV^442-563^E:3.5e-35`PF00679.19^EFG_C^Elongation factor G C-terminus^566-650^E:2e-25	.	.	COG0480^Catalyzes the GTP-dependent ribosomal translocation step during translation elongation. During this step, the ribosome changes from the pre-translocational (PRE) to the post- translocational (POST) state as the newly formed A-site-bound peptidyl-tRNA and P-site-bound deacylated tRNA move to the P and E sites, respectively. Catalyzes the coordinated movement of the two tRNA molecules, the …	GO:0005739^cellular_component^mitochondrion`GO:0005525^molecular_function^GTP binding`GO:0003924^molecular_function^GTPase activity`GO:0003746^molecular_function^translation elongation factor activity`GO:0006184^biological_process^GTP catabolic process`GO:0070125^biological_process^mitochondrial translational elongation	GO:0003924^molecular_function^GTPase activity`GO:0005525^molecular_function^GTP binding	.	.
comp75616_c0	comp75616_c0_seq2	sp|A7RZW4|DPP3_NEMVE^A7RZW4^Q:92-2284,H:7-729^58.62%ID^E:0^RecName: Full=Dipeptidyl peptidase 3;^Eukaryota; Metazoa; Cnidaria; Anthozoa; Hexacorallia; Actiniaria; Edwardsiidae; Nematostella	UniRef90_A7RZW4^A7RZW4^Q:92-2284,H:7-729^58.62%ID^E:0^RecName: Full=Dipeptidyl peptidase 3;^Eukaryota; Metazoa; Cnidaria; Anthozoa; Hexacorallia; Actiniaria; Edwardsiidae; Nematostella	.	comp75616_c0_seq2|m.17265	80-2317[+]	sp|A7RZW4|DPP3_NEMVE^A7RZW4^Q:5-735,H:7-729^58.62%ID^E:0^RecName: Full=Dipeptidyl peptidase 3;^Eukaryota; Metazoa; Cnidaria; Anthozoa; Hexacorallia; Actiniaria; Edwardsiidae; Nematostella	UniRef90_A7RZW4^A7RZW4^Q:5-735,H:7-729^58.62%ID^E:0^RecName: Full=Dipeptidyl peptidase 3;^Eukaryota; Metazoa; Cnidaria; Anthozoa; Hexacorallia; Actiniaria; Edwardsiidae; Nematostella	PF03571.10^Peptidase_M49^Peptidase family M49^148-715^E:3.6e-226	.	.	NOG84787^heavy metal transport detoxification protein	GO:0005737^cellular_component^cytoplasm`GO:0004177^molecular_function^aminopeptidase activity`GO:0008239^molecular_function^dipeptidyl-peptidase activity`GO:0046872^molecular_function^metal ion binding`GO:0008237^molecular_function^metallopeptidase activity	.	.	.
comp75616_c0	comp75616_c0_seq3	sp|A7RZW4|DPP3_NEMVE^A7RZW4^Q:92-2284,H:7-729^58.62%ID^E:0^RecName: Full=Dipeptidyl peptidase 3;^Eukaryota; Metazoa; Cnidaria; Anthozoa; Hexacorallia; Actiniaria; Edwardsiidae; Nematostella	UniRef90_A7RZW4^A7RZW4^Q:92-2284,H:7-729^58.62%ID^E:0^RecName: Full=Dipeptidyl peptidase 3;^Eukaryota; Metazoa; Cnidaria; Anthozoa; Hexacorallia; Actiniaria; Edwardsiidae; Nematostella	.	comp75616_c0_seq3|m.17266	80-2317[+]	sp|A7RZW4|DPP3_NEMVE^A7RZW4^Q:5-735,H:7-729^58.62%ID^E:0^RecName: Full=Dipeptidyl peptidase 3;^Eukaryota; Metazoa; Cnidaria; Anthozoa; Hexacorallia; Actiniaria; Edwardsiidae; Nematostella	UniRef90_A7RZW4^A7RZW4^Q:5-735,H:7-729^58.62%ID^E:0^RecName: Full=Dipeptidyl peptidase 3;^Eukaryota; Metazoa; Cnidaria; Anthozoa; Hexacorallia; Actiniaria; Edwardsiidae; Nematostella	PF03571.10^Peptidase_M49^Peptidase family M49^148-715^E:3.6e-226	.	.	NOG84787^heavy metal transport detoxification protein	GO:0005737^cellular_component^cytoplasm`GO:0004177^molecular_function^aminopeptidase activity`GO:0008239^molecular_function^dipeptidyl-peptidase activity`GO:0046872^molecular_function^metal ion binding`GO:0008237^molecular_function^metallopeptidase activity	.	.	.
comp75952_c0	comp75952_c0_seq5	sp|P82968|MCPI_MELCP^P82968^Q:153-593,H:3-144^38.51%ID^E:1e-22^RecName: Full=Four-domain proteases inhibitor;^Eukaryota; Metazoa; Cnidaria; Anthozoa; Octocorallia; Alcyonacea; Scleraxonia; Melithaeidae; Melithaea`sp|P82968|MCPI_MELCP^P82968^Q:309-656,H:1-118^40.68%ID^E:7e-19^RecName: Full=Four-domain proteases inhibitor;^Eukaryota; Metazoa; Cnidaria; Anthozoa; Octocorallia; Alcyonacea; Scleraxoni…	UniRef90_A0A080ZCS7^A0A080ZCS7^Q:156-656,H:140-309^40.94%ID^E:2e-30^.^.`UniRef90_A0A080ZCS7^A0A080ZCS7^Q:60-656,H:1-211^36.45%ID^E:2e-29^.^.`UniRef90_A0A080ZCS7^A0A080ZCS7^Q:156-656,H:241-426^34.55%ID^E:6e-24^.^.`UniRef90_A0A080ZCS7^A0A080ZCS7^Q:174-584,H:297-450^34.57%ID^E:2e-15^.^.`UniRef90_A0A080ZCS7^A0A080ZCS7^Q:156-401,H:338-435^38.38%ID^E:7e-06^.^.	.	comp75952_c0_seq5|m.17774	60-656[+]	sp|P82968|MCPI_MELCP^P82968^Q:32-178,H:3-144^38.51%ID^E:7e-23^RecName: Full=Four-domain proteases inhibitor;^Eukaryota; Metazoa; Cnidaria; Anthozoa; Octocorallia; Alcyonacea; Scleraxonia; Melithaeidae; Melithaea`sp|P82968|MCPI_MELCP^P82968^Q:84-199,H:1-118^40.68%ID^E:4e-19^RecName: Full=Four-domain proteases inhibitor;^Eukaryota; Metazoa; Cnidaria; Anthozoa; Octocorallia; Alcyonacea; Scleraxonia;…	UniRef90_A0A080ZCS7^A0A080ZCS7^Q:33-199,H:140-309^40.94%ID^E:8e-31^.^.`UniRef90_A0A080ZCS7^A0A080ZCS7^Q:1-199,H:1-211^36.45%ID^E:1e-29^.^.`UniRef90_A0A080ZCS7^A0A080ZCS7^Q:16-199,H:225-426^33.65%ID^E:4e-24^.^.`UniRef90_A0A080ZCS7^A0A080ZCS7^Q:39-175,H:297-450^34.57%ID^E:2e-15^.^.`UniRef90_A0A080ZCS7^A0A080ZCS7^Q:33-114,H:338-435^38.38%ID^E:7e-06^.^.	PF00050.16^Kazal_1^Kazal-type serine protease inhibitor domain^30-74^E:2.5e-09`PF07648.10^Kazal_2^Kazal-type serine protease inhibitor domain^34-74^E:6.8e-09`PF00050.16^Kazal_1^Kazal-type serine protease inhibitor domain^84-128^E:5.2e-12`PF07648.10^Kazal_2^Kazal-type serine protease inhibitor domain^88-128^E:8.4e-14`PF00050.16^Kazal_1^Kazal-type serine protease inhibitor domain^131-175^E:2.3e-06`…	sigP:1^22^0.767^YES	ExpAA=15.52^PredHel=1^Topology=i5-27o	.	GO:0004867^molecular_function^serine-type endopeptidase inhibitor activity	GO:0005515^molecular_function^protein binding	.	.
comp76057_c4	comp76057_c4_seq7	sp|P38976|RAS2_HYDVU^P38976^Q:387-926,H:1-180^86.11%ID^E:1e-95^RecName: Full=Ras-like protein RAS2;^Eukaryota; Metazoa; Cnidaria; Hydrozoa; Hydroida; Anthomedusae; Hydridae; Hydra	UniRef90_M1G2E5^M1G2E5^Q:390-959,H:3-192^90%ID^E:2e-101^.^.	.	comp76057_c4_seq7|m.18002	387-962[+]	sp|P38976|RAS2_HYDVU^P38976^Q:1-191,H:1-192^83.33%ID^E:8e-107^RecName: Full=Ras-like protein RAS2;^Eukaryota; Metazoa; Cnidaria; Hydrozoa; Hydroida; Anthomedusae; Hydridae; Hydra	UniRef90_M1G2E5^M1G2E5^Q:3-191,H:4-192^90.48%ID^E:1e-109^.^.	PF00025.16^Arf^ADP-ribosylation factor family^6-153^E:1.8e-09`PF00071.17^Ras^Ras family^10-170^E:4.9e-58`PF08477.8^Miro^Miro-like protein^10-124^E:3.4e-20`PF00009.22^GTP_EFTU^Elongation factor Tu GTP binding domain^53-169^E:8.6e-08	.	.	COG1100^GTP-binding Protein	GO:0005886^cellular_component^plasma membrane`GO:0005525^molecular_function^GTP binding`GO:0006184^biological_process^GTP catabolic process`GO:0007264^biological_process^small GTPase mediated signal transduction	GO:0005525^molecular_function^GTP binding`GO:0007264^biological_process^small GTPase mediated signal transduction`GO:0005622^cellular_component^intracellular`GO:0003924^molecular_function^GTPase activity	.	.
comp76287_c0	comp76287_c0_seq4	.	UniRef90_C1IS34^C1IS34^Q:86-169,H:1-28^92.86%ID^E:3e-07^SubName: Full=Minicollagen-1;^Eukaryota; Metazoa; Cnidaria; Cubozoa; Carybdeida; Carukiidae; Malo	.	comp76287_c0_seq4|m.18492	2-496[+]	.	UniRef90_C1IS34^C1IS34^Q:29-164,H:1-156^72.44%ID^E:8e-24^SubName: Full=Minicollagen-1;^Eukaryota; Metazoa; Cnidaria; Cubozoa; Carybdeida; Carukiidae; Malo	PF01391.13^Collagen^Collagen triple helix repeat (20 copies)^93-136^E:6.7e-07	.	.	.	.	.	.	.
comp76317_c0	comp76317_c0_seq1	sp|P17713|STK_HYDVU^P17713^Q:3608-2052,H:1-503^72.45%ID^E:0^RecName: Full=Tyrosine-protein kinase STK;^Eukaryota; Metazoa; Cnidaria; Hydrozoa; Hydroida; Anthomedusae; Hydridae; Hydra	UniRef90_P17713^P17713^Q:3608-2052,H:1-503^72.45%ID^E:0^RecName: Full=Tyrosine-protein kinase STK;^Eukaryota; Metazoa; Cnidaria; Hydrozoa; Hydroida; Anthomedusae; Hydridae; Hydra	.	comp76317_c0_seq1|m.18602	2040-3608[-]	sp|P17713|STK_HYDVU^P17713^Q:1-519,H:1-503^72.45%ID^E:0^RecName: Full=Tyrosine-protein kinase STK;^Eukaryota; Metazoa; Cnidaria; Hydrozoa; Hydroida; Anthomedusae; Hydridae; Hydra	UniRef90_P17713^P17713^Q:1-519,H:1-503^72.45%ID^E:0^RecName: Full=Tyrosine-protein kinase STK;^Eukaryota; Metazoa; Cnidaria; Hydrozoa; Hydroida; Anthomedusae; Hydridae; Hydra	PF07653.12^SH3_2^Variant SH3 domain^80-132^E:8.7e-10`PF00018.23^SH3_1^SH3 domain^81-128^E:1.4e-17`PF14604.1^SH3_9^Variant SH3 domain^82-132^E:1.5e-12`PF00017.19^SH2^SH2 domain^142-219^E:1.7e-26`PF07714.12^Pkinase_Tyr^Protein tyrosine kinase^256-505^E:9.3e-96`PF00069.20^Pkinase^Protein kinase domain^257-502^E:1e-48	.	.	.	GO:0005524^molecular_function^ATP binding`GO:0004715^molecular_function^non-membrane spanning protein tyrosine kinase activity	GO:0005515^molecular_function^protein binding`GO:0004672^molecular_function^protein kinase activity`GO:0006468^biological_process^protein phosphorylation`GO:0005524^molecular_function^ATP binding	.	.
comp76366_c2	comp76366_c2_seq1	sp|A7S338|LIS1_NEMVE^A7S338^Q:321-1541,H:1-409^72.37%ID^E:0^RecName: Full=Lissencephaly-1 homolog;^Eukaryota; Metazoa; Cnidaria; Anthozoa; Hexacorallia; Actiniaria; Edwardsiidae; Nematostella	UniRef90_T2MFT1^T2MFT1^Q:321-1541,H:1-406^73.46%ID^E:0^RecName: Full=Lissencephaly-1 homolog;^Eukaryota; Metazoa; Cnidaria; Hydrozoa; Hydroida; Anthomedusae; Hydridae; Hydra	.	comp76366_c2_seq1|m.18725	321-1544[+]	sp|A7S338|LIS1_NEMVE^A7S338^Q:1-407,H:1-409^72.37%ID^E:0^RecName: Full=Lissencephaly-1 homolog;^Eukaryota; Metazoa; Cnidaria; Anthozoa; Hexacorallia; Actiniaria; Edwardsiidae; Nematostella	UniRef90_T2MFT1^T2MFT1^Q:1-407,H:1-406^73.46%ID^E:0^RecName: Full=Lissencephaly-1 homolog;^Eukaryota; Metazoa; Cnidaria; Hydrozoa; Hydroida; Anthomedusae; Hydridae; Hydra	PF00400.27^WD40^WD domain, G-beta repeat^99-134^E:1.1e-09`PF00400.27^WD40^WD domain, G-beta repeat^141-176^E:3.4e-11`PF00400.27^WD40^WD domain, G-beta repeat^181-218^E:2.9e-13`PF00400.27^WD40^WD domain, G-beta repeat^223-259^E:1.3e-13`PF00400.27^WD40^WD domain, G-beta repeat^265-321^E:7.2e-13`PF00400.27^WD40^WD domain, G-beta repeat^325-363^E:3.4e-11`PF00400.27^WD40^WD domain, G-beta repeat^369-4…	.	.	COG2319^repeat-containing protein	GO:0005737^cellular_component^cytoplasm`GO:0005874^cellular_component^microtubule`GO:0005875^cellular_component^microtubule associated complex`GO:0005815^cellular_component^microtubule organizing center`GO:0006928^biological_process^cellular component movement`GO:0000132^biological_process^establishment of mitotic spindle orientation`GO:0007067^biological_process^mitotic nuclear division`GO:00068…	GO:0005515^molecular_function^protein binding	.	.
comp76430_c1	comp76430_c1_seq1	sp|A7SXK3|TMED_NEMVE^A7SXK3^Q:168-710,H:24-203^82.87%ID^E:2e-100^RecName: Full=Transmembrane emp24 domain-containing protein;^Eukaryota; Metazoa; Cnidaria; Anthozoa; Hexacorallia; Actiniaria; Edwardsiidae; Nematostella	UniRef90_T2MCI6^T2MCI6^Q:168-710,H:18-197^82.87%ID^E:1e-100^SubName: Full=Transmembrane emp24 domain-containing protein 2;^Eukaryota; Metazoa; Cnidaria; Hydrozoa; Hydroida; Anthomedusae; Hydridae; Hydra	.	comp76430_c1_seq1|m.18863	105-713[+]	sp|A7SXK3|TMED_NEMVE^A7SXK3^Q:7-202,H:9-203^79.08%ID^E:7e-116^RecName: Full=Transmembrane emp24 domain-containing protein;^Eukaryota; Metazoa; Cnidaria; Anthozoa; Hexacorallia; Actiniaria; Edwardsiidae; Nematostella	UniRef90_T2MCI6^T2MCI6^Q:8-202,H:1-197^78.79%ID^E:6e-116^SubName: Full=Transmembrane emp24 domain-containing protein 2;^Eukaryota; Metazoa; Cnidaria; Hydrozoa; Hydroida; Anthomedusae; Hydridae; Hydra	PF01105.19^EMP24_GP25L^emp24/gp25L/p24 family/GOLD^22-197^E:5e-47	sigP:1^20^0.878^YES	ExpAA=39.74^PredHel=2^Topology=o4-23i170-192o	.	GO:0030659^cellular_component^cytoplasmic vesicle membrane`GO:0016021^cellular_component^integral component of membrane`GO:0015031^biological_process^protein transport	GO:0006810^biological_process^transport`GO:0016021^cellular_component^integral component of membrane	.	.
comp76430_c1	comp76430_c1_seq3	sp|A7SXK3|TMED_NEMVE^A7SXK3^Q:168-710,H:24-203^82.87%ID^E:6e-100^RecName: Full=Transmembrane emp24 domain-containing protein;^Eukaryota; Metazoa; Cnidaria; Anthozoa; Hexacorallia; Actiniaria; Edwardsiidae; Nematostella	UniRef90_T2MCI6^T2MCI6^Q:168-710,H:18-197^82.87%ID^E:4e-100^SubName: Full=Transmembrane emp24 domain-containing protein 2;^Eukaryota; Metazoa; Cnidaria; Hydrozoa; Hydroida; Anthomedusae; Hydridae; Hydra	.	comp76430_c1_seq3|m.18864	105-713[+]	sp|A7SXK3|TMED_NEMVE^A7SXK3^Q:7-202,H:9-203^79.08%ID^E:7e-116^RecName: Full=Transmembrane emp24 domain-containing protein;^Eukaryota; Metazoa; Cnidaria; Anthozoa; Hexacorallia; Actiniaria; Edwardsiidae; Nematostella	UniRef90_T2MCI6^T2MCI6^Q:8-202,H:1-197^78.79%ID^E:6e-116^SubName: Full=Transmembrane emp24 domain-containing protein 2;^Eukaryota; Metazoa; Cnidaria; Hydrozoa; Hydroida; Anthomedusae; Hydridae; Hydra	PF01105.19^EMP24_GP25L^emp24/gp25L/p24 family/GOLD^22-197^E:5e-47	sigP:1^20^0.878^YES	ExpAA=39.74^PredHel=2^Topology=o4-23i170-192o	.	GO:0030659^cellular_component^cytoplasmic vesicle membrane`GO:0016021^cellular_component^integral component of membrane`GO:0015031^biological_process^protein transport	GO:0006810^biological_process^transport`GO:0016021^cellular_component^integral component of membrane	.	.
comp76441_c0	comp76441_c0_seq3	sp|Q35101|COX1_METSE^Q35101^Q:1897-368,H:9-519^84.34%ID^E:0^RecName: Full=Cytochrome c oxidase subunit 1;^Eukaryota; Metazoa; Cnidaria; Anthozoa; Hexacorallia; Actiniaria; Nynantheae; Metridiidae; Metridium	UniRef90_G9IBZ5^G9IBZ5^Q:1897-350,H:7-522^98.06%ID^E:0^.^.	.	comp76441_c0_seq3|m.18903	893-1639[-]	sp|Q35101|COX1_METSE^Q35101^Q:1-248,H:95-342^88.31%ID^E:7e-144^RecName: Full=Cytochrome c oxidase subunit 1;^Eukaryota; Metazoa; Cnidaria; Anthozoa; Hexacorallia; Actiniaria; Nynantheae; Metridiidae; Metridium	UniRef90_G9IBZ5^G9IBZ5^Q:1-248,H:93-340^100%ID^E:2e-169^.^.	PF00115.15^COX1^Cytochrome C and Quinol oxidase polypeptide I^1-248^E:1.5e-96	sigP:1^32^0.672^YES	ExpAA=133.55^PredHel=6^Topology=i9-31o56-78i91-113o142-164i176-198o213-235i	.	GO:0016021^cellular_component^integral component of membrane`GO:0005743^cellular_component^mitochondrial inner membrane`GO:0005886^cellular_component^plasma membrane`GO:0070469^cellular_component^respiratory chain`GO:0005507^molecular_function^copper ion binding`GO:0004129^molecular_function^cytochrome-c oxidase activity`GO:0020037^molecular_function^heme binding`GO:0005506^molecular_function^iro…	GO:0004129^molecular_function^cytochrome-c oxidase activity`GO:0005506^molecular_function^iron ion binding`GO:0009055^molecular_function^electron carrier activity`GO:0020037^molecular_function^heme binding`GO:0009060^biological_process^aerobic respiration`GO:0055114^biological_process^oxidation-reduction process`GO:0016021^cellular_component^integral component of membrane	.	.
comp76441_c0	comp76441_c0_seq1	sp|O63848|CYB_SARGL^O63848^Q:1329-208,H:10-383^70.86%ID^E:0^RecName: Full=Cytochrome b;^Eukaryota; Metazoa; Cnidaria; Anthozoa; Octocorallia; Alcyonacea; Alcyoniina; Alcyoniidae; Sarcophyton	UniRef90_X4YHX6^X4YHX6^Q:1329-193,H:7-385^98.68%ID^E:0^SubName: Full=Cytochrome b;^Eukaryota; Metazoa; Cnidaria; Cubozoa; Carybdeida; Alatinidae; Alatina	.	comp76441_c0_seq1|m.18900	1000-1329[-]	sp|O63848|CYB_SARGL^O63848^Q:1-106,H:10-115^76.42%ID^E:2e-54^RecName: Full=Cytochrome b;^Eukaryota; Metazoa; Cnidaria; Anthozoa; Octocorallia; Alcyonacea; Alcyoniina; Alcyoniidae; Sarcophyton	UniRef90_X4YHX6^X4YHX6^Q:1-109,H:7-115^100%ID^E:7e-69^SubName: Full=Cytochrome b;^Eukaryota; Metazoa; Cnidaria; Cubozoa; Carybdeida; Alatinidae; Alatina	PF00033.14^Cytochrom_B_N^Cytochrome b(N-terminal)/b6/petB^33-101^E:1.3e-06	.	ExpAA=45.26^PredHel=2^Topology=i30-52o79-101i	.	GO:0016021^cellular_component^integral component of membrane`GO:0005743^cellular_component^mitochondrial inner membrane`GO:0070469^cellular_component^respiratory chain`GO:0009055^molecular_function^electron carrier activity`GO:0046872^molecular_function^metal ion binding`GO:0016491^molecular_function^oxidoreductase activity`GO:0022904^biological_process^respiratory electron transport chain	GO:0022904^biological_process^respiratory electron transport chain`GO:0016020^cellular_component^membrane	.	.
comp76441_c0	comp76441_c0_seq2	sp|O47491|COX3_METSE^O47491^Q:892-107,H:1-262^76.34%ID^E:4e-113^RecName: Full=Cytochrome c oxidase subunit 3;^Eukaryota; Metazoa; Cnidaria; Anthozoa; Hexacorallia; Actiniaria; Nynantheae; Metridiidae; Metridium	UniRef90_G9IBZ1^G9IBZ1^Q:2521-1805,H:6-244^98.33%ID^E:1e-145^.^.	.	comp76441_c0_seq2|m.18901	1802-2128[-]	sp|O47496|COX2_METSE^O47496^Q:1-108,H:141-248^75.93%ID^E:7e-59^RecName: Full=Cytochrome c oxidase subunit 2;^Eukaryota; Metazoa; Cnidaria; Anthozoa; Hexacorallia; Actiniaria; Nynantheae; Metridiidae; Metridium	UniRef90_G9IBZ1^G9IBZ1^Q:1-108,H:137-244^99.07%ID^E:8e-72^.^.	PF00116.15^COX2^Cytochrome C oxidase subunit II, periplasmic domain^1-93^E:2.9e-41	.	.	.	GO:0016021^cellular_component^integral component of membrane`GO:0005743^cellular_component^mitochondrial inner membrane`GO:0070469^cellular_component^respiratory chain`GO:0005507^molecular_function^copper ion binding`GO:0004129^molecular_function^cytochrome-c oxidase activity`GO:0022900^biological_process^electron transport chain	GO:0004129^molecular_function^cytochrome-c oxidase activity`GO:0005507^molecular_function^copper ion binding`GO:0016020^cellular_component^membrane	.	.
comp76495_c0	comp76495_c0_seq2	.	UniRef90_UPI0002B43D97^UPI0002B43D97^Q:563-2197,H:37-575^33.57%ID^E:8e-77^.^.`UniRef90_UPI0002B43D97^UPI0002B43D97^Q:1790-2230,H:348-491^31.54%ID^E:3e-08^.^.	.	comp76495_c0_seq2|m.19018	179-2272[+]	sp|Q9GV72|CTX1_CARRA^Q9GV72^Q:127-319,H:63-246^26.5%ID^E:8e-11^RecName: Full=Toxin CrTX-A;^Eukaryota; Metazoa; Cnidaria; Cubozoa; Carybdeida; Carybdeidae; Carybdea	UniRef90_UPI0002B43D97^UPI0002B43D97^Q:102-673,H:12-575^33.56%ID^E:7e-86^.^.`UniRef90_UPI0002B43D97^UPI0002B43D97^Q:538-684,H:348-491^31.54%ID^E:2e-08^.^.	PF03945.9^Endotoxin_N^delta endotoxin, N-terminal domain^163-252^E:5.8e-05	.	.	.	GO:0016021^cellular_component^integral component of membrane`GO:0042151^cellular_component^nematocyst`GO:0044218^cellular_component^other organism cell membrane`GO:0044179^biological_process^hemolysis in other organism`GO:0006811^biological_process^ion transport	GO:0009405^biological_process^pathogenesis	.	.
comp76495_c0	comp76495_c0_seq1	.	UniRef90_UPI0002B43D97^UPI0002B43D97^Q:563-2197,H:37-575^33.57%ID^E:5e-76^.^.`UniRef90_UPI0002B43D97^UPI0002B43D97^Q:1790-2230,H:348-491^31.54%ID^E:4e-08^.^.	.	comp76495_c0_seq1|m.19017	179-2266[+]	sp|Q9GV72|CTX1_CARRA^Q9GV72^Q:127-319,H:63-246^26.5%ID^E:7e-11^RecName: Full=Toxin CrTX-A;^Eukaryota; Metazoa; Cnidaria; Cubozoa; Carybdeida; Carybdeidae; Carybdea	UniRef90_UPI0002B43D97^UPI0002B43D97^Q:102-673,H:12-575^33.56%ID^E:6e-86^.^.`UniRef90_UPI0002B43D97^UPI0002B43D97^Q:538-684,H:348-491^31.54%ID^E:2e-08^.^.	PF03945.9^Endotoxin_N^delta endotoxin, N-terminal domain^163-252^E:5.8e-05	.	.	.	GO:0016021^cellular_component^integral component of membrane`GO:0042151^cellular_component^nematocyst`GO:0044218^cellular_component^other organism cell membrane`GO:0044179^biological_process^hemolysis in other organism`GO:0006811^biological_process^ion transport	GO:0009405^biological_process^pathogenesis	.	.
comp76969_c0	comp76969_c0_seq1	sp|A7S6A1|U518_NEMVE^A7S6A1^Q:1-1641,H:294-859^32.99%ID^E:3e-87^RecName: Full=UPF0518 protein v1g243165;^Eukaryota; Metazoa; Cnidaria; Anthozoa; Hexacorallia; Actiniaria; Edwardsiidae; Nematostella	UniRef90_T2M9L8^T2M9L8^Q:1-1632,H:88-627^37.74%ID^E:1e-111^SubName: Full=FTS and Hook-interacting protein;^Eukaryota; Metazoa; Cnidaria; Hydrozoa; Hydroida; Anthomedusae; Hydridae; Hydra	.	comp76969_c0_seq1|m.20078	1-1635[+]	sp|A7S6A1|U518_NEMVE^A7S6A1^Q:1-544,H:294-856^32.99%ID^E:1e-87^RecName: Full=UPF0518 protein v1g243165;^Eukaryota; Metazoa; Cnidaria; Anthozoa; Hexacorallia; Actiniaria; Edwardsiidae; Nematostella	UniRef90_T2M9L8^T2M9L8^Q:1-544,H:88-627^37.74%ID^E:2e-112^SubName: Full=FTS and Hook-interacting protein;^Eukaryota; Metazoa; Cnidaria; Hydrozoa; Hydroida; Anthomedusae; Hydridae; Hydra	PF10257.4^RAI16-like^Retinoic acid induced 16-like protein^1-122^E:4.3e-21	.	.	.	.	.	.	.
comp76989_c0	comp76989_c0_seq4	sp|Q9GV72|CTX1_CARRA^Q9GV72^Q:316-945,H:44-246^25.69%ID^E:1e-08^RecName: Full=Toxin CrTX-A;^Eukaryota; Metazoa; Cnidaria; Cubozoa; Carybdeida; Carybdeidae; Carybdea	UniRef90_UPI0002B41646^UPI0002B41646^Q:292-1107,H:39-310^31.14%ID^E:2e-38^.^.	.	comp76989_c0_seq4|m.20124	1-1110[+]	sp|Q9GNN8|CTXA_CARAL^Q9GNN8^Q:96-329,H:45-267^24.48%ID^E:1e-08^RecName: Full=Toxin CaTX-A;^Eukaryota; Metazoa; Cnidaria; Cubozoa; Carybdeida; Carybdeidae; Carybdea	UniRef90_UPI0002B41646^UPI0002B41646^Q:98-369,H:39-310^31.14%ID^E:2e-38^.^.	.	.	.	.	GO:0016021^cellular_component^integral component of membrane`GO:0042151^cellular_component^nematocyst`GO:0044218^cellular_component^other organism cell membrane`GO:0044179^biological_process^hemolysis in other organism`GO:0006811^biological_process^ion transport	.	.	.
comp76989_c0	comp76989_c0_seq6	sp|Q9GV72|CTX1_CARRA^Q9GV72^Q:316-945,H:44-246^26.64%ID^E:2e-07^RecName: Full=Toxin CrTX-A;^Eukaryota; Metazoa; Cnidaria; Cubozoa; Carybdeida; Carybdeidae; Carybdea	UniRef90_UPI0002B43D97^UPI0002B43D97^Q:364-1995,H:34-575^29.93%ID^E:2e-74^.^.`UniRef90_UPI0002B43D97^UPI0002B43D97^Q:1483-2043,H:310-496^26.67%ID^E:2e-08^.^.	.	comp76989_c0_seq6|m.20126	1-2049[+]	sp|Q9GNN8|CTXA_CARAL^Q9GNN8^Q:96-315,H:45-257^23.77%ID^E:2e-08^RecName: Full=Toxin CaTX-A;^Eukaryota; Metazoa; Cnidaria; Cubozoa; Carybdeida; Carybdeidae; Carybdea	UniRef90_UPI0002B46766^UPI0002B46766^Q:103-667,H:48-664^29.17%ID^E:8e-77^.^.	.	.	.	.	GO:0016021^cellular_component^integral component of membrane`GO:0042151^cellular_component^nematocyst`GO:0044218^cellular_component^other organism cell membrane`GO:0044179^biological_process^hemolysis in other organism`GO:0006811^biological_process^ion transport	.	.	.
comp76989_c0	comp76989_c0_seq2	sp|Q9GV72|CTX1_CARRA^Q9GV72^Q:316-945,H:44-246^26.64%ID^E:2e-07^RecName: Full=Toxin CrTX-A;^Eukaryota; Metazoa; Cnidaria; Cubozoa; Carybdeida; Carybdeidae; Carybdea	UniRef90_UPI0002B46766^UPI0002B46766^Q:307-2001,H:48-664^29.11%ID^E:1e-74^.^.	.	comp76989_c0_seq2|m.20121	1-2055[+]	sp|Q9GNN8|CTXA_CARAL^Q9GNN8^Q:96-315,H:45-257^23.77%ID^E:1e-08^RecName: Full=Toxin CaTX-A;^Eukaryota; Metazoa; Cnidaria; Cubozoa; Carybdeida; Carybdeidae; Carybdea	UniRef90_UPI0002B46766^UPI0002B46766^Q:103-667,H:48-664^29.11%ID^E:7e-76^.^.	.	.	.	.	GO:0016021^cellular_component^integral component of membrane`GO:0042151^cellular_component^nematocyst`GO:0044218^cellular_component^other organism cell membrane`GO:0044179^biological_process^hemolysis in other organism`GO:0006811^biological_process^ion transport	.	.	.
comp76989_c0	comp76989_c0_seq10	sp|Q9GV72|CTX1_CARRA^Q9GV72^Q:316-945,H:44-246^26.64%ID^E:2e-07^RecName: Full=Toxin CrTX-A;^Eukaryota; Metazoa; Cnidaria; Cubozoa; Carybdeida; Carybdeidae; Carybdea	UniRef90_UPI0002B46766^UPI0002B46766^Q:307-2001,H:48-664^29.11%ID^E:1e-74^.^.	.	comp76989_c0_seq10|m.20133	1-2055[+]	sp|Q9GNN8|CTXA_CARAL^Q9GNN8^Q:96-315,H:45-257^23.77%ID^E:1e-08^RecName: Full=Toxin CaTX-A;^Eukaryota; Metazoa; Cnidaria; Cubozoa; Carybdeida; Carybdeidae; Carybdea	UniRef90_UPI0002B46766^UPI0002B46766^Q:103-667,H:48-664^29.11%ID^E:7e-76^.^.	.	.	.	.	GO:0016021^cellular_component^integral component of membrane`GO:0042151^cellular_component^nematocyst`GO:0044218^cellular_component^other organism cell membrane`GO:0044179^biological_process^hemolysis in other organism`GO:0006811^biological_process^ion transport	.	.	.
comp76989_c0	comp76989_c0_seq7	sp|Q9GNN8|CTXA_CARAL^Q9GNN8^Q:494-1141,H:62-267^26.91%ID^E:3e-10^RecName: Full=Toxin CaTX-A;^Eukaryota; Metazoa; Cnidaria; Cubozoa; Carybdeida; Carybdeidae; Carybdea	UniRef90_UPI0002B46766^UPI0002B46766^Q:272-2155,H:2-664^27.56%ID^E:9e-75^.^.	.	comp76989_c0_seq7|m.20128	248-2203[+]	sp|Q9GNN8|CTXA_CARAL^Q9GNN8^Q:83-298,H:62-267^26.91%ID^E:1e-10^RecName: Full=Toxin CaTX-A;^Eukaryota; Metazoa; Cnidaria; Cubozoa; Carybdeida; Carybdeidae; Carybdea	UniRef90_UPI0002B43D97^UPI0002B43D97^Q:79-634,H:20-575^28.97%ID^E:2e-73^.^.`UniRef90_UPI0002B43D97^UPI0002B43D97^Q:464-650,H:310-496^26.67%ID^E:1e-08^.^.	.	sigP:1^26^0.779^YES	.	.	GO:0016021^cellular_component^integral component of membrane`GO:0042151^cellular_component^nematocyst`GO:0044218^cellular_component^other organism cell membrane`GO:0044179^biological_process^hemolysis in other organism`GO:0006811^biological_process^ion transport	.	.	.
comp76989_c0	comp76989_c0_seq8	sp|Q9GNN8|CTXA_CARAL^Q9GNN8^Q:494-1141,H:62-267^26.91%ID^E:2e-10^RecName: Full=Toxin CaTX-A;^Eukaryota; Metazoa; Cnidaria; Cubozoa; Carybdeida; Carybdeidae; Carybdea	UniRef90_UPI0002B46766^UPI0002B46766^Q:272-2155,H:2-664^27.92%ID^E:7e-75^.^.	.	comp76989_c0_seq8|m.20129	248-2209[+]	sp|Q9GNN8|CTXA_CARAL^Q9GNN8^Q:83-298,H:62-267^26.91%ID^E:1e-10^RecName: Full=Toxin CaTX-A;^Eukaryota; Metazoa; Cnidaria; Cubozoa; Carybdeida; Carybdeidae; Carybdea	UniRef90_UPI0002B46766^UPI0002B46766^Q:9-636,H:2-664^27.92%ID^E:1e-76^.^.	.	sigP:1^26^0.779^YES	.	.	GO:0016021^cellular_component^integral component of membrane`GO:0042151^cellular_component^nematocyst`GO:0044218^cellular_component^other organism cell membrane`GO:0044179^biological_process^hemolysis in other organism`GO:0006811^biological_process^ion transport	.	.	.
comp76989_c0	comp76989_c0_seq9	sp|Q9GNN8|CTXA_CARAL^Q9GNN8^Q:494-1141,H:62-267^26.91%ID^E:2e-10^RecName: Full=Toxin CaTX-A;^Eukaryota; Metazoa; Cnidaria; Cubozoa; Carybdeida; Carybdeidae; Carybdea	UniRef90_UPI0002B46766^UPI0002B46766^Q:272-2155,H:2-664^27.92%ID^E:8e-75^.^.	.	comp76989_c0_seq9|m.20131	248-2209[+]	sp|Q9GNN8|CTXA_CARAL^Q9GNN8^Q:83-298,H:62-267^26.91%ID^E:1e-10^RecName: Full=Toxin CaTX-A;^Eukaryota; Metazoa; Cnidaria; Cubozoa; Carybdeida; Carybdeidae; Carybdea	UniRef90_UPI0002B46766^UPI0002B46766^Q:9-636,H:2-664^27.92%ID^E:1e-76^.^.	.	sigP:1^26^0.779^YES	.	.	GO:0016021^cellular_component^integral component of membrane`GO:0042151^cellular_component^nematocyst`GO:0044218^cellular_component^other organism cell membrane`GO:0044179^biological_process^hemolysis in other organism`GO:0006811^biological_process^ion transport	.	.	.
comp77004_c0	comp77004_c0_seq6	sp|A7RRJ0|FEN1_NEMVE^A7RRJ0^Q:163-1260,H:1-364^71.58%ID^E:0^RecName: Full=Flap endonuclease 1;^Eukaryota; Metazoa; Cnidaria; Anthozoa; Hexacorallia; Actiniaria; Edwardsiidae; Nematostella	UniRef90_UPI000359B596^UPI000359B596^Q:163-1242,H:1-359^75%ID^E:0^.^.	.	comp77004_c0_seq6|m.20215	163-1293[+]	sp|A7RRJ0|FEN1_NEMVE^A7RRJ0^Q:1-376,H:1-374^71.01%ID^E:0^RecName: Full=Flap endonuclease 1;^Eukaryota; Metazoa; Cnidaria; Anthozoa; Hexacorallia; Actiniaria; Edwardsiidae; Nematostella	UniRef90_UPI000359B596^UPI000359B596^Q:1-360,H:1-359^75%ID^E:0^.^.	PF00752.12^XPG_N^XPG N-terminal domain^1-107^E:4.6e-35`PF00867.13^XPG_I^XPG I-region^146-233^E:1e-29	.	.	COG0258^Structure-specific nuclease with 5'-flap endonuclease and 5'-3' exonuclease activities involved in DNA replication and repair. During DNA replication, cleaves the 5'-overhanging flap structure that is generated by displacement synthesis when DNA polymerase encounters the 5'-end of a downstream Okazaki fragment. It enters the flap from the 5'-end and then tracks to cleave the flap base, le…	GO:0005739^cellular_component^mitochondrion`GO:0005730^cellular_component^nucleolus`GO:0005654^cellular_component^nucleoplasm`GO:0008409^molecular_function^5'-3' exonuclease activity`GO:0017108^molecular_function^5'-flap endonuclease activity`GO:0003677^molecular_function^DNA binding`GO:0000287^molecular_function^magnesium ion binding`GO:0006284^biological_process^base-excision repair`GO:0043137^…	GO:0004518^molecular_function^nuclease activity`GO:0006281^biological_process^DNA repair	.	.
comp77004_c0	comp77004_c0_seq1	sp|A7RRJ0|FEN1_NEMVE^A7RRJ0^Q:404-1255,H:83-364^66.55%ID^E:5e-126^RecName: Full=Flap endonuclease 1;^Eukaryota; Metazoa; Cnidaria; Anthozoa; Hexacorallia; Actiniaria; Edwardsiidae; Nematostella	UniRef90_UPI000359B596^UPI000359B596^Q:404-1237,H:83-359^71.94%ID^E:2e-131^.^.	.	comp77004_c0_seq1|m.20213	431-1288[+]	sp|A7RRJ0|FEN1_NEMVE^A7RRJ0^Q:1-285,H:92-374^65.26%ID^E:4e-136^RecName: Full=Flap endonuclease 1;^Eukaryota; Metazoa; Cnidaria; Anthozoa; Hexacorallia; Actiniaria; Edwardsiidae; Nematostella	UniRef90_UPI000359B596^UPI000359B596^Q:1-269,H:92-359^71.38%ID^E:7e-140^.^.	PF00867.13^XPG_I^XPG I-region^55-142^E:6e-30	.	.	COG0258^Structure-specific nuclease with 5'-flap endonuclease and 5'-3' exonuclease activities involved in DNA replication and repair. During DNA replication, cleaves the 5'-overhanging flap structure that is generated by displacement synthesis when DNA polymerase encounters the 5'-end of a downstream Okazaki fragment. It enters the flap from the 5'-end and then tracks to cleave the flap base, le…	GO:0005739^cellular_component^mitochondrion`GO:0005730^cellular_component^nucleolus`GO:0005654^cellular_component^nucleoplasm`GO:0008409^molecular_function^5'-3' exonuclease activity`GO:0017108^molecular_function^5'-flap endonuclease activity`GO:0003677^molecular_function^DNA binding`GO:0000287^molecular_function^magnesium ion binding`GO:0006284^biological_process^base-excision repair`GO:0043137^…	GO:0004518^molecular_function^nuclease activity	.	.
comp77143_c0	comp77143_c0_seq2	sp|A7S1A4|U562_NEMVE^A7S1A4^Q:104-409,H:5-97^36.27%ID^E:1e-07^RecName: Full=UPF0562 protein v1g242151;^Eukaryota; Metazoa; Cnidaria; Anthozoa; Hexacorallia; Actiniaria; Edwardsiidae; Nematostella	UniRef90_UPI0002B48C11^UPI0002B48C11^Q:113-424,H:10-103^36.54%ID^E:2e-10^.^.	.	comp77143_c0_seq2|m.20493	83-439[+]	sp|A7S1A4|U562_NEMVE^A7S1A4^Q:8-109,H:5-97^36.27%ID^E:1e-08^RecName: Full=UPF0562 protein v1g242151;^Eukaryota; Metazoa; Cnidaria; Anthozoa; Hexacorallia; Actiniaria; Edwardsiidae; Nematostella	UniRef90_UPI0002B48C11^UPI0002B48C11^Q:11-114,H:10-103^36.54%ID^E:3e-11^.^.	PF13232.1^Complex1_LYR_1^Complex1_LYR-like^6-63^E:0.00058	.	.	.	.	.	.	.
comp77170_c0	comp77170_c0_seq1	sp|Q35099|NU5M_METSE^Q35099^Q:1583-510,H:76-434^61.84%ID^E:5e-123^RecName: Full=NADH-ubiquinone oxidoreductase chain 5;^Eukaryota; Metazoa; Cnidaria; Anthozoa; Hexacorallia; Actiniaria; Nynantheae; Metridiidae; Metridium	UniRef90_G9IBX6^G9IBX6^Q:1808-3,H:1-602^96.84%ID^E:0^.^.	.	comp77170_c0_seq1|m.20567	591-1103[-]	sp|Q35099|NU5M_METSE^Q35099^Q:1-163,H:237-399^65.03%ID^E:8e-68^RecName: Full=NADH-ubiquinone oxidoreductase chain 5;^Eukaryota; Metazoa; Cnidaria; Anthozoa; Hexacorallia; Actiniaria; Nynantheae; Metridiidae; Metridium	UniRef90_G9IBX6^G9IBX6^Q:1-170,H:236-405^99.41%ID^E:9e-113^.^.	PF00361.15^Oxidored_q1^NADH-Ubiquinone/plastoquinone (complex I), various chains^1-162^E:4.2e-47	.	ExpAA=101.32^PredHel=5^Topology=i7-26o36-58i65-87o92-111i123-145o	.	GO:0016021^cellular_component^integral component of membrane`GO:0005743^cellular_component^mitochondrial inner membrane`GO:0070469^cellular_component^respiratory chain`GO:0008137^molecular_function^NADH dehydrogenase (ubiquinone) activity`GO:0042773^biological_process^ATP synthesis coupled electron transport	GO:0008137^molecular_function^NADH dehydrogenase (ubiquinone) activity`GO:0055114^biological_process^oxidation-reduction process	.	.
comp77430_c0	comp77430_c0_seq1	sp|Q03443|CRJ1B_TRICY^Q03443^Q:1512-547,H:1-322^71.12%ID^E:2e-176^RecName: Full=Crystallin J1B;^Eukaryota; Metazoa; Cnidaria; Cubozoa; Carybdeida; Tripedaliidae; Tripedalia	UniRef90_Q03443^Q03443^Q:1512-547,H:1-322^71.12%ID^E:1e-174^RecName: Full=Crystallin J1B;^Eukaryota; Metazoa; Cnidaria; Cubozoa; Carybdeida; Tripedaliidae; Tripedalia	.	comp77430_c0_seq1|m.21159	544-1608[-]	sp|Q03443|CRJ1B_TRICY^Q03443^Q:33-354,H:1-322^71.12%ID^E:3e-179^RecName: Full=Crystallin J1B;^Eukaryota; Metazoa; Cnidaria; Cubozoa; Carybdeida; Tripedaliidae; Tripedalia	UniRef90_Q03443^Q03443^Q:33-354,H:1-322^71.12%ID^E:1e-177^RecName: Full=Crystallin J1B;^Eukaryota; Metazoa; Cnidaria; Cubozoa; Carybdeida; Tripedaliidae; Tripedalia	PF03747.9^ADP_ribosyl_GH^ADP-ribosylglycohydrolase^44-331^E:1.1e-35	.	.	.	GO:0005212^molecular_function^structural constituent of eye lens	.	.	.
comp77430_c0	comp77430_c0_seq2	sp|Q03443|CRJ1B_TRICY^Q03443^Q:1638-673,H:1-322^71.12%ID^E:1e-175^RecName: Full=Crystallin J1B;^Eukaryota; Metazoa; Cnidaria; Cubozoa; Carybdeida; Tripedaliidae; Tripedalia	UniRef90_Q03443^Q03443^Q:1638-673,H:1-322^71.12%ID^E:5e-174^RecName: Full=Crystallin J1B;^Eukaryota; Metazoa; Cnidaria; Cubozoa; Carybdeida; Tripedaliidae; Tripedalia	.	comp77430_c0_seq2|m.21160	670-1734[-]	sp|Q03443|CRJ1B_TRICY^Q03443^Q:33-354,H:1-322^71.12%ID^E:3e-179^RecName: Full=Crystallin J1B;^Eukaryota; Metazoa; Cnidaria; Cubozoa; Carybdeida; Tripedaliidae; Tripedalia	UniRef90_Q03443^Q03443^Q:33-354,H:1-322^71.12%ID^E:1e-177^RecName: Full=Crystallin J1B;^Eukaryota; Metazoa; Cnidaria; Cubozoa; Carybdeida; Tripedaliidae; Tripedalia	PF03747.9^ADP_ribosyl_GH^ADP-ribosylglycohydrolase^44-331^E:1.1e-35	.	.	.	GO:0005212^molecular_function^structural constituent of eye lens	.	.	.
comp77430_c0	comp77430_c0_seq5	sp|Q03443|CRJ1B_TRICY^Q03443^Q:1527-562,H:1-322^71.12%ID^E:3e-176^RecName: Full=Crystallin J1B;^Eukaryota; Metazoa; Cnidaria; Cubozoa; Carybdeida; Tripedaliidae; Tripedalia	UniRef90_Q03443^Q03443^Q:1527-562,H:1-322^71.12%ID^E:2e-174^RecName: Full=Crystallin J1B;^Eukaryota; Metazoa; Cnidaria; Cubozoa; Carybdeida; Tripedaliidae; Tripedalia	.	comp77430_c0_seq5|m.21164	559-1623[-]	sp|Q03443|CRJ1B_TRICY^Q03443^Q:33-354,H:1-322^71.12%ID^E:3e-179^RecName: Full=Crystallin J1B;^Eukaryota; Metazoa; Cnidaria; Cubozoa; Carybdeida; Tripedaliidae; Tripedalia	UniRef90_Q03443^Q03443^Q:33-354,H:1-322^71.12%ID^E:2e-177^RecName: Full=Crystallin J1B;^Eukaryota; Metazoa; Cnidaria; Cubozoa; Carybdeida; Tripedaliidae; Tripedalia	PF03747.9^ADP_ribosyl_GH^ADP-ribosylglycohydrolase^44-331^E:1.1e-35	.	.	.	GO:0005212^molecular_function^structural constituent of eye lens	.	.	.
comp77430_c0	comp77430_c0_seq3	sp|Q03443|CRJ1B_TRICY^Q03443^Q:1089-124,H:1-322^70.81%ID^E:5e-178^RecName: Full=Crystallin J1B;^Eukaryota; Metazoa; Cnidaria; Cubozoa; Carybdeida; Tripedaliidae; Tripedalia	UniRef90_Q03443^Q03443^Q:1089-124,H:1-322^70.81%ID^E:2e-176^RecName: Full=Crystallin J1B;^Eukaryota; Metazoa; Cnidaria; Cubozoa; Carybdeida; Tripedaliidae; Tripedalia	.	comp77430_c0_seq3|m.21161	121-1185[-]	sp|Q03443|CRJ1B_TRICY^Q03443^Q:33-354,H:1-322^70.81%ID^E:9e-179^RecName: Full=Crystallin J1B;^Eukaryota; Metazoa; Cnidaria; Cubozoa; Carybdeida; Tripedaliidae; Tripedalia	UniRef90_Q03443^Q03443^Q:33-354,H:1-322^70.81%ID^E:4e-177^RecName: Full=Crystallin J1B;^Eukaryota; Metazoa; Cnidaria; Cubozoa; Carybdeida; Tripedaliidae; Tripedalia	PF03747.9^ADP_ribosyl_GH^ADP-ribosylglycohydrolase^44-331^E:1.1e-35	.	.	.	GO:0005212^molecular_function^structural constituent of eye lens	.	.	.
comp77430_c0	comp77430_c0_seq4	sp|Q03443|CRJ1B_TRICY^Q03443^Q:1740-793,H:1-316^71.2%ID^E:1e-171^RecName: Full=Crystallin J1B;^Eukaryota; Metazoa; Cnidaria; Cubozoa; Carybdeida; Tripedaliidae; Tripedalia	UniRef90_Q03443^Q03443^Q:1740-793,H:1-316^71.2%ID^E:5e-170^RecName: Full=Crystallin J1B;^Eukaryota; Metazoa; Cnidaria; Cubozoa; Carybdeida; Tripedaliidae; Tripedalia	.	comp77430_c0_seq4|m.21162	775-1836[-]	sp|Q03443|CRJ1B_TRICY^Q03443^Q:33-353,H:1-321^71.03%ID^E:1e-178^RecName: Full=Crystallin J1B;^Eukaryota; Metazoa; Cnidaria; Cubozoa; Carybdeida; Tripedaliidae; Tripedalia	UniRef90_Q03443^Q03443^Q:33-353,H:1-321^71.03%ID^E:7e-177^RecName: Full=Crystallin J1B;^Eukaryota; Metazoa; Cnidaria; Cubozoa; Carybdeida; Tripedaliidae; Tripedalia	PF03747.9^ADP_ribosyl_GH^ADP-ribosylglycohydrolase^44-331^E:1.1e-35	.	.	.	GO:0005212^molecular_function^structural constituent of eye lens	.	.	.
comp77430_c0	comp77430_c0_seq11	sp|Q03443|CRJ1B_TRICY^Q03443^Q:1527-562,H:1-322^71.12%ID^E:4e-177^RecName: Full=Crystallin J1B;^Eukaryota; Metazoa; Cnidaria; Cubozoa; Carybdeida; Tripedaliidae; Tripedalia	UniRef90_Q03443^Q03443^Q:1527-562,H:1-322^71.12%ID^E:2e-175^RecName: Full=Crystallin J1B;^Eukaryota; Metazoa; Cnidaria; Cubozoa; Carybdeida; Tripedaliidae; Tripedalia	.	comp77430_c0_seq11|m.21170	559-1527[-]	sp|Q03443|CRJ1B_TRICY^Q03443^Q:1-322,H:1-322^71.12%ID^E:2e-180^RecName: Full=Crystallin J1B;^Eukaryota; Metazoa; Cnidaria; Cubozoa; Carybdeida; Tripedaliidae; Tripedalia	UniRef90_Q03443^Q03443^Q:1-322,H:1-322^71.12%ID^E:8e-179^RecName: Full=Crystallin J1B;^Eukaryota; Metazoa; Cnidaria; Cubozoa; Carybdeida; Tripedaliidae; Tripedalia	PF03747.9^ADP_ribosyl_GH^ADP-ribosylglycohydrolase^12-299^E:7.8e-36	.	.	.	GO:0005212^molecular_function^structural constituent of eye lens	.	.	.
comp77430_c0	comp77430_c0_seq8	sp|Q03443|CRJ1B_TRICY^Q03443^Q:1512-547,H:1-322^71.12%ID^E:2e-177^RecName: Full=Crystallin J1B;^Eukaryota; Metazoa; Cnidaria; Cubozoa; Carybdeida; Tripedaliidae; Tripedalia	UniRef90_Q03443^Q03443^Q:1512-547,H:1-322^71.12%ID^E:1e-175^RecName: Full=Crystallin J1B;^Eukaryota; Metazoa; Cnidaria; Cubozoa; Carybdeida; Tripedaliidae; Tripedalia	.	comp77430_c0_seq8|m.21167	544-1512[-]	sp|Q03443|CRJ1B_TRICY^Q03443^Q:1-322,H:1-322^71.12%ID^E:1e-180^RecName: Full=Crystallin J1B;^Eukaryota; Metazoa; Cnidaria; Cubozoa; Carybdeida; Tripedaliidae; Tripedalia	UniRef90_Q03443^Q03443^Q:1-322,H:1-322^71.12%ID^E:6e-179^RecName: Full=Crystallin J1B;^Eukaryota; Metazoa; Cnidaria; Cubozoa; Carybdeida; Tripedaliidae; Tripedalia	PF03747.9^ADP_ribosyl_GH^ADP-ribosylglycohydrolase^12-299^E:7.8e-36	.	.	.	GO:0005212^molecular_function^structural constituent of eye lens	.	.	.
comp77430_c0	comp77430_c0_seq9	sp|Q03443|CRJ1B_TRICY^Q03443^Q:1638-673,H:1-322^71.12%ID^E:1e-176^RecName: Full=Crystallin J1B;^Eukaryota; Metazoa; Cnidaria; Cubozoa; Carybdeida; Tripedaliidae; Tripedalia	UniRef90_Q03443^Q03443^Q:1638-673,H:1-322^71.12%ID^E:5e-175^RecName: Full=Crystallin J1B;^Eukaryota; Metazoa; Cnidaria; Cubozoa; Carybdeida; Tripedaliidae; Tripedalia	.	comp77430_c0_seq9|m.21168	670-1638[-]	sp|Q03443|CRJ1B_TRICY^Q03443^Q:1-322,H:1-322^71.12%ID^E:1e-180^RecName: Full=Crystallin J1B;^Eukaryota; Metazoa; Cnidaria; Cubozoa; Carybdeida; Tripedaliidae; Tripedalia	UniRef90_Q03443^Q03443^Q:1-322,H:1-322^71.12%ID^E:6e-179^RecName: Full=Crystallin J1B;^Eukaryota; Metazoa; Cnidaria; Cubozoa; Carybdeida; Tripedaliidae; Tripedalia	PF03747.9^ADP_ribosyl_GH^ADP-ribosylglycohydrolase^12-299^E:7.8e-36	.	.	.	GO:0005212^molecular_function^structural constituent of eye lens	.	.	.
comp77430_c0	comp77430_c0_seq10	sp|Q03443|CRJ1B_TRICY^Q03443^Q:1089-124,H:1-322^70.81%ID^E:6e-179^RecName: Full=Crystallin J1B;^Eukaryota; Metazoa; Cnidaria; Cubozoa; Carybdeida; Tripedaliidae; Tripedalia	UniRef90_Q03443^Q03443^Q:1089-124,H:1-322^70.81%ID^E:3e-177^RecName: Full=Crystallin J1B;^Eukaryota; Metazoa; Cnidaria; Cubozoa; Carybdeida; Tripedaliidae; Tripedalia	.	comp77430_c0_seq10|m.21169	121-1089[-]	sp|Q03443|CRJ1B_TRICY^Q03443^Q:1-322,H:1-322^70.81%ID^E:6e-180^RecName: Full=Crystallin J1B;^Eukaryota; Metazoa; Cnidaria; Cubozoa; Carybdeida; Tripedaliidae; Tripedalia	UniRef90_Q03443^Q03443^Q:1-322,H:1-322^70.81%ID^E:3e-178^RecName: Full=Crystallin J1B;^Eukaryota; Metazoa; Cnidaria; Cubozoa; Carybdeida; Tripedaliidae; Tripedalia	PF03747.9^ADP_ribosyl_GH^ADP-ribosylglycohydrolase^12-299^E:7.8e-36	.	.	.	GO:0005212^molecular_function^structural constituent of eye lens	.	.	.
comp77430_c0	comp77430_c0_seq7	sp|Q03443|CRJ1B_TRICY^Q03443^Q:1740-793,H:1-316^71.2%ID^E:1e-172^RecName: Full=Crystallin J1B;^Eukaryota; Metazoa; Cnidaria; Cubozoa; Carybdeida; Tripedaliidae; Tripedalia	UniRef90_Q03443^Q03443^Q:1740-793,H:1-316^71.2%ID^E:6e-171^RecName: Full=Crystallin J1B;^Eukaryota; Metazoa; Cnidaria; Cubozoa; Carybdeida; Tripedaliidae; Tripedalia	.	comp77430_c0_seq7|m.21165	775-1740[-]	sp|Q03443|CRJ1B_TRICY^Q03443^Q:1-321,H:1-321^71.03%ID^E:7e-180^RecName: Full=Crystallin J1B;^Eukaryota; Metazoa; Cnidaria; Cubozoa; Carybdeida; Tripedaliidae; Tripedalia	UniRef90_Q03443^Q03443^Q:1-321,H:1-321^71.03%ID^E:3e-178^RecName: Full=Crystallin J1B;^Eukaryota; Metazoa; Cnidaria; Cubozoa; Carybdeida; Tripedaliidae; Tripedalia	PF03747.9^ADP_ribosyl_GH^ADP-ribosylglycohydrolase^12-299^E:7.7e-36	.	.	.	GO:0005212^molecular_function^structural constituent of eye lens	.	.	.
comp77954_c0	comp77954_c0_seq1	sp|P81439|EQST_ACTEQ^P81439^Q:2157-2756,H:16-199^42.08%ID^E:2e-40^RecName: Full=Equistatin;^Eukaryota; Metazoa; Cnidaria; Anthozoa; Hexacorallia; Actiniaria; Nynantheae; Actiniidae; Actinia`sp|P81439|EQST_ACTEQ^P81439^Q:2616-3194,H:18-193^35.38%ID^E:4e-27^RecName: Full=Equistatin;^Eukaryota; Metazoa; Cnidaria; Anthozoa; Hexacorallia; Actiniaria; Nynantheae; Actiniidae; Actinia`sp|P81439|EQST_ACTE…	UniRef90_UPI00038359DE^UPI00038359DE^Q:2151-3446,H:853-1286^39.39%ID^E:1e-70^.^.`UniRef90_UPI00038359DE^UPI00038359DE^Q:2151-3416,H:1005-1433^36.34%ID^E:4e-65^.^.`UniRef90_UPI00038359DE^UPI00038359DE^Q:2316-3446,H:837-1210^37.37%ID^E:3e-55^.^.`UniRef90_UPI00038359DE^UPI00038359DE^Q:2151-3194,H:1081-1435^35.71%ID^E:9e-50^.^.	.	comp77954_c0_seq1|m.22351	3-11924[+]	sp|P81439|EQST_ACTEQ^P81439^Q:719-918,H:16-199^42.08%ID^E:7e-41^RecName: Full=Equistatin;^Eukaryota; Metazoa; Cnidaria; Anthozoa; Hexacorallia; Actiniaria; Nynantheae; Actiniidae; Actinia`sp|P81439|EQST_ACTEQ^P81439^Q:771-989,H:2-193^40%ID^E:2e-34^RecName: Full=Equistatin;^Eukaryota; Metazoa; Cnidaria; Anthozoa; Hexacorallia; Actiniaria; Nynantheae; Actiniidae; Actinia`sp|P81439|EQST_ACTEQ^P81439…	UniRef90_UPI00038359DE^UPI00038359DE^Q:717-1148,H:853-1286^39.82%ID^E:5e-78^.^.`UniRef90_UPI00038359DE^UPI00038359DE^Q:717-1138,H:1005-1433^37.22%ID^E:2e-72^.^.`UniRef90_UPI00038359DE^UPI00038359DE^Q:772-1148,H:837-1210^37.88%ID^E:5e-62^.^.`UniRef90_UPI00038359DE^UPI00038359DE^Q:717-1064,H:1081-1435^36.7%ID^E:3e-56^.^.	PF05375.8^Pacifastin_I^Pacifastin inhibitor (LCMII)^209-237^E:9.6e-08`PF00050.16^Kazal_1^Kazal-type serine protease inhibitor domain^456-498^E:1.8e-06`PF07648.10^Kazal_2^Kazal-type serine protease inhibitor domain^460-498^E:1.6e-07`PF00086.13^Thyroglobulin_1^Thyroglobulin type-1 repeat^698-766^E:5.3e-14`PF00086.13^Thyroglobulin_1^Thyroglobulin type-1 repeat^774-842^E:1.3e-14`PF00086.13^Thyroglobu…	.	.	.	GO:0005576^cellular_component^extracellular region`GO:0004869^molecular_function^cysteine-type endopeptidase inhibitor activity	GO:0030414^molecular_function^peptidase inhibitor activity`GO:0005515^molecular_function^protein binding	.	.
comp77954_c0	comp77954_c0_seq2	sp|P81439|EQST_ACTEQ^P81439^Q:2157-2756,H:16-199^42.08%ID^E:2e-40^RecName: Full=Equistatin;^Eukaryota; Metazoa; Cnidaria; Anthozoa; Hexacorallia; Actiniaria; Nynantheae; Actiniidae; Actinia`sp|P81439|EQST_ACTEQ^P81439^Q:2865-3422,H:24-193^38.5%ID^E:1e-29^RecName: Full=Equistatin;^Eukaryota; Metazoa; Cnidaria; Anthozoa; Hexacorallia; Actiniaria; Nynantheae; Actiniidae; Actinia`sp|P81439|EQST_ACTEQ…	UniRef90_UPI00038359DE^UPI00038359DE^Q:2151-3440,H:853-1284^39.34%ID^E:1e-70^.^.`UniRef90_UPI00038359DE^UPI00038359DE^Q:2151-3503,H:1005-1459^35.4%ID^E:3e-67^.^.`UniRef90_UPI00038359DE^UPI00038359DE^Q:2316-3440,H:837-1208^37.31%ID^E:3e-55^.^.	.	comp77954_c0_seq2|m.22358	3-11735[+]	sp|P81439|EQST_ACTEQ^P81439^Q:719-918,H:16-199^42.08%ID^E:5e-41^RecName: Full=Equistatin;^Eukaryota; Metazoa; Cnidaria; Anthozoa; Hexacorallia; Actiniaria; Nynantheae; Actiniidae; Actinia`sp|P81439|EQST_ACTEQ^P81439^Q:771-989,H:2-193^40%ID^E:1e-34^RecName: Full=Equistatin;^Eukaryota; Metazoa; Cnidaria; Anthozoa; Hexacorallia; Actiniaria; Nynantheae; Actiniidae; Actinia`sp|P81439|EQST_ACTEQ^P81439…	UniRef90_UPI00038359DE^UPI00038359DE^Q:717-1146,H:853-1284^39.78%ID^E:5e-78^.^.`UniRef90_UPI00038359DE^UPI00038359DE^Q:717-1167,H:1005-1459^36.23%ID^E:3e-74^.^.`UniRef90_UPI00038359DE^UPI00038359DE^Q:772-1146,H:837-1208^37.82%ID^E:5e-62^.^.	PF05375.8^Pacifastin_I^Pacifastin inhibitor (LCMII)^209-237^E:9.5e-08`PF00050.16^Kazal_1^Kazal-type serine protease inhibitor domain^456-498^E:1.8e-06`PF07648.10^Kazal_2^Kazal-type serine protease inhibitor domain^460-498^E:1.5e-07`PF00086.13^Thyroglobulin_1^Thyroglobulin type-1 repeat^698-766^E:5.2e-14`PF00086.13^Thyroglobulin_1^Thyroglobulin type-1 repeat^774-842^E:1.2e-14`PF00086.13^Thyroglobu…	.	.	.	GO:0005576^cellular_component^extracellular region`GO:0004869^molecular_function^cysteine-type endopeptidase inhibitor activity	GO:0030414^molecular_function^peptidase inhibitor activity`GO:0005515^molecular_function^protein binding	.	.
comp78179_c0	comp78179_c0_seq1	.	.	.	comp78179_c0_seq1|m.23042	1-549[+]	sp|Q9UMD9|COHA1_HUMAN^Q9UMD9^Q:49-155,H:533-638^42.06%ID^E:1e-10^RecName: Full=Collagen alpha-1(XVII) chain;^Eukaryota; Metazoa; Chordata; Craniata; Vertebrata; Euteleostomi; Mammalia; Eutheria; Euarchontoglires; Primates; Haplorrhini; Catarrhini; Hominidae; Homo	UniRef90_E1UYK7^E1UYK7^Q:14-181,H:1-167^55.23%ID^E:8e-12^SubName: Full=Putative group 1 minicollagen;^Eukaryota; Metazoa; Cnidaria; Myxozoa; Malacosporea; Malacovalvulida; Saccosporidae; Tetracapsuloides	PF01391.13^Collagen^Collagen triple helix repeat (20 copies)^72-114^E:1.3e-06	.	ExpAA=16.95^PredHel=1^Topology=o20-37i	.	GO:0005604^cellular_component^basement membrane`GO:0005911^cellular_component^cell-cell junction`GO:0005581^cellular_component^collagen trimer`GO:0005788^cellular_component^endoplasmic reticulum lumen`GO:0005576^cellular_component^extracellular region`GO:0030056^cellular_component^hemidesmosome`GO:0005887^cellular_component^integral component of plasma membrane`GO:0005886^cellular_component^plasm…	.	.	.
comp81009_c0	comp81009_c0_seq1	sp|P17126|ACT_HYDVU^P17126^Q:1414-545,H:87-376^96.55%ID^E:0^RecName: Full=Actin, non-muscle 6.2;^Eukaryota; Metazoa; Cnidaria; Hydrozoa; Hydroida; Anthomedusae; Hydridae; Hydra	UniRef90_P91754^P91754^Q:1414-545,H:83-372^94.14%ID^E:0^RecName: Full=Actin;^Eukaryota; Metazoa; Lophotrochozoa; Annelida; Clitellata; Oligochaeta; Haplotaxida; Lumbricina; Lumbricidae; Lumbricinae; Lumbricus	.	comp81009_c0_seq1|m.23145	542-1414[-]	sp|P17126|ACT_HYDVU^P17126^Q:1-290,H:87-376^96.55%ID^E:0^RecName: Full=Actin, non-muscle 6.2;^Eukaryota; Metazoa; Cnidaria; Hydrozoa; Hydroida; Anthomedusae; Hydridae; Hydra	UniRef90_P63261^P63261^Q:1-290,H:86-375^94.48%ID^E:0^RecName: Full=Actin, cytoplasmic 2;^Eukaryota; Metazoa; Chordata; Craniata; Vertebrata; Euteleostomi; Mammalia; Eutheria; Euarchontoglires; Primates; Haplorrhini; Catarrhini; Hominidae; Homo	PF00022.14^Actin^Actin^1-290^E:1.7e-126	.	.	.	GO:0005737^cellular_component^cytoplasm`GO:0005856^cellular_component^cytoskeleton`GO:0005524^molecular_function^ATP binding	.	.	.

## Sheet: sprot_p_summary
Cnidarian taxa	sprot_top_blastp_hits
Cubozoa	33
Hydrozoa	34
Scyphozoa	5
Anthozoa	103
Myxozoa	0
Polypodiazoa	0
Staurozoa	0
	175

## Sheet: TrEMBL_Top_BLASTP_hit_select
#gene_id	transcript_id	sprot_Top_BLASTX_hit	TrEMBL_Top_BLASTX_hit	RNAMMER	prot_id	prot_coords	sprot_Top_BLASTP_hit	TrEMBL_Top_BLASTP_hit	Pfam	SignalP	TmHMM	eggnog	gene_ontology_blast	gene_ontology_pfam	transcript	peptide
comp73652_c0	comp73652_c0_seq1	sp|Q8N1V2|WDR16_HUMAN^Q8N1V2^Q:127-1980,H:1-618^58.97%ID^E:0^RecName: Full=WD repeat-containing protein 16;^Eukaryota; Metazoa; Chordata; Craniata; Vertebrata; Euteleostomi; Mammalia; Eutheria; Euarchontoglires; Primates; Haplorrhini; Catarrhini; Hominidae; Homo	UniRef90_A7RKM0^A7RKM0^Q:154-1980,H:8-619^66.07%ID^E:0^SubName: Full=Predicted protein;^Eukaryota; Metazoa; Cnidaria; Anthozoa; Hexacorallia; Actiniaria; Edwardsiidae; Nematostella	.	comp73652_c0_seq1|m.13636	127-1986[+]	sp|Q8N1V2|WDR16_HUMAN^Q8N1V2^Q:1-618,H:1-618^58.97%ID^E:0^RecName: Full=WD repeat-containing protein 16;^Eukaryota; Metazoa; Chordata; Craniata; Vertebrata; Euteleostomi; Mammalia; Eutheria; Euarchontoglires; Primates; Haplorrhini; Catarrhini; Hominidae; Homo	UniRef90_A7RKM0^A7RKM0^Q:10-618,H:8-619^66.07%ID^E:0^SubName: Full=Predicted protein;^Eukaryota; Metazoa; Cnidaria; Anthozoa; Hexacorallia; Actiniaria; Edwardsiidae; Nematostella	PF00400.27^WD40^WD domain, G-beta repeat^59-82^E:0.011`PF00400.27^WD40^WD domain, G-beta repeat^109-141^E:0.0023`PF00400.27^WD40^WD domain, G-beta repeat^326-360^E:0.037`PF00400.27^WD40^WD domain, G-beta repeat^411-445^E:0.00026`PF00400.27^WD40^WD domain, G-beta repeat^456-489^E:7.9e-07`PF00400.27^WD40^WD domain, G-beta repeat^545-573^E:1.4e-05`PF00400.27^WD40^WD domain, G-beta repeat^578-614^E:0…	.	.	COG2319^repeat-containing protein	GO:0005737^cellular_component^cytoplasm`GO:0005515^molecular_function^protein binding	GO:0005515^molecular_function^protein binding	.	.
comp75636_c0	comp75636_c0_seq1	sp|Q9C0C9|UBE2O_HUMAN^Q9C0C9^Q:1525-725,H:886-1157^46.32%ID^E:2e-68^RecName: Full=Ubiquitin-conjugating enzyme E2 O;^Eukaryota; Metazoa; Chordata; Craniata; Vertebrata; Euteleostomi; Mammalia; Eutheria; Euarchontoglires; Primates; Haplorrhini; Catarrhini; Hominidae; Homo`sp|Q9C0C9|UBE2O_HUMAN^Q9C0C9^Q:3460-2738,H:117-357^32.1%ID^E:4e-28^RecName: Full=Ubiquitin-conjugating enzyme E2 O;^Eukaryota; …	UniRef90_T2M621^T2M621^Q:2281-671,H:411-951^44.56%ID^E:9e-135^SubName: Full=Ubiquitin-conjugating enzyme E2 O;^Eukaryota; Metazoa; Cnidaria; Hydrozoa; Hydroida; Anthomedusae; Hydridae; Hydra`UniRef90_T2M621^T2M621^Q:3574-2702,H:32-331^38.24%ID^E:8e-45^SubName: Full=Ubiquitin-conjugating enzyme E2 O;^Eukaryota; Metazoa; Cnidaria; Hydrozoa; Hydroida; Anthomedusae; Hydridae; Hydra	.	comp75636_c0_seq1|m.17291	584-3598[-]	sp|Q9C0C9|UBE2O_HUMAN^Q9C0C9^Q:692-958,H:886-1157^46.32%ID^E:7e-70^RecName: Full=Ubiquitin-conjugating enzyme E2 O;^Eukaryota; Metazoa; Chordata; Craniata; Vertebrata; Euteleostomi; Mammalia; Eutheria; Euarchontoglires; Primates; Haplorrhini; Catarrhini; Hominidae; Homo`sp|Q9C0C9|UBE2O_HUMAN^Q9C0C9^Q:47-287,H:117-357^32.1%ID^E:1e-33^RecName: Full=Ubiquitin-conjugating enzyme E2 O;^Eukaryota; Meta…	UniRef90_A7RKM3^A7RKM3^Q:9-948,H:8-905^40.88%ID^E:0^SubName: Full=Predicted protein;^Eukaryota; Metazoa; Cnidaria; Anthozoa; Hexacorallia; Actiniaria; Edwardsiidae; Nematostella	PF00179.21^UQ_con^Ubiquitin-conjugating enzyme^760-905^E:3.5e-25	.	.	COG5078^ubiquitin-conjugating enzyme	GO:0005524^molecular_function^ATP binding`GO:0044822^molecular_function^poly(A) RNA binding`GO:0005515^molecular_function^protein binding`GO:0004842^molecular_function^ubiquitin-protein transferase activity	GO:0016881^molecular_function^acid-amino acid ligase activity	.	.
comp74660_c0	comp74660_c0_seq1	sp|Q8K4Q0|RPTOR_MOUSE^Q8K4Q0^Q:5744-1818,H:23-1332^60.06%ID^E:0^RecName: Full=Regulatory-associated protein of mTOR;^Eukaryota; Metazoa; Chordata; Craniata; Vertebrata; Euteleostomi; Mammalia; Eutheria; Euarchontoglires; Glires; Rodentia; Sciurognathi; Muroidea; Muridae; Murinae; Mus; Mus	UniRef90_A7RKM5^A7RKM5^Q:5747-1818,H:22-1318^65.94%ID^E:0^SubName: Full=Predicted protein;^Eukaryota; Metazoa; Cnidaria; Anthozoa; Hexacorallia; Actiniaria; Edwardsiidae; Nematostella	.	comp74660_c0_seq1|m.15289	1782-5804[-]	sp|Q8N122|RPTOR_HUMAN^Q8N122^Q:13-1331,H:15-1334^60.24%ID^E:0^RecName: Full=Regulatory-associated protein of mTOR;^Eukaryota; Metazoa; Chordata; Craniata; Vertebrata; Euteleostomi; Mammalia; Eutheria; Euarchontoglires; Primates; Haplorrhini; Catarrhini; Hominidae; Homo	UniRef90_A7RKM5^A7RKM5^Q:4-1329,H:5-1318^66.22%ID^E:0^SubName: Full=Predicted protein;^Eukaryota; Metazoa; Cnidaria; Anthozoa; Hexacorallia; Actiniaria; Edwardsiidae; Nematostella	PF14538.1^Raptor_N^Raptor N-terminal CASPase like domain^52-205^E:3.7e-74`PF00400.27^WD40^WD domain, G-beta repeat^1299-1326^E:0.012	.	.	.	GO:0005737^cellular_component^cytoplasm`GO:0005829^cellular_component^cytosol`GO:0005765^cellular_component^lysosomal membrane`GO:0005764^cellular_component^lysosome`GO:0031931^cellular_component^TORC1 complex`GO:0071889^molecular_function^14-3-3 protein binding`GO:0005515^molecular_function^protein binding`GO:0032403^molecular_function^protein complex binding`GO:0019901^molecular_function^protei…	GO:0005515^molecular_function^protein binding	.	.
comp74660_c0	comp74660_c0_seq2	sp|Q8K4Q0|RPTOR_MOUSE^Q8K4Q0^Q:6815-2889,H:23-1332^60.06%ID^E:0^RecName: Full=Regulatory-associated protein of mTOR;^Eukaryota; Metazoa; Chordata; Craniata; Vertebrata; Euteleostomi; Mammalia; Eutheria; Euarchontoglires; Glires; Rodentia; Sciurognathi; Muroidea; Muridae; Murinae; Mus; Mus	UniRef90_A7RKM5^A7RKM5^Q:6818-2889,H:22-1318^65.94%ID^E:0^SubName: Full=Predicted protein;^Eukaryota; Metazoa; Cnidaria; Anthozoa; Hexacorallia; Actiniaria; Edwardsiidae; Nematostella	.	comp74660_c0_seq2|m.15290	2853-6875[-]	sp|Q8N122|RPTOR_HUMAN^Q8N122^Q:13-1331,H:15-1334^60.24%ID^E:0^RecName: Full=Regulatory-associated protein of mTOR;^Eukaryota; Metazoa; Chordata; Craniata; Vertebrata; Euteleostomi; Mammalia; Eutheria; Euarchontoglires; Primates; Haplorrhini; Catarrhini; Hominidae; Homo	UniRef90_A7RKM5^A7RKM5^Q:4-1329,H:5-1318^66.22%ID^E:0^SubName: Full=Predicted protein;^Eukaryota; Metazoa; Cnidaria; Anthozoa; Hexacorallia; Actiniaria; Edwardsiidae; Nematostella	PF14538.1^Raptor_N^Raptor N-terminal CASPase like domain^52-205^E:3.7e-74`PF00400.27^WD40^WD domain, G-beta repeat^1299-1326^E:0.012	.	.	.	GO:0005737^cellular_component^cytoplasm`GO:0005829^cellular_component^cytosol`GO:0005765^cellular_component^lysosomal membrane`GO:0005764^cellular_component^lysosome`GO:0031931^cellular_component^TORC1 complex`GO:0071889^molecular_function^14-3-3 protein binding`GO:0005515^molecular_function^protein binding`GO:0032403^molecular_function^protein complex binding`GO:0019901^molecular_function^protei…	GO:0005515^molecular_function^protein binding	.	.
comp69615_c0	comp69615_c0_seq2	sp|P54417|OPUD_BACSU^P54417^Q:4427-2871,H:14-495^34.49%ID^E:1e-90^RecName: Full=Glycine betaine transporter OpuD;^Bacteria; Firmicutes; Bacilli; Bacillales; Bacillaceae; Bacillus	UniRef90_A7RKM6^A7RKM6^Q:4508-2400,H:12-719^62.25%ID^E:0^SubName: Full=Predicted protein;^Eukaryota; Metazoa; Cnidaria; Anthozoa; Hexacorallia; Actiniaria; Edwardsiidae; Nematostella	.	comp69615_c0_seq2|m.8461	2334-4565[-]	sp|P54417|OPUD_BACSU^P54417^Q:47-565,H:14-495^34.49%ID^E:8e-101^RecName: Full=Glycine betaine transporter OpuD;^Bacteria; Firmicutes; Bacilli; Bacillales; Bacillaceae; Bacillus	UniRef90_A7RKM6^A7RKM6^Q:20-705,H:12-704^63.35%ID^E:0^SubName: Full=Predicted protein;^Eukaryota; Metazoa; Cnidaria; Anthozoa; Hexacorallia; Actiniaria; Edwardsiidae; Nematostella	PF02028.12^BCCT^BCCT family transporter^41-560^E:7.8e-161`PF04749.12^PLAC8^PLAC8 family^586-690^E:7.4e-15	.	ExpAA=316.89^PredHel=14^Topology=i39-58o78-99i120-142o169-191i220-242o262-284i291-313o356-375i387-409o462-479i535-557o580-599i611-630o640-659i	COG1292^Transporter	GO:0016021^cellular_component^integral component of membrane`GO:0005886^cellular_component^plasma membrane`GO:0005215^molecular_function^transporter activity`GO:0031460^biological_process^glycine betaine transport	GO:0005215^molecular_function^transporter activity`GO:0006810^biological_process^transport`GO:0016020^cellular_component^membrane	.	.
comp69615_c0	comp69615_c0_seq3	sp|P54417|OPUD_BACSU^P54417^Q:4427-2871,H:14-495^34.49%ID^E:7e-91^RecName: Full=Glycine betaine transporter OpuD;^Bacteria; Firmicutes; Bacilli; Bacillales; Bacillaceae; Bacillus	UniRef90_A7RKM6^A7RKM6^Q:4508-2451,H:12-704^63.35%ID^E:0^SubName: Full=Predicted protein;^Eukaryota; Metazoa; Cnidaria; Anthozoa; Hexacorallia; Actiniaria; Edwardsiidae; Nematostella	.	comp69615_c0_seq3|m.8463	2334-4595[-]	sp|P54417|OPUD_BACSU^P54417^Q:50-575,H:12-495^33.84%ID^E:1e-100^RecName: Full=Glycine betaine transporter OpuD;^Bacteria; Firmicutes; Bacilli; Bacillales; Bacillaceae; Bacillus	UniRef90_A7RKM6^A7RKM6^Q:30-715,H:12-704^63.35%ID^E:0^SubName: Full=Predicted protein;^Eukaryota; Metazoa; Cnidaria; Anthozoa; Hexacorallia; Actiniaria; Edwardsiidae; Nematostella	PF02028.12^BCCT^BCCT family transporter^51-570^E:8.5e-161`PF04749.12^PLAC8^PLAC8 family^596-700^E:7.5e-15	.	ExpAA=321.94^PredHel=15^Topology=o49-68i88-110o130-152i180-202o230-252i273-295o299-316i321-343o366-385i397-419o472-489i545-567o590-609i621-640o650-669i	COG1292^Transporter	GO:0016021^cellular_component^integral component of membrane`GO:0005886^cellular_component^plasma membrane`GO:0005215^molecular_function^transporter activity`GO:0031460^biological_process^glycine betaine transport	GO:0005215^molecular_function^transporter activity`GO:0006810^biological_process^transport`GO:0016020^cellular_component^membrane	.	.
comp66639_c0	comp66639_c0_seq2	sp|Q8TBP0|TBC16_HUMAN^Q8TBP0^Q:1543-233,H:298-729^49.77%ID^E:1e-142^RecName: Full=TBC1 domain family member 16;^Eukaryota; Metazoa; Chordata; Craniata; Vertebrata; Euteleostomi; Mammalia; Eutheria; Euarchontoglires; Primates; Haplorrhini; Catarrhini; Hominidae; Homo	UniRef90_A7RKM9^A7RKM9^Q:1540-236,H:1-423^50.8%ID^E:5e-158^SubName: Full=Predicted protein;^Eukaryota; Metazoa; Cnidaria; Anthozoa; Hexacorallia; Actiniaria; Edwardsiidae; Nematostella	.	comp66639_c0_seq2|m.6004	2-2188[-]	sp|Q8TBP0|TBC16_HUMAN^Q8TBP0^Q:216-652,H:298-729^49.77%ID^E:3e-143^RecName: Full=TBC1 domain family member 16;^Eukaryota; Metazoa; Chordata; Craniata; Vertebrata; Euteleostomi; Mammalia; Eutheria; Euarchontoglires; Primates; Haplorrhini; Catarrhini; Hominidae; Homo	UniRef90_A7RKM9^A7RKM9^Q:217-651,H:1-423^50.8%ID^E:1e-158^SubName: Full=Predicted protein;^Eukaryota; Metazoa; Cnidaria; Anthozoa; Hexacorallia; Actiniaria; Edwardsiidae; Nematostella	PF00566.13^RabGAP-TBC^Rab-GTPase-TBC domain^354-576^E:6.7e-38	.	.	COG5210^TBC1 domain family member	GO:0005097^molecular_function^Rab GTPase activator activity	GO:0005097^molecular_function^Rab GTPase activator activity`GO:0032313^biological_process^regulation of Rab GTPase activity	.	.
comp69268_c0	comp69268_c0_seq3	sp|P41984|ACM3_BOVIN^P41984^Q:1911-259,H:55-563^21.29%ID^E:4e-24^RecName: Full=Muscarinic acetylcholine receptor M3;^Eukaryota; Metazoa; Chordata; Craniata; Vertebrata; Euteleostomi; Mammalia; Eutheria; Laurasiatheria; Cetartiodactyla; Ruminantia; Pecora; Bovidae; Bovinae; Bos	UniRef90_A7RKP0^A7RKP0^Q:1893-1297,H:4-201^38.19%ID^E:3e-40^SubName: Full=Predicted protein;^Eukaryota; Metazoa; Cnidaria; Anthozoa; Hexacorallia; Actiniaria; Edwardsiidae; Nematostella`UniRef90_A7RKP0^A7RKP0^Q:528-241,H:220-312^32.99%ID^E:4e-06^SubName: Full=Predicted protein;^Eukaryota; Metazoa; Cnidaria; Anthozoa; Hexacorallia; Actiniaria; Edwardsiidae; Nematostella	.	comp69268_c0_seq3|m.8138	238-1896[-]	sp|P41984|ACM3_BOVIN^P41984^Q:1-546,H:60-563^21.56%ID^E:7e-27^RecName: Full=Muscarinic acetylcholine receptor M3;^Eukaryota; Metazoa; Chordata; Craniata; Vertebrata; Euteleostomi; Mammalia; Eutheria; Laurasiatheria; Cetartiodactyla; Ruminantia; Pecora; Bovidae; Bovinae; Bos	UniRef90_A7RKP0^A7RKP0^Q:2-200,H:4-201^38.19%ID^E:8e-42^SubName: Full=Predicted protein;^Eukaryota; Metazoa; Cnidaria; Anthozoa; Hexacorallia; Actiniaria; Edwardsiidae; Nematostella`UniRef90_A7RKP0^A7RKP0^Q:457-540,H:220-303^33.33%ID^E:1e-06^SubName: Full=Predicted protein;^Eukaryota; Metazoa; Cnidaria; Anthozoa; Hexacorallia; Actiniaria; Edwardsiidae; Nematostella	PF10328.4^7TM_GPCR_Srx^Serpentine type 7TM GPCR chemoreceptor Srx^14-197^E:7.5e-06`PF10320.4^7TM_GPCR_Srsx^Serpentine type 7TM GPCR chemoreceptor Srsx^20-201^E:3.9e-05`PF00001.16^7tm_1^7 transmembrane receptor (rhodopsin family)^22-525^E:5.1e-49`PF10323.4^7TM_GPCR_Srv^Serpentine type 7TM GPCR chemoreceptor Srv^24-201^E:0.00019`PF10324.4^7TM_GPCR_Srw^Serpentine type 7TM GPCR chemoreceptor Srw^455-…	.	ExpAA=155.75^PredHel=7^Topology=o6-28i41-63o83-102i123-145o169-191i472-494o509-528i	.	GO:0016323^cellular_component^basolateral plasma membrane`GO:0030054^cellular_component^cell junction`GO:0005887^cellular_component^integral component of plasma membrane`GO:0045211^cellular_component^postsynaptic membrane`GO:0016907^molecular_function^G-protein coupled acetylcholine receptor activity`GO:0045987^biological_process^positive regulation of smooth muscle contraction`GO:0046541^biologi…	GO:0004930^molecular_function^G-protein coupled receptor activity`GO:0007186^biological_process^G-protein coupled receptor signaling pathway`GO:0016021^cellular_component^integral component of membrane	.	.
comp71249_c0	comp71249_c0_seq2	sp|O08618|KPRB_RAT^O08618^Q:308-1336,H:33-369^61.22%ID^E:4e-124^RecName: Full=Phosphoribosyl pyrophosphate synthase-associated protein 2;^Eukaryota; Metazoa; Chordata; Craniata; Vertebrata; Euteleostomi; Mammalia; Eutheria; Euarchontoglires; Glires; Rodentia; Sciurognathi; Muroidea; Muridae; Murinae; Rattus	UniRef90_UPI00026516D0^UPI00026516D0^Q:278-1336,H:13-361^60.5%ID^E:8e-127^.^.	.	comp71249_c0_seq2|m.10289	257-1339[+]	sp|O08618|KPRB_RAT^O08618^Q:5-360,H:18-369^60.06%ID^E:4e-140^RecName: Full=Phosphoribosyl pyrophosphate synthase-associated protein 2;^Eukaryota; Metazoa; Chordata; Craniata; Vertebrata; Euteleostomi; Mammalia; Eutheria; Euarchontoglires; Glires; Rodentia; Sciurognathi; Muroidea; Muridae; Murinae; Rattus	UniRef90_A7RKP7^A7RKP7^Q:5-360,H:8-365^61.6%ID^E:1e-149^SubName: Full=Predicted protein;^Eukaryota; Metazoa; Cnidaria; Anthozoa; Hexacorallia; Actiniaria; Edwardsiidae; Nematostella	PF13793.1^Pribosyltran_N^N-terminal domain of ribose phosphate pyrophosphokinase^16-123^E:4.9e-32`PF14572.1^Pribosyl_synth^Phosphoribosyl synthetase-associated domain^164-354^E:2.9e-80	.	.	COG0462^Phosphoribosyl pyrophosphate synthase	GO:0043234^cellular_component^protein complex`GO:0002189^cellular_component^ribose phosphate diphosphokinase complex`GO:0000287^molecular_function^magnesium ion binding`GO:0004749^molecular_function^ribose phosphate diphosphokinase activity`GO:0060348^biological_process^bone development`GO:0009165^biological_process^nucleotide biosynthetic process	GO:0000287^molecular_function^magnesium ion binding`GO:0004749^molecular_function^ribose phosphate diphosphokinase activity`GO:0009165^biological_process^nucleotide biosynthetic process	.	.
comp74333_c0	comp74333_c0_seq1	sp|F5H4B4|F227A_HUMAN^F5H4B4^Q:468-1817,H:126-530^25.83%ID^E:3e-38^RecName: Full=Protein FAM227A;^Eukaryota; Metazoa; Chordata; Craniata; Vertebrata; Euteleostomi; Mammalia; Eutheria; Euarchontoglires; Primates; Haplorrhini; Catarrhini; Hominidae; Homo	UniRef90_A7RKR0^A7RKR0^Q:495-1904,H:1-469^35.54%ID^E:2e-79^SubName: Full=Predicted protein;^Eukaryota; Metazoa; Cnidaria; Anthozoa; Hexacorallia; Actiniaria; Edwardsiidae; Nematostella	.	comp74333_c0_seq1|m.14813	15-1910[+]	sp|F5H4B4|F227A_HUMAN^F5H4B4^Q:39-601,H:23-530^24.82%ID^E:1e-39^RecName: Full=Protein FAM227A;^Eukaryota; Metazoa; Chordata; Craniata; Vertebrata; Euteleostomi; Mammalia; Eutheria; Euarchontoglires; Primates; Haplorrhini; Catarrhini; Hominidae; Homo	UniRef90_A7RKR0^A7RKR0^Q:161-630,H:1-469^35.54%ID^E:2e-80^SubName: Full=Predicted protein;^Eukaryota; Metazoa; Cnidaria; Anthozoa; Hexacorallia; Actiniaria; Edwardsiidae; Nematostella	PF14922.1^FWWh^Protein of unknown function^159-322^E:2.7e-36	.	.	.	.	.	.	.
comp62741_c0	comp62741_c0_seq1	sp|Q9U6M0|ECSIT_DROME^Q9U6M0^Q:487-1281,H:65-358^27.21%ID^E:8e-35^RecName: Full=Evolutionarily conserved signaling intermediate in Toll pathway, mitochondrial;^Eukaryota; Metazoa; Ecdysozoa; Arthropoda; Hexapoda; Insecta; Pterygota; Neoptera; Endopterygota; Diptera; Brachycera; Muscomorpha; Ephydroidea; Drosophilidae; Drosophila; Sophophora	UniRef90_A7RKS6^A7RKS6^Q:364-1335,H:5-323^37.69%ID^E:9e-66^SubName: Full=Predicted protein;^Eukaryota; Metazoa; Cnidaria; Anthozoa; Hexacorallia; Actiniaria; Edwardsiidae; Nematostella	.	comp62741_c0_seq1|m.3878	124-1410[+]	sp|Q9U6M0|ECSIT_DROME^Q9U6M0^Q:122-386,H:65-358^27.21%ID^E:2e-35^RecName: Full=Evolutionarily conserved signaling intermediate in Toll pathway, mitochondrial;^Eukaryota; Metazoa; Ecdysozoa; Arthropoda; Hexapoda; Insecta; Pterygota; Neoptera; Endopterygota; Diptera; Brachycera; Muscomorpha; Ephydroidea; Drosophilidae; Drosophila; Sophophora	UniRef90_A7RKS6^A7RKS6^Q:81-404,H:5-323^37.69%ID^E:4e-67^SubName: Full=Predicted protein;^Eukaryota; Metazoa; Cnidaria; Anthozoa; Hexacorallia; Actiniaria; Edwardsiidae; Nematostella	PF06239.6^ECSIT^Evolutionarily conserved signalling intermediate in Toll pathway^82-290^E:1.5e-52`PF14784.1^ECIST_Cterm^C-terminal domain of the ECSIT protein^303-346^E:8.1e-06`PF14784.1^ECIST_Cterm^C-terminal domain of the ECSIT protein^361-401^E:8.9e-06	.	.	.	GO:0005737^cellular_component^cytoplasm`GO:0005739^cellular_component^mitochondrion`GO:0005634^cellular_component^nucleus`GO:0016651^molecular_function^oxidoreductase activity, acting on NAD(P)H`GO:0005515^molecular_function^protein binding`GO:0045087^biological_process^innate immune response`GO:0055114^biological_process^oxidation-reduction process`GO:0051341^biological_process^regulation of oxi…	.	.	.
comp61816_c0	comp61816_c0_seq1	sp|Q9D2E1|TSSK3_MOUSE^Q9D2E1^Q:174-950,H:4-265^42.97%ID^E:1e-66^RecName: Full=Testis-specific serine/threonine-protein kinase 3;^Eukaryota; Metazoa; Chordata; Craniata; Vertebrata; Euteleostomi; Mammalia; Eutheria; Euarchontoglires; Glires; Rodentia; Sciurognathi; Muroidea; Muridae; Murinae; Mus; Mus	UniRef90_A7RKT6^A7RKT6^Q:171-947,H:1-258^50.19%ID^E:1e-82^SubName: Full=Predicted protein;^Eukaryota; Metazoa; Cnidaria; Anthozoa; Hexacorallia; Actiniaria; Edwardsiidae; Nematostella	.	comp61816_c0_seq1|m.3470	99-1811[+]	sp|Q9D2E1|TSSK3_MOUSE^Q9D2E1^Q:26-284,H:4-265^42.97%ID^E:3e-68^RecName: Full=Testis-specific serine/threonine-protein kinase 3;^Eukaryota; Metazoa; Chordata; Craniata; Vertebrata; Euteleostomi; Mammalia; Eutheria; Euarchontoglires; Glires; Rodentia; Sciurognathi; Muroidea; Muridae; Murinae; Mus; Mus	UniRef90_A7RKT6^A7RKT6^Q:25-283,H:1-258^50.19%ID^E:2e-84^SubName: Full=Predicted protein;^Eukaryota; Metazoa; Cnidaria; Anthozoa; Hexacorallia; Actiniaria; Edwardsiidae; Nematostella	PF07714.12^Pkinase_Tyr^Protein tyrosine kinase^32-277^E:4.3e-41`PF00069.20^Pkinase^Protein kinase domain^33-284^E:3.4e-72`PF14531.1^Kinase-like^Kinase-like^127-232^E:6.5e-06	.	.	COG0515^Serine Threonine protein kinase	GO:0005622^cellular_component^intracellular`GO:0005524^molecular_function^ATP binding`GO:0000287^molecular_function^magnesium ion binding`GO:0004674^molecular_function^protein serine/threonine kinase activity`GO:0035556^biological_process^intracellular signal transduction`GO:0007275^biological_process^multicellular organismal development`GO:0006468^biological_process^protein phosphorylation`GO:00…	GO:0004672^molecular_function^protein kinase activity`GO:0006468^biological_process^protein phosphorylation`GO:0005524^molecular_function^ATP binding	.	.
comp53793_c0	comp53793_c0_seq3	sp|Q559T8|Y0701_DICDI^Q559T8^Q:162-482,H:127-235^30.63%ID^E:7e-09^RecName: Full=Probable serine/threonine-protein kinase DDB_G0272282;^Eukaryota; Amoebozoa; Mycetozoa; Dictyosteliida; Dictyostelium	UniRef90_A7RKV0^A7RKV0^Q:153-503,H:7-123^32.48%ID^E:5e-11^SubName: Full=Predicted protein;^Eukaryota; Metazoa; Cnidaria; Anthozoa; Hexacorallia; Actiniaria; Edwardsiidae; Nematostella	.	comp53793_c0_seq3|m.1560	111-1265[+]	sp|P54644|KRAC_DICDI^P54644^Q:18-106,H:8-95^39.56%ID^E:2e-09^RecName: Full=RAC family serine/threonine-protein kinase homolog;^Eukaryota; Amoebozoa; Mycetozoa; Dictyosteliida; Dictyostelium	UniRef90_A7RKV0^A7RKV0^Q:15-131,H:7-123^32.48%ID^E:5e-12^SubName: Full=Predicted protein;^Eukaryota; Metazoa; Cnidaria; Anthozoa; Hexacorallia; Actiniaria; Edwardsiidae; Nematostella	PF00169.24^PH^PH domain^17-110^E:2.5e-12`PF15413.1^PH_11^Pleckstrin homology domain^19-108^E:4.3e-09	.	.	COG0515^Serine Threonine protein kinase	GO:0005938^cellular_component^cell cortex`GO:0005524^molecular_function^ATP binding`GO:0004691^molecular_function^cAMP-dependent protein kinase activity`GO:0005515^molecular_function^protein binding`GO:0019887^molecular_function^protein kinase regulator activity`GO:0004674^molecular_function^protein serine/threonine kinase activity`GO:0006935^biological_process^chemotaxis`GO:0043327^biological_pr…	.	.	.
comp53793_c0	comp53793_c0_seq4	sp|Q559T8|Y0701_DICDI^Q559T8^Q:200-520,H:127-235^30.63%ID^E:7e-09^RecName: Full=Probable serine/threonine-protein kinase DDB_G0272282;^Eukaryota; Amoebozoa; Mycetozoa; Dictyosteliida; Dictyostelium	UniRef90_A7RKV0^A7RKV0^Q:191-541,H:7-123^32.48%ID^E:5e-11^SubName: Full=Predicted protein;^Eukaryota; Metazoa; Cnidaria; Anthozoa; Hexacorallia; Actiniaria; Edwardsiidae; Nematostella	.	comp53793_c0_seq4|m.1562	149-1303[+]	sp|P54644|KRAC_DICDI^P54644^Q:18-106,H:8-95^39.56%ID^E:2e-09^RecName: Full=RAC family serine/threonine-protein kinase homolog;^Eukaryota; Amoebozoa; Mycetozoa; Dictyosteliida; Dictyostelium	UniRef90_A7RKV0^A7RKV0^Q:15-131,H:7-123^32.48%ID^E:5e-12^SubName: Full=Predicted protein;^Eukaryota; Metazoa; Cnidaria; Anthozoa; Hexacorallia; Actiniaria; Edwardsiidae; Nematostella	PF00169.24^PH^PH domain^17-110^E:2.5e-12`PF15413.1^PH_11^Pleckstrin homology domain^19-108^E:4.3e-09	.	.	COG0515^Serine Threonine protein kinase	GO:0005938^cellular_component^cell cortex`GO:0005524^molecular_function^ATP binding`GO:0004691^molecular_function^cAMP-dependent protein kinase activity`GO:0005515^molecular_function^protein binding`GO:0019887^molecular_function^protein kinase regulator activity`GO:0004674^molecular_function^protein serine/threonine kinase activity`GO:0006935^biological_process^chemotaxis`GO:0043327^biological_pr…	.	.	.
comp69608_c0	comp69608_c0_seq1	sp|Q6P255|MED11_XENTR^Q6P255^Q:1540-1238,H:9-109^43.56%ID^E:2e-18^RecName: Full=Mediator of RNA polymerase II transcription subunit 11;^Eukaryota; Metazoa; Chordata; Craniata; Vertebrata; Euteleostomi; Amphibia; Batrachia; Anura; Pipoidea; Pipidae; Xenopodinae; Xenopus; Silurana	UniRef90_A7RKV3^A7RKV3^Q:1540-1247,H:6-103^56.12%ID^E:3e-30^SubName: Full=Predicted protein;^Eukaryota; Metazoa; Cnidaria; Anthozoa; Hexacorallia; Actiniaria; Edwardsiidae; Nematostella	.	comp69608_c0_seq1|m.8458	1205-1555[-]	sp|Q6P255|MED11_XENTR^Q6P255^Q:5-106,H:8-109^43.14%ID^E:4e-21^RecName: Full=Mediator of RNA polymerase II transcription subunit 11;^Eukaryota; Metazoa; Chordata; Craniata; Vertebrata; Euteleostomi; Amphibia; Batrachia; Anura; Pipoidea; Pipidae; Xenopodinae; Xenopus; Silurana	UniRef90_A7RKV3^A7RKV3^Q:1-108,H:1-108^52.78%ID^E:7e-34^SubName: Full=Predicted protein;^Eukaryota; Metazoa; Cnidaria; Anthozoa; Hexacorallia; Actiniaria; Edwardsiidae; Nematostella	PF10280.4^Med11^Mediator complex protein^5-111^E:3e-21	.	.	.	GO:0016592^cellular_component^mediator complex`GO:0001104^molecular_function^RNA polymerase II transcription cofactor activity	GO:0001104^molecular_function^RNA polymerase II transcription cofactor activity`GO:0006357^biological_process^regulation of transcription from RNA polymerase II promoter`GO:0016592^cellular_component^mediator complex	.	.
comp56404_c0	comp56404_c0_seq1	sp|Q95V84|RL38_BRABE^Q95V84^Q:277-62,H:1-70^84.72%ID^E:2e-34^RecName: Full=60S ribosomal protein L38;^Eukaryota; Metazoa; Chordata; Cephalochordata; Branchiostomidae; Branchiostoma	UniRef90_A7RKV4^A7RKV4^Q:277-62,H:1-70^84.72%ID^E:1e-33^SubName: Full=Predicted protein;^Eukaryota; Metazoa; Cnidaria; Anthozoa; Hexacorallia; Actiniaria; Edwardsiidae; Nematostella	.	comp56404_c0_seq1|m.2028	59-373[-]	sp|Q95V84|RL38_BRABE^Q95V84^Q:33-104,H:1-70^84.72%ID^E:7e-35^RecName: Full=60S ribosomal protein L38;^Eukaryota; Metazoa; Chordata; Cephalochordata; Branchiostomidae; Branchiostoma	UniRef90_A7RKV4^A7RKV4^Q:33-104,H:1-70^84.72%ID^E:5e-34^SubName: Full=Predicted protein;^Eukaryota; Metazoa; Cnidaria; Anthozoa; Hexacorallia; Actiniaria; Edwardsiidae; Nematostella	PF01781.13^Ribosomal_L38e^Ribosomal L38e protein family^34-103^E:2.4e-34	.	.	.	GO:0005840^cellular_component^ribosome`GO:0003735^molecular_function^structural constituent of ribosome`GO:0006412^biological_process^translation	GO:0003735^molecular_function^structural constituent of ribosome`GO:0006412^biological_process^translation`GO:0005622^cellular_component^intracellular`GO:0005840^cellular_component^ribosome	.	.
comp67441_c0	comp67441_c0_seq1	sp|Q9DCH2|POP7_MOUSE^Q9DCH2^Q:132-407,H:37-134^51.02%ID^E:9e-24^RecName: Full=Ribonuclease P protein subunit p20;^Eukaryota; Metazoa; Chordata; Craniata; Vertebrata; Euteleostomi; Mammalia; Eutheria; Euarchontoglires; Glires; Rodentia; Sciurognathi; Muroidea; Muridae; Murinae; Mus; Mus	UniRef90_A7RKV5^A7RKV5^Q:132-440,H:17-120^57.69%ID^E:5e-29^SubName: Full=Predicted protein;^Eukaryota; Metazoa; Cnidaria; Anthozoa; Hexacorallia; Actiniaria; Edwardsiidae; Nematostella	.	comp67441_c0_seq1|m.6588	3-458[+]	sp|Q9DCH2|POP7_MOUSE^Q9DCH2^Q:7-135,H:2-134^43.7%ID^E:7e-29^RecName: Full=Ribonuclease P protein subunit p20;^Eukaryota; Metazoa; Chordata; Craniata; Vertebrata; Euteleostomi; Mammalia; Eutheria; Euarchontoglires; Glires; Rodentia; Sciurognathi; Muroidea; Muridae; Murinae; Mus; Mus	UniRef90_A7RKV5^A7RKV5^Q:28-146,H:3-120^58.33%ID^E:1e-35^SubName: Full=Predicted protein;^Eukaryota; Metazoa; Cnidaria; Anthozoa; Hexacorallia; Actiniaria; Edwardsiidae; Nematostella	PF01918.16^Alba^Alba^43-106^E:7.7e-12`PF12328.3^Rpp20^Rpp20 subunit of nuclear RNase MRP and P^67-134^E:1.7e-10	.	.	NOG86230^SNARE complex subunit	GO:0005737^cellular_component^cytoplasm`GO:0005730^cellular_component^nucleolus`GO:0003676^molecular_function^nucleic acid binding`GO:0004526^molecular_function^ribonuclease P activity`GO:0008033^biological_process^tRNA processing	GO:0003676^molecular_function^nucleic acid binding	.	.
comp62853_c0	comp62853_c0_seq1	sp|Q5R861|CHMP6_PONAB^Q5R861^Q:1822-1190,H:1-201^51.17%ID^E:2e-51^RecName: Full=Charged multivesicular body protein 6;^Eukaryota; Metazoa; Chordata; Craniata; Vertebrata; Euteleostomi; Mammalia; Eutheria; Euarchontoglires; Primates; Haplorrhini; Catarrhini; Hominidae; Pongo	UniRef90_A7RKV7^A7RKV7^Q:1822-1190,H:1-211^59.81%ID^E:4e-58^SubName: Full=Predicted protein;^Eukaryota; Metazoa; Cnidaria; Anthozoa; Hexacorallia; Actiniaria; Edwardsiidae; Nematostella	.	comp62853_c0_seq1|m.3924	1187-1822[-]	sp|Q5R861|CHMP6_PONAB^Q5R861^Q:1-211,H:1-201^55.4%ID^E:2e-74^RecName: Full=Charged multivesicular body protein 6;^Eukaryota; Metazoa; Chordata; Craniata; Vertebrata; Euteleostomi; Mammalia; Eutheria; Euarchontoglires; Primates; Haplorrhini; Catarrhini; Hominidae; Pongo	UniRef90_A7RKV7^A7RKV7^Q:1-211,H:1-211^59.81%ID^E:3e-74^SubName: Full=Predicted protein;^Eukaryota; Metazoa; Cnidaria; Anthozoa; Hexacorallia; Actiniaria; Edwardsiidae; Nematostella	PF03357.16^Snf7^Snf7^20-193^E:1.6e-39	.	.	.	GO:0031902^cellular_component^late endosome membrane`GO:0015031^biological_process^protein transport	GO:0015031^biological_process^protein transport	.	.
comp21974_c0	comp21974_c0_seq1	sp|Q920N5|PEX5_CRIGR^Q920N5^Q:103-1830,H:1-638^45.26%ID^E:6e-163^RecName: Full=Peroxisomal targeting signal 1 receptor;^Eukaryota; Metazoa; Chordata; Craniata; Vertebrata; Euteleostomi; Mammalia; Eutheria; Euarchontoglires; Glires; Rodentia; Sciurognathi; Muroidea; Cricetidae; Cricetinae; Cricetulus	UniRef90_A7RKW5^A7RKW5^Q:103-1860,H:1-607^50.24%ID^E:9e-178^SubName: Full=Predicted protein;^Eukaryota; Metazoa; Cnidaria; Anthozoa; Hexacorallia; Actiniaria; Edwardsiidae; Nematostella	.	comp21974_c0_seq1|m.319	103-1845[+]	sp|Q920N5|PEX5_CRIGR^Q920N5^Q:1-576,H:1-638^45.26%ID^E:7e-172^RecName: Full=Peroxisomal targeting signal 1 receptor;^Eukaryota; Metazoa; Chordata; Craniata; Vertebrata; Euteleostomi; Mammalia; Eutheria; Euarchontoglires; Glires; Rodentia; Sciurognathi; Muroidea; Cricetidae; Cricetinae; Cricetulus	UniRef90_A7RKW5^A7RKW5^Q:1-579,H:1-600^50.41%ID^E:0^SubName: Full=Predicted protein;^Eukaryota; Metazoa; Cnidaria; Anthozoa; Hexacorallia; Actiniaria; Edwardsiidae; Nematostella	PF13414.1^TPR_11^TPR repeat^280-342^E:1.3e-06`PF00515.23^TPR_1^Tetratricopeptide repeat^311-344^E:0.02`PF07719.12^TPR_2^Tetratricopeptide repeat^311-344^E:0.03`PF13174.1^TPR_6^Tetratricopeptide repeat^313-344^E:0.77`PF13414.1^TPR_11^TPR repeat^427-492^E:2.6e-12`PF00515.23^TPR_1^Tetratricopeptide repeat^428-459^E:0.0017`PF13432.1^TPR_16^Tetratricopeptide repeat^440-493^E:8.2e-07`PF13371.1^TPR_9^Te…	.	.	.	GO:0005829^cellular_component^cytosol`GO:0005782^cellular_component^peroxisomal matrix`GO:0005778^cellular_component^peroxisomal membrane`GO:0005777^cellular_component^peroxisome`GO:0005052^molecular_function^peroxisome matrix targeting signal-1 binding`GO:0008022^molecular_function^protein C-terminus binding`GO:0016561^biological_process^protein import into peroxisome matrix, translocation`GO:00…	GO:0005515^molecular_function^protein binding	.	.
comp66890_c0	comp66890_c0_seq1	.	UniRef90_UPI0002B46B2A^UPI0002B46B2A^Q:3020-2826,H:21-85^53.85%ID^E:2e-17^.^.	.	comp66890_c0_seq1|m.6184	3-3101[-]	.	UniRef90_A7RKW7^A7RKW7^Q:7-193,H:4-177^30.32%ID^E:1e-18^SubName: Full=Predicted protein;^Eukaryota; Metazoa; Cnidaria; Anthozoa; Hexacorallia; Actiniaria; Edwardsiidae; Nematostella	.	sigP:1^24^0.892^YES	.	.	.	.	.	.
comp70440_c0	comp70440_c0_seq1	sp|Q9BZL4|PP12C_HUMAN^Q9BZL4^Q:1608-1225,H:55-196^30.56%ID^E:3e-14^RecName: Full=Protein phosphatase 1 regulatory subunit 12C;^Eukaryota; Metazoa; Chordata; Craniata; Vertebrata; Euteleostomi; Mammalia; Eutheria; Euarchontoglires; Primates; Haplorrhini; Catarrhini; Hominidae; Homo	UniRef90_A7RKX6^A7RKX6^Q:1611-1237,H:16-138^40.8%ID^E:2e-19^SubName: Full=Predicted protein;^Eukaryota; Metazoa; Cnidaria; Anthozoa; Hexacorallia; Actiniaria; Edwardsiidae; Nematostella	.	comp70440_c0_seq1|m.9327	490-1728[-]	sp|Q9BZL4|PP12C_HUMAN^Q9BZL4^Q:41-177,H:55-205^28.76%ID^E:3e-15^RecName: Full=Protein phosphatase 1 regulatory subunit 12C;^Eukaryota; Metazoa; Chordata; Craniata; Vertebrata; Euteleostomi; Mammalia; Eutheria; Euarchontoglires; Primates; Haplorrhini; Catarrhini; Hominidae; Homo`sp|Q9BZL4|PP12C_HUMAN^Q9BZL4^Q:71-144,H:227-300^35.14%ID^E:7e-06^RecName: Full=Protein phosphatase 1 regulatory subunit …	UniRef90_A7RKX6^A7RKX6^Q:40-164,H:16-138^40.8%ID^E:1e-20^SubName: Full=Predicted protein;^Eukaryota; Metazoa; Cnidaria; Anthozoa; Hexacorallia; Actiniaria; Edwardsiidae; Nematostella	PF12796.2^Ank_2^Ankyrin repeats (3 copies)^40-101^E:1.6e-07`PF13637.1^Ank_4^Ankyrin repeats (many copies)^40-91^E:5.3e-05`PF12796.2^Ank_2^Ankyrin repeats (3 copies)^42-131^E:4.6e-16`PF13857.1^Ank_5^Ankyrin repeats (many copies)^56-111^E:3.9e-07`PF00023.25^Ank^Ankyrin repeat^70-101^E:9e-05`PF13637.1^Ank_4^Ankyrin repeats (many copies)^82-124^E:2.5e-08`PF00023.25^Ank^Ankyrin repeat^103-134^E:2.6e-0…	.	.	COG0666^Ankyrin Repeat	GO:0005737^cellular_component^cytoplasm`GO:0005515^molecular_function^protein binding	GO:0005515^molecular_function^protein binding	.	.
comp74716_c0	comp74716_c0_seq2	sp|Q7RTY7|OVCH1_HUMAN^Q7RTY7^Q:1872-496,H:320-808^31.46%ID^E:5e-60^RecName: Full=Ovochymase-1;^Eukaryota; Metazoa; Chordata; Craniata; Vertebrata; Euteleostomi; Mammalia; Eutheria; Euarchontoglires; Primates; Haplorrhini; Catarrhini; Hominidae; Homo`sp|Q7RTY7|OVCH1_HUMAN^Q7RTY7^Q:1272-553,H:28-263^35.1%ID^E:4e-33^RecName: Full=Ovochymase-1;^Eukaryota; Metazoa; Chordata; Craniata; Vertebrata; Eute…	UniRef90_A7RKX8^A7RKX8^Q:1212-499,H:1-239^54.39%ID^E:4e-87^SubName: Full=Predicted protein;^Eukaryota; Metazoa; Cnidaria; Anthozoa; Hexacorallia; Actiniaria; Edwardsiidae; Nematostella	.	comp74716_c0_seq2|m.15367	1-2106[-]	sp|Q7RTY7|OVCH1_HUMAN^Q7RTY7^Q:79-570,H:320-843^31.21%ID^E:4e-60^RecName: Full=Ovochymase-1;^Eukaryota; Metazoa; Chordata; Craniata; Vertebrata; Euteleostomi; Mammalia; Eutheria; Euarchontoglires; Primates; Haplorrhini; Catarrhini; Hominidae; Homo`sp|Q7RTY7|OVCH1_HUMAN^Q7RTY7^Q:279-518,H:28-263^35.1%ID^E:8e-33^RecName: Full=Ovochymase-1;^Eukaryota; Metazoa; Chordata; Craniata; Vertebrata; Euteleo…	UniRef90_A7RKX8^A7RKX8^Q:299-536,H:1-239^54.39%ID^E:1e-86^SubName: Full=Predicted protein;^Eukaryota; Metazoa; Cnidaria; Anthozoa; Hexacorallia; Actiniaria; Edwardsiidae; Nematostella	PF00431.15^CUB^CUB domain^47-155^E:8.7e-30`PF00431.15^CUB^CUB domain^165-275^E:2.7e-28`PF00089.21^Trypsin^Trypsin^300-536^E:7.8e-75`PF09342.6^DUF1986^Domain of unknown function (DUF1986)^312-448^E:1.1e-06	sigP:1^19^0.785^YES	.	COG5640^protease	GO:0005576^cellular_component^extracellular region`GO:0046872^molecular_function^metal ion binding`GO:0004252^molecular_function^serine-type endopeptidase activity	GO:0004252^molecular_function^serine-type endopeptidase activity`GO:0006508^biological_process^proteolysis	.	.
comp74716_c0	comp74716_c0_seq1	sp|Q7RTY7|OVCH1_HUMAN^Q7RTY7^Q:1899-523,H:320-808^31.46%ID^E:6e-60^RecName: Full=Ovochymase-1;^Eukaryota; Metazoa; Chordata; Craniata; Vertebrata; Euteleostomi; Mammalia; Eutheria; Euarchontoglires; Primates; Haplorrhini; Catarrhini; Hominidae; Homo`sp|Q7RTY7|OVCH1_HUMAN^Q7RTY7^Q:1299-580,H:28-263^35.1%ID^E:4e-33^RecName: Full=Ovochymase-1;^Eukaryota; Metazoa; Chordata; Craniata; Vertebrata; Eute…	UniRef90_A7RKX8^A7RKX8^Q:1239-526,H:1-239^54.39%ID^E:4e-87^SubName: Full=Predicted protein;^Eukaryota; Metazoa; Cnidaria; Anthozoa; Hexacorallia; Actiniaria; Edwardsiidae; Nematostella	.	comp74716_c0_seq1|m.15366	1-2133[-]	sp|Q7RTY7|OVCH1_HUMAN^Q7RTY7^Q:79-570,H:320-843^31.21%ID^E:9e-60^RecName: Full=Ovochymase-1;^Eukaryota; Metazoa; Chordata; Craniata; Vertebrata; Euteleostomi; Mammalia; Eutheria; Euarchontoglires; Primates; Haplorrhini; Catarrhini; Hominidae; Homo`sp|Q7RTY7|OVCH1_HUMAN^Q7RTY7^Q:279-518,H:28-263^35.1%ID^E:1e-32^RecName: Full=Ovochymase-1;^Eukaryota; Metazoa; Chordata; Craniata; Vertebrata; Euteleo…	UniRef90_A7RKX8^A7RKX8^Q:299-536,H:1-239^54.39%ID^E:2e-86^SubName: Full=Predicted protein;^Eukaryota; Metazoa; Cnidaria; Anthozoa; Hexacorallia; Actiniaria; Edwardsiidae; Nematostella	PF00431.15^CUB^CUB domain^47-155^E:8.8e-30`PF00431.15^CUB^CUB domain^165-275^E:2.7e-28`PF00089.21^Trypsin^Trypsin^300-536^E:8e-75`PF09342.6^DUF1986^Domain of unknown function (DUF1986)^312-448^E:1.1e-06	sigP:1^19^0.785^YES	.	COG5640^protease	GO:0005576^cellular_component^extracellular region`GO:0046872^molecular_function^metal ion binding`GO:0004252^molecular_function^serine-type endopeptidase activity	GO:0004252^molecular_function^serine-type endopeptidase activity`GO:0006508^biological_process^proteolysis	.	.
comp75530_c0	comp75530_c0_seq1	sp|Q9ER04|TMPS5_MOUSE^Q9ER04^Q:2390-1575,H:186-452^38.04%ID^E:3e-49^RecName: Full=Transmembrane protease serine 5;^Eukaryota; Metazoa; Chordata; Craniata; Vertebrata; Euteleostomi; Mammalia; Eutheria; Euarchontoglires; Glires; Rodentia; Sciurognathi; Muroidea; Muridae; Murinae; Mus; Mus`sp|Q9ER04|TMPS5_MOUSE^Q9ER04^Q:4280-3555,H:212-452^26.51%ID^E:5e-17^RecName: Full=Transmembrane protease serine…	UniRef90_A7RKX8^A7RKX8^Q:2273-1587,H:2-239^43.51%ID^E:1e-53^SubName: Full=Predicted protein;^Eukaryota; Metazoa; Cnidaria; Anthozoa; Hexacorallia; Actiniaria; Edwardsiidae; Nematostella`UniRef90_A7RKX8^A7RKX8^Q:4265-3579,H:1-235^30.83%ID^E:2e-24^SubName: Full=Predicted protein;^Eukaryota; Metazoa; Cnidaria; Anthozoa; Hexacorallia; Actiniaria; Edwardsiidae; Nematostella	.	comp75530_c0_seq1|m.17108	1560-4760[-]	sp|Q9ER04|TMPS5_MOUSE^Q9ER04^Q:791-1062,H:186-452^38.04%ID^E:1e-49^RecName: Full=Transmembrane protease serine 5;^Eukaryota; Metazoa; Chordata; Craniata; Vertebrata; Euteleostomi; Mammalia; Eutheria; Euarchontoglires; Glires; Rodentia; Sciurognathi; Muroidea; Muridae; Murinae; Mus; Mus`sp|Q9ER04|TMPS5_MOUSE^Q9ER04^Q:161-402,H:212-452^26.51%ID^E:6e-17^RecName: Full=Transmembrane protease serine 5;…	UniRef90_A7RKX8^A7RKX8^Q:830-1058,H:2-239^43.51%ID^E:2e-54^SubName: Full=Predicted protein;^Eukaryota; Metazoa; Cnidaria; Anthozoa; Hexacorallia; Actiniaria; Edwardsiidae; Nematostella`UniRef90_A7RKX8^A7RKX8^Q:166-394,H:1-235^30.83%ID^E:5e-25^SubName: Full=Predicted protein;^Eukaryota; Metazoa; Cnidaria; Anthozoa; Hexacorallia; Actiniaria; Edwardsiidae; Nematostella	PF00089.21^Trypsin^Trypsin^167-398^E:8.5e-44`PF09342.6^DUF1986^Domain of unknown function (DUF1986)^175-288^E:8.2e-08`PF00089.21^Trypsin^Trypsin^830-1058^E:1e-66	.	.	COG5640^protease	GO:0016021^cellular_component^integral component of membrane`GO:0043025^cellular_component^neuronal cell body`GO:0005886^cellular_component^plasma membrane`GO:0005044^molecular_function^scavenger receptor activity`GO:0004252^molecular_function^serine-type endopeptidase activity	GO:0004252^molecular_function^serine-type endopeptidase activity`GO:0006508^biological_process^proteolysis	.	.
comp75530_c0	comp75530_c0_seq3	sp|Q9ER04|TMPS5_MOUSE^Q9ER04^Q:1972-1157,H:186-452^38.04%ID^E:3e-49^RecName: Full=Transmembrane protease serine 5;^Eukaryota; Metazoa; Chordata; Craniata; Vertebrata; Euteleostomi; Mammalia; Eutheria; Euarchontoglires; Glires; Rodentia; Sciurognathi; Muroidea; Muridae; Murinae; Mus; Mus`sp|Q9ER04|TMPS5_MOUSE^Q9ER04^Q:3862-3137,H:212-452^26.51%ID^E:5e-17^RecName: Full=Transmembrane protease serine…	UniRef90_A7RKX8^A7RKX8^Q:1855-1169,H:2-239^43.51%ID^E:1e-53^SubName: Full=Predicted protein;^Eukaryota; Metazoa; Cnidaria; Anthozoa; Hexacorallia; Actiniaria; Edwardsiidae; Nematostella`UniRef90_A7RKX8^A7RKX8^Q:3847-3161,H:1-235^30.83%ID^E:1e-24^SubName: Full=Predicted protein;^Eukaryota; Metazoa; Cnidaria; Anthozoa; Hexacorallia; Actiniaria; Edwardsiidae; Nematostella	.	comp75530_c0_seq3|m.17112	1142-4342[-]	sp|Q9ER04|TMPS5_MOUSE^Q9ER04^Q:791-1062,H:186-452^38.04%ID^E:1e-49^RecName: Full=Transmembrane protease serine 5;^Eukaryota; Metazoa; Chordata; Craniata; Vertebrata; Euteleostomi; Mammalia; Eutheria; Euarchontoglires; Glires; Rodentia; Sciurognathi; Muroidea; Muridae; Murinae; Mus; Mus`sp|Q9ER04|TMPS5_MOUSE^Q9ER04^Q:161-402,H:212-452^26.51%ID^E:6e-17^RecName: Full=Transmembrane protease serine 5;…	UniRef90_A7RKX8^A7RKX8^Q:830-1058,H:2-239^43.51%ID^E:2e-54^SubName: Full=Predicted protein;^Eukaryota; Metazoa; Cnidaria; Anthozoa; Hexacorallia; Actiniaria; Edwardsiidae; Nematostella`UniRef90_A7RKX8^A7RKX8^Q:166-394,H:1-235^30.83%ID^E:5e-25^SubName: Full=Predicted protein;^Eukaryota; Metazoa; Cnidaria; Anthozoa; Hexacorallia; Actiniaria; Edwardsiidae; Nematostella	PF00089.21^Trypsin^Trypsin^167-398^E:8.5e-44`PF09342.6^DUF1986^Domain of unknown function (DUF1986)^175-288^E:8.2e-08`PF00089.21^Trypsin^Trypsin^830-1058^E:1e-66	.	.	COG5640^protease	GO:0016021^cellular_component^integral component of membrane`GO:0043025^cellular_component^neuronal cell body`GO:0005886^cellular_component^plasma membrane`GO:0005044^molecular_function^scavenger receptor activity`GO:0004252^molecular_function^serine-type endopeptidase activity	GO:0004252^molecular_function^serine-type endopeptidase activity`GO:0006508^biological_process^proteolysis	.	.
comp77721_c3	comp77721_c3_seq2	sp|O95470|SGPL1_HUMAN^O95470^Q:506-2149,H:22-564^52.44%ID^E:0^RecName: Full=Sphingosine-1-phosphate lyase 1;^Eukaryota; Metazoa; Chordata; Craniata; Vertebrata; Euteleostomi; Mammalia; Eutheria; Euarchontoglires; Primates; Haplorrhini; Catarrhini; Hominidae; Homo	UniRef90_A7RKY4^A7RKY4^Q:422-2146,H:6-582^62.5%ID^E:0^SubName: Full=Predicted protein;^Eukaryota; Metazoa; Cnidaria; Anthozoa; Hexacorallia; Actiniaria; Edwardsiidae; Nematostella	.	comp77721_c3_seq2|m.21839	407-2155[+]	sp|O95470|SGPL1_HUMAN^O95470^Q:34-581,H:22-564^52.44%ID^E:0^RecName: Full=Sphingosine-1-phosphate lyase 1;^Eukaryota; Metazoa; Chordata; Craniata; Vertebrata; Euteleostomi; Mammalia; Eutheria; Euarchontoglires; Primates; Haplorrhini; Catarrhini; Hominidae; Homo	UniRef90_A7RKY4^A7RKY4^Q:6-580,H:6-582^62.5%ID^E:0^SubName: Full=Predicted protein;^Eukaryota; Metazoa; Cnidaria; Anthozoa; Hexacorallia; Actiniaria; Edwardsiidae; Nematostella	PF00282.14^Pyridoxal_deC^Pyridoxal-dependent decarboxylase conserved domain^171-475^E:3.3e-25`PF00266.14^Aminotran_5^Aminotransferase class-V^217-489^E:5.8e-11	.	.	COG0076^decarboxylase	GO:0005783^cellular_component^endoplasmic reticulum`GO:0005789^cellular_component^endoplasmic reticulum membrane`GO:0030176^cellular_component^integral component of endoplasmic reticulum membrane`GO:0016831^molecular_function^carboxy-lyase activity`GO:0005515^molecular_function^protein binding`GO:0030170^molecular_function^pyridoxal phosphate binding`GO:0008117^molecular_function^sphinganine-1-ph…	GO:0016831^molecular_function^carboxy-lyase activity`GO:0030170^molecular_function^pyridoxal phosphate binding`GO:0019752^biological_process^carboxylic acid metabolic process`GO:0008152^biological_process^metabolic process	.	.
comp77721_c3	comp77721_c3_seq5	sp|O95470|SGPL1_HUMAN^O95470^Q:506-2149,H:22-564^52.44%ID^E:0^RecName: Full=Sphingosine-1-phosphate lyase 1;^Eukaryota; Metazoa; Chordata; Craniata; Vertebrata; Euteleostomi; Mammalia; Eutheria; Euarchontoglires; Primates; Haplorrhini; Catarrhini; Hominidae; Homo	UniRef90_A7RKY4^A7RKY4^Q:422-2146,H:6-582^62.5%ID^E:0^SubName: Full=Predicted protein;^Eukaryota; Metazoa; Cnidaria; Anthozoa; Hexacorallia; Actiniaria; Edwardsiidae; Nematostella	.	comp77721_c3_seq5|m.21840	407-2155[+]	sp|O95470|SGPL1_HUMAN^O95470^Q:34-581,H:22-564^52.44%ID^E:0^RecName: Full=Sphingosine-1-phosphate lyase 1;^Eukaryota; Metazoa; Chordata; Craniata; Vertebrata; Euteleostomi; Mammalia; Eutheria; Euarchontoglires; Primates; Haplorrhini; Catarrhini; Hominidae; Homo	UniRef90_A7RKY4^A7RKY4^Q:6-580,H:6-582^62.5%ID^E:0^SubName: Full=Predicted protein;^Eukaryota; Metazoa; Cnidaria; Anthozoa; Hexacorallia; Actiniaria; Edwardsiidae; Nematostella	PF00282.14^Pyridoxal_deC^Pyridoxal-dependent decarboxylase conserved domain^171-475^E:3.3e-25`PF00266.14^Aminotran_5^Aminotransferase class-V^217-489^E:5.8e-11	.	.	COG0076^decarboxylase	GO:0005783^cellular_component^endoplasmic reticulum`GO:0005789^cellular_component^endoplasmic reticulum membrane`GO:0030176^cellular_component^integral component of endoplasmic reticulum membrane`GO:0016831^molecular_function^carboxy-lyase activity`GO:0005515^molecular_function^protein binding`GO:0030170^molecular_function^pyridoxal phosphate binding`GO:0008117^molecular_function^sphinganine-1-ph…	GO:0016831^molecular_function^carboxy-lyase activity`GO:0030170^molecular_function^pyridoxal phosphate binding`GO:0019752^biological_process^carboxylic acid metabolic process`GO:0008152^biological_process^metabolic process	.	.
comp77721_c3	comp77721_c3_seq13	sp|O95470|SGPL1_HUMAN^O95470^Q:506-2149,H:22-564^52.44%ID^E:0^RecName: Full=Sphingosine-1-phosphate lyase 1;^Eukaryota; Metazoa; Chordata; Craniata; Vertebrata; Euteleostomi; Mammalia; Eutheria; Euarchontoglires; Primates; Haplorrhini; Catarrhini; Hominidae; Homo	UniRef90_A7RKY4^A7RKY4^Q:422-2146,H:6-582^62.5%ID^E:0^SubName: Full=Predicted protein;^Eukaryota; Metazoa; Cnidaria; Anthozoa; Hexacorallia; Actiniaria; Edwardsiidae; Nematostella	.	comp77721_c3_seq13|m.21842	407-2155[+]	sp|O95470|SGPL1_HUMAN^O95470^Q:34-581,H:22-564^52.44%ID^E:0^RecName: Full=Sphingosine-1-phosphate lyase 1;^Eukaryota; Metazoa; Chordata; Craniata; Vertebrata; Euteleostomi; Mammalia; Eutheria; Euarchontoglires; Primates; Haplorrhini; Catarrhini; Hominidae; Homo	UniRef90_A7RKY4^A7RKY4^Q:6-580,H:6-582^62.5%ID^E:0^SubName: Full=Predicted protein;^Eukaryota; Metazoa; Cnidaria; Anthozoa; Hexacorallia; Actiniaria; Edwardsiidae; Nematostella	PF00282.14^Pyridoxal_deC^Pyridoxal-dependent decarboxylase conserved domain^171-475^E:3.3e-25`PF00266.14^Aminotran_5^Aminotransferase class-V^217-489^E:5.8e-11	.	.	COG0076^decarboxylase	GO:0005783^cellular_component^endoplasmic reticulum`GO:0005789^cellular_component^endoplasmic reticulum membrane`GO:0030176^cellular_component^integral component of endoplasmic reticulum membrane`GO:0016831^molecular_function^carboxy-lyase activity`GO:0005515^molecular_function^protein binding`GO:0030170^molecular_function^pyridoxal phosphate binding`GO:0008117^molecular_function^sphinganine-1-ph…	GO:0016831^molecular_function^carboxy-lyase activity`GO:0030170^molecular_function^pyridoxal phosphate binding`GO:0019752^biological_process^carboxylic acid metabolic process`GO:0008152^biological_process^metabolic process	.	.
comp77721_c3	comp77721_c3_seq14	sp|O95470|SGPL1_HUMAN^O95470^Q:506-2149,H:22-564^52.44%ID^E:0^RecName: Full=Sphingosine-1-phosphate lyase 1;^Eukaryota; Metazoa; Chordata; Craniata; Vertebrata; Euteleostomi; Mammalia; Eutheria; Euarchontoglires; Primates; Haplorrhini; Catarrhini; Hominidae; Homo	UniRef90_A7RKY4^A7RKY4^Q:422-2146,H:6-582^62.5%ID^E:0^SubName: Full=Predicted protein;^Eukaryota; Metazoa; Cnidaria; Anthozoa; Hexacorallia; Actiniaria; Edwardsiidae; Nematostella	.	comp77721_c3_seq14|m.21843	407-2155[+]	sp|O95470|SGPL1_HUMAN^O95470^Q:34-581,H:22-564^52.44%ID^E:0^RecName: Full=Sphingosine-1-phosphate lyase 1;^Eukaryota; Metazoa; Chordata; Craniata; Vertebrata; Euteleostomi; Mammalia; Eutheria; Euarchontoglires; Primates; Haplorrhini; Catarrhini; Hominidae; Homo	UniRef90_A7RKY4^A7RKY4^Q:6-580,H:6-582^62.5%ID^E:0^SubName: Full=Predicted protein;^Eukaryota; Metazoa; Cnidaria; Anthozoa; Hexacorallia; Actiniaria; Edwardsiidae; Nematostella	PF00282.14^Pyridoxal_deC^Pyridoxal-dependent decarboxylase conserved domain^171-475^E:3.3e-25`PF00266.14^Aminotran_5^Aminotransferase class-V^217-489^E:5.8e-11	.	.	COG0076^decarboxylase	GO:0005783^cellular_component^endoplasmic reticulum`GO:0005789^cellular_component^endoplasmic reticulum membrane`GO:0030176^cellular_component^integral component of endoplasmic reticulum membrane`GO:0016831^molecular_function^carboxy-lyase activity`GO:0005515^molecular_function^protein binding`GO:0030170^molecular_function^pyridoxal phosphate binding`GO:0008117^molecular_function^sphinganine-1-ph…	GO:0016831^molecular_function^carboxy-lyase activity`GO:0030170^molecular_function^pyridoxal phosphate binding`GO:0019752^biological_process^carboxylic acid metabolic process`GO:0008152^biological_process^metabolic process	.	.
comp77721_c3	comp77721_c3_seq16	sp|O95470|SGPL1_HUMAN^O95470^Q:506-2149,H:22-564^52.44%ID^E:0^RecName: Full=Sphingosine-1-phosphate lyase 1;^Eukaryota; Metazoa; Chordata; Craniata; Vertebrata; Euteleostomi; Mammalia; Eutheria; Euarchontoglires; Primates; Haplorrhini; Catarrhini; Hominidae; Homo	UniRef90_A7RKY4^A7RKY4^Q:422-2146,H:6-582^62.5%ID^E:0^SubName: Full=Predicted protein;^Eukaryota; Metazoa; Cnidaria; Anthozoa; Hexacorallia; Actiniaria; Edwardsiidae; Nematostella	.	comp77721_c3_seq16|m.21844	407-2155[+]	sp|O95470|SGPL1_HUMAN^O95470^Q:34-581,H:22-564^52.44%ID^E:0^RecName: Full=Sphingosine-1-phosphate lyase 1;^Eukaryota; Metazoa; Chordata; Craniata; Vertebrata; Euteleostomi; Mammalia; Eutheria; Euarchontoglires; Primates; Haplorrhini; Catarrhini; Hominidae; Homo	UniRef90_A7RKY4^A7RKY4^Q:6-580,H:6-582^62.5%ID^E:0^SubName: Full=Predicted protein;^Eukaryota; Metazoa; Cnidaria; Anthozoa; Hexacorallia; Actiniaria; Edwardsiidae; Nematostella	PF00282.14^Pyridoxal_deC^Pyridoxal-dependent decarboxylase conserved domain^171-475^E:3.3e-25`PF00266.14^Aminotran_5^Aminotransferase class-V^217-489^E:5.8e-11	.	.	COG0076^decarboxylase	GO:0005783^cellular_component^endoplasmic reticulum`GO:0005789^cellular_component^endoplasmic reticulum membrane`GO:0030176^cellular_component^integral component of endoplasmic reticulum membrane`GO:0016831^molecular_function^carboxy-lyase activity`GO:0005515^molecular_function^protein binding`GO:0030170^molecular_function^pyridoxal phosphate binding`GO:0008117^molecular_function^sphinganine-1-ph…	GO:0016831^molecular_function^carboxy-lyase activity`GO:0030170^molecular_function^pyridoxal phosphate binding`GO:0019752^biological_process^carboxylic acid metabolic process`GO:0008152^biological_process^metabolic process	.	.
comp77721_c3	comp77721_c3_seq23	sp|O95470|SGPL1_HUMAN^O95470^Q:506-2149,H:22-564^52.44%ID^E:0^RecName: Full=Sphingosine-1-phosphate lyase 1;^Eukaryota; Metazoa; Chordata; Craniata; Vertebrata; Euteleostomi; Mammalia; Eutheria; Euarchontoglires; Primates; Haplorrhini; Catarrhini; Hominidae; Homo	UniRef90_A7RKY4^A7RKY4^Q:422-2146,H:6-582^62.5%ID^E:0^SubName: Full=Predicted protein;^Eukaryota; Metazoa; Cnidaria; Anthozoa; Hexacorallia; Actiniaria; Edwardsiidae; Nematostella	.	comp77721_c3_seq23|m.21847	407-2155[+]	sp|O95470|SGPL1_HUMAN^O95470^Q:34-581,H:22-564^52.44%ID^E:0^RecName: Full=Sphingosine-1-phosphate lyase 1;^Eukaryota; Metazoa; Chordata; Craniata; Vertebrata; Euteleostomi; Mammalia; Eutheria; Euarchontoglires; Primates; Haplorrhini; Catarrhini; Hominidae; Homo	UniRef90_A7RKY4^A7RKY4^Q:6-580,H:6-582^62.5%ID^E:0^SubName: Full=Predicted protein;^Eukaryota; Metazoa; Cnidaria; Anthozoa; Hexacorallia; Actiniaria; Edwardsiidae; Nematostella	PF00282.14^Pyridoxal_deC^Pyridoxal-dependent decarboxylase conserved domain^171-475^E:3.3e-25`PF00266.14^Aminotran_5^Aminotransferase class-V^217-489^E:5.8e-11	.	.	COG0076^decarboxylase	GO:0005783^cellular_component^endoplasmic reticulum`GO:0005789^cellular_component^endoplasmic reticulum membrane`GO:0030176^cellular_component^integral component of endoplasmic reticulum membrane`GO:0016831^molecular_function^carboxy-lyase activity`GO:0005515^molecular_function^protein binding`GO:0030170^molecular_function^pyridoxal phosphate binding`GO:0008117^molecular_function^sphinganine-1-ph…	GO:0016831^molecular_function^carboxy-lyase activity`GO:0030170^molecular_function^pyridoxal phosphate binding`GO:0019752^biological_process^carboxylic acid metabolic process`GO:0008152^biological_process^metabolic process	.	.
comp117532_c0	comp117532_c0_seq1	sp|Q6N075|MFSD5_HUMAN^Q6N075^Q:160-1407,H:25-445^43.13%ID^E:1e-114^RecName: Full=Molybdate-anion transporter;^Eukaryota; Metazoa; Chordata; Craniata; Vertebrata; Euteleostomi; Mammalia; Eutheria; Euarchontoglires; Primates; Haplorrhini; Catarrhini; Hominidae; Homo	UniRef90_A7RKZ6^A7RKZ6^Q:91-1377,H:1-429^56.71%ID^E:1e-176^SubName: Full=Predicted protein;^Eukaryota; Metazoa; Cnidaria; Anthozoa; Hexacorallia; Actiniaria; Edwardsiidae; Nematostella	.	comp117532_c0_seq1|m.23288	1-1434[+]	sp|Q6N075|MFSD5_HUMAN^Q6N075^Q:54-469,H:25-445^43.13%ID^E:3e-115^RecName: Full=Molybdate-anion transporter;^Eukaryota; Metazoa; Chordata; Craniata; Vertebrata; Euteleostomi; Mammalia; Eutheria; Euarchontoglires; Primates; Haplorrhini; Catarrhini; Hominidae; Homo	UniRef90_A7RKZ6^A7RKZ6^Q:31-459,H:1-429^56.71%ID^E:2e-177^SubName: Full=Predicted protein;^Eukaryota; Metazoa; Cnidaria; Anthozoa; Hexacorallia; Actiniaria; Edwardsiidae; Nematostella	PF05631.9^DUF791^Protein of unknown function (DUF791)^49-352^E:7.5e-88	.	ExpAA=249.80^PredHel=11^Topology=o31-53i107-129o161-183i204-226o231-253i279-301o311-333i345-362o367-389i401-420o430-452i	.	GO:0016021^cellular_component^integral component of membrane`GO:0005886^cellular_component^plasma membrane`GO:0006811^biological_process^ion transport	.	.	.
comp68129_c0	comp68129_c0_seq2	sp|Q9FPR3|EDR1_ARATH^Q9FPR3^Q:749-1570,H:651-924^25.71%ID^E:1e-15^RecName: Full=Serine/threonine-protein kinase EDR1;^Eukaryota; Viridiplantae; Streptophyta; Embryophyta; Tracheophyta; Spermatophyta; Magnoliophyta; eudicotyledons; Gunneridae; Pentapetalae; rosids; malvids; Brassicales; Brassicaceae; Camelineae; Arabidopsis	UniRef90_A7RKZ8^A7RKZ8^Q:1055-1510,H:2-155^37.11%ID^E:2e-25^SubName: Full=Predicted protein;^Eukaryota; Metazoa; Cnidaria; Anthozoa; Hexacorallia; Actiniaria; Edwardsiidae; Nematostella	.	comp68129_c0_seq2|m.7099	149-1672[+]	sp|Q9FPR3|EDR1_ARATH^Q9FPR3^Q:201-474,H:651-924^25.71%ID^E:8e-16^RecName: Full=Serine/threonine-protein kinase EDR1;^Eukaryota; Viridiplantae; Streptophyta; Embryophyta; Tracheophyta; Spermatophyta; Magnoliophyta; eudicotyledons; Gunneridae; Pentapetalae; rosids; malvids; Brassicales; Brassicaceae; Camelineae; Arabidopsis	UniRef90_A7RKZ8^A7RKZ8^Q:303-454,H:2-155^37.11%ID^E:7e-26^SubName: Full=Predicted protein;^Eukaryota; Metazoa; Cnidaria; Anthozoa; Hexacorallia; Actiniaria; Edwardsiidae; Nematostella	PF13857.1^Ank_5^Ankyrin repeats (many copies)^42-92^E:1.2e-11`PF12796.2^Ank_2^Ankyrin repeats (3 copies)^44-96^E:2.7e-13`PF13637.1^Ank_4^Ankyrin repeats (many copies)^45-72^E:2.8e-05`PF00023.25^Ank^Ankyrin repeat^52-82^E:2.3e-10`PF13606.1^Ank_3^Ankyrin repeat^52-79^E:2.7e-05`PF13637.1^Ank_4^Ankyrin repeats (many copies)^62-104^E:3.5e-08`PF13606.1^Ank_3^Ankyrin repeat^84-112^E:0.0034`PF07714.12^Pk…	.	.	COG5022^myosin heavy chain	GO:0005829^cellular_component^cytosol`GO:0005769^cellular_component^early endosome`GO:0005783^cellular_component^endoplasmic reticulum`GO:0005794^cellular_component^Golgi apparatus`GO:0005634^cellular_component^nucleus`GO:0005802^cellular_component^trans-Golgi network`GO:0005524^molecular_function^ATP binding`GO:0016301^molecular_function^kinase activity`GO:0004709^molecular_function^MAP kinase k…	GO:0005515^molecular_function^protein binding`GO:0004672^molecular_function^protein kinase activity`GO:0006468^biological_process^protein phosphorylation`GO:0005524^molecular_function^ATP binding	.	.
comp75654_c0	comp75654_c0_seq2	sp|P59015|VPS18_DANRE^P59015^Q:4532-1560,H:1-973^45.1%ID^E:0^RecName: Full=Vacuolar protein sorting-associated protein 18 homolog;^Eukaryota; Metazoa; Chordata; Craniata; Vertebrata; Euteleostomi; Actinopterygii; Neopterygii; Teleostei; Ostariophysi; Cypriniformes; Cyprinidae; Danio	UniRef90_A7RKZ9^A7RKZ9^Q:4406-1560,H:3-939^49.37%ID^E:0^SubName: Full=Predicted protein;^Eukaryota; Metazoa; Cnidaria; Anthozoa; Hexacorallia; Actiniaria; Edwardsiidae; Nematostella	.	comp75654_c0_seq2|m.17311	1554-4532[-]	sp|P59015|VPS18_DANRE^P59015^Q:1-991,H:1-973^45.1%ID^E:0^RecName: Full=Vacuolar protein sorting-associated protein 18 homolog;^Eukaryota; Metazoa; Chordata; Craniata; Vertebrata; Euteleostomi; Actinopterygii; Neopterygii; Teleostei; Ostariophysi; Cypriniformes; Cyprinidae; Danio	UniRef90_A7RKZ9^A7RKZ9^Q:43-991,H:3-939^49.48%ID^E:0^SubName: Full=Predicted protein;^Eukaryota; Metazoa; Cnidaria; Anthozoa; Hexacorallia; Actiniaria; Edwardsiidae; Nematostella	PF05131.9^Pep3_Vps18^Pep3/Vps18/deep orange family^310-455^E:2.4e-37`PF00637.15^Clathrin^Region in Clathrin and VPS^658-789^E:1.1e-12	.	.	.	GO:0031902^cellular_component^late endosome membrane`GO:0005765^cellular_component^lysosomal membrane`GO:0008270^molecular_function^zinc ion binding`GO:0045176^biological_process^apical protein localization`GO:0015721^biological_process^bile acid and bile salt transport`GO:0008333^biological_process^endosome to lysosome transport`GO:0043485^biological_process^endosome to pigment granule transport…	GO:0006886^biological_process^intracellular protein transport`GO:0016192^biological_process^vesicle-mediated transport	.	.
comp75654_c0	comp75654_c0_seq3	sp|P59015|VPS18_DANRE^P59015^Q:4545-1573,H:1-973^45.1%ID^E:0^RecName: Full=Vacuolar protein sorting-associated protein 18 homolog;^Eukaryota; Metazoa; Chordata; Craniata; Vertebrata; Euteleostomi; Actinopterygii; Neopterygii; Teleostei; Ostariophysi; Cypriniformes; Cyprinidae; Danio	UniRef90_A7RKZ9^A7RKZ9^Q:4419-1573,H:3-939^49.37%ID^E:0^SubName: Full=Predicted protein;^Eukaryota; Metazoa; Cnidaria; Anthozoa; Hexacorallia; Actiniaria; Edwardsiidae; Nematostella	.	comp75654_c0_seq3|m.17312	1567-4545[-]	sp|P59015|VPS18_DANRE^P59015^Q:1-991,H:1-973^45.1%ID^E:0^RecName: Full=Vacuolar protein sorting-associated protein 18 homolog;^Eukaryota; Metazoa; Chordata; Craniata; Vertebrata; Euteleostomi; Actinopterygii; Neopterygii; Teleostei; Ostariophysi; Cypriniformes; Cyprinidae; Danio	UniRef90_A7RKZ9^A7RKZ9^Q:43-991,H:3-939^49.48%ID^E:0^SubName: Full=Predicted protein;^Eukaryota; Metazoa; Cnidaria; Anthozoa; Hexacorallia; Actiniaria; Edwardsiidae; Nematostella	PF05131.9^Pep3_Vps18^Pep3/Vps18/deep orange family^310-455^E:2.4e-37`PF00637.15^Clathrin^Region in Clathrin and VPS^658-789^E:1.1e-12	.	.	.	GO:0031902^cellular_component^late endosome membrane`GO:0005765^cellular_component^lysosomal membrane`GO:0008270^molecular_function^zinc ion binding`GO:0045176^biological_process^apical protein localization`GO:0015721^biological_process^bile acid and bile salt transport`GO:0008333^biological_process^endosome to lysosome transport`GO:0043485^biological_process^endosome to pigment granule transport…	GO:0006886^biological_process^intracellular protein transport`GO:0016192^biological_process^vesicle-mediated transport	.	.
comp72069_c0	comp72069_c0_seq1	sp|Q8CIK8|RFWD3_MOUSE^Q8CIK8^Q:194-1636,H:286-773^32.04%ID^E:3e-56^RecName: Full=E3 ubiquitin-protein ligase RFWD3;^Eukaryota; Metazoa; Chordata; Craniata; Vertebrata; Euteleostomi; Mammalia; Eutheria; Euarchontoglires; Glires; Rodentia; Sciurognathi; Muroidea; Muridae; Murinae; Mus; Mus	UniRef90_A7RL08^A7RL08^Q:200-1636,H:1-485^38.59%ID^E:1e-86^SubName: Full=Predicted protein;^Eukaryota; Metazoa; Cnidaria; Anthozoa; Hexacorallia; Actiniaria; Edwardsiidae; Nematostella	.	comp72069_c0_seq1|m.11304	59-1645[+]	sp|Q8CIK8|RFWD3_MOUSE^Q8CIK8^Q:46-526,H:286-773^32.04%ID^E:6e-77^RecName: Full=E3 ubiquitin-protein ligase RFWD3;^Eukaryota; Metazoa; Chordata; Craniata; Vertebrata; Euteleostomi; Mammalia; Eutheria; Euarchontoglires; Glires; Rodentia; Sciurognathi; Muroidea; Muridae; Murinae; Mus; Mus	UniRef90_A7RL08^A7RL08^Q:48-526,H:1-485^39.88%ID^E:1e-111^SubName: Full=Predicted protein;^Eukaryota; Metazoa; Cnidaria; Anthozoa; Hexacorallia; Actiniaria; Edwardsiidae; Nematostella	PF12861.2^zf-Apc11^Anaphase-promoting complex subunit 11 RING-H2 finger^44-99^E:8.8e-05`PF13639.1^zf-RING_2^Ring finger domain^47-93^E:1.5e-10`PF13923.1^zf-C3HC4_2^Zinc finger, C3HC4 type (RING finger)^48-92^E:8e-08`PF00097.20^zf-C3HC4^Zinc finger, C3HC4 type (RING finger)^48-92^E:9.2e-07`PF00400.27^WD40^WD domain, G-beta repeat^251-278^E:0.043	.	.	.	GO:0005737^cellular_component^cytoplasm`GO:0005634^cellular_component^nucleus`GO:0016605^cellular_component^PML body`GO:0097371^molecular_function^MDM2/MDM4 family protein binding`GO:0002039^molecular_function^p53 binding`GO:0004842^molecular_function^ubiquitin-protein transferase activity`GO:0008270^molecular_function^zinc ion binding`GO:0006281^biological_process^DNA repair`GO:0031571^biologica…	GO:0004842^molecular_function^ubiquitin-protein transferase activity`GO:0005680^cellular_component^anaphase-promoting complex`GO:0005515^molecular_function^protein binding`GO:0008270^molecular_function^zinc ion binding`GO:0046872^molecular_function^metal ion binding	.	.
comp73362_c1	comp73362_c1_seq1	sp|Q0VA16|WDR70_XENTR^Q0VA16^Q:3039-4448,H:133-601^59.02%ID^E:0^RecName: Full=WD repeat-containing protein 70;^Eukaryota; Metazoa; Chordata; Craniata; Vertebrata; Euteleostomi; Amphibia; Batrachia; Anura; Pipoidea; Pipidae; Xenopodinae; Xenopus; Silurana	UniRef90_A7RL14^A7RL14^Q:3039-4448,H:19-487^59.36%ID^E:0^SubName: Full=Predicted protein;^Eukaryota; Metazoa; Cnidaria; Anthozoa; Hexacorallia; Actiniaria; Edwardsiidae; Nematostella	.	comp73362_c1_seq1|m.13150	2637-4514[+]	sp|Q0VA16|WDR70_XENTR^Q0VA16^Q:135-621,H:133-620^58.37%ID^E:0^RecName: Full=WD repeat-containing protein 70;^Eukaryota; Metazoa; Chordata; Craniata; Vertebrata; Euteleostomi; Amphibia; Batrachia; Anura; Pipoidea; Pipidae; Xenopodinae; Xenopus; Silurana	UniRef90_A7RL14^A7RL14^Q:135-605,H:19-488^59.45%ID^E:0^SubName: Full=Predicted protein;^Eukaryota; Metazoa; Cnidaria; Anthozoa; Hexacorallia; Actiniaria; Edwardsiidae; Nematostella	PF00400.27^WD40^WD domain, G-beta repeat^249-282^E:0.00024	.	.	COG2319^repeat-containing protein	.	GO:0005515^molecular_function^protein binding	.	.
comp66865_c0	comp66865_c0_seq2	sp|Q5F362|CC50A_CHICK^Q5F362^Q:106-1116,H:38-365^53.51%ID^E:1e-100^RecName: Full=Cell cycle control protein 50A;^Eukaryota; Metazoa; Chordata; Craniata; Vertebrata; Euteleostomi; Testudines + Archosauria group; Archosauria; Dinosauria; Saurischia; Theropoda; Coelurosauria; Aves; Neognathae; Galliformes; Phasianidae; Phasianinae; Gallus	UniRef90_A7RL17^A7RL17^Q:109-1128,H:14-346^59.65%ID^E:5e-120^SubName: Full=Predicted protein;^Eukaryota; Metazoa; Cnidaria; Anthozoa; Hexacorallia; Actiniaria; Edwardsiidae; Nematostella	.	comp66865_c0_seq2|m.6172	1-1140[+]	sp|Q5F362|CC50A_CHICK^Q5F362^Q:31-372,H:33-365^53.6%ID^E:1e-109^RecName: Full=Cell cycle control protein 50A;^Eukaryota; Metazoa; Chordata; Craniata; Vertebrata; Euteleostomi; Testudines + Archosauria group; Archosauria; Dinosauria; Saurischia; Theropoda; Coelurosauria; Aves; Neognathae; Galliformes; Phasianidae; Phasianinae; Gallus	UniRef90_A7RL17^A7RL17^Q:29-376,H:6-346^59.72%ID^E:4e-134^SubName: Full=Predicted protein;^Eukaryota; Metazoa; Cnidaria; Anthozoa; Hexacorallia; Actiniaria; Edwardsiidae; Nematostella	PF03381.10^CDC50^LEM3 (ligand-effect modulator 3) family / CDC50 family^75-370^E:3.8e-92	sigP:1^17^0.566^YES	ExpAA=61.26^PredHel=2^Topology=i51-73o342-364i	COG5035^Cell cycle control protein	GO:0016021^cellular_component^integral component of membrane	GO:0016020^cellular_component^membrane	.	.
comp76737_c0	comp76737_c0_seq2	sp|B3EWZ6|MLRP2_ACRMI^B3EWZ6^Q:1148-2311,H:5306-5714^26.7%ID^E:4e-29^.^.`sp|B3EWZ6|MLRP2_ACRMI^B3EWZ6^Q:1148-2323,H:4260-4644^27.52%ID^E:1e-28^.^.`sp|B3EWZ6|MLRP2_ACRMI^B3EWZ6^Q:1148-2338,H:3411-3797^27.48%ID^E:2e-27^.^.`sp|B3EWZ6|MLRP2_ACRMI^B3EWZ6^Q:1148-2362,H:4883-5293^28.8%ID^E:2e-26^.^.`sp|B3EWZ6|MLRP2_ACRMI^B3EWZ6^Q:1148-2356,H:5977-6372^29.5%ID^E:3e-26^.^.`sp|B3EWZ6|MLRP2_ACRMI^B3EWZ6^Q:1…	UniRef90_B3S5U1^B3S5U1^Q:1148-2317,H:2073-2464^32.92%ID^E:5e-37^SubName: Full=Putative uncharacterized protein;^Eukaryota; Metazoa; Placozoa; Trichoplax`UniRef90_B3S5U1^B3S5U1^Q:1148-2359,H:3610-4008^29.58%ID^E:1e-28^SubName: Full=Putative uncharacterized protein;^Eukaryota; Metazoa; Placozoa; Trichoplax`UniRef90_B3S5U1^B3S5U1^Q:1148-2380,H:1052-1455^28.41%ID^E:1e-27^SubName: Full=Putative unchar…	.	comp76737_c0_seq2|m.19629	1340-4972[+]	sp|B3EWZ6|MLRP2_ACRMI^B3EWZ6^Q:29-324,H:5404-5714^29.81%ID^E:8e-28^.^.`sp|B3EWZ6|MLRP2_ACRMI^B3EWZ6^Q:29-339,H:6072-6372^31.13%ID^E:2e-26^.^.`sp|B3EWZ6|MLRP2_ACRMI^B3EWZ6^Q:29-346,H:5199-5506^30.46%ID^E:3e-26^.^.`sp|B3EWZ6|MLRP2_ACRMI^B3EWZ6^Q:1-345,H:4748-5083^30.7%ID^E:4e-26^.^.`sp|B3EWZ6|MLRP2_ACRMI^B3EWZ6^Q:29-333,H:3505-3797^29.74%ID^E:7e-26^.^.`sp|B3EWZ6|MLRP2_ACRMI^B3EWZ6^Q:29-328,H:4355-4…	UniRef90_A7RL31^A7RL31^Q:13-346,H:2014-2330^30.29%ID^E:4e-31^SubName: Full=Predicted protein;^Eukaryota; Metazoa; Cnidaria; Anthozoa; Hexacorallia; Actiniaria; Edwardsiidae; Nematostella`UniRef90_A7RL31^A7RL31^Q:29-358,H:1606-1923^33.73%ID^E:4e-30^SubName: Full=Predicted protein;^Eukaryota; Metazoa; Cnidaria; Anthozoa; Hexacorallia; Actiniaria; Edwardsiidae; Nematostella`UniRef90_A7RL31^A7RL31^Q:…	PF00629.18^MAM^MAM domain^12-113^E:6.1e-13`PF00057.13^Ldl_recept_a^Low-density lipoprotein receptor domain class A^125-158^E:1.1e-07`PF00629.18^MAM^MAM domain^165-329^E:1e-28`PF00431.15^CUB^CUB domain^364-459^E:5.8e-17`PF00431.15^CUB^CUB domain^510-606^E:1.3e-12`PF00431.15^CUB^CUB domain^741-833^E:5.7e-14`PF01822.14^WSC^WSC domain^838-904^E:0.00026	.	ExpAA=23.95^PredHel=1^Topology=o956-978i	.	.	GO:0016020^cellular_component^membrane`GO:0005515^molecular_function^protein binding	.	.
comp76221_c0	comp76221_c0_seq2	sp|Q07075|AMPE_HUMAN^Q07075^Q:3002-381,H:78-950^39.59%ID^E:0^RecName: Full=Glutamyl aminopeptidase;^Eukaryota; Metazoa; Chordata; Craniata; Vertebrata; Euteleostomi; Mammalia; Eutheria; Euarchontoglires; Primates; Haplorrhini; Catarrhini; Hominidae; Homo	UniRef90_A7RL33^A7RL33^Q:3005-381,H:80-947^42.36%ID^E:0^SubName: Full=Predicted protein;^Eukaryota; Metazoa; Cnidaria; Anthozoa; Hexacorallia; Actiniaria; Edwardsiidae; Nematostella	.	comp76221_c0_seq2|m.18353	363-3374[-]	sp|Q07075|AMPE_HUMAN^Q07075^Q:100-998,H:49-950^39.32%ID^E:0^RecName: Full=Glutamyl aminopeptidase;^Eukaryota; Metazoa; Chordata; Craniata; Vertebrata; Euteleostomi; Mammalia; Eutheria; Euarchontoglires; Primates; Haplorrhini; Catarrhini; Hominidae; Homo	UniRef90_A7RL33^A7RL33^Q:115-998,H:68-947^42.15%ID^E:0^SubName: Full=Predicted protein;^Eukaryota; Metazoa; Cnidaria; Anthozoa; Hexacorallia; Actiniaria; Edwardsiidae; Nematostella	PF01433.15^Peptidase_M1^Peptidase family M1^139-528^E:2e-123`PF13485.1^Peptidase_MA_2^Peptidase MA superfamily^408-549^E:1e-17`PF11838.3^ERAP1_C^ERAP1-like C-terminal domain^665-980^E:1.4e-49	.	ExpAA=22.48^PredHel=1^Topology=i30-52o	COG0308^aminopeptidase	GO:0045177^cellular_component^apical part of cell`GO:0016324^cellular_component^apical plasma membrane`GO:0005903^cellular_component^brush border`GO:0031410^cellular_component^cytoplasmic vesicle`GO:0009897^cellular_component^external side of plasma membrane`GO:0070062^cellular_component^extracellular vesicular exosome`GO:0005887^cellular_component^integral component of plasma membrane`GO:0005765…	GO:0008237^molecular_function^metallopeptidase activity`GO:0008270^molecular_function^zinc ion binding	.	.
comp73879_c0	comp73879_c0_seq5	sp|Q95334|AMPE_PIG^Q95334^Q:431-2230,H:80-672^43.25%ID^E:1e-157^RecName: Full=Glutamyl aminopeptidase;^Eukaryota; Metazoa; Chordata; Craniata; Vertebrata; Euteleostomi; Mammalia; Eutheria; Laurasiatheria; Cetartiodactyla; Suina; Suidae; Sus	UniRef90_A7RL33^A7RL33^Q:410-2230,H:82-676^54.49%ID^E:0^SubName: Full=Predicted protein;^Eukaryota; Metazoa; Cnidaria; Anthozoa; Hexacorallia; Actiniaria; Edwardsiidae; Nematostella	.	comp73879_c0_seq5|m.14008	116-2341[+]	sp|Q95334|AMPE_PIG^Q95334^Q:24-705,H:8-672^40.4%ID^E:4e-165^RecName: Full=Glutamyl aminopeptidase;^Eukaryota; Metazoa; Chordata; Craniata; Vertebrata; Euteleostomi; Mammalia; Eutheria; Laurasiatheria; Cetartiodactyla; Suina; Suidae; Sus	UniRef90_A7RL33^A7RL33^Q:82-705,H:69-676^53.65%ID^E:0^SubName: Full=Predicted protein;^Eukaryota; Metazoa; Cnidaria; Anthozoa; Hexacorallia; Actiniaria; Edwardsiidae; Nematostella	PF01433.15^Peptidase_M1^Peptidase family M1^108-492^E:6.4e-143`PF13485.1^Peptidase_MA_2^Peptidase MA superfamily^372-513^E:3.8e-21`PF11838.3^ERAP1_C^ERAP1-like C-terminal domain^639-711^E:1.1e-12	.	ExpAA=31.76^PredHel=1^Topology=i30-52o	COG0308^aminopeptidase	GO:0016021^cellular_component^integral component of membrane`GO:0070006^molecular_function^metalloaminopeptidase activity`GO:0008270^molecular_function^zinc ion binding`GO:0016477^biological_process^cell migration`GO:0008283^biological_process^cell proliferation`GO:0003081^biological_process^regulation of systemic arterial blood pressure by renin-angiotensin	GO:0008237^molecular_function^metallopeptidase activity`GO:0008270^molecular_function^zinc ion binding	.	.
comp73879_c0	comp73879_c0_seq6	sp|Q95334|AMPE_PIG^Q95334^Q:431-3049,H:80-942^39.26%ID^E:0^RecName: Full=Glutamyl aminopeptidase;^Eukaryota; Metazoa; Chordata; Craniata; Vertebrata; Euteleostomi; Mammalia; Eutheria; Laurasiatheria; Cetartiodactyla; Suina; Suidae; Sus	UniRef90_A7RL33^A7RL33^Q:410-3046,H:82-948^50.45%ID^E:0^SubName: Full=Predicted protein;^Eukaryota; Metazoa; Cnidaria; Anthozoa; Hexacorallia; Actiniaria; Edwardsiidae; Nematostella	.	comp73879_c0_seq6|m.14010	116-3058[+]	sp|Q95334|AMPE_PIG^Q95334^Q:24-978,H:8-942^37.55%ID^E:0^RecName: Full=Glutamyl aminopeptidase;^Eukaryota; Metazoa; Chordata; Craniata; Vertebrata; Euteleostomi; Mammalia; Eutheria; Laurasiatheria; Cetartiodactyla; Suina; Suidae; Sus	UniRef90_A7RL33^A7RL33^Q:82-977,H:69-948^49.94%ID^E:0^SubName: Full=Predicted protein;^Eukaryota; Metazoa; Cnidaria; Anthozoa; Hexacorallia; Actiniaria; Edwardsiidae; Nematostella	PF01433.15^Peptidase_M1^Peptidase family M1^108-492^E:1.3e-142`PF13485.1^Peptidase_MA_2^Peptidase MA superfamily^372-513^E:6e-21`PF11838.3^ERAP1_C^ERAP1-like C-terminal domain^639-959^E:9.3e-55	.	ExpAA=20.66^PredHel=1^Topology=i30-52o	COG0308^aminopeptidase	GO:0016021^cellular_component^integral component of membrane`GO:0070006^molecular_function^metalloaminopeptidase activity`GO:0008270^molecular_function^zinc ion binding`GO:0016477^biological_process^cell migration`GO:0008283^biological_process^cell proliferation`GO:0003081^biological_process^regulation of systemic arterial blood pressure by renin-angiotensin	GO:0008237^molecular_function^metallopeptidase activity`GO:0008270^molecular_function^zinc ion binding	.	.
comp73879_c0	comp73879_c0_seq4	sp|Q95334|AMPE_PIG^Q95334^Q:416-2215,H:80-672^43.25%ID^E:4e-158^RecName: Full=Glutamyl aminopeptidase;^Eukaryota; Metazoa; Chordata; Craniata; Vertebrata; Euteleostomi; Mammalia; Eutheria; Laurasiatheria; Cetartiodactyla; Suina; Suidae; Sus	UniRef90_V4BLS2^V4BLS2^Q:407-2215,H:103-695^48.27%ID^E:0^SubName: Full=Uncharacterized protein;^Eukaryota; Metazoa; Lophotrochozoa; Mollusca; Gastropoda; Patellogastropoda; Lottioidea; Lottiidae; Lottia	.	comp73879_c0_seq4|m.14007	98-2326[+]	sp|Q95334|AMPE_PIG^Q95334^Q:24-706,H:5-672^41.12%ID^E:2e-167^RecName: Full=Glutamyl aminopeptidase;^Eukaryota; Metazoa; Chordata; Craniata; Vertebrata; Euteleostomi; Mammalia; Eutheria; Laurasiatheria; Cetartiodactyla; Suina; Suidae; Sus	UniRef90_A7RL33^A7RL33^Q:83-706,H:69-676^53.65%ID^E:0^SubName: Full=Predicted protein;^Eukaryota; Metazoa; Cnidaria; Anthozoa; Hexacorallia; Actiniaria; Edwardsiidae; Nematostella	PF01433.15^Peptidase_M1^Peptidase family M1^109-493^E:6.5e-143`PF13485.1^Peptidase_MA_2^Peptidase MA superfamily^373-514^E:3.8e-21`PF11838.3^ERAP1_C^ERAP1-like C-terminal domain^640-712^E:1.1e-12	.	ExpAA=33.85^PredHel=1^Topology=i28-50o	COG0308^aminopeptidase	GO:0016021^cellular_component^integral component of membrane`GO:0070006^molecular_function^metalloaminopeptidase activity`GO:0008270^molecular_function^zinc ion binding`GO:0016477^biological_process^cell migration`GO:0008283^biological_process^cell proliferation`GO:0003081^biological_process^regulation of systemic arterial blood pressure by renin-angiotensin	GO:0008237^molecular_function^metallopeptidase activity`GO:0008270^molecular_function^zinc ion binding	.	.
comp73879_c0	comp73879_c0_seq2	sp|Q95334|AMPE_PIG^Q95334^Q:416-3034,H:80-942^39.26%ID^E:0^RecName: Full=Glutamyl aminopeptidase;^Eukaryota; Metazoa; Chordata; Craniata; Vertebrata; Euteleostomi; Mammalia; Eutheria; Laurasiatheria; Cetartiodactyla; Suina; Suidae; Sus	UniRef90_V4AT03^V4AT03^Q:416-3028,H:20-956^40.3%ID^E:0^SubName: Full=Uncharacterized protein;^Eukaryota; Metazoa; Lophotrochozoa; Mollusca; Gastropoda; Patellogastropoda; Lottioidea; Lottiidae; Lottia	.	comp73879_c0_seq2|m.14006	98-3043[+]	sp|Q95334|AMPE_PIG^Q95334^Q:24-979,H:5-942^38.07%ID^E:0^RecName: Full=Glutamyl aminopeptidase;^Eukaryota; Metazoa; Chordata; Craniata; Vertebrata; Euteleostomi; Mammalia; Eutheria; Laurasiatheria; Cetartiodactyla; Suina; Suidae; Sus	UniRef90_A7RL33^A7RL33^Q:83-978,H:69-948^49.94%ID^E:0^SubName: Full=Predicted protein;^Eukaryota; Metazoa; Cnidaria; Anthozoa; Hexacorallia; Actiniaria; Edwardsiidae; Nematostella	PF01433.15^Peptidase_M1^Peptidase family M1^109-493^E:1.3e-142`PF13485.1^Peptidase_MA_2^Peptidase MA superfamily^373-514^E:6e-21`PF11838.3^ERAP1_C^ERAP1-like C-terminal domain^640-960^E:9.4e-55	.	ExpAA=22.70^PredHel=1^Topology=i28-50o	COG0308^aminopeptidase	GO:0016021^cellular_component^integral component of membrane`GO:0070006^molecular_function^metalloaminopeptidase activity`GO:0008270^molecular_function^zinc ion binding`GO:0016477^biological_process^cell migration`GO:0008283^biological_process^cell proliferation`GO:0003081^biological_process^regulation of systemic arterial blood pressure by renin-angiotensin	GO:0008237^molecular_function^metallopeptidase activity`GO:0008270^molecular_function^zinc ion binding	.	.
comp74356_c0	comp74356_c0_seq1	sp|P15144|AMPN_HUMAN^P15144^Q:267-2894,H:59-964^37.31%ID^E:0^RecName: Full=Aminopeptidase N;^Eukaryota; Metazoa; Chordata; Craniata; Vertebrata; Euteleostomi; Mammalia; Eutheria; Euarchontoglires; Primates; Haplorrhini; Catarrhini; Hominidae; Homo	UniRef90_A7RL33^A7RL33^Q:288-2888,H:82-947^40.02%ID^E:0^SubName: Full=Predicted protein;^Eukaryota; Metazoa; Cnidaria; Anthozoa; Hexacorallia; Actiniaria; Edwardsiidae; Nematostella	.	comp74356_c0_seq1|m.14857	3-2933[+]	sp|P15144|AMPN_HUMAN^P15144^Q:39-964,H:6-964^36.72%ID^E:0^RecName: Full=Aminopeptidase N;^Eukaryota; Metazoa; Chordata; Craniata; Vertebrata; Euteleostomi; Mammalia; Eutheria; Euarchontoglires; Primates; Haplorrhini; Catarrhini; Hominidae; Homo	UniRef90_A7RL33^A7RL33^Q:86-962,H:68-947^39.93%ID^E:0^SubName: Full=Predicted protein;^Eukaryota; Metazoa; Cnidaria; Anthozoa; Hexacorallia; Actiniaria; Edwardsiidae; Nematostella	PF01433.15^Peptidase_M1^Peptidase family M1^105-491^E:3.1e-130`PF13485.1^Peptidase_MA_2^Peptidase MA superfamily^371-514^E:4e-19`PF11838.3^ERAP1_C^ERAP1-like C-terminal domain^627-945^E:2.9e-59	.	ExpAA=22.46^PredHel=1^Topology=i45-67o	COG0308^aminopeptidase	GO:0005829^cellular_component^cytosol`GO:0005793^cellular_component^endoplasmic reticulum-Golgi intermediate compartment`GO:0009897^cellular_component^external side of plasma membrane`GO:0070062^cellular_component^extracellular vesicular exosome`GO:0005887^cellular_component^integral component of plasma membrane`GO:0005765^cellular_component^lysosomal membrane`GO:0004177^molecular_function^aminop…	GO:0008237^molecular_function^metallopeptidase activity`GO:0008270^molecular_function^zinc ion binding	.	.
comp76221_c0	comp76221_c0_seq1	sp|Q07075|AMPE_HUMAN^Q07075^Q:3002-381,H:78-950^39.59%ID^E:0^RecName: Full=Glutamyl aminopeptidase;^Eukaryota; Metazoa; Chordata; Craniata; Vertebrata; Euteleostomi; Mammalia; Eutheria; Euarchontoglires; Primates; Haplorrhini; Catarrhini; Hominidae; Homo	UniRef90_A7RL33^A7RL33^Q:3005-381,H:80-947^42.36%ID^E:0^SubName: Full=Predicted protein;^Eukaryota; Metazoa; Cnidaria; Anthozoa; Hexacorallia; Actiniaria; Edwardsiidae; Nematostella	.	comp76221_c0_seq1|m.18351	363-3305[-]	sp|Q07075|AMPE_HUMAN^Q07075^Q:77-975,H:49-950^39.32%ID^E:0^RecName: Full=Glutamyl aminopeptidase;^Eukaryota; Metazoa; Chordata; Craniata; Vertebrata; Euteleostomi; Mammalia; Eutheria; Euarchontoglires; Primates; Haplorrhini; Catarrhini; Hominidae; Homo	UniRef90_A7RL33^A7RL33^Q:92-975,H:68-947^42.15%ID^E:0^SubName: Full=Predicted protein;^Eukaryota; Metazoa; Cnidaria; Anthozoa; Hexacorallia; Actiniaria; Edwardsiidae; Nematostella	PF01433.15^Peptidase_M1^Peptidase family M1^116-505^E:1.9e-123`PF13485.1^Peptidase_MA_2^Peptidase MA superfamily^385-526^E:9.7e-18`PF11838.3^ERAP1_C^ERAP1-like C-terminal domain^642-957^E:1.3e-49	.	ExpAA=22.49^PredHel=1^Topology=i30-52o	COG0308^aminopeptidase	GO:0045177^cellular_component^apical part of cell`GO:0016324^cellular_component^apical plasma membrane`GO:0005903^cellular_component^brush border`GO:0031410^cellular_component^cytoplasmic vesicle`GO:0009897^cellular_component^external side of plasma membrane`GO:0070062^cellular_component^extracellular vesicular exosome`GO:0005887^cellular_component^integral component of plasma membrane`GO:0005765…	GO:0008237^molecular_function^metallopeptidase activity`GO:0008270^molecular_function^zinc ion binding	.	.
comp67926_c0	comp67926_c0_seq2	.	.	.	comp67926_c0_seq2|m.6928	128-1000[+]	.	UniRef90_A7RL36^A7RL36^Q:76-283,H:448-671^42.37%ID^E:5e-06^SubName: Full=Predicted protein;^Eukaryota; Metazoa; Cnidaria; Anthozoa; Hexacorallia; Actiniaria; Edwardsiidae; Nematostella	.	sigP:1^17^0.826^YES	.	.	.	.	.	.
comp70360_c0	comp70360_c0_seq2	sp|Q5HZ92|CPTP_XENLA^Q5HZ92^Q:29-661,H:1-215^33.78%ID^E:4e-35^RecName: Full=Ceramide-1-phosphate transfer protein;^Eukaryota; Metazoa; Chordata; Craniata; Vertebrata; Euteleostomi; Amphibia; Batrachia; Anura; Pipoidea; Pipidae; Xenopodinae; Xenopus; Xenopus	UniRef90_A7RL48^A7RL48^Q:101-661,H:1-187^55.26%ID^E:3e-58^SubName: Full=Predicted protein;^Eukaryota; Metazoa; Cnidaria; Anthozoa; Hexacorallia; Actiniaria; Edwardsiidae; Nematostella	.	comp70360_c0_seq2|m.9208	2-664[+]	sp|Q5HZ92|CPTP_XENLA^Q5HZ92^Q:10-220,H:1-215^33.78%ID^E:2e-37^RecName: Full=Ceramide-1-phosphate transfer protein;^Eukaryota; Metazoa; Chordata; Craniata; Vertebrata; Euteleostomi; Amphibia; Batrachia; Anura; Pipoidea; Pipidae; Xenopodinae; Xenopus; Xenopus	UniRef90_A7RL48^A7RL48^Q:34-220,H:1-187^55.26%ID^E:3e-62^SubName: Full=Predicted protein;^Eukaryota; Metazoa; Cnidaria; Anthozoa; Hexacorallia; Actiniaria; Edwardsiidae; Nematostella	PF08718.6^GLTP^Glycolipid transfer protein (GLTP)^33-182^E:3.9e-38	.	.	.	GO:0005829^cellular_component^cytosol`GO:0010008^cellular_component^endosome membrane`GO:0005794^cellular_component^Golgi apparatus`GO:0005640^cellular_component^nuclear outer membrane`GO:0005886^cellular_component^plasma membrane`GO:1902387^molecular_function^ceramide 1-phosphate binding`GO:1902388^molecular_function^ceramide 1-phosphate transporter activity`GO:0051861^molecular_function^glycoli…	GO:0017089^molecular_function^glycolipid transporter activity`GO:0051861^molecular_function^glycolipid binding`GO:0046836^biological_process^glycolipid transport`GO:0005737^cellular_component^cytoplasm	.	.
comp61951_c0	comp61951_c0_seq2	sp|E7FB98|UBIA1_DANRE^E7FB98^Q:716-33,H:95-322^57.46%ID^E:3e-61^RecName: Full=UbiA prenyltransferase domain-containing protein 1;^Eukaryota; Metazoa; Chordata; Craniata; Vertebrata; Euteleostomi; Actinopterygii; Neopterygii; Teleostei; Ostariophysi; Cypriniformes; Cyprinidae; Danio	UniRef90_A7RL49^A7RL49^Q:719-18,H:66-299^57.69%ID^E:3e-63^SubName: Full=Predicted protein;^Eukaryota; Metazoa; Cnidaria; Anthozoa; Hexacorallia; Actiniaria; Edwardsiidae; Nematostella	.	comp61951_c0_seq2|m.3521	12-734[-]	sp|E7FB98|UBIA1_DANRE^E7FB98^Q:7-234,H:95-322^57.46%ID^E:5e-87^RecName: Full=UbiA prenyltransferase domain-containing protein 1;^Eukaryota; Metazoa; Chordata; Craniata; Vertebrata; Euteleostomi; Actinopterygii; Neopterygii; Teleostei; Ostariophysi; Cypriniformes; Cyprinidae; Danio	UniRef90_A7RL49^A7RL49^Q:6-239,H:66-299^57.69%ID^E:2e-90^SubName: Full=Predicted protein;^Eukaryota; Metazoa; Cnidaria; Anthozoa; Hexacorallia; Actiniaria; Edwardsiidae; Nematostella	PF01040.13^UbiA^UbiA prenyltransferase family^6-207^E:2.5e-26	.	ExpAA=102.66^PredHel=4^Topology=o41-63i70-89o93-115i166-188o	.	GO:0005789^cellular_component^endoplasmic reticulum membrane`GO:0005794^cellular_component^Golgi apparatus`GO:0030173^cellular_component^integral component of Golgi membrane`GO:0005739^cellular_component^mitochondrion`GO:0016209^molecular_function^antioxidant activity`GO:0004517^molecular_function^nitric-oxide synthase activity`GO:0004659^molecular_function^prenyltransferase activity`GO:0072358^b…	GO:0004659^molecular_function^prenyltransferase activity`GO:0016021^cellular_component^integral component of membrane	.	.
comp77066_c0	comp77066_c0_seq2	sp|O54967|ACK1_MOUSE^O54967^Q:158-1510,H:10-442^45.71%ID^E:1e-109^RecName: Full=Activated CDC42 kinase 1;^Eukaryota; Metazoa; Chordata; Craniata; Vertebrata; Euteleostomi; Mammalia; Eutheria; Euarchontoglires; Glires; Rodentia; Sciurognathi; Muroidea; Muridae; Murinae; Mus; Mus	UniRef90_A7RL50^A7RL50^Q:140-1510,H:3-437^52.08%ID^E:8e-151^SubName: Full=Predicted protein;^Eukaryota; Metazoa; Cnidaria; Anthozoa; Hexacorallia; Actiniaria; Edwardsiidae; Nematostella	.	comp77066_c0_seq2|m.20335	137-4618[+]	sp|O54967|ACK1_MOUSE^O54967^Q:8-458,H:10-442^45.71%ID^E:7e-113^RecName: Full=Activated CDC42 kinase 1;^Eukaryota; Metazoa; Chordata; Craniata; Vertebrata; Euteleostomi; Mammalia; Eutheria; Euarchontoglires; Glires; Rodentia; Sciurognathi; Muroidea; Muridae; Murinae; Mus; Mus	UniRef90_A7RL50^A7RL50^Q:2-458,H:3-437^52.08%ID^E:2e-152^SubName: Full=Predicted protein;^Eukaryota; Metazoa; Cnidaria; Anthozoa; Hexacorallia; Actiniaria; Edwardsiidae; Nematostella	PF07714.12^Pkinase_Tyr^Protein tyrosine kinase^138-399^E:7.9e-81`PF00069.20^Pkinase^Protein kinase domain^138-397^E:3.3e-41`PF00018.23^SH3_1^SH3 domain^409-456^E:7.6e-07`PF07653.12^SH3_2^Variant SH3 domain^409-457^E:4.8e-06	.	.	COG0515^Serine Threonine protein kinase	GO:0005912^cellular_component^adherens junction`GO:0030424^cellular_component^axon`GO:0030136^cellular_component^clathrin-coated vesicle`GO:0005905^cellular_component^coated pit`GO:0005737^cellular_component^cytoplasm`GO:0030659^cellular_component^cytoplasmic vesicle membrane`GO:0030425^cellular_component^dendrite`GO:0005768^cellular_component^endosome`GO:0030426^cellular_component^growth cone`GO…	GO:0004672^molecular_function^protein kinase activity`GO:0006468^biological_process^protein phosphorylation`GO:0005524^molecular_function^ATP binding`GO:0005515^molecular_function^protein binding	.	.
comp77066_c0	comp77066_c0_seq1	sp|O54967|ACK1_MOUSE^O54967^Q:158-1660,H:10-477^43.56%ID^E:2e-112^RecName: Full=Activated CDC42 kinase 1;^Eukaryota; Metazoa; Chordata; Craniata; Vertebrata; Euteleostomi; Mammalia; Eutheria; Euarchontoglires; Glires; Rodentia; Sciurognathi; Muroidea; Muridae; Murinae; Mus; Mus	UniRef90_A7RL50^A7RL50^Q:140-1510,H:3-437^52.08%ID^E:3e-150^SubName: Full=Predicted protein;^Eukaryota; Metazoa; Cnidaria; Anthozoa; Hexacorallia; Actiniaria; Edwardsiidae; Nematostella	.	comp77066_c0_seq1|m.20333	137-4729[+]	sp|Q5U2X5|ACK1_RAT^Q5U2X5^Q:8-596,H:10-566^40.52%ID^E:3e-115^RecName: Full=Activated CDC42 kinase 1;^Eukaryota; Metazoa; Chordata; Craniata; Vertebrata; Euteleostomi; Mammalia; Eutheria; Euarchontoglires; Glires; Rodentia; Sciurognathi; Muroidea; Muridae; Murinae; Rattus	UniRef90_A7RL50^A7RL50^Q:2-458,H:3-437^52.08%ID^E:4e-152^SubName: Full=Predicted protein;^Eukaryota; Metazoa; Cnidaria; Anthozoa; Hexacorallia; Actiniaria; Edwardsiidae; Nematostella	PF07714.12^Pkinase_Tyr^Protein tyrosine kinase^138-399^E:8.2e-81`PF00069.20^Pkinase^Protein kinase domain^138-397^E:3.4e-41`PF00018.23^SH3_1^SH3 domain^409-456^E:7.8e-07`PF07653.12^SH3_2^Variant SH3 domain^409-457^E:4.9e-06	.	.	COG0515^Serine Threonine protein kinase	GO:0005912^cellular_component^adherens junction`GO:0030136^cellular_component^clathrin-coated vesicle`GO:0005905^cellular_component^coated pit`GO:0005737^cellular_component^cytoplasm`GO:0030659^cellular_component^cytoplasmic vesicle membrane`GO:0005768^cellular_component^endosome`GO:0005634^cellular_component^nucleus`GO:0005886^cellular_component^plasma membrane`GO:0005524^molecular_function^ATP …	GO:0004672^molecular_function^protein kinase activity`GO:0006468^biological_process^protein phosphorylation`GO:0005524^molecular_function^ATP binding`GO:0005515^molecular_function^protein binding	.	.
comp73490_c0	comp73490_c0_seq1	sp|P52799|EFNB2_HUMAN^P52799^Q:1975-1508,H:29-164^31.41%ID^E:3e-10^RecName: Full=Ephrin-B2;^Eukaryota; Metazoa; Chordata; Craniata; Vertebrata; Euteleostomi; Mammalia; Eutheria; Euarchontoglires; Primates; Haplorrhini; Catarrhini; Hominidae; Homo	UniRef90_A7RU50^A7RU50^Q:1978-1496,H:251-408^36.81%ID^E:2e-20^SubName: Full=Predicted protein;^Eukaryota; Metazoa; Cnidaria; Anthozoa; Hexacorallia; Actiniaria; Edwardsiidae; Nematostella	.	comp73490_c0_seq1|m.13338	767-2047[-]	sp|P52800|EFNB2_MOUSE^P52800^Q:5-180,H:12-167^30.11%ID^E:3e-13^RecName: Full=Ephrin-B2;^Eukaryota; Metazoa; Chordata; Craniata; Vertebrata; Euteleostomi; Mammalia; Eutheria; Euarchontoglires; Glires; Rodentia; Sciurognathi; Muroidea; Muridae; Murinae; Mus; Mus	UniRef90_A7RL54^A7RL54^Q:58-335,H:52-283^27.7%ID^E:1e-21^SubName: Full=Predicted protein;^Eukaryota; Metazoa; Cnidaria; Anthozoa; Hexacorallia; Actiniaria; Edwardsiidae; Nematostella	PF00812.12^Ephrin^Ephrin^30-180^E:3.2e-15	sigP:1^23^0.796^YES	ExpAA=43.99^PredHel=2^Topology=i7-29o298-320i	.	GO:0016021^cellular_component^integral component of membrane`GO:0005886^cellular_component^plasma membrane`GO:0046875^molecular_function^ephrin receptor binding`GO:0005515^molecular_function^protein binding`GO:0005102^molecular_function^receptor binding`GO:0007411^biological_process^axon guidance`GO:0048514^biological_process^blood vessel morphogenesis`GO:0007155^biological_process^cell adhesion`…	GO:0016020^cellular_component^membrane	.	.
comp63462_c0	comp63462_c0_seq1	sp|P22292|M2OM_BOVIN^P22292^Q:1304-405,H:12-311^63.67%ID^E:3e-138^RecName: Full=Mitochondrial 2-oxoglutarate/malate carrier protein;^Eukaryota; Metazoa; Chordata; Craniata; Vertebrata; Euteleostomi; Mammalia; Eutheria; Laurasiatheria; Cetartiodactyla; Ruminantia; Pecora; Bovidae; Bovinae; Bos	UniRef90_A7RL59^A7RL59^Q:1304-402,H:1-301^68.44%ID^E:1e-152^SubName: Full=Predicted protein;^Eukaryota; Metazoa; Cnidaria; Anthozoa; Hexacorallia; Actiniaria; Edwardsiidae; Nematostella	.	comp63462_c0_seq1|m.4216	390-1304[-]	sp|P22292|M2OM_BOVIN^P22292^Q:1-300,H:12-311^63.67%ID^E:1e-141^RecName: Full=Mitochondrial 2-oxoglutarate/malate carrier protein;^Eukaryota; Metazoa; Chordata; Craniata; Vertebrata; Euteleostomi; Mammalia; Eutheria; Laurasiatheria; Cetartiodactyla; Ruminantia; Pecora; Bovidae; Bovinae; Bos	UniRef90_A7RL59^A7RL59^Q:1-301,H:1-301^68.44%ID^E:8e-156^SubName: Full=Predicted protein;^Eukaryota; Metazoa; Cnidaria; Anthozoa; Hexacorallia; Actiniaria; Edwardsiidae; Nematostella	PF00153.22^Mito_carr^Mitochondrial carrier protein^9-99^E:7.7e-20`PF00153.22^Mito_carr^Mitochondrial carrier protein^106-200^E:1.1e-18`PF00153.22^Mito_carr^Mitochondrial carrier protein^206-295^E:9.2e-19	.	.	.	GO:0016021^cellular_component^integral component of membrane`GO:0005743^cellular_component^mitochondrial inner membrane`GO:0005739^cellular_component^mitochondrion`GO:0006810^biological_process^transport	.	.	.
comp72807_c0	comp72807_c0_seq2	sp|Q99442|SEC62_HUMAN^Q99442^Q:693-1262,H:170-349^45.08%ID^E:5e-37^RecName: Full=Translocation protein SEC62;^Eukaryota; Metazoa; Chordata; Craniata; Vertebrata; Euteleostomi; Mammalia; Eutheria; Euarchontoglires; Primates; Haplorrhini; Catarrhini; Hominidae; Homo`sp|Q99442|SEC62_HUMAN^Q99442^Q:240-479,H:18-97^46.25%ID^E:3e-13^RecName: Full=Translocation protein SEC62;^Eukaryota; Metazoa; Chordat…	UniRef90_A0A087UEW0^A0A087UEW0^Q:219-1265,H:19-334^36.68%ID^E:1e-45^.^.	.	comp72807_c0_seq2|m.12286	177-1331[+]	sp|Q8BU14|SEC62_MOUSE^Q8BU14^Q:1-355,H:1-362^40.98%ID^E:5e-70^RecName: Full=Translocation protein SEC62;^Eukaryota; Metazoa; Chordata; Craniata; Vertebrata; Euteleostomi; Mammalia; Eutheria; Euarchontoglires; Glires; Rodentia; Sciurognathi; Muroidea; Muridae; Murinae; Mus; Mus	UniRef90_A7RL65^A7RL65^Q:1-296,H:1-284^52.17%ID^E:8e-84^SubName: Full=Predicted protein;^Eukaryota; Metazoa; Cnidaria; Anthozoa; Hexacorallia; Actiniaria; Edwardsiidae; Nematostella	PF03839.11^Sec62^Translocation protein Sec62^96-304^E:2.8e-65	.	ExpAA=48.09^PredHel=2^Topology=i200-219o234-256i	COG5232^translocation protein, Sec62	GO:0016235^cellular_component^aggresome`GO:0005789^cellular_component^endoplasmic reticulum membrane`GO:0016021^cellular_component^integral component of membrane`GO:0045111^cellular_component^intermediate filament cytoskeleton`GO:0016020^cellular_component^membrane`GO:0008565^molecular_function^protein transporter activity`GO:0006620^biological_process^posttranslational protein targeting to membr…	GO:0008565^molecular_function^protein transporter activity`GO:0015031^biological_process^protein transport`GO:0016021^cellular_component^integral component of membrane	.	.
comp72807_c0	comp72807_c0_seq3	sp|Q99442|SEC62_HUMAN^Q99442^Q:693-1262,H:170-349^45.08%ID^E:5e-37^RecName: Full=Translocation protein SEC62;^Eukaryota; Metazoa; Chordata; Craniata; Vertebrata; Euteleostomi; Mammalia; Eutheria; Euarchontoglires; Primates; Haplorrhini; Catarrhini; Hominidae; Homo`sp|Q99442|SEC62_HUMAN^Q99442^Q:240-479,H:18-97^46.25%ID^E:3e-13^RecName: Full=Translocation protein SEC62;^Eukaryota; Metazoa; Chordat…	UniRef90_A0A087UEW0^A0A087UEW0^Q:219-1265,H:19-334^36.68%ID^E:1e-45^.^.	.	comp72807_c0_seq3|m.12287	177-1331[+]	sp|Q8BU14|SEC62_MOUSE^Q8BU14^Q:1-355,H:1-362^40.98%ID^E:5e-70^RecName: Full=Translocation protein SEC62;^Eukaryota; Metazoa; Chordata; Craniata; Vertebrata; Euteleostomi; Mammalia; Eutheria; Euarchontoglires; Glires; Rodentia; Sciurognathi; Muroidea; Muridae; Murinae; Mus; Mus	UniRef90_A7RL65^A7RL65^Q:1-296,H:1-284^52.17%ID^E:8e-84^SubName: Full=Predicted protein;^Eukaryota; Metazoa; Cnidaria; Anthozoa; Hexacorallia; Actiniaria; Edwardsiidae; Nematostella	PF03839.11^Sec62^Translocation protein Sec62^96-304^E:2.8e-65	.	ExpAA=48.09^PredHel=2^Topology=i200-219o234-256i	COG5232^translocation protein, Sec62	GO:0016235^cellular_component^aggresome`GO:0005789^cellular_component^endoplasmic reticulum membrane`GO:0016021^cellular_component^integral component of membrane`GO:0045111^cellular_component^intermediate filament cytoskeleton`GO:0016020^cellular_component^membrane`GO:0008565^molecular_function^protein transporter activity`GO:0006620^biological_process^posttranslational protein targeting to membr…	GO:0008565^molecular_function^protein transporter activity`GO:0015031^biological_process^protein transport`GO:0016021^cellular_component^integral component of membrane	.	.
comp72807_c0	comp72807_c0_seq5	sp|Q99442|SEC62_HUMAN^Q99442^Q:693-1262,H:170-349^45.08%ID^E:5e-37^RecName: Full=Translocation protein SEC62;^Eukaryota; Metazoa; Chordata; Craniata; Vertebrata; Euteleostomi; Mammalia; Eutheria; Euarchontoglires; Primates; Haplorrhini; Catarrhini; Hominidae; Homo`sp|Q99442|SEC62_HUMAN^Q99442^Q:240-479,H:18-97^46.25%ID^E:3e-13^RecName: Full=Translocation protein SEC62;^Eukaryota; Metazoa; Chordat…	UniRef90_A0A087UEW0^A0A087UEW0^Q:219-1265,H:19-334^36.68%ID^E:1e-45^.^.	.	comp72807_c0_seq5|m.12288	177-1331[+]	sp|Q8BU14|SEC62_MOUSE^Q8BU14^Q:1-355,H:1-362^40.98%ID^E:5e-70^RecName: Full=Translocation protein SEC62;^Eukaryota; Metazoa; Chordata; Craniata; Vertebrata; Euteleostomi; Mammalia; Eutheria; Euarchontoglires; Glires; Rodentia; Sciurognathi; Muroidea; Muridae; Murinae; Mus; Mus	UniRef90_A7RL65^A7RL65^Q:1-296,H:1-284^52.17%ID^E:8e-84^SubName: Full=Predicted protein;^Eukaryota; Metazoa; Cnidaria; Anthozoa; Hexacorallia; Actiniaria; Edwardsiidae; Nematostella	PF03839.11^Sec62^Translocation protein Sec62^96-304^E:2.8e-65	.	ExpAA=48.09^PredHel=2^Topology=i200-219o234-256i	COG5232^translocation protein, Sec62	GO:0016235^cellular_component^aggresome`GO:0005789^cellular_component^endoplasmic reticulum membrane`GO:0016021^cellular_component^integral component of membrane`GO:0045111^cellular_component^intermediate filament cytoskeleton`GO:0016020^cellular_component^membrane`GO:0008565^molecular_function^protein transporter activity`GO:0006620^biological_process^posttranslational protein targeting to membr…	GO:0008565^molecular_function^protein transporter activity`GO:0015031^biological_process^protein transport`GO:0016021^cellular_component^integral component of membrane	.	.
comp72807_c0	comp72807_c0_seq6	sp|Q99442|SEC62_HUMAN^Q99442^Q:693-1262,H:170-349^45.08%ID^E:5e-37^RecName: Full=Translocation protein SEC62;^Eukaryota; Metazoa; Chordata; Craniata; Vertebrata; Euteleostomi; Mammalia; Eutheria; Euarchontoglires; Primates; Haplorrhini; Catarrhini; Hominidae; Homo`sp|Q99442|SEC62_HUMAN^Q99442^Q:240-479,H:18-97^46.25%ID^E:3e-13^RecName: Full=Translocation protein SEC62;^Eukaryota; Metazoa; Chordat…	UniRef90_A0A087UEW0^A0A087UEW0^Q:219-1265,H:19-334^36.68%ID^E:1e-45^.^.	.	comp72807_c0_seq6|m.12289	177-1331[+]	sp|Q8BU14|SEC62_MOUSE^Q8BU14^Q:1-355,H:1-362^40.98%ID^E:5e-70^RecName: Full=Translocation protein SEC62;^Eukaryota; Metazoa; Chordata; Craniata; Vertebrata; Euteleostomi; Mammalia; Eutheria; Euarchontoglires; Glires; Rodentia; Sciurognathi; Muroidea; Muridae; Murinae; Mus; Mus	UniRef90_A7RL65^A7RL65^Q:1-296,H:1-284^52.17%ID^E:8e-84^SubName: Full=Predicted protein;^Eukaryota; Metazoa; Cnidaria; Anthozoa; Hexacorallia; Actiniaria; Edwardsiidae; Nematostella	PF03839.11^Sec62^Translocation protein Sec62^96-304^E:2.8e-65	.	ExpAA=48.09^PredHel=2^Topology=i200-219o234-256i	COG5232^translocation protein, Sec62	GO:0016235^cellular_component^aggresome`GO:0005789^cellular_component^endoplasmic reticulum membrane`GO:0016021^cellular_component^integral component of membrane`GO:0045111^cellular_component^intermediate filament cytoskeleton`GO:0016020^cellular_component^membrane`GO:0008565^molecular_function^protein transporter activity`GO:0006620^biological_process^posttranslational protein targeting to membr…	GO:0008565^molecular_function^protein transporter activity`GO:0015031^biological_process^protein transport`GO:0016021^cellular_component^integral component of membrane	.	.
comp69155_c0	comp69155_c0_seq2	sp|Q5ZJ43|EXOC8_CHICK^Q5ZJ43^Q:1010-321,H:468-692^35.06%ID^E:9e-34^RecName: Full=Exocyst complex component 8;^Eukaryota; Metazoa; Chordata; Craniata; Vertebrata; Euteleostomi; Testudines + Archosauria group; Archosauria; Dinosauria; Saurischia; Theropoda; Coelurosauria; Aves; Neognathae; Galliformes; Phasianidae; Phasianinae; Gallus	UniRef90_A7RL74^A7RL74^Q:1121-285,H:440-705^44.64%ID^E:1e-69^SubName: Full=Predicted protein;^Eukaryota; Metazoa; Cnidaria; Anthozoa; Hexacorallia; Actiniaria; Edwardsiidae; Nematostella	.	comp69155_c0_seq2|m.8041	270-1211[-]	sp|Q8IYI6|EXOC8_HUMAN^Q8IYI6^Q:57-297,H:474-709^34.3%ID^E:7e-35^RecName: Full=Exocyst complex component 8;^Eukaryota; Metazoa; Chordata; Craniata; Vertebrata; Euteleostomi; Mammalia; Eutheria; Euarchontoglires; Primates; Haplorrhini; Catarrhini; Hominidae; Homo	UniRef90_A7RL74^A7RL74^Q:31-309,H:440-705^44.64%ID^E:5e-71^SubName: Full=Predicted protein;^Eukaryota; Metazoa; Cnidaria; Anthozoa; Hexacorallia; Actiniaria; Edwardsiidae; Nematostella	.	.	.	.	GO:0000145^cellular_component^exocyst`GO:0030426^cellular_component^growth cone`GO:0005886^cellular_component^plasma membrane`GO:0005515^molecular_function^protein binding`GO:0034613^biological_process^cellular protein localization`GO:0044267^biological_process^cellular protein metabolic process`GO:0006887^biological_process^exocytosis`GO:0061024^biological_process^membrane organization`GO:001503…	.	.	.
comp57400_c0	comp57400_c0_seq1	sp|P62282|RS11_RAT^P62282^Q:501-88,H:5-143^83.45%ID^E:3e-81^RecName: Full=40S ribosomal protein S11;^Eukaryota; Metazoa; Chordata; Craniata; Vertebrata; Euteleostomi; Mammalia; Eutheria; Euarchontoglires; Glires; Rodentia; Sciurognathi; Muroidea; Muridae; Murinae; Rattus	UniRef90_A7RL80^A7RL80^Q:510-88,H:1-141^83.69%ID^E:4e-85^SubName: Full=Predicted protein;^Eukaryota; Metazoa; Cnidaria; Anthozoa; Hexacorallia; Actiniaria; Edwardsiidae; Nematostella	.	comp57400_c0_seq1|m.2178	40-531[-]	sp|P62282|RS11_RAT^P62282^Q:11-163,H:5-158^81.17%ID^E:2e-87^RecName: Full=40S ribosomal protein S11;^Eukaryota; Metazoa; Chordata; Craniata; Vertebrata; Euteleostomi; Mammalia; Eutheria; Euarchontoglires; Glires; Rodentia; Sciurognathi; Muroidea; Muridae; Murinae; Rattus	UniRef90_A7RL80^A7RL80^Q:8-163,H:1-159^80.5%ID^E:3e-90^SubName: Full=Predicted protein;^Eukaryota; Metazoa; Cnidaria; Anthozoa; Hexacorallia; Actiniaria; Edwardsiidae; Nematostella	PF00366.15^Ribosomal_S17^Ribosomal protein S17^80-150^E:9.6e-30	.	.	COG0186^One of the primary rRNA binding proteins, it binds specifically to the 5'-end of 16S ribosomal	GO:0022627^cellular_component^cytosolic small ribosomal subunit`GO:0019843^molecular_function^rRNA binding`GO:0003735^molecular_function^structural constituent of ribosome`GO:0006412^biological_process^translation	GO:0003735^molecular_function^structural constituent of ribosome`GO:0006412^biological_process^translation`GO:0005622^cellular_component^intracellular`GO:0005840^cellular_component^ribosome	.	.
comp60910_c0	comp60910_c0_seq1	sp|Q9ASR4|BCAL2_ARATH^Q9ASR4^Q:931-296,H:4-203^28%ID^E:2e-14^RecName: Full=Branched-chain-amino-acid aminotransferase-like protein 2;^Eukaryota; Viridiplantae; Streptophyta; Embryophyta; Tracheophyta; Spermatophyta; Magnoliophyta; eudicotyledons; Gunneridae; Pentapetalae; rosids; malvids; Brassicales; Brassicaceae; Camelineae; Arabidopsis	UniRef90_A7RLB2^A7RLB2^Q:940-161,H:4-263^51.15%ID^E:6e-89^SubName: Full=Predicted protein;^Eukaryota; Metazoa; Cnidaria; Anthozoa; Hexacorallia; Actiniaria; Edwardsiidae; Nematostella	.	comp60910_c0_seq1|m.3096	149-952[-]	sp|Q9ASR4|BCAL2_ARATH^Q9ASR4^Q:8-219,H:4-203^28%ID^E:5e-15^RecName: Full=Branched-chain-amino-acid aminotransferase-like protein 2;^Eukaryota; Viridiplantae; Streptophyta; Embryophyta; Tracheophyta; Spermatophyta; Magnoliophyta; eudicotyledons; Gunneridae; Pentapetalae; rosids; malvids; Brassicales; Brassicaceae; Camelineae; Arabidopsis	UniRef90_A7RLB2^A7RLB2^Q:5-264,H:4-263^51.15%ID^E:8e-91^SubName: Full=Predicted protein;^Eukaryota; Metazoa; Cnidaria; Anthozoa; Hexacorallia; Actiniaria; Edwardsiidae; Nematostella	.	.	.	COG0115^brancheD-chain amino acid aminotransferase	GO:0003824^molecular_function^catalytic activity	.	.	.
comp61769_c0	comp61769_c0_seq1	sp|C3YWU0|FUCO_BRAFL^C3YWU0^Q:1900-611,H:17-448^59.35%ID^E:5e-164^RecName: Full=Alpha-L-fucosidase;^Eukaryota; Metazoa; Chordata; Cephalochordata; Branchiostomidae; Branchiostoma	UniRef90_C3YWU0^C3YWU0^Q:1900-611,H:17-448^59.35%ID^E:2e-162^RecName: Full=Alpha-L-fucosidase;^Eukaryota; Metazoa; Chordata; Cephalochordata; Branchiostomidae; Branchiostoma	.	comp61769_c0_seq1|m.3455	605-1966[-]	sp|C3YWU0|FUCO_BRAFL^C3YWU0^Q:23-452,H:17-448^59.35%ID^E:0^RecName: Full=Alpha-L-fucosidase;^Eukaryota; Metazoa; Chordata; Cephalochordata; Branchiostomidae; Branchiostoma	UniRef90_A7RLD1^A7RLD1^Q:10-453,H:11-456^59.02%ID^E:0^SubName: Full=Predicted protein;^Eukaryota; Metazoa; Cnidaria; Anthozoa; Hexacorallia; Actiniaria; Edwardsiidae; Nematostella	PF01120.12^Alpha_L_fucos^Alpha-L-fucosidase^20-360^E:5e-116	sigP:1^22^0.886^YES	.	COG3669^alpha-l-fucosidase	GO:0005576^cellular_component^extracellular region`GO:0004560^molecular_function^alpha-L-fucosidase activity`GO:0006004^biological_process^fucose metabolic process	GO:0004560^molecular_function^alpha-L-fucosidase activity`GO:0005975^biological_process^carbohydrate metabolic process	.	.
comp37097_c0	comp37097_c0_seq1	.	UniRef90_A7RLD4^A7RLD4^Q:181-639,H:34-186^34.62%ID^E:2e-15^SubName: Full=Predicted protein;^Eukaryota; Metazoa; Cnidaria; Anthozoa; Hexacorallia; Actiniaria; Edwardsiidae; Nematostella	.	comp37097_c0_seq1|m.658	1-1074[+]	.	UniRef90_A7RLD4^A7RLD4^Q:37-352,H:5-317^29.25%ID^E:2e-25^SubName: Full=Predicted protein;^Eukaryota; Metazoa; Cnidaria; Anthozoa; Hexacorallia; Actiniaria; Edwardsiidae; Nematostella	.	.	ExpAA=60.86^PredHel=1^Topology=o247-269i	.	.	.	.	.
comp71574_c0	comp71574_c0_seq1	sp|Q8R104|SIR3_MOUSE^Q8R104^Q:1028-219,H:60-326^58.52%ID^E:3e-109^RecName: Full=NAD-dependent protein deacetylase sirtuin-3;^Eukaryota; Metazoa; Chordata; Craniata; Vertebrata; Euteleostomi; Mammalia; Eutheria; Euarchontoglires; Glires; Rodentia; Sciurognathi; Muroidea; Muridae; Murinae; Mus; Mus	UniRef90_A7RLD5^A7RLD5^Q:974-231,H:1-249^64.66%ID^E:4e-113^SubName: Full=Predicted protein;^Eukaryota; Metazoa; Cnidaria; Anthozoa; Hexacorallia; Actiniaria; Edwardsiidae; Nematostella	.	comp71574_c0_seq1|m.10672	204-1451[-]	sp|Q8R104|SIR3_MOUSE^Q8R104^Q:142-411,H:60-326^58.52%ID^E:2e-111^RecName: Full=NAD-dependent protein deacetylase sirtuin-3;^Eukaryota; Metazoa; Chordata; Craniata; Vertebrata; Euteleostomi; Mammalia; Eutheria; Euarchontoglires; Glires; Rodentia; Sciurognathi; Muroidea; Muridae; Murinae; Mus; Mus	UniRef90_A7RLD5^A7RLD5^Q:160-407,H:1-249^64.66%ID^E:8e-116^SubName: Full=Predicted protein;^Eukaryota; Metazoa; Cnidaria; Anthozoa; Hexacorallia; Actiniaria; Edwardsiidae; Nematostella	PF02146.12^SIR2^Sir2 family^162-345^E:6.5e-55	.	.	COG0846^NAD-dependent protein deacetylase which modulates the activities of several enzymes which are inactive in their acetylated form	GO:0005737^cellular_component^cytoplasm`GO:0016020^cellular_component^membrane`GO:0005759^cellular_component^mitochondrial matrix`GO:0005739^cellular_component^mitochondrion`GO:0070403^molecular_function^NAD+ binding`GO:0032041^molecular_function^NAD-dependent histone deacetylase activity (H3-K14 specific)`GO:0005515^molecular_function^protein binding`GO:0008270^molecular_function^zinc ion bindin…	GO:0070403^molecular_function^NAD+ binding	.	.
comp58494_c0	comp58494_c0_seq1	sp|Q9W6H5|UBC9A_DANRE^Q9W6H5^Q:59-508,H:5-158^52.6%ID^E:2e-44^RecName: Full=SUMO-conjugating enzyme UBC9-A;^Eukaryota; Metazoa; Chordata; Craniata; Vertebrata; Euteleostomi; Actinopterygii; Neopterygii; Teleostei; Ostariophysi; Cypriniformes; Cyprinidae; Danio	UniRef90_A7RLE1^A7RLE1^Q:47-499,H:5-162^57.59%ID^E:2e-47^SubName: Full=Predicted protein;^Eukaryota; Metazoa; Cnidaria; Anthozoa; Hexacorallia; Actiniaria; Edwardsiidae; Nematostella	.	comp58494_c0_seq1|m.2425	38-511[+]	sp|Q9W6H5|UBC9A_DANRE^Q9W6H5^Q:8-157,H:5-158^52.6%ID^E:2e-53^RecName: Full=SUMO-conjugating enzyme UBC9-A;^Eukaryota; Metazoa; Chordata; Craniata; Vertebrata; Euteleostomi; Actinopterygii; Neopterygii; Teleostei; Ostariophysi; Cypriniformes; Cyprinidae; Danio	UniRef90_A7RLE1^A7RLE1^Q:4-154,H:5-162^57.59%ID^E:2e-56^SubName: Full=Predicted protein;^Eukaryota; Metazoa; Cnidaria; Anthozoa; Hexacorallia; Actiniaria; Edwardsiidae; Nematostella	PF00179.21^UQ_con^Ubiquitin-conjugating enzyme^11-150^E:2.8e-38	.	.	COG5078^ubiquitin-conjugating enzyme	GO:0005634^cellular_component^nucleus`GO:0005524^molecular_function^ATP binding`GO:0019789^molecular_function^SUMO ligase activity`GO:0007059^biological_process^chromosome segregation`GO:0061484^biological_process^hematopoietic stem cell homeostasis`GO:0007067^biological_process^mitotic nuclear division`GO:0007275^biological_process^multicellular organismal development`GO:0016925^biological_proce…	GO:0016881^molecular_function^acid-amino acid ligase activity	.	.
comp76860_c0	comp76860_c0_seq1	sp|P28738|KIF5C_MOUSE^P28738^Q:4735-4394,H:224-337^56.14%ID^E:2e-31^RecName: Full=Kinesin heavy chain isoform 5C;^Eukaryota; Metazoa; Chordata; Craniata; Vertebrata; Euteleostomi; Mammalia; Eutheria; Euarchontoglires; Glires; Rodentia; Sciurognathi; Muroidea; Muridae; Murinae; Mus; Mus`sp|P28738|KIF5C_MOUSE^P28738^Q:5980-5336,H:9-219^32.43%ID^E:4e-23^RecName: Full=Kinesin heavy chain isoform 5C;^…	UniRef90_A7RLG6^A7RLG6^Q:5851-5309,H:4-181^55.8%ID^E:2e-59^SubName: Full=Predicted protein;^Eukaryota; Metazoa; Cnidaria; Anthozoa; Hexacorallia; Actiniaria; Edwardsiidae; Nematostella`UniRef90_A7RLG6^A7RLG6^Q:4714-4394,H:183-289^68.22%ID^E:4e-41^SubName: Full=Predicted protein;^Eukaryota; Metazoa; Cnidaria; Anthozoa; Hexacorallia; Actiniaria; Edwardsiidae; Nematostella	.	comp76860_c0_seq1|m.19879	3077-6028[-]	sp|P28738|KIF5C_MOUSE^P28738^Q:432-545,H:224-337^56.14%ID^E:4e-32^RecName: Full=Kinesin heavy chain isoform 5C;^Eukaryota; Metazoa; Chordata; Craniata; Vertebrata; Euteleostomi; Mammalia; Eutheria; Euarchontoglires; Glires; Rodentia; Sciurognathi; Muroidea; Muridae; Murinae; Mus; Mus`sp|P28738|KIF5C_MOUSE^P28738^Q:17-231,H:9-219^32.43%ID^E:4e-24^RecName: Full=Kinesin heavy chain isoform 5C;^Eukar…	UniRef90_A7RLG6^A7RLG6^Q:60-240,H:4-181^55.8%ID^E:6e-61^SubName: Full=Predicted protein;^Eukaryota; Metazoa; Cnidaria; Anthozoa; Hexacorallia; Actiniaria; Edwardsiidae; Nematostella`UniRef90_A7RLG6^A7RLG6^Q:439-545,H:183-289^68.22%ID^E:6e-42^SubName: Full=Predicted protein;^Eukaryota; Metazoa; Cnidaria; Anthozoa; Hexacorallia; Actiniaria; Edwardsiidae; Nematostella	PF00225.18^Kinesin^Kinesin motor domain^22-235^E:1.7e-51`PF00225.18^Kinesin^Kinesin motor domain^431-534^E:2.4e-39	.	.	COG5059^Kinesin family member	GO:0005737^cellular_component^cytoplasm`GO:0005871^cellular_component^kinesin complex`GO:0005874^cellular_component^microtubule`GO:0005524^molecular_function^ATP binding`GO:0003777^molecular_function^microtubule motor activity`GO:0005515^molecular_function^protein binding`GO:0007018^biological_process^microtubule-based movement`GO:0051028^biological_process^mRNA transport	GO:0003777^molecular_function^microtubule motor activity`GO:0005524^molecular_function^ATP binding`GO:0008017^molecular_function^microtubule binding`GO:0007018^biological_process^microtubule-based movement	.	.
comp55229_c0	comp55229_c0_seq2	sp|P82917|RT18C_BOVIN^P82917^Q:923-699,H:66-136^57.33%ID^E:4e-18^RecName: Full=28S ribosomal protein S18c, mitochondrial;^Eukaryota; Metazoa; Chordata; Craniata; Vertebrata; Euteleostomi; Mammalia; Eutheria; Laurasiatheria; Cetartiodactyla; Ruminantia; Pecora; Bovidae; Bovinae; Bos	UniRef90_A7RLH4^A7RLH4^Q:1028-696,H:42-158^60.68%ID^E:2e-37^SubName: Full=Predicted protein;^Eukaryota; Metazoa; Cnidaria; Anthozoa; Hexacorallia; Actiniaria; Edwardsiidae; Nematostella	.	comp55229_c0_seq2|m.1844	693-1106[-]	sp|P82917|RT18C_BOVIN^P82917^Q:62-136,H:66-136^57.33%ID^E:3e-20^RecName: Full=28S ribosomal protein S18c, mitochondrial;^Eukaryota; Metazoa; Chordata; Craniata; Vertebrata; Euteleostomi; Mammalia; Eutheria; Laurasiatheria; Cetartiodactyla; Ruminantia; Pecora; Bovidae; Bovinae; Bos	UniRef90_A7RLH4^A7RLH4^Q:27-137,H:42-158^60.68%ID^E:4e-41^SubName: Full=Predicted protein;^Eukaryota; Metazoa; Cnidaria; Anthozoa; Hexacorallia; Actiniaria; Edwardsiidae; Nematostella	PF01084.15^Ribosomal_S18^Ribosomal protein S18^71-119^E:3.8e-19	.	.	.	GO:0005763^cellular_component^mitochondrial small ribosomal subunit`GO:0003735^molecular_function^structural constituent of ribosome`GO:0006412^biological_process^translation	GO:0003735^molecular_function^structural constituent of ribosome`GO:0006412^biological_process^translation`GO:0005622^cellular_component^intracellular`GO:0005840^cellular_component^ribosome	.	.
comp55229_c0	comp55229_c0_seq1	sp|P82917|RT18C_BOVIN^P82917^Q:923-699,H:66-136^57.33%ID^E:7e-19^RecName: Full=28S ribosomal protein S18c, mitochondrial;^Eukaryota; Metazoa; Chordata; Craniata; Vertebrata; Euteleostomi; Mammalia; Eutheria; Laurasiatheria; Cetartiodactyla; Ruminantia; Pecora; Bovidae; Bovinae; Bos	UniRef90_A7RLH4^A7RLH4^Q:1058-696,H:31-158^57.81%ID^E:2e-38^SubName: Full=Predicted protein;^Eukaryota; Metazoa; Cnidaria; Anthozoa; Hexacorallia; Actiniaria; Edwardsiidae; Nematostella	.	comp55229_c0_seq1|m.1843	693-1199[-]	sp|P82917|RT18C_BOVIN^P82917^Q:93-167,H:66-136^57.33%ID^E:2e-20^RecName: Full=28S ribosomal protein S18c, mitochondrial;^Eukaryota; Metazoa; Chordata; Craniata; Vertebrata; Euteleostomi; Mammalia; Eutheria; Laurasiatheria; Cetartiodactyla; Ruminantia; Pecora; Bovidae; Bovinae; Bos	UniRef90_A7RLH4^A7RLH4^Q:48-168,H:31-158^57.81%ID^E:2e-41^SubName: Full=Predicted protein;^Eukaryota; Metazoa; Cnidaria; Anthozoa; Hexacorallia; Actiniaria; Edwardsiidae; Nematostella	PF01084.15^Ribosomal_S18^Ribosomal protein S18^102-150^E:5.8e-19	.	.	.	GO:0005763^cellular_component^mitochondrial small ribosomal subunit`GO:0003735^molecular_function^structural constituent of ribosome`GO:0006412^biological_process^translation	GO:0003735^molecular_function^structural constituent of ribosome`GO:0006412^biological_process^translation`GO:0005622^cellular_component^intracellular`GO:0005840^cellular_component^ribosome	.	.
comp71021_c0	comp71021_c0_seq1	sp|Q8CAI1|CC142_MOUSE^Q8CAI1^Q:1887-2882,H:318-622^24.55%ID^E:4e-17^RecName: Full=Coiled-coil domain-containing protein 142;^Eukaryota; Metazoa; Chordata; Craniata; Vertebrata; Euteleostomi; Mammalia; Eutheria; Euarchontoglires; Glires; Rodentia; Sciurognathi; Muroidea; Muridae; Murinae; Mus; Mus	UniRef90_A7RLI0^A7RLI0^Q:1653-3113,H:473-959^24.56%ID^E:5e-28^SubName: Full=Predicted protein;^Eukaryota; Metazoa; Cnidaria; Anthozoa; Hexacorallia; Actiniaria; Edwardsiidae; Nematostella	.	comp71021_c0_seq1|m.9968	180-3116[+]	sp|Q8CAI1|CC142_MOUSE^Q8CAI1^Q:570-901,H:318-622^24.55%ID^E:2e-17^RecName: Full=Coiled-coil domain-containing protein 142;^Eukaryota; Metazoa; Chordata; Craniata; Vertebrata; Euteleostomi; Mammalia; Eutheria; Euarchontoglires; Glires; Rodentia; Sciurognathi; Muroidea; Muridae; Murinae; Mus; Mus	UniRef90_A7RLI0^A7RLI0^Q:492-978,H:473-959^24.51%ID^E:7e-30^SubName: Full=Predicted protein;^Eukaryota; Metazoa; Cnidaria; Anthozoa; Hexacorallia; Actiniaria; Edwardsiidae; Nematostella	PF14923.1^CCDC142^Coiled-coil protein 142^565-959^E:2.1e-59	.	.	NOG16324^rho GTPase activating protein	.	.	.	.
comp71021_c0	comp71021_c0_seq2	sp|Q8CAI1|CC142_MOUSE^Q8CAI1^Q:1887-2882,H:318-622^24.55%ID^E:4e-17^RecName: Full=Coiled-coil domain-containing protein 142;^Eukaryota; Metazoa; Chordata; Craniata; Vertebrata; Euteleostomi; Mammalia; Eutheria; Euarchontoglires; Glires; Rodentia; Sciurognathi; Muroidea; Muridae; Murinae; Mus; Mus	UniRef90_A7RLI0^A7RLI0^Q:1653-3113,H:473-959^24.56%ID^E:5e-28^SubName: Full=Predicted protein;^Eukaryota; Metazoa; Cnidaria; Anthozoa; Hexacorallia; Actiniaria; Edwardsiidae; Nematostella	.	comp71021_c0_seq2|m.9970	180-3116[+]	sp|Q8CAI1|CC142_MOUSE^Q8CAI1^Q:570-901,H:318-622^24.55%ID^E:2e-17^RecName: Full=Coiled-coil domain-containing protein 142;^Eukaryota; Metazoa; Chordata; Craniata; Vertebrata; Euteleostomi; Mammalia; Eutheria; Euarchontoglires; Glires; Rodentia; Sciurognathi; Muroidea; Muridae; Murinae; Mus; Mus	UniRef90_A7RLI0^A7RLI0^Q:492-978,H:473-959^24.51%ID^E:7e-30^SubName: Full=Predicted protein;^Eukaryota; Metazoa; Cnidaria; Anthozoa; Hexacorallia; Actiniaria; Edwardsiidae; Nematostella	PF14923.1^CCDC142^Coiled-coil protein 142^565-959^E:2.1e-59	.	.	NOG16324^rho GTPase activating protein	.	.	.	.
comp62230_c0	comp62230_c0_seq1	sp|Q63009|ANM1_RAT^Q63009^Q:84-1142,H:1-353^70.25%ID^E:0^RecName: Full=Protein arginine N-methyltransferase 1;^Eukaryota; Metazoa; Chordata; Craniata; Vertebrata; Euteleostomi; Mammalia; Eutheria; Euarchontoglires; Glires; Rodentia; Sciurognathi; Muroidea; Muridae; Murinae; Rattus	UniRef90_A7RLI7^A7RLI7^Q:21-1142,H:1-380^68.67%ID^E:0^SubName: Full=Predicted protein;^Eukaryota; Metazoa; Cnidaria; Anthozoa; Hexacorallia; Actiniaria; Edwardsiidae; Nematostella	.	comp62230_c0_seq1|m.3635	3-1145[+]	sp|Q63009|ANM1_RAT^Q63009^Q:28-380,H:1-353^70.25%ID^E:0^RecName: Full=Protein arginine N-methyltransferase 1;^Eukaryota; Metazoa; Chordata; Craniata; Vertebrata; Euteleostomi; Mammalia; Eutheria; Euarchontoglires; Glires; Rodentia; Sciurognathi; Muroidea; Muridae; Murinae; Rattus	UniRef90_A7RLI7^A7RLI7^Q:7-380,H:1-380^68.67%ID^E:0^SubName: Full=Predicted protein;^Eukaryota; Metazoa; Cnidaria; Anthozoa; Hexacorallia; Actiniaria; Edwardsiidae; Nematostella	PF08003.6^Methyltransf_9^Protein of unknown function (DUF1698)^94-198^E:5.7e-06`PF13489.1^Methyltransf_23^Methyltransferase domain^95-199^E:5.6e-07`PF13847.1^Methyltransf_31^Methyltransferase domain^97-176^E:1.6e-11`PF06325.8^PrmA^Ribosomal protein L11 methyltransferase (PrmA)^97-170^E:2e-11`PF05175.9^MTS^Methyltransferase small domain^98-170^E:2.7e-06`PF12847.2^Methyltransf_18^Methyltransferase …	.	.	COG0500^methyltransferase	GO:0005829^cellular_component^cytosol`GO:0005654^cellular_component^nucleoplasm`GO:0005634^cellular_component^nucleus`GO:0043234^cellular_component^protein complex`GO:0016275^molecular_function^[cytochrome c]-arginine N-methyltransferase activity`GO:0044020^molecular_function^histone methyltransferase activity (H4-R3 specific)`GO:0008469^molecular_function^histone-arginine N-methyltransferase act…	GO:0008276^molecular_function^protein methyltransferase activity`GO:0006479^biological_process^protein methylation`GO:0005737^cellular_component^cytoplasm`GO:0008168^molecular_function^methyltransferase activity`GO:0008152^biological_process^metabolic process	.	.
comp69264_c0	comp69264_c0_seq1	sp|Q9DA15|THEGL_MOUSE^Q9DA15^Q:57-881,H:194-458^32.51%ID^E:8e-34^RecName: Full=Testicular haploid expressed gene protein-like;^Eukaryota; Metazoa; Chordata; Craniata; Vertebrata; Euteleostomi; Mammalia; Eutheria; Euarchontoglires; Glires; Rodentia; Sciurognathi; Muroidea; Muridae; Murinae; Mus; Mus	UniRef90_A7RLK0^A7RLK0^Q:75-875,H:89-357^49.44%ID^E:2e-76^SubName: Full=Predicted protein;^Eukaryota; Metazoa; Cnidaria; Anthozoa; Hexacorallia; Actiniaria; Edwardsiidae; Nematostella	.	comp69264_c0_seq1|m.8134	3-908[+]	sp|Q9DA15|THEGL_MOUSE^Q9DA15^Q:19-293,H:194-458^32.51%ID^E:3e-34^RecName: Full=Testicular haploid expressed gene protein-like;^Eukaryota; Metazoa; Chordata; Craniata; Vertebrata; Euteleostomi; Mammalia; Eutheria; Euarchontoglires; Glires; Rodentia; Sciurognathi; Muroidea; Muridae; Murinae; Mus; Mus	UniRef90_A7RLK0^A7RLK0^Q:25-291,H:89-357^49.44%ID^E:8e-77^SubName: Full=Predicted protein;^Eukaryota; Metazoa; Cnidaria; Anthozoa; Hexacorallia; Actiniaria; Edwardsiidae; Nematostella`UniRef90_A7RLK0^A7RLK0^Q:38-292,H:58-285^28.03%ID^E:5e-11^SubName: Full=Predicted protein;^Eukaryota; Metazoa; Cnidaria; Anthozoa; Hexacorallia; Actiniaria; Edwardsiidae; Nematostella	PF14912.1^THEG^Testicular haploid expressed repeat^32-101^E:3.5e-10`PF14912.1^THEG^Testicular haploid expressed repeat^81-112^E:8.5e-05`PF14912.1^THEG^Testicular haploid expressed repeat^128-185^E:4.7e-11`PF14912.1^THEG^Testicular haploid expressed repeat^163-189^E:3.9e-05`PF14912.1^THEG^Testicular haploid expressed repeat^197-254^E:5.9e-17`PF14912.1^THEG^Testicular haploid expressed repeat^233-2…	.	.	.	.	.	.	.
comp69264_c0	comp69264_c0_seq2	sp|Q9DA15|THEGL_MOUSE^Q9DA15^Q:205-1092,H:177-458^32.89%ID^E:1e-34^RecName: Full=Testicular haploid expressed gene protein-like;^Eukaryota; Metazoa; Chordata; Craniata; Vertebrata; Euteleostomi; Mammalia; Eutheria; Euarchontoglires; Glires; Rodentia; Sciurognathi; Muroidea; Muridae; Murinae; Mus; Mus	UniRef90_A7RLK0^A7RLK0^Q:214-1086,H:66-357^49.49%ID^E:2e-84^SubName: Full=Predicted protein;^Eukaryota; Metazoa; Cnidaria; Anthozoa; Hexacorallia; Actiniaria; Edwardsiidae; Nematostella	.	comp69264_c0_seq2|m.8135	136-1119[+]	sp|Q9DA15|THEGL_MOUSE^Q9DA15^Q:24-319,H:177-458^32.89%ID^E:1e-35^RecName: Full=Testicular haploid expressed gene protein-like;^Eukaryota; Metazoa; Chordata; Craniata; Vertebrata; Euteleostomi; Mammalia; Eutheria; Euarchontoglires; Glires; Rodentia; Sciurognathi; Muroidea; Muridae; Murinae; Mus; Mus	UniRef90_A7RLK0^A7RLK0^Q:27-317,H:66-357^49.49%ID^E:8e-86^SubName: Full=Predicted protein;^Eukaryota; Metazoa; Cnidaria; Anthozoa; Hexacorallia; Actiniaria; Edwardsiidae; Nematostella	PF14912.1^THEG^Testicular haploid expressed repeat^23-48^E:0.13`PF14912.1^THEG^Testicular haploid expressed repeat^58-127^E:3.7e-10`PF14912.1^THEG^Testicular haploid expressed repeat^107-138^E:8.9e-05`PF14912.1^THEG^Testicular haploid expressed repeat^154-211^E:5e-11`PF14912.1^THEG^Testicular haploid expressed repeat^189-215^E:4.3e-05`PF14912.1^THEG^Testicular haploid expressed repeat^223-280^E:6…	.	.	.	.	.	.	.
comp69741_c0	comp69741_c0_seq1	.	UniRef90_A7RLM0^A7RLM0^Q:106-1077,H:2-326^54.6%ID^E:8e-113^SubName: Full=Predicted protein;^Eukaryota; Metazoa; Cnidaria; Anthozoa; Hexacorallia; Actiniaria; Edwardsiidae; Nematostella	.	comp69741_c0_seq1|m.8609	97-1080[+]	.	UniRef90_A7RLM0^A7RLM0^Q:4-327,H:2-326^54.6%ID^E:2e-116^SubName: Full=Predicted protein;^Eukaryota; Metazoa; Cnidaria; Anthozoa; Hexacorallia; Actiniaria; Edwardsiidae; Nematostella	.	.	.	.	.	.	.	.
comp77350_c0	comp77350_c0_seq4	sp|Q96LU5|IMP1L_HUMAN^Q96LU5^Q:136-603,H:1-152^50%ID^E:3e-45^RecName: Full=Mitochondrial inner membrane protease subunit 1;^Eukaryota; Metazoa; Chordata; Craniata; Vertebrata; Euteleostomi; Mammalia; Eutheria; Euarchontoglires; Primates; Haplorrhini; Catarrhini; Hominidae; Homo	UniRef90_A7RLN5^A7RLN5^Q:202-609,H:17-146^59.56%ID^E:3e-52^SubName: Full=Predicted protein;^Eukaryota; Metazoa; Cnidaria; Anthozoa; Hexacorallia; Actiniaria; Edwardsiidae; Nematostella	.	comp77350_c0_seq4|m.20972	124-615[+]	sp|Q96LU5|IMP1L_HUMAN^Q96LU5^Q:5-160,H:1-152^50%ID^E:1e-48^RecName: Full=Mitochondrial inner membrane protease subunit 1;^Eukaryota; Metazoa; Chordata; Craniata; Vertebrata; Euteleostomi; Mammalia; Eutheria; Euarchontoglires; Primates; Haplorrhini; Catarrhini; Hominidae; Homo	UniRef90_A7RLN5^A7RLN5^Q:27-162,H:17-146^59.56%ID^E:3e-56^SubName: Full=Predicted protein;^Eukaryota; Metazoa; Cnidaria; Anthozoa; Hexacorallia; Actiniaria; Edwardsiidae; Nematostella	PF00717.18^Peptidase_S24^Peptidase S24-like^42-101^E:6.8e-10`PF10502.4^Peptidase_S26^Signal peptidase, peptidase S26^115-149^E:9.3e-06	.	.	COG0681^Signal peptidase i	GO:0005743^cellular_component^mitochondrial inner membrane`GO:0005739^cellular_component^mitochondrion`GO:0008236^molecular_function^serine-type peptidase activity	.	.	.
comp77350_c0	comp77350_c0_seq12	sp|Q96LU5|IMP1L_HUMAN^Q96LU5^Q:136-603,H:1-152^50%ID^E:7e-46^RecName: Full=Mitochondrial inner membrane protease subunit 1;^Eukaryota; Metazoa; Chordata; Craniata; Vertebrata; Euteleostomi; Mammalia; Eutheria; Euarchontoglires; Primates; Haplorrhini; Catarrhini; Hominidae; Homo	UniRef90_A7RLN5^A7RLN5^Q:202-609,H:17-146^59.56%ID^E:5e-53^SubName: Full=Predicted protein;^Eukaryota; Metazoa; Cnidaria; Anthozoa; Hexacorallia; Actiniaria; Edwardsiidae; Nematostella	.	comp77350_c0_seq12|m.20973	124-615[+]	sp|Q96LU5|IMP1L_HUMAN^Q96LU5^Q:5-160,H:1-152^50%ID^E:1e-48^RecName: Full=Mitochondrial inner membrane protease subunit 1;^Eukaryota; Metazoa; Chordata; Craniata; Vertebrata; Euteleostomi; Mammalia; Eutheria; Euarchontoglires; Primates; Haplorrhini; Catarrhini; Hominidae; Homo	UniRef90_A7RLN5^A7RLN5^Q:27-162,H:17-146^59.56%ID^E:3e-56^SubName: Full=Predicted protein;^Eukaryota; Metazoa; Cnidaria; Anthozoa; Hexacorallia; Actiniaria; Edwardsiidae; Nematostella	PF00717.18^Peptidase_S24^Peptidase S24-like^42-101^E:6.8e-10`PF10502.4^Peptidase_S26^Signal peptidase, peptidase S26^115-149^E:9.3e-06	.	.	COG0681^Signal peptidase i	GO:0005743^cellular_component^mitochondrial inner membrane`GO:0005739^cellular_component^mitochondrion`GO:0008236^molecular_function^serine-type peptidase activity	.	.	.
comp77350_c0	comp77350_c0_seq13	sp|Q96LU5|IMP1L_HUMAN^Q96LU5^Q:136-603,H:1-152^50%ID^E:2e-45^RecName: Full=Mitochondrial inner membrane protease subunit 1;^Eukaryota; Metazoa; Chordata; Craniata; Vertebrata; Euteleostomi; Mammalia; Eutheria; Euarchontoglires; Primates; Haplorrhini; Catarrhini; Hominidae; Homo	UniRef90_A7RLN5^A7RLN5^Q:202-609,H:17-146^59.56%ID^E:1e-52^SubName: Full=Predicted protein;^Eukaryota; Metazoa; Cnidaria; Anthozoa; Hexacorallia; Actiniaria; Edwardsiidae; Nematostella	.	comp77350_c0_seq13|m.20974	124-615[+]	sp|Q96LU5|IMP1L_HUMAN^Q96LU5^Q:5-160,H:1-152^50%ID^E:1e-48^RecName: Full=Mitochondrial inner membrane protease subunit 1;^Eukaryota; Metazoa; Chordata; Craniata; Vertebrata; Euteleostomi; Mammalia; Eutheria; Euarchontoglires; Primates; Haplorrhini; Catarrhini; Hominidae; Homo	UniRef90_A7RLN5^A7RLN5^Q:27-162,H:17-146^59.56%ID^E:3e-56^SubName: Full=Predicted protein;^Eukaryota; Metazoa; Cnidaria; Anthozoa; Hexacorallia; Actiniaria; Edwardsiidae; Nematostella	PF00717.18^Peptidase_S24^Peptidase S24-like^42-101^E:6.8e-10`PF10502.4^Peptidase_S26^Signal peptidase, peptidase S26^115-149^E:9.3e-06	.	.	COG0681^Signal peptidase i	GO:0005743^cellular_component^mitochondrial inner membrane`GO:0005739^cellular_component^mitochondrion`GO:0008236^molecular_function^serine-type peptidase activity	.	.	.
comp77350_c0	comp77350_c0_seq19	sp|Q96LU5|IMP1L_HUMAN^Q96LU5^Q:136-603,H:1-152^50%ID^E:2e-44^RecName: Full=Mitochondrial inner membrane protease subunit 1;^Eukaryota; Metazoa; Chordata; Craniata; Vertebrata; Euteleostomi; Mammalia; Eutheria; Euarchontoglires; Primates; Haplorrhini; Catarrhini; Hominidae; Homo	UniRef90_A7RLN5^A7RLN5^Q:202-609,H:17-146^59.56%ID^E:7e-51^SubName: Full=Predicted protein;^Eukaryota; Metazoa; Cnidaria; Anthozoa; Hexacorallia; Actiniaria; Edwardsiidae; Nematostella	.	comp77350_c0_seq19|m.20977	124-615[+]	sp|Q96LU5|IMP1L_HUMAN^Q96LU5^Q:5-160,H:1-152^50%ID^E:1e-48^RecName: Full=Mitochondrial inner membrane protease subunit 1;^Eukaryota; Metazoa; Chordata; Craniata; Vertebrata; Euteleostomi; Mammalia; Eutheria; Euarchontoglires; Primates; Haplorrhini; Catarrhini; Hominidae; Homo	UniRef90_A7RLN5^A7RLN5^Q:27-162,H:17-146^59.56%ID^E:3e-56^SubName: Full=Predicted protein;^Eukaryota; Metazoa; Cnidaria; Anthozoa; Hexacorallia; Actiniaria; Edwardsiidae; Nematostella	PF00717.18^Peptidase_S24^Peptidase S24-like^42-101^E:6.8e-10`PF10502.4^Peptidase_S26^Signal peptidase, peptidase S26^115-149^E:9.3e-06	.	.	COG0681^Signal peptidase i	GO:0005743^cellular_component^mitochondrial inner membrane`GO:0005739^cellular_component^mitochondrion`GO:0008236^molecular_function^serine-type peptidase activity	.	.	.
comp36234_c0	comp36234_c0_seq1	sp|Q5ZM98|GRP75_CHICK^Q5ZM98^Q:183-2081,H:17-658^77.26%ID^E:0^RecName: Full=Stress-70 protein, mitochondrial;^Eukaryota; Metazoa; Chordata; Craniata; Vertebrata; Euteleostomi; Testudines + Archosauria group; Archosauria; Dinosauria; Saurischia; Theropoda; Coelurosauria; Aves; Neognathae; Galliformes; Phasianidae; Phasianinae; Gallus	UniRef90_A7RLN7^A7RLN7^Q:252-2090,H:6-618^81.4%ID^E:0^SubName: Full=Predicted protein;^Eukaryota; Metazoa; Cnidaria; Anthozoa; Hexacorallia; Actiniaria; Edwardsiidae; Nematostella	.	comp36234_c0_seq1|m.584	144-2153[+]	sp|Q3ZCH0|GRP75_BOVIN^Q3ZCH0^Q:36-667,H:46-677^78.48%ID^E:0^RecName: Full=Stress-70 protein, mitochondrial;^Eukaryota; Metazoa; Chordata; Craniata; Vertebrata; Euteleostomi; Mammalia; Eutheria; Laurasiatheria; Cetartiodactyla; Ruminantia; Pecora; Bovidae; Bovinae; Bos	UniRef90_A7RLN7^A7RLN7^Q:37-653,H:6-622^81.36%ID^E:0^SubName: Full=Predicted protein;^Eukaryota; Metazoa; Cnidaria; Anthozoa; Hexacorallia; Actiniaria; Edwardsiidae; Nematostella	PF00012.15^HSP70^Hsp70 protein^45-642^E:2.9e-265`PF02782.11^FGGY_C^FGGY family of carbohydrate kinases, C-terminal domain^358-417^E:5.7e-05	.	.	COG0443^heat shock protein 70	GO:0042645^cellular_component^mitochondrial nucleoid`GO:0005730^cellular_component^nucleolus`GO:0005524^molecular_function^ATP binding`GO:0006611^biological_process^protein export from nucleus`GO:0006457^biological_process^protein folding	GO:0016773^molecular_function^phosphotransferase activity, alcohol group as acceptor`GO:0005975^biological_process^carbohydrate metabolic process	.	.
comp66118_c0	comp66118_c0_seq2	.	UniRef90_A7RLQ1^A7RLQ1^Q:151-930,H:12-271^31.77%ID^E:8e-27^SubName: Full=Predicted protein;^Eukaryota; Metazoa; Cnidaria; Anthozoa; Hexacorallia; Actiniaria; Edwardsiidae; Nematostella	.	comp66118_c0_seq2|m.5658	103-1050[+]	.	UniRef90_A7RLQ1^A7RLQ1^Q:17-295,H:12-290^34.46%ID^E:6e-39^SubName: Full=Predicted protein;^Eukaryota; Metazoa; Cnidaria; Anthozoa; Hexacorallia; Actiniaria; Edwardsiidae; Nematostella	PF01694.17^Rhomboid^Rhomboid family^72-300^E:2.1e-16	.	ExpAA=110.10^PredHel=3^Topology=o110-132i179-201o278-297i	.	.	GO:0004252^molecular_function^serine-type endopeptidase activity`GO:0016021^cellular_component^integral component of membrane	.	.
comp27322_c0	comp27322_c0_seq1	sp|Q6DH02|RM24_DANRE^Q6DH02^Q:195-656,H:52-205^46.1%ID^E:6e-43^RecName: Full=Probable 39S ribosomal protein L24, mitochondrial;^Eukaryota; Metazoa; Chordata; Craniata; Vertebrata; Euteleostomi; Actinopterygii; Neopterygii; Teleostei; Ostariophysi; Cypriniformes; Cyprinidae; Danio	UniRef90_A7RLR8^A7RLR8^Q:159-653,H:23-187^55.15%ID^E:1e-58^SubName: Full=Predicted protein;^Eukaryota; Metazoa; Cnidaria; Anthozoa; Hexacorallia; Actiniaria; Edwardsiidae; Nematostella	.	comp27322_c0_seq1|m.390	96-833[+]	sp|Q6DH02|RM24_DANRE^Q6DH02^Q:16-187,H:32-205^44.25%ID^E:2e-44^RecName: Full=Probable 39S ribosomal protein L24, mitochondrial;^Eukaryota; Metazoa; Chordata; Craniata; Vertebrata; Euteleostomi; Actinopterygii; Neopterygii; Teleostei; Ostariophysi; Cypriniformes; Cyprinidae; Danio	UniRef90_A7RLR8^A7RLR8^Q:1-186,H:1-187^53.48%ID^E:2e-63^SubName: Full=Predicted protein;^Eukaryota; Metazoa; Cnidaria; Anthozoa; Hexacorallia; Actiniaria; Edwardsiidae; Nematostella	PF00467.24^KOW^KOW motif^41-71^E:4.9e-05	.	.	COG0198^One of the proteins that surrounds the polypeptide exit tunnel on the outside of the subunit (By similarity)	GO:0005739^cellular_component^mitochondrion`GO:0005840^cellular_component^ribosome`GO:0003735^molecular_function^structural constituent of ribosome`GO:0006412^biological_process^translation	.	.	.
comp67176_c0	comp67176_c0_seq1	sp|Q32LQ4|BHMT1_DANRE^Q32LQ4^Q:1446-247,H:2-400^67.25%ID^E:0^RecName: Full=Betaine--homocysteine S-methyltransferase 1;^Eukaryota; Metazoa; Chordata; Craniata; Vertebrata; Euteleostomi; Actinopterygii; Neopterygii; Teleostei; Ostariophysi; Cypriniformes; Cyprinidae; Danio	UniRef90_A7RLS1^A7RLS1^Q:1440-271,H:1-391^70.84%ID^E:0^SubName: Full=Predicted protein;^Eukaryota; Metazoa; Cnidaria; Anthozoa; Hexacorallia; Actiniaria; Edwardsiidae; Nematostella	.	comp67176_c0_seq1|m.6381	229-1440[-]	sp|Q32LQ4|BHMT1_DANRE^Q32LQ4^Q:1-398,H:4-400^67.59%ID^E:0^RecName: Full=Betaine--homocysteine S-methyltransferase 1;^Eukaryota; Metazoa; Chordata; Craniata; Vertebrata; Euteleostomi; Actinopterygii; Neopterygii; Teleostei; Ostariophysi; Cypriniformes; Cyprinidae; Danio	UniRef90_A7RLS1^A7RLS1^Q:1-390,H:1-391^70.84%ID^E:0^SubName: Full=Predicted protein;^Eukaryota; Metazoa; Cnidaria; Anthozoa; Hexacorallia; Actiniaria; Edwardsiidae; Nematostella	PF02574.11^S-methyl_trans^Homocysteine S-methyltransferase^13-308^E:6.5e-51	.	.	COG0646^methionine synthase	GO:0005737^cellular_component^cytoplasm`GO:0047150^molecular_function^betaine-homocysteine S-methyltransferase activity`GO:0008898^molecular_function^S-adenosylmethionine-homocysteine S-methyltransferase activity`GO:0008270^molecular_function^zinc ion binding`GO:0006579^biological_process^amino-acid betaine catabolic process`GO:0055123^biological_process^digestive system development`GO:0009086^bi…	GO:0008898^molecular_function^S-adenosylmethionine-homocysteine S-methyltransferase activity	.	.
comp71209_c0	comp71209_c0_seq1	sp|P11884|ALDH2_RAT^P11884^Q:2201-726,H:28-519^72.56%ID^E:0^RecName: Full=Aldehyde dehydrogenase, mitochondrial;^Eukaryota; Metazoa; Chordata; Craniata; Vertebrata; Euteleostomi; Mammalia; Eutheria; Euarchontoglires; Glires; Rodentia; Sciurognathi; Muroidea; Muridae; Murinae; Rattus	UniRef90_A7RLS5^A7RLS5^Q:2276-726,H:7-523^74.27%ID^E:0^SubName: Full=Predicted protein;^Eukaryota; Metazoa; Cnidaria; Anthozoa; Hexacorallia; Actiniaria; Edwardsiidae; Nematostella	.	comp71209_c0_seq1|m.10226	723-2291[-]	sp|P47738|ALDH2_MOUSE^P47738^Q:24-522,H:21-519^72.14%ID^E:0^RecName: Full=Aldehyde dehydrogenase, mitochondrial;^Eukaryota; Metazoa; Chordata; Craniata; Vertebrata; Euteleostomi; Mammalia; Eutheria; Euarchontoglires; Glires; Rodentia; Sciurognathi; Muroidea; Muridae; Murinae; Mus; Mus	UniRef90_A7RLS5^A7RLS5^Q:6-522,H:7-523^74.27%ID^E:0^SubName: Full=Predicted protein;^Eukaryota; Metazoa; Cnidaria; Anthozoa; Hexacorallia; Actiniaria; Edwardsiidae; Nematostella	PF00171.17^Aldedh^Aldehyde dehydrogenase family^52-513^E:6.2e-183	.	.	COG1012^Dehydrogenase	GO:0005759^cellular_component^mitochondrial matrix`GO:0005739^cellular_component^mitochondrion`GO:0004029^molecular_function^aldehyde dehydrogenase (NAD) activity`GO:0005515^molecular_function^protein binding`GO:0006068^biological_process^ethanol catabolic process	GO:0016491^molecular_function^oxidoreductase activity`GO:0008152^biological_process^metabolic process`GO:0055114^biological_process^oxidation-reduction process	.	.
comp75146_c0	comp75146_c0_seq1	sp|D3ZW91|POC1B_RAT^D3ZW91^Q:2159-1263,H:6-297^28.05%ID^E:3e-27^RecName: Full=POC1 centriolar protein homolog B;^Eukaryota; Metazoa; Chordata; Craniata; Vertebrata; Euteleostomi; Mammalia; Eutheria; Euarchontoglires; Glires; Rodentia; Sciurognathi; Muroidea; Muridae; Murinae; Rattus	UniRef90_A7RLU2^A7RLU2^Q:2177-1260,H:57-373^33.13%ID^E:7e-38^SubName: Full=Predicted protein;^Eukaryota; Metazoa; Cnidaria; Anthozoa; Hexacorallia; Actiniaria; Edwardsiidae; Nematostella	.	comp75146_c0_seq1|m.16300	1257-2225[-]	sp|D3ZW91|POC1B_RAT^D3ZW91^Q:23-321,H:6-297^28.05%ID^E:5e-29^RecName: Full=POC1 centriolar protein homolog B;^Eukaryota; Metazoa; Chordata; Craniata; Vertebrata; Euteleostomi; Mammalia; Eutheria; Euarchontoglires; Glires; Rodentia; Sciurognathi; Muroidea; Muridae; Murinae; Rattus	UniRef90_A7RLU2^A7RLU2^Q:17-322,H:57-373^33.13%ID^E:1e-40^SubName: Full=Predicted protein;^Eukaryota; Metazoa; Cnidaria; Anthozoa; Hexacorallia; Actiniaria; Edwardsiidae; Nematostella	PF00400.27^WD40^WD domain, G-beta repeat^42-62^E:0.029`PF00400.27^WD40^WD domain, G-beta repeat^68-102^E:6.2e-08`PF00400.27^WD40^WD domain, G-beta repeat^112-146^E:6.6e-05`PF00400.27^WD40^WD domain, G-beta repeat^163-195^E:3.4e-08`PF11715.3^Nup160^Nucleoporin Nup120/160^172-213^E:5e-05`PF00400.27^WD40^WD domain, G-beta repeat^290-321^E:3.3e-05	.	.	.	GO:0042995^cellular_component^cell projection`GO:0005814^cellular_component^centriole`GO:0000922^cellular_component^spindle pole`GO:0008283^biological_process^cell proliferation	GO:0005515^molecular_function^protein binding	.	.
comp75146_c0	comp75146_c0_seq2	sp|D3ZW91|POC1B_RAT^D3ZW91^Q:2176-1280,H:6-297^28.05%ID^E:3e-27^RecName: Full=POC1 centriolar protein homolog B;^Eukaryota; Metazoa; Chordata; Craniata; Vertebrata; Euteleostomi; Mammalia; Eutheria; Euarchontoglires; Glires; Rodentia; Sciurognathi; Muroidea; Muridae; Murinae; Rattus	UniRef90_A7RLU2^A7RLU2^Q:2194-1277,H:57-373^33.13%ID^E:7e-38^SubName: Full=Predicted protein;^Eukaryota; Metazoa; Cnidaria; Anthozoa; Hexacorallia; Actiniaria; Edwardsiidae; Nematostella	.	comp75146_c0_seq2|m.16302	1274-2242[-]	sp|D3ZW91|POC1B_RAT^D3ZW91^Q:23-321,H:6-297^28.05%ID^E:5e-29^RecName: Full=POC1 centriolar protein homolog B;^Eukaryota; Metazoa; Chordata; Craniata; Vertebrata; Euteleostomi; Mammalia; Eutheria; Euarchontoglires; Glires; Rodentia; Sciurognathi; Muroidea; Muridae; Murinae; Rattus	UniRef90_A7RLU2^A7RLU2^Q:17-322,H:57-373^33.13%ID^E:1e-40^SubName: Full=Predicted protein;^Eukaryota; Metazoa; Cnidaria; Anthozoa; Hexacorallia; Actiniaria; Edwardsiidae; Nematostella	PF00400.27^WD40^WD domain, G-beta repeat^42-62^E:0.029`PF00400.27^WD40^WD domain, G-beta repeat^68-102^E:6.2e-08`PF00400.27^WD40^WD domain, G-beta repeat^112-146^E:6.6e-05`PF00400.27^WD40^WD domain, G-beta repeat^163-195^E:3.4e-08`PF11715.3^Nup160^Nucleoporin Nup120/160^172-213^E:5e-05`PF00400.27^WD40^WD domain, G-beta repeat^290-321^E:3.3e-05	.	.	.	GO:0042995^cellular_component^cell projection`GO:0005814^cellular_component^centriole`GO:0000922^cellular_component^spindle pole`GO:0008283^biological_process^cell proliferation	GO:0005515^molecular_function^protein binding	.	.
comp75146_c0	comp75146_c0_seq3	sp|D3ZW91|POC1B_RAT^D3ZW91^Q:1996-1100,H:6-297^28.05%ID^E:3e-27^RecName: Full=POC1 centriolar protein homolog B;^Eukaryota; Metazoa; Chordata; Craniata; Vertebrata; Euteleostomi; Mammalia; Eutheria; Euarchontoglires; Glires; Rodentia; Sciurognathi; Muroidea; Muridae; Murinae; Rattus	UniRef90_A7RLU2^A7RLU2^Q:2014-1097,H:57-373^33.13%ID^E:5e-38^SubName: Full=Predicted protein;^Eukaryota; Metazoa; Cnidaria; Anthozoa; Hexacorallia; Actiniaria; Edwardsiidae; Nematostella	.	comp75146_c0_seq3|m.16303	1094-2062[-]	sp|D3ZW91|POC1B_RAT^D3ZW91^Q:23-321,H:6-297^28.05%ID^E:5e-29^RecName: Full=POC1 centriolar protein homolog B;^Eukaryota; Metazoa; Chordata; Craniata; Vertebrata; Euteleostomi; Mammalia; Eutheria; Euarchontoglires; Glires; Rodentia; Sciurognathi; Muroidea; Muridae; Murinae; Rattus	UniRef90_A7RLU2^A7RLU2^Q:17-322,H:57-373^33.13%ID^E:1e-40^SubName: Full=Predicted protein;^Eukaryota; Metazoa; Cnidaria; Anthozoa; Hexacorallia; Actiniaria; Edwardsiidae; Nematostella	PF00400.27^WD40^WD domain, G-beta repeat^42-62^E:0.029`PF00400.27^WD40^WD domain, G-beta repeat^68-102^E:6.2e-08`PF00400.27^WD40^WD domain, G-beta repeat^112-146^E:6.6e-05`PF00400.27^WD40^WD domain, G-beta repeat^163-195^E:3.4e-08`PF11715.3^Nup160^Nucleoporin Nup120/160^172-213^E:5e-05`PF00400.27^WD40^WD domain, G-beta repeat^290-321^E:3.3e-05	.	.	.	GO:0042995^cellular_component^cell projection`GO:0005814^cellular_component^centriole`GO:0000922^cellular_component^spindle pole`GO:0008283^biological_process^cell proliferation	GO:0005515^molecular_function^protein binding	.	.
comp75146_c0	comp75146_c0_seq5	sp|D3ZW91|POC1B_RAT^D3ZW91^Q:1979-1083,H:6-297^28.05%ID^E:3e-27^RecName: Full=POC1 centriolar protein homolog B;^Eukaryota; Metazoa; Chordata; Craniata; Vertebrata; Euteleostomi; Mammalia; Eutheria; Euarchontoglires; Glires; Rodentia; Sciurognathi; Muroidea; Muridae; Murinae; Rattus	UniRef90_A7RLU2^A7RLU2^Q:1997-1080,H:57-373^33.13%ID^E:5e-38^SubName: Full=Predicted protein;^Eukaryota; Metazoa; Cnidaria; Anthozoa; Hexacorallia; Actiniaria; Edwardsiidae; Nematostella	.	comp75146_c0_seq5|m.16304	1077-2045[-]	sp|D3ZW91|POC1B_RAT^D3ZW91^Q:23-321,H:6-297^28.05%ID^E:5e-29^RecName: Full=POC1 centriolar protein homolog B;^Eukaryota; Metazoa; Chordata; Craniata; Vertebrata; Euteleostomi; Mammalia; Eutheria; Euarchontoglires; Glires; Rodentia; Sciurognathi; Muroidea; Muridae; Murinae; Rattus	UniRef90_A7RLU2^A7RLU2^Q:17-322,H:57-373^33.13%ID^E:1e-40^SubName: Full=Predicted protein;^Eukaryota; Metazoa; Cnidaria; Anthozoa; Hexacorallia; Actiniaria; Edwardsiidae; Nematostella	PF00400.27^WD40^WD domain, G-beta repeat^42-62^E:0.029`PF00400.27^WD40^WD domain, G-beta repeat^68-102^E:6.2e-08`PF00400.27^WD40^WD domain, G-beta repeat^112-146^E:6.6e-05`PF00400.27^WD40^WD domain, G-beta repeat^163-195^E:3.4e-08`PF11715.3^Nup160^Nucleoporin Nup120/160^172-213^E:5e-05`PF00400.27^WD40^WD domain, G-beta repeat^290-321^E:3.3e-05	.	.	.	GO:0042995^cellular_component^cell projection`GO:0005814^cellular_component^centriole`GO:0000922^cellular_component^spindle pole`GO:0008283^biological_process^cell proliferation	GO:0005515^molecular_function^protein binding	.	.
comp76361_c0	comp76361_c0_seq1	sp|P40483|YIK8_YEAST^P40483^Q:232-1212,H:7-349^24.93%ID^E:2e-24^RecName: Full=Putative zinc metalloproteinase YIL108W;^Eukaryota; Fungi; Dikarya; Ascomycota; Saccharomycotina; Saccharomycetes; Saccharomycetales; Saccharomycetaceae; Saccharomyces	UniRef90_A7RLV3^A7RLV3^Q:367-1857,H:132-624^41.57%ID^E:6e-117^SubName: Full=Predicted protein;^Eukaryota; Metazoa; Cnidaria; Anthozoa; Hexacorallia; Actiniaria; Edwardsiidae; Nematostella`UniRef90_A7RLV3^A7RLV3^Q:1894-2556,H:470-682^33.62%ID^E:2e-22^SubName: Full=Predicted protein;^Eukaryota; Metazoa; Cnidaria; Anthozoa; Hexacorallia; Actiniaria; Edwardsiidae; Nematostella	.	comp76361_c0_seq1|m.18706	196-2592[+]	sp|P40483|YIK8_YEAST^P40483^Q:13-339,H:7-349^24.93%ID^E:1e-24^RecName: Full=Putative zinc metalloproteinase YIL108W;^Eukaryota; Fungi; Dikarya; Ascomycota; Saccharomycotina; Saccharomycetes; Saccharomycetales; Saccharomycetaceae; Saccharomyces	UniRef90_A7RLV3^A7RLV3^Q:58-554,H:132-624^41.57%ID^E:2e-120^SubName: Full=Predicted protein;^Eukaryota; Metazoa; Cnidaria; Anthozoa; Hexacorallia; Actiniaria; Edwardsiidae; Nematostella`UniRef90_A7RLV3^A7RLV3^Q:567-787,H:470-682^33.62%ID^E:7e-23^SubName: Full=Predicted protein;^Eukaryota; Metazoa; Cnidaria; Anthozoa; Hexacorallia; Actiniaria; Edwardsiidae; Nematostella	PF12044.3^Metallopep^Putative peptidase family^14-379^E:7.6e-95	.	.	.	GO:0005737^cellular_component^cytoplasm`GO:0046872^molecular_function^metal ion binding`GO:0008237^molecular_function^metallopeptidase activity`GO:0005515^molecular_function^protein binding	.	.	.
comp74757_c0	comp74757_c0_seq3	sp|Q9ES34|UBE3B_MOUSE^Q9ES34^Q:3358-116,H:1-1070^48.04%ID^E:0^RecName: Full=Ubiquitin-protein ligase E3B;^Eukaryota; Metazoa; Chordata; Craniata; Vertebrata; Euteleostomi; Mammalia; Eutheria; Euarchontoglires; Glires; Rodentia; Sciurognathi; Muroidea; Muridae; Murinae; Mus; Mus	UniRef90_A7RLV6^A7RLV6^Q:3007-116,H:5-974^52.3%ID^E:0^SubName: Full=Predicted protein;^Eukaryota; Metazoa; Cnidaria; Anthozoa; Hexacorallia; Actiniaria; Edwardsiidae; Nematostella	.	comp74757_c0_seq3|m.15476	113-3358[-]	sp|Q9ES34|UBE3B_MOUSE^Q9ES34^Q:1-1081,H:1-1070^48.13%ID^E:0^RecName: Full=Ubiquitin-protein ligase E3B;^Eukaryota; Metazoa; Chordata; Craniata; Vertebrata; Euteleostomi; Mammalia; Eutheria; Euarchontoglires; Glires; Rodentia; Sciurognathi; Muroidea; Muridae; Murinae; Mus; Mus	UniRef90_A7RLV6^A7RLV6^Q:118-1081,H:5-974^52.6%ID^E:0^SubName: Full=Predicted protein;^Eukaryota; Metazoa; Cnidaria; Anthozoa; Hexacorallia; Actiniaria; Edwardsiidae; Nematostella	PF00612.22^IQ^IQ calmodulin-binding motif^31-48^E:0.011`PF00632.20^HECT^HECT-domain (ubiquitin-transferase)^749-1081^E:1.4e-88	.	.	COG5021^e3 ubiquitin protein ligase	GO:0005737^cellular_component^cytoplasm`GO:0005634^cellular_component^nucleus`GO:0004842^molecular_function^ubiquitin-protein transferase activity`GO:0042787^biological_process^protein ubiquitination involved in ubiquitin-dependent protein catabolic process	GO:0005515^molecular_function^protein binding`GO:0004842^molecular_function^ubiquitin-protein transferase activity	.	.
comp75216_c0	comp75216_c0_seq2	sp|Q8R4N0|CLYBL_MOUSE^Q8R4N0^Q:249-1214,H:15-338^47.09%ID^E:9e-93^RecName: Full=Citrate lyase subunit beta-like protein, mitochondrial;^Eukaryota; Metazoa; Chordata; Craniata; Vertebrata; Euteleostomi; Mammalia; Eutheria; Euarchontoglires; Glires; Rodentia; Sciurognathi; Muroidea; Muridae; Murinae; Mus; Mus	UniRef90_A7RLV7^A7RLV7^Q:345-1211,H:1-285^54.33%ID^E:9e-104^SubName: Full=Predicted protein;^Eukaryota; Metazoa; Cnidaria; Anthozoa; Hexacorallia; Actiniaria; Edwardsiidae; Nematostella	.	comp75216_c0_seq2|m.16503	240-1217[+]	sp|Q8R4N0|CLYBL_MOUSE^Q8R4N0^Q:4-325,H:15-338^47.09%ID^E:1e-100^RecName: Full=Citrate lyase subunit beta-like protein, mitochondrial;^Eukaryota; Metazoa; Chordata; Craniata; Vertebrata; Euteleostomi; Mammalia; Eutheria; Euarchontoglires; Glires; Rodentia; Sciurognathi; Muroidea; Muridae; Murinae; Mus; Mus	UniRef90_A7RLV7^A7RLV7^Q:36-324,H:1-285^54.33%ID^E:3e-112^SubName: Full=Predicted protein;^Eukaryota; Metazoa; Cnidaria; Anthozoa; Hexacorallia; Actiniaria; Edwardsiidae; Nematostella	PF03328.9^HpcH_HpaI^HpcH/HpaI aldolase/citrate lyase family^31-259^E:1.5e-46	.	.	COG2301^citrate lyase	GO:0009346^cellular_component^citrate lyase complex`GO:0005739^cellular_component^mitochondrion`GO:0008815^molecular_function^citrate (pro-3S)-lyase activity`GO:0046872^molecular_function^metal ion binding`GO:0006725^biological_process^cellular aromatic compound metabolic process	GO:0016830^molecular_function^carbon-carbon lyase activity`GO:0006725^biological_process^cellular aromatic compound metabolic process	.	.
comp75216_c0	comp75216_c0_seq3	sp|Q8R4N0|CLYBL_MOUSE^Q8R4N0^Q:249-1214,H:15-338^47.09%ID^E:9e-93^RecName: Full=Citrate lyase subunit beta-like protein, mitochondrial;^Eukaryota; Metazoa; Chordata; Craniata; Vertebrata; Euteleostomi; Mammalia; Eutheria; Euarchontoglires; Glires; Rodentia; Sciurognathi; Muroidea; Muridae; Murinae; Mus; Mus	UniRef90_A7RLV7^A7RLV7^Q:345-1211,H:1-285^54.33%ID^E:1e-103^SubName: Full=Predicted protein;^Eukaryota; Metazoa; Cnidaria; Anthozoa; Hexacorallia; Actiniaria; Edwardsiidae; Nematostella	.	comp75216_c0_seq3|m.16505	240-1217[+]	sp|Q8R4N0|CLYBL_MOUSE^Q8R4N0^Q:4-325,H:15-338^47.09%ID^E:1e-100^RecName: Full=Citrate lyase subunit beta-like protein, mitochondrial;^Eukaryota; Metazoa; Chordata; Craniata; Vertebrata; Euteleostomi; Mammalia; Eutheria; Euarchontoglires; Glires; Rodentia; Sciurognathi; Muroidea; Muridae; Murinae; Mus; Mus	UniRef90_A7RLV7^A7RLV7^Q:36-324,H:1-285^54.33%ID^E:3e-112^SubName: Full=Predicted protein;^Eukaryota; Metazoa; Cnidaria; Anthozoa; Hexacorallia; Actiniaria; Edwardsiidae; Nematostella	PF03328.9^HpcH_HpaI^HpcH/HpaI aldolase/citrate lyase family^31-259^E:1.5e-46	.	.	COG2301^citrate lyase	GO:0009346^cellular_component^citrate lyase complex`GO:0005739^cellular_component^mitochondrion`GO:0008815^molecular_function^citrate (pro-3S)-lyase activity`GO:0046872^molecular_function^metal ion binding`GO:0006725^biological_process^cellular aromatic compound metabolic process	GO:0016830^molecular_function^carbon-carbon lyase activity`GO:0006725^biological_process^cellular aromatic compound metabolic process	.	.
comp58281_c0	comp58281_c0_seq1	sp|A1L0Y5|SEP2B_XENTR^A1L0Y5^Q:1056-190,H:15-303^58.13%ID^E:7e-110^RecName: Full=Septin-2B;^Eukaryota; Metazoa; Chordata; Craniata; Vertebrata; Euteleostomi; Amphibia; Batrachia; Anura; Pipoidea; Pipidae; Xenopodinae; Xenopus; Silurana	UniRef90_C3YB10^C3YB10^Q:1056-187,H:14-303^61.03%ID^E:1e-110^SubName: Full=Putative uncharacterized protein;^Eukaryota; Metazoa; Chordata; Cephalochordata; Branchiostomidae; Branchiostoma	.	comp58281_c0_seq1|m.2347	1-1062[-]	sp|Q5ZMH1|SEPT2_CHICK^Q5ZMH1^Q:2-345,H:14-342^54.47%ID^E:4e-137^RecName: Full=Septin-2;^Eukaryota; Metazoa; Chordata; Craniata; Vertebrata; Euteleostomi; Testudines + Archosauria group; Archosauria; Dinosauria; Saurischia; Theropoda; Coelurosauria; Aves; Neognathae; Galliformes; Phasianidae; Phasianinae; Gallus	UniRef90_A7RLX3^A7RLX3^Q:2-350,H:15-363^55.84%ID^E:7e-139^SubName: Full=Predicted protein;^Eukaryota; Metazoa; Cnidaria; Anthozoa; Hexacorallia; Actiniaria; Edwardsiidae; Nematostella	PF00735.13^Septin^Septin^21-296^E:5.2e-113`PF01926.18^MMR_HSR1^50S ribosome-binding GTPase^27-100^E:1.8e-07	.	.	COG5019^Cell division control protein	GO:0060170^cellular_component^ciliary membrane`GO:0032154^cellular_component^cleavage furrow`GO:0005737^cellular_component^cytoplasm`GO:0030496^cellular_component^midbody`GO:0031105^cellular_component^septin complex`GO:0005819^cellular_component^spindle`GO:0005525^molecular_function^GTP binding`GO:0042384^biological_process^cilium assembly`GO:0007067^biological_process^mitotic nuclear division`GO…	GO:0005525^molecular_function^GTP binding`GO:0007049^biological_process^cell cycle	.	.
comp81141_c0	comp81141_c0_seq1	sp|P0C1J5|FKB2B_RHIO9^P0C1J5^Q:107-502,H:5-136^47.73%ID^E:2e-35^RecName: Full=FK506-binding protein 2B;^Eukaryota; Fungi; Fungi incertae sedis; Early diverging fungal lineages; Mucoromycotina; Mucorales; Mucorineae; Rhizopodaceae; Rhizopus	UniRef90_A7RLX5^A7RLX5^Q:110-742,H:7-209^48.6%ID^E:1e-51^SubName: Full=Predicted protein;^Eukaryota; Metazoa; Cnidaria; Anthozoa; Hexacorallia; Actiniaria; Edwardsiidae; Nematostella	.	comp81141_c0_seq1|m.23150	89-745[+]	sp|P0C1J5|FKB2B_RHIO9^P0C1J5^Q:7-138,H:5-136^48.87%ID^E:3e-36^RecName: Full=FK506-binding protein 2B;^Eukaryota; Fungi; Fungi incertae sedis; Early diverging fungal lineages; Mucoromycotina; Mucorales; Mucorineae; Rhizopodaceae; Rhizopus	UniRef90_A7RLX5^A7RLX5^Q:8-218,H:7-209^48.6%ID^E:1e-52^SubName: Full=Predicted protein;^Eukaryota; Metazoa; Cnidaria; Anthozoa; Hexacorallia; Actiniaria; Edwardsiidae; Nematostella	PF00254.23^FKBP_C^FKBP-type peptidyl-prolyl cis-trans isomerase^43-135^E:7.9e-32`PF13499.1^EF-hand_7^EF-hand domain pair^153-211^E:4.8e-12`PF13202.1^EF-hand_5^EF hand^153-171^E:0.001`PF13405.1^EF-hand_6^EF-hand domain^154-175^E:0.0023`PF13833.1^EF-hand_8^EF-hand domain pair^187-212^E:8.5e-05`PF13202.1^EF-hand_5^EF hand^192-211^E:7.3e-05	sigP:1^20^0.861^YES	.	.	GO:0016021^cellular_component^integral component of membrane`GO:0003755^molecular_function^peptidyl-prolyl cis-trans isomerase activity`GO:0006457^biological_process^protein folding	GO:0006457^biological_process^protein folding`GO:0005509^molecular_function^calcium ion binding	.	.
comp70645_c0	comp70645_c0_seq3	sp|Q9Y366|IFT52_HUMAN^Q9Y366^Q:62-1369,H:7-436^63.07%ID^E:7e-166^RecName: Full=Intraflagellar transport protein 52 homolog;^Eukaryota; Metazoa; Chordata; Craniata; Vertebrata; Euteleostomi; Mammalia; Eutheria; Euarchontoglires; Primates; Haplorrhini; Catarrhini; Hominidae; Homo	UniRef90_A7RLY9^A7RLY9^Q:8-1315,H:1-433^71.79%ID^E:0^SubName: Full=Predicted protein;^Eukaryota; Metazoa; Cnidaria; Anthozoa; Hexacorallia; Actiniaria; Edwardsiidae; Nematostella	.	comp70645_c0_seq3|m.9593	2-1372[+]	sp|Q9Y366|IFT52_HUMAN^Q9Y366^Q:21-456,H:7-436^63.07%ID^E:0^RecName: Full=Intraflagellar transport protein 52 homolog;^Eukaryota; Metazoa; Chordata; Craniata; Vertebrata; Euteleostomi; Mammalia; Eutheria; Euarchontoglires; Primates; Haplorrhini; Catarrhini; Hominidae; Homo	UniRef90_A7RLY9^A7RLY9^Q:3-438,H:1-433^71.79%ID^E:0^SubName: Full=Predicted protein;^Eukaryota; Metazoa; Cnidaria; Anthozoa; Hexacorallia; Actiniaria; Edwardsiidae; Nematostella	PF09822.4^ABC_transp_aux^ABC-type uncharacterized transport system^31-130^E:1e-10	.	.	.	GO:0044292^cellular_component^dendrite terminus`GO:0030992^cellular_component^intraciliary transport particle B`GO:0031514^cellular_component^motile cilium`GO:0032391^cellular_component^photoreceptor connecting cilium`GO:0008022^molecular_function^protein C-terminus binding`GO:0009953^biological_process^dorsal/ventral pattern formation`GO:0042733^biological_process^embryonic digit morphogenesis`G…	.	.	.
comp65051_c0	comp65051_c0_seq1	sp|Q9Z309|CIB2_MOUSE^Q9Z309^Q:5045-4509,H:1-183^46.99%ID^E:1e-48^RecName: Full=Calcium and integrin-binding family member 2;^Eukaryota; Metazoa; Chordata; Craniata; Vertebrata; Euteleostomi; Mammalia; Eutheria; Euarchontoglires; Glires; Rodentia; Sciurognathi; Muroidea; Muridae; Murinae; Mus; Mus	UniRef90_A7RM01^A7RM01^Q:5045-4509,H:1-180^80%ID^E:2e-87^SubName: Full=Predicted protein;^Eukaryota; Metazoa; Cnidaria; Anthozoa; Hexacorallia; Actiniaria; Edwardsiidae; Nematostella	.	comp65051_c0_seq1|m.5079	4494-5081[-]	sp|Q9Z309|CIB2_MOUSE^Q9Z309^Q:13-195,H:1-187^47.06%ID^E:1e-56^RecName: Full=Calcium and integrin-binding family member 2;^Eukaryota; Metazoa; Chordata; Craniata; Vertebrata; Euteleostomi; Mammalia; Eutheria; Euarchontoglires; Glires; Rodentia; Sciurognathi; Muroidea; Muridae; Murinae; Mus; Mus	UniRef90_A7RM01^A7RM01^Q:13-195,H:1-184^80.43%ID^E:4e-102^SubName: Full=Predicted protein;^Eukaryota; Metazoa; Cnidaria; Anthozoa; Hexacorallia; Actiniaria; Edwardsiidae; Nematostella	PF13833.1^EF-hand_8^EF-hand domain pair^90-139^E:0.00011`PF13405.1^EF-hand_6^EF-hand domain^116-141^E:0.00011`PF13499.1^EF-hand_7^EF-hand domain pair^117-179^E:3.6e-09`PF13833.1^EF-hand_8^EF-hand domain pair^127-177^E:0.0083	.	.	COG5126^myosin light chain	GO:0005927^cellular_component^muscle tendon junction`GO:0031594^cellular_component^neuromuscular junction`GO:0001917^cellular_component^photoreceptor inner segment`GO:0042383^cellular_component^sarcolemma`GO:0005509^molecular_function^calcium ion binding`GO:0005178^molecular_function^integrin binding`GO:0032403^molecular_function^protein complex binding`GO:0055074^biological_process^calcium ion h…	GO:0005509^molecular_function^calcium ion binding	.	.
comp65051_c0	comp65051_c0_seq2	sp|Q9Z309|CIB2_MOUSE^Q9Z309^Q:5060-4524,H:1-183^46.99%ID^E:1e-48^RecName: Full=Calcium and integrin-binding family member 2;^Eukaryota; Metazoa; Chordata; Craniata; Vertebrata; Euteleostomi; Mammalia; Eutheria; Euarchontoglires; Glires; Rodentia; Sciurognathi; Muroidea; Muridae; Murinae; Mus; Mus	UniRef90_A7RM01^A7RM01^Q:5060-4524,H:1-180^80%ID^E:2e-87^SubName: Full=Predicted protein;^Eukaryota; Metazoa; Cnidaria; Anthozoa; Hexacorallia; Actiniaria; Edwardsiidae; Nematostella	.	comp65051_c0_seq2|m.5080	4509-5096[-]	sp|Q9Z309|CIB2_MOUSE^Q9Z309^Q:13-195,H:1-187^47.06%ID^E:1e-56^RecName: Full=Calcium and integrin-binding family member 2;^Eukaryota; Metazoa; Chordata; Craniata; Vertebrata; Euteleostomi; Mammalia; Eutheria; Euarchontoglires; Glires; Rodentia; Sciurognathi; Muroidea; Muridae; Murinae; Mus; Mus	UniRef90_A7RM01^A7RM01^Q:13-195,H:1-184^80.43%ID^E:4e-102^SubName: Full=Predicted protein;^Eukaryota; Metazoa; Cnidaria; Anthozoa; Hexacorallia; Actiniaria; Edwardsiidae; Nematostella	PF13833.1^EF-hand_8^EF-hand domain pair^90-139^E:0.00011`PF13405.1^EF-hand_6^EF-hand domain^116-141^E:0.00011`PF13499.1^EF-hand_7^EF-hand domain pair^117-179^E:3.6e-09`PF13833.1^EF-hand_8^EF-hand domain pair^127-177^E:0.0083	.	.	COG5126^myosin light chain	GO:0005927^cellular_component^muscle tendon junction`GO:0031594^cellular_component^neuromuscular junction`GO:0001917^cellular_component^photoreceptor inner segment`GO:0042383^cellular_component^sarcolemma`GO:0005509^molecular_function^calcium ion binding`GO:0005178^molecular_function^integrin binding`GO:0032403^molecular_function^protein complex binding`GO:0055074^biological_process^calcium ion h…	GO:0005509^molecular_function^calcium ion binding	.	.
comp71446_c0	comp71446_c0_seq1	.	UniRef90_A7RM02^A7RM02^Q:99-779,H:7-233^40.09%ID^E:1e-26^SubName: Full=Predicted protein;^Eukaryota; Metazoa; Cnidaria; Anthozoa; Hexacorallia; Actiniaria; Edwardsiidae; Nematostella	.	comp71446_c0_seq1|m.10529	3-788[+]	.	UniRef90_A7RM02^A7RM02^Q:33-259,H:7-233^40.09%ID^E:6e-43^SubName: Full=Predicted protein;^Eukaryota; Metazoa; Cnidaria; Anthozoa; Hexacorallia; Actiniaria; Edwardsiidae; Nematostella	.	sigP:1^16^0.717^YES	.	.	.	.	.	.
comp64312_c0	comp64312_c0_seq1	.	UniRef90_A7RM13^A7RM13^Q:471-400,H:161-184^95.83%ID^E:8e-06^SubName: Full=Predicted protein;^Eukaryota; Metazoa; Cnidaria; Anthozoa; Hexacorallia; Actiniaria; Edwardsiidae; Nematostella	.	comp64312_c0_seq1|m.4633	394-933[-]	.	UniRef90_A7RM13^A7RM13^Q:149-178,H:155-184^90%ID^E:2e-10^SubName: Full=Predicted protein;^Eukaryota; Metazoa; Cnidaria; Anthozoa; Hexacorallia; Actiniaria; Edwardsiidae; Nematostella	.	.	.	.	.	.	.	.
comp68522_c0	comp68522_c0_seq1	sp|Q5I0D1|GLOD4_RAT^Q5I0D1^Q:1377-523,H:1-288^60.76%ID^E:1e-121^RecName: Full=Glyoxalase domain-containing protein 4;^Eukaryota; Metazoa; Chordata; Craniata; Vertebrata; Euteleostomi; Mammalia; Eutheria; Euarchontoglires; Glires; Rodentia; Sciurognathi; Muroidea; Muridae; Murinae; Rattus	UniRef90_A7RM33^A7RM33^Q:1377-523,H:1-284^65.26%ID^E:4e-131^SubName: Full=Predicted protein;^Eukaryota; Metazoa; Cnidaria; Anthozoa; Hexacorallia; Actiniaria; Edwardsiidae; Nematostella	.	comp68522_c0_seq1|m.7503	487-1377[-]	sp|Q5I0D1|GLOD4_RAT^Q5I0D1^Q:1-292,H:1-295^60%ID^E:1e-127^RecName: Full=Glyoxalase domain-containing protein 4;^Eukaryota; Metazoa; Chordata; Craniata; Vertebrata; Euteleostomi; Mammalia; Eutheria; Euarchontoglires; Glires; Rodentia; Sciurognathi; Muroidea; Muridae; Murinae; Rattus	UniRef90_A7RM33^A7RM33^Q:1-295,H:1-294^63.73%ID^E:7e-138^SubName: Full=Predicted protein;^Eukaryota; Metazoa; Cnidaria; Anthozoa; Hexacorallia; Actiniaria; Edwardsiidae; Nematostella	PF12681.2^Glyoxalase_2^Glyoxalase-like domain^142-253^E:6.7e-10	.	.	.	GO:0005739^cellular_component^mitochondrion	.	.	.
comp70071_c0	comp70071_c0_seq1	sp|Q6PAF4|NSE1_XENLA^Q6PAF4^Q:1324-629,H:4-234^33.91%ID^E:6e-44^RecName: Full=Non-structural maintenance of chromosomes element 1 homolog;^Eukaryota; Metazoa; Chordata; Craniata; Vertebrata; Euteleostomi; Amphibia; Batrachia; Anura; Pipoidea; Pipidae; Xenopodinae; Xenopus; Xenopus	UniRef90_A7RM35^A7RM35^Q:1327-605,H:1-245^42.11%ID^E:2e-58^SubName: Full=Predicted protein;^Eukaryota; Metazoa; Cnidaria; Anthozoa; Hexacorallia; Actiniaria; Edwardsiidae; Nematostella	.	comp70071_c0_seq1|m.8935	599-1327[-]	sp|Q6PAF4|NSE1_XENLA^Q6PAF4^Q:2-233,H:4-234^33.91%ID^E:1e-48^RecName: Full=Non-structural maintenance of chromosomes element 1 homolog;^Eukaryota; Metazoa; Chordata; Craniata; Vertebrata; Euteleostomi; Amphibia; Batrachia; Anura; Pipoidea; Pipidae; Xenopodinae; Xenopus; Xenopus	UniRef90_A7RM35^A7RM35^Q:1-241,H:1-245^42.11%ID^E:4e-63^SubName: Full=Predicted protein;^Eukaryota; Metazoa; Cnidaria; Anthozoa; Hexacorallia; Actiniaria; Edwardsiidae; Nematostella	PF07574.8^SMC_Nse1^Nse1 non-SMC component of SMC5-6 complex^6-167^E:2.3e-27`PF08746.6^zf-RING-like^RING-like domain^182-224^E:3.4e-09	.	.	.	GO:0000781^cellular_component^chromosome, telomeric region`GO:0005634^cellular_component^nucleus`GO:0030915^cellular_component^Smc5-Smc6 complex`GO:0046872^molecular_function^metal ion binding`GO:0004842^molecular_function^ubiquitin-protein transferase activity`GO:0006310^biological_process^DNA recombination`GO:0006281^biological_process^DNA repair`GO:2001022^biological_process^positive regulatio…	GO:0006281^biological_process^DNA repair`GO:0030915^cellular_component^Smc5-Smc6 complex	.	.
comp72770_c0	comp72770_c0_seq1	sp|O89044|PRI2_RAT^O89044^Q:539-15,H:1-159^39.43%ID^E:6e-31^RecName: Full=DNA primase large subunit;^Eukaryota; Metazoa; Chordata; Craniata; Vertebrata; Euteleostomi; Mammalia; Eutheria; Euarchontoglires; Glires; Rodentia; Sciurognathi; Muroidea; Muridae; Murinae; Rattus	UniRef90_A7RM38^A7RM38^Q:512-15,H:13-172^52.69%ID^E:4e-45^SubName: Full=Predicted protein;^Eukaryota; Metazoa; Cnidaria; Anthozoa; Hexacorallia; Actiniaria; Edwardsiidae; Nematostella	.	comp72770_c0_seq1|m.12216	3-539[-]	sp|O89044|PRI2_RAT^O89044^Q:1-175,H:1-159^39.43%ID^E:4e-31^RecName: Full=DNA primase large subunit;^Eukaryota; Metazoa; Chordata; Craniata; Vertebrata; Euteleostomi; Mammalia; Eutheria; Euarchontoglires; Glires; Rodentia; Sciurognathi; Muroidea; Muridae; Murinae; Rattus	UniRef90_A7RM38^A7RM38^Q:10-175,H:13-172^52.69%ID^E:4e-45^SubName: Full=Predicted protein;^Eukaryota; Metazoa; Cnidaria; Anthozoa; Hexacorallia; Actiniaria; Edwardsiidae; Nematostella	.	.	.	COG2219^DNA primase is the polymerase that synthesizes small RNA primers for the Okazaki fragments on both template strands at replication forks during chromosomal DNA synthesis (By similarity)	GO:1990077^cellular_component^primosome complex`GO:0051539^molecular_function^4 iron, 4 sulfur cluster binding`GO:0003677^molecular_function^DNA binding`GO:0003896^molecular_function^DNA primase activity`GO:0046872^molecular_function^metal ion binding`GO:0006260^biological_process^DNA replication	.	.	.
comp72770_c0	comp72770_c0_seq2	sp|P33610|PRI2_MOUSE^P33610^Q:1048-416,H:240-448^56.6%ID^E:8e-83^RecName: Full=DNA primase large subunit;^Eukaryota; Metazoa; Chordata; Craniata; Vertebrata; Euteleostomi; Mammalia; Eutheria; Euarchontoglires; Glires; Rodentia; Sciurognathi; Muroidea; Muridae; Murinae; Mus; Mus	UniRef90_A7RM38^A7RM38^Q:1051-413,H:252-462^64.32%ID^E:2e-100^SubName: Full=Predicted protein;^Eukaryota; Metazoa; Cnidaria; Anthozoa; Hexacorallia; Actiniaria; Edwardsiidae; Nematostella	.	comp72770_c0_seq2|m.12217	212-1051[-]	sp|O89044|PRI2_RAT^O89044^Q:2-271,H:240-504^48.73%ID^E:2e-87^RecName: Full=DNA primase large subunit;^Eukaryota; Metazoa; Chordata; Craniata; Vertebrata; Euteleostomi; Mammalia; Eutheria; Euarchontoglires; Glires; Rodentia; Sciurognathi; Muroidea; Muridae; Murinae; Rattus	UniRef90_A7RM38^A7RM38^Q:1-270,H:252-507^56.67%ID^E:2e-105^SubName: Full=Predicted protein;^Eukaryota; Metazoa; Cnidaria; Anthozoa; Hexacorallia; Actiniaria; Edwardsiidae; Nematostella	PF04104.9^DNA_primase_lrg^Eukaryotic and archaeal DNA primase, large subunit^3-212^E:2.3e-73	.	.	COG2219^DNA primase is the polymerase that synthesizes small RNA primers for the Okazaki fragments on both template strands at replication forks during chromosomal DNA synthesis (By similarity)	GO:1990077^cellular_component^primosome complex`GO:0051539^molecular_function^4 iron, 4 sulfur cluster binding`GO:0003677^molecular_function^DNA binding`GO:0003896^molecular_function^DNA primase activity`GO:0046872^molecular_function^metal ion binding`GO:0006260^biological_process^DNA replication	GO:0003896^molecular_function^DNA primase activity`GO:0006269^biological_process^DNA replication, synthesis of RNA primer	.	.
comp74290_c0	comp74290_c0_seq6	sp|Q96MS0|ROBO3_HUMAN^Q96MS0^Q:810-1484,H:322-530^25.32%ID^E:2e-11^RecName: Full=Roundabout homolog 3;^Eukaryota; Metazoa; Chordata; Craniata; Vertebrata; Euteleostomi; Mammalia; Eutheria; Euarchontoglires; Primates; Haplorrhini; Catarrhini; Hominidae; Homo	UniRef90_A7RM46^A7RM46^Q:393-1502,H:60-430^35.2%ID^E:8e-76^SubName: Full=Predicted protein;^Eukaryota; Metazoa; Cnidaria; Anthozoa; Hexacorallia; Actiniaria; Edwardsiidae; Nematostella	.	comp74290_c0_seq6|m.14719	225-1511[+]	sp|Q96MS0|ROBO3_HUMAN^Q96MS0^Q:196-420,H:322-530^25.32%ID^E:1e-12^RecName: Full=Roundabout homolog 3;^Eukaryota; Metazoa; Chordata; Craniata; Vertebrata; Euteleostomi; Mammalia; Eutheria; Euarchontoglires; Primates; Haplorrhini; Catarrhini; Hominidae; Homo	UniRef90_A7RM46^A7RM46^Q:57-426,H:60-430^35.2%ID^E:1e-80^SubName: Full=Predicted protein;^Eukaryota; Metazoa; Cnidaria; Anthozoa; Hexacorallia; Actiniaria; Edwardsiidae; Nematostella	PF07645.10^EGF_CA^Calcium-binding EGF domain^172-211^E:7.4e-10`PF13895.1^Ig_2^Immunoglobulin domain^220-307^E:4e-06`PF13927.1^Ig_3^Immunoglobulin domain^220-302^E:0.00011`PF07679.11^I-set^Immunoglobulin I-set domain^221-304^E:7.4e-07`PF07686.12^V-set^Immunoglobulin V-set domain^224-304^E:9.9e-07`PF07679.11^I-set^Immunoglobulin I-set domain^338-426^E:7.2e-12`PF13895.1^Ig_2^Immunoglobulin domain^33…	sigP:1^20^0.71^YES	.	.	GO:0030424^cellular_component^axon`GO:0016021^cellular_component^integral component of membrane`GO:0007411^biological_process^axon guidance`GO:0016199^biological_process^axon midline choice point recognition`GO:0001764^biological_process^neuron migration	GO:0005509^molecular_function^calcium ion binding	.	.
comp74290_c0	comp74290_c0_seq9	sp|Q96MS0|ROBO3_HUMAN^Q96MS0^Q:810-1484,H:322-530^25.32%ID^E:2e-11^RecName: Full=Roundabout homolog 3;^Eukaryota; Metazoa; Chordata; Craniata; Vertebrata; Euteleostomi; Mammalia; Eutheria; Euarchontoglires; Primates; Haplorrhini; Catarrhini; Hominidae; Homo	UniRef90_A7RM46^A7RM46^Q:393-1502,H:60-430^35.2%ID^E:8e-76^SubName: Full=Predicted protein;^Eukaryota; Metazoa; Cnidaria; Anthozoa; Hexacorallia; Actiniaria; Edwardsiidae; Nematostella	.	comp74290_c0_seq9|m.14722	225-1511[+]	sp|Q96MS0|ROBO3_HUMAN^Q96MS0^Q:196-420,H:322-530^25.32%ID^E:1e-12^RecName: Full=Roundabout homolog 3;^Eukaryota; Metazoa; Chordata; Craniata; Vertebrata; Euteleostomi; Mammalia; Eutheria; Euarchontoglires; Primates; Haplorrhini; Catarrhini; Hominidae; Homo	UniRef90_A7RM46^A7RM46^Q:57-426,H:60-430^35.2%ID^E:1e-80^SubName: Full=Predicted protein;^Eukaryota; Metazoa; Cnidaria; Anthozoa; Hexacorallia; Actiniaria; Edwardsiidae; Nematostella	PF07645.10^EGF_CA^Calcium-binding EGF domain^172-211^E:7.4e-10`PF13895.1^Ig_2^Immunoglobulin domain^220-307^E:4e-06`PF13927.1^Ig_3^Immunoglobulin domain^220-302^E:0.00011`PF07679.11^I-set^Immunoglobulin I-set domain^221-304^E:7.4e-07`PF07686.12^V-set^Immunoglobulin V-set domain^224-304^E:9.9e-07`PF07679.11^I-set^Immunoglobulin I-set domain^338-426^E:7.2e-12`PF13895.1^Ig_2^Immunoglobulin domain^33…	sigP:1^20^0.71^YES	.	.	GO:0030424^cellular_component^axon`GO:0016021^cellular_component^integral component of membrane`GO:0007411^biological_process^axon guidance`GO:0016199^biological_process^axon midline choice point recognition`GO:0001764^biological_process^neuron migration	GO:0005509^molecular_function^calcium ion binding	.	.
comp74290_c0	comp74290_c0_seq11	sp|Q96MS0|ROBO3_HUMAN^Q96MS0^Q:810-1484,H:322-530^25.32%ID^E:3e-11^RecName: Full=Roundabout homolog 3;^Eukaryota; Metazoa; Chordata; Craniata; Vertebrata; Euteleostomi; Mammalia; Eutheria; Euarchontoglires; Primates; Haplorrhini; Catarrhini; Hominidae; Homo	UniRef90_A7RM46^A7RM46^Q:393-1502,H:60-430^35.2%ID^E:3e-75^SubName: Full=Predicted protein;^Eukaryota; Metazoa; Cnidaria; Anthozoa; Hexacorallia; Actiniaria; Edwardsiidae; Nematostella	.	comp74290_c0_seq11|m.14724	225-1511[+]	sp|Q96MS0|ROBO3_HUMAN^Q96MS0^Q:196-420,H:322-530^25.32%ID^E:1e-12^RecName: Full=Roundabout homolog 3;^Eukaryota; Metazoa; Chordata; Craniata; Vertebrata; Euteleostomi; Mammalia; Eutheria; Euarchontoglires; Primates; Haplorrhini; Catarrhini; Hominidae; Homo	UniRef90_A7RM46^A7RM46^Q:57-426,H:60-430^35.2%ID^E:1e-80^SubName: Full=Predicted protein;^Eukaryota; Metazoa; Cnidaria; Anthozoa; Hexacorallia; Actiniaria; Edwardsiidae; Nematostella	PF07645.10^EGF_CA^Calcium-binding EGF domain^172-211^E:7.4e-10`PF13895.1^Ig_2^Immunoglobulin domain^220-307^E:4e-06`PF13927.1^Ig_3^Immunoglobulin domain^220-302^E:0.00011`PF07679.11^I-set^Immunoglobulin I-set domain^221-304^E:7.4e-07`PF07686.12^V-set^Immunoglobulin V-set domain^224-304^E:9.9e-07`PF07679.11^I-set^Immunoglobulin I-set domain^338-426^E:7.2e-12`PF13895.1^Ig_2^Immunoglobulin domain^33…	sigP:1^20^0.71^YES	.	.	GO:0030424^cellular_component^axon`GO:0016021^cellular_component^integral component of membrane`GO:0007411^biological_process^axon guidance`GO:0016199^biological_process^axon midline choice point recognition`GO:0001764^biological_process^neuron migration	GO:0005509^molecular_function^calcium ion binding	.	.
comp74290_c0	comp74290_c0_seq18	sp|Q96MS0|ROBO3_HUMAN^Q96MS0^Q:810-1484,H:322-530^25.32%ID^E:3e-11^RecName: Full=Roundabout homolog 3;^Eukaryota; Metazoa; Chordata; Craniata; Vertebrata; Euteleostomi; Mammalia; Eutheria; Euarchontoglires; Primates; Haplorrhini; Catarrhini; Hominidae; Homo	UniRef90_A7RM46^A7RM46^Q:393-1502,H:60-430^35.2%ID^E:3e-75^SubName: Full=Predicted protein;^Eukaryota; Metazoa; Cnidaria; Anthozoa; Hexacorallia; Actiniaria; Edwardsiidae; Nematostella	.	comp74290_c0_seq18|m.14727	225-1511[+]	sp|Q96MS0|ROBO3_HUMAN^Q96MS0^Q:196-420,H:322-530^25.32%ID^E:1e-12^RecName: Full=Roundabout homolog 3;^Eukaryota; Metazoa; Chordata; Craniata; Vertebrata; Euteleostomi; Mammalia; Eutheria; Euarchontoglires; Primates; Haplorrhini; Catarrhini; Hominidae; Homo	UniRef90_A7RM46^A7RM46^Q:57-426,H:60-430^35.2%ID^E:1e-80^SubName: Full=Predicted protein;^Eukaryota; Metazoa; Cnidaria; Anthozoa; Hexacorallia; Actiniaria; Edwardsiidae; Nematostella	PF07645.10^EGF_CA^Calcium-binding EGF domain^172-211^E:7.4e-10`PF13895.1^Ig_2^Immunoglobulin domain^220-307^E:4e-06`PF13927.1^Ig_3^Immunoglobulin domain^220-302^E:0.00011`PF07679.11^I-set^Immunoglobulin I-set domain^221-304^E:7.4e-07`PF07686.12^V-set^Immunoglobulin V-set domain^224-304^E:9.9e-07`PF07679.11^I-set^Immunoglobulin I-set domain^338-426^E:7.2e-12`PF13895.1^Ig_2^Immunoglobulin domain^33…	sigP:1^20^0.71^YES	.	.	GO:0030424^cellular_component^axon`GO:0016021^cellular_component^integral component of membrane`GO:0007411^biological_process^axon guidance`GO:0016199^biological_process^axon midline choice point recognition`GO:0001764^biological_process^neuron migration	GO:0005509^molecular_function^calcium ion binding	.	.
comp39308_c0	comp39308_c0_seq1	sp|Q8BNI4|DERL2_MOUSE^Q8BNI4^Q:1695-988,H:1-239^71.97%ID^E:6e-109^RecName: Full=Derlin-2;^Eukaryota; Metazoa; Chordata; Craniata; Vertebrata; Euteleostomi; Mammalia; Eutheria; Euarchontoglires; Glires; Rodentia; Sciurognathi; Muroidea; Muridae; Murinae; Mus; Mus	UniRef90_A7RM47^A7RM47^Q:1695-976,H:1-243^75.72%ID^E:2e-116^SubName: Full=Predicted protein;^Eukaryota; Metazoa; Cnidaria; Anthozoa; Hexacorallia; Actiniaria; Edwardsiidae; Nematostella	.	comp39308_c0_seq1|m.847	946-1722[-]	sp|Q8BNI4|DERL2_MOUSE^Q8BNI4^Q:10-245,H:1-239^71.97%ID^E:3e-125^RecName: Full=Derlin-2;^Eukaryota; Metazoa; Chordata; Craniata; Vertebrata; Euteleostomi; Mammalia; Eutheria; Euarchontoglires; Glires; Rodentia; Sciurognathi; Muroidea; Muridae; Murinae; Mus; Mus	UniRef90_A7RM47^A7RM47^Q:10-249,H:1-243^75.72%ID^E:5e-133^SubName: Full=Predicted protein;^Eukaryota; Metazoa; Cnidaria; Anthozoa; Hexacorallia; Actiniaria; Edwardsiidae; Nematostella	PF04511.10^DER1^Der1-like family^22-211^E:1.3e-68	.	ExpAA=94.25^PredHel=4^Topology=i21-43o63-85i106-128o158-180i	COG5291^K13989 Derlin-2 3	GO:0005769^cellular_component^early endosome`GO:0005783^cellular_component^endoplasmic reticulum`GO:0030176^cellular_component^integral component of endoplasmic reticulum membrane`GO:0005770^cellular_component^late endosome`GO:0030968^biological_process^endoplasmic reticulum unfolded protein response`GO:0030433^biological_process^ER-associated ubiquitin-dependent protein catabolic process`GO:0030…	.	.	.
comp51051_c0	comp51051_c0_seq1	.	UniRef90_A7RM63^A7RM63^Q:461-1168,H:64-319^29.84%ID^E:6e-15^SubName: Full=Predicted protein;^Eukaryota; Metazoa; Cnidaria; Anthozoa; Hexacorallia; Actiniaria; Edwardsiidae; Nematostella	.	comp51051_c0_seq1|m.1289	296-1222[+]	.	UniRef90_A7RM63^A7RM63^Q:22-291,H:30-319^30.38%ID^E:7e-25^SubName: Full=Predicted protein;^Eukaryota; Metazoa; Cnidaria; Anthozoa; Hexacorallia; Actiniaria; Edwardsiidae; Nematostella	.	.	ExpAA=149.56^PredHel=7^Topology=o33-55i62-84o104-123i158-180o195-217i230-249o262-284i	.	.	.	.	.
comp57231_c0	comp57231_c0_seq1	sp|Q6AXL8|ZMAT5_DANRE^Q6AXL8^Q:1160-843,H:1-112^41.07%ID^E:4e-24^RecName: Full=Zinc finger matrin-type protein 5;^Eukaryota; Metazoa; Chordata; Craniata; Vertebrata; Euteleostomi; Actinopterygii; Neopterygii; Teleostei; Ostariophysi; Cypriniformes; Cyprinidae; Danio	UniRef90_A7RM68^A7RM68^Q:1160-669,H:1-164^53.01%ID^E:2e-38^SubName: Full=Predicted protein;^Eukaryota; Metazoa; Cnidaria; Anthozoa; Hexacorallia; Actiniaria; Edwardsiidae; Nematostella	.	comp57231_c0_seq1|m.2153	663-1160[-]	sp|Q2TA39|ZMAT5_BOVIN^Q2TA39^Q:1-164,H:1-170^39.18%ID^E:1e-37^RecName: Full=Zinc finger matrin-type protein 5;^Eukaryota; Metazoa; Chordata; Craniata; Vertebrata; Euteleostomi; Mammalia; Eutheria; Laurasiatheria; Cetartiodactyla; Ruminantia; Pecora; Bovidae; Bovinae; Bos	UniRef90_A7RM68^A7RM68^Q:1-164,H:1-164^53.01%ID^E:2e-45^SubName: Full=Predicted protein;^Eukaryota; Metazoa; Cnidaria; Anthozoa; Hexacorallia; Actiniaria; Edwardsiidae; Nematostella	PF06220.7^zf-U1^U1 zinc finger^3-35^E:3e-05`PF00642.19^zf-CCCH^Zinc finger C-x8-C-x5-C-x3-H type (and similar)^56-77^E:1.8e-05`PF14608.1^zf-CCCH_2^Zinc finger C-x8-C-x5-C-x3-H type^56-76^E:2.8	.	.	.	GO:0005737^cellular_component^cytoplasm`GO:0005689^cellular_component^U12-type spliceosomal complex`GO:0008270^molecular_function^zinc ion binding`GO:0006397^biological_process^mRNA processing`GO:0008380^biological_process^RNA splicing	GO:0008270^molecular_function^zinc ion binding`GO:0046872^molecular_function^metal ion binding	.	.
comp66686_c0	comp66686_c0_seq2	sp|Q8TCT9|HM13_HUMAN^Q8TCT9^Q:132-1232,H:12-348^58.31%ID^E:4e-146^RecName: Full=Minor histocompatibility antigen H13;^Eukaryota; Metazoa; Chordata; Craniata; Vertebrata; Euteleostomi; Mammalia; Eutheria; Euarchontoglires; Primates; Haplorrhini; Catarrhini; Hominidae; Homo	UniRef90_A7RM71^A7RM71^Q:117-1223,H:6-350^64.08%ID^E:2e-162^SubName: Full=Predicted protein;^Eukaryota; Metazoa; Cnidaria; Anthozoa; Hexacorallia; Actiniaria; Edwardsiidae; Nematostella	.	comp66686_c0_seq2|m.6047	3-1322[+]	sp|Q8TCT9|HM13_HUMAN^Q8TCT9^Q:44-439,H:12-376^55.42%ID^E:5e-149^RecName: Full=Minor histocompatibility antigen H13;^Eukaryota; Metazoa; Chordata; Craniata; Vertebrata; Euteleostomi; Mammalia; Eutheria; Euarchontoglires; Primates; Haplorrhini; Catarrhini; Hominidae; Homo	UniRef90_A7RM71^A7RM71^Q:39-407,H:6-350^64.08%ID^E:4e-164^SubName: Full=Predicted protein;^Eukaryota; Metazoa; Cnidaria; Anthozoa; Hexacorallia; Actiniaria; Edwardsiidae; Nematostella	PF04258.8^Peptidase_A22B^Signal peptide peptidase^97-406^E:9.7e-89	.	ExpAA=175.16^PredHel=8^Topology=i66-88o108-126i133-155o217-239i260-282o318-340i352-374o379-398i	.	GO:0009986^cellular_component^cell surface`GO:0005783^cellular_component^endoplasmic reticulum`GO:0071458^cellular_component^integral component of cytoplasmic side of endoplasmic reticulum membrane`GO:0071556^cellular_component^integral component of lumenal side of endoplasmic reticulum membrane`GO:0005886^cellular_component^plasma membrane`GO:0005791^cellular_component^rough endoplasmic reticulu…	GO:0004190^molecular_function^aspartic-type endopeptidase activity`GO:0016021^cellular_component^integral component of membrane	.	.
comp70210_c0	comp70210_c0_seq1	sp|Q4QQT0|RUSD4_RAT^Q4QQT0^Q:1414-536,H:65-358^33.44%ID^E:1e-35^RecName: Full=RNA pseudouridylate synthase domain-containing protein 4;^Eukaryota; Metazoa; Chordata; Craniata; Vertebrata; Euteleostomi; Mammalia; Eutheria; Euarchontoglires; Glires; Rodentia; Sciurognathi; Muroidea; Muridae; Murinae; Rattus	UniRef90_A7RM79^A7RM79^Q:1405-473,H:2-314^42.15%ID^E:6e-67^SubName: Full=Predicted protein;^Eukaryota; Metazoa; Cnidaria; Anthozoa; Hexacorallia; Actiniaria; Edwardsiidae; Nematostella	.	comp70210_c0_seq1|m.9065	428-1414[-]	sp|Q4QQT0|RUSD4_RAT^Q4QQT0^Q:1-293,H:65-358^34.09%ID^E:1e-39^RecName: Full=RNA pseudouridylate synthase domain-containing protein 4;^Eukaryota; Metazoa; Chordata; Craniata; Vertebrata; Euteleostomi; Mammalia; Eutheria; Euarchontoglires; Glires; Rodentia; Sciurognathi; Muroidea; Muridae; Murinae; Rattus	UniRef90_A7RM79^A7RM79^Q:4-314,H:2-314^42.15%ID^E:1e-71^SubName: Full=Predicted protein;^Eukaryota; Metazoa; Cnidaria; Anthozoa; Hexacorallia; Actiniaria; Edwardsiidae; Nematostella	PF00849.17^PseudoU_synth_2^RNA pseudouridylate synthase^40-201^E:3.6e-22	.	.	COG0564^Pseudouridine synthase	GO:0005739^cellular_component^mitochondrion`GO:0009982^molecular_function^pseudouridine synthase activity`GO:0003723^molecular_function^RNA binding`GO:0001522^biological_process^pseudouridine synthesis	GO:0003723^molecular_function^RNA binding`GO:0009982^molecular_function^pseudouridine synthase activity`GO:0001522^biological_process^pseudouridine synthesis`GO:0009451^biological_process^RNA modification	.	.
comp71348_c0	comp71348_c0_seq1	sp|P95329|MASY_MYXXD^P95329^Q:215-1762,H:16-537^51.81%ID^E:0^RecName: Full=Malate synthase;^Bacteria; Proteobacteria; Deltaproteobacteria; Myxococcales; Cystobacterineae; Myxococcaceae; Myxococcus	UniRef90_A7RM90^A7RM90^Q:194-1783,H:1-530^66.42%ID^E:0^RecName: Full=Malate synthase;^Eukaryota; Metazoa; Cnidaria; Anthozoa; Hexacorallia; Actiniaria; Edwardsiidae; Nematostella	.	comp71348_c0_seq1|m.10408	194-1789[+]	sp|P95329|MASY_MYXXD^P95329^Q:8-523,H:16-537^52.38%ID^E:0^RecName: Full=Malate synthase;^Bacteria; Proteobacteria; Deltaproteobacteria; Myxococcales; Cystobacterineae; Myxococcaceae; Myxococcus	UniRef90_A7RM90^A7RM90^Q:1-530,H:1-530^66.42%ID^E:0^RecName: Full=Malate synthase;^Eukaryota; Metazoa; Cnidaria; Anthozoa; Hexacorallia; Actiniaria; Edwardsiidae; Nematostella	PF01274.17^Malate_synthase^Malate synthase^10-523^E:5.1e-185	.	.	COG2225^malate synthase	GO:0005737^cellular_component^cytoplasm`GO:0004474^molecular_function^malate synthase activity`GO:0006097^biological_process^glyoxylate cycle`GO:0006099^biological_process^tricarboxylic acid cycle	GO:0004474^molecular_function^malate synthase activity`GO:0006097^biological_process^glyoxylate cycle	.	.
comp71348_c0	comp71348_c0_seq2	sp|P95329|MASY_MYXXD^P95329^Q:215-1762,H:16-537^51.81%ID^E:0^RecName: Full=Malate synthase;^Bacteria; Proteobacteria; Deltaproteobacteria; Myxococcales; Cystobacterineae; Myxococcaceae; Myxococcus	UniRef90_A7RM90^A7RM90^Q:194-1783,H:1-530^66.42%ID^E:0^RecName: Full=Malate synthase;^Eukaryota; Metazoa; Cnidaria; Anthozoa; Hexacorallia; Actiniaria; Edwardsiidae; Nematostella	.	comp71348_c0_seq2|m.10410	194-1786[+]	sp|P95329|MASY_MYXXD^P95329^Q:8-523,H:16-537^52.38%ID^E:0^RecName: Full=Malate synthase;^Bacteria; Proteobacteria; Deltaproteobacteria; Myxococcales; Cystobacterineae; Myxococcaceae; Myxococcus	UniRef90_A7RM90^A7RM90^Q:1-530,H:1-530^66.42%ID^E:0^RecName: Full=Malate synthase;^Eukaryota; Metazoa; Cnidaria; Anthozoa; Hexacorallia; Actiniaria; Edwardsiidae; Nematostella	PF01274.17^Malate_synthase^Malate synthase^10-523^E:5e-185	.	.	COG2225^malate synthase	GO:0005737^cellular_component^cytoplasm`GO:0004474^molecular_function^malate synthase activity`GO:0006097^biological_process^glyoxylate cycle`GO:0006099^biological_process^tricarboxylic acid cycle	GO:0004474^molecular_function^malate synthase activity`GO:0006097^biological_process^glyoxylate cycle	.	.
[truncated: 5,140 more rows]

## Sheet: trembl_p_summary
Cnidarian taxa	trembl_top_blastp_hits
Cubozoa	89
Hydrozoa	2966
Scyphozoa	35
Anthozoa	2160
Myxozoa	2
Polypodiazoa	0
Staurozoa	0
	5252

## Sheet: sprot_Top_BLASTX_hit_select
#gene_id	transcript_id	sprot_Top_BLASTX_hit	TrEMBL_Top_BLASTX_hit	RNAMMER	prot_id	prot_coords	sprot_Top_BLASTP_hit	TrEMBL_Top_BLASTP_hit	Pfam	SignalP	TmHMM	eggnog	gene_ontology_blast	gene_ontology_pfam	transcript	peptide
comp20311_c0	comp20311_c0_seq1	sp|A7SWD3|GID8_NEMVE^A7SWD3^Q:346-1011,H:4-225^62.61%ID^E:8e-100^RecName: Full=Glucose-induced degradation protein 8 homolog;^Eukaryota; Metazoa; Cnidaria; Anthozoa; Hexacorallia; Actiniaria; Edwardsiidae; Nematostella	UniRef90_A7SWD3^A7SWD3^Q:346-1011,H:4-225^62.61%ID^E:4e-98^RecName: Full=Glucose-induced degradation protein 8 homolog;^Eukaryota; Metazoa; Cnidaria; Anthozoa; Hexacorallia; Actiniaria; Edwardsiidae; Nematostella	.	comp20311_c0_seq1|m.96	334-1014[+]	sp|A7SWD3|GID8_NEMVE^A7SWD3^Q:5-226,H:4-225^62.61%ID^E:4e-103^RecName: Full=Glucose-induced degradation protein 8 homolog;^Eukaryota; Metazoa; Cnidaria; Anthozoa; Hexacorallia; Actiniaria; Edwardsiidae; Nematostella	UniRef90_A7SWD3^A7SWD3^Q:5-226,H:4-225^62.61%ID^E:2e-101^RecName: Full=Glucose-induced degradation protein 8 homolog;^Eukaryota; Metazoa; Cnidaria; Anthozoa; Hexacorallia; Actiniaria; Edwardsiidae; Nematostella	PF08513.6^LisH^LisH^26-51^E:1.1e-08`PF10607.4^CLTH^CTLH/CRA C-terminal to LisH motif domain^62-204^E:3.2e-34	.	.	.	GO:0005634^cellular_component^nucleus	.	.	.
[truncated: 194 more rows]

## Sheet: sprot_x_summary
Cnidarian taxa	sprot_top_blastx_hits
Cubozoa	34
Hydrozoa	36
Scyphozoa	5
Anthozoa	120
Myxozoa	0
Polypodiazoa	0
Staurozoa	0
	195

## Sheet: TrEMBL_Top_BLASTX_hit_select
#gene_id	transcript_id	sprot_Top_BLASTX_hit	TrEMBL_Top_BLASTX_hit	RNAMMER	prot_id	prot_coords	sprot_Top_BLASTP_hit	TrEMBL_Top_BLASTP_hit	Pfam	SignalP	TmHMM	eggnog	gene_ontology_blast	gene_ontology_pfam	transcript	peptide
[truncated: 4,997 more rows]

## Sheet: trembl_x_summary
Cnidarian taxa	trembl_top_blastx_hits
Cubozoa	86
Hydrozoa	2601
Scyphozoa	25
[truncated: 5 more rows]

## Sheet: nematocyst specific
#gene_id	transcript_id	sprot_Top_BLASTX_hit	TrEMBL_Top_BLASTX_hit	RNAMMER	prot_id	prot_coords	sprot_Top_BLASTP_hit	TrEMBL_Top_BLASTP_hit	Pfam	SignalP	TmHMM	eggnog	gene_ontology_blast	gene_ontology_pfam	transcript	peptide
[truncated: 26 more rows]
