# Supplementary material for: A new transcriptome and transcriptome profiling of adult and larval tissue in the box jellyfish Alatina alata: an emerging model for studying venom, vision and sex
Source: BMC Genomics. 2016 Aug 17;17:650. doi: 10.1186/s12864-016-2944-3 (PMC4989536; doi:10.1186/s12864-016-2944-3)
Supplement: Additional file 4: — Heatmap and transcript DE matrix for five samples. Heatmap and corresponding matrix file used in hierarchical clustering (EdgeR) of ~10 K transcripts differentially expressed across A. alata medusa (gastric cirri, ovaries, tentacle (with pedalium base), rhopalium) and planulae samples (columns) (of the identified ~32 K Trinity transcripts). (XLS 1463 kb) [file 12864_2016_2944_MOESM4_ESM.xls]

## Sheet: Heatmap_5_samples_transcripts
Lewis Ames et al. 2016 Transcriptome profiling of genes implicated in venom, vision and sex in the box jellyfish Alatina alata
Additional IV Heatmap and transcript DE matrix for five samples

## Sheet: EdgeR_matrix_5_samples_trans
gene_id	gastric cirri	ovaries	tentacle	rhopalium	planulae
comp71155_c0_seq4	2.949	2.786	1.319	1.235	8.402
comp74309_c0_seq2	4.179	2.574	2.15	4.624	0.009
comp65235_c1_seq1	51.637	0	0	0	0
comp71904_c0_seq3	7.499	44.736	4.737	7.957	0.349
comp36003_c0_seq1	8.612	4.651	2.431	16.006	0.055
comp64598_c0_seq1	3.185	1.132	1.52	7.466	0
comp61398_c0_seq1	31.649	87.258	17.724	21.332	0.587
comp77812_c1_seq5	5.039	2.798	2.12	1.768	0
comp64479_c0_seq2	1052.47	3.333	0.311	0.07	0
comp72321_c0_seq2	86.909	0.659	1.453	0.947	0.119
comp75772_c0_seq5	10.314	12.101	8.198	21.381	0
comp70186_c0_seq1	0.169	0.224	5.3	0.182	0
comp59826_c1_seq3	20.914	20.981	11.757	16.287	0
comp76180_c0_seq5	0.725	1.903	0.348	8.315	0.385
comp57890_c0_seq1	1.702	2.338	0.719	1.095	3.32
comp56150_c0_seq1	1550.3	973.656	1142.13	1006.41	1.449
comp55859_c0_seq2	6	1.953	3.736	2.821	3.311
comp67533_c1_seq4	2.511	0.784	15.174	6.371	0
comp75703_c0_seq3	5.393	1.679	6.968	5.55	2.311
comp77224_c0_seq3	8.174	2.463	1.445	1.768	5.614
comp76994_c0_seq7	31.043	12.325	9.562	8.568	0.101
comp31566_c0_seq1	2.663	0.286	0	0.203	17.758
comp75242_c0_seq1	11.258	0.423	2.995	1.67	0.083
comp77585_c0_seq4	7.432	4.241	2.454	1.691	3.036
comp76932_c0_seq9	4.702	0.647	0.719	0.772	2.311
comp75079_c0_seq2	3.32	0.585	7.198	4.863	0.018
comp83793_c0_seq1	0	83.44	0	4.196	0
comp50821_c0_seq1	11.19	103.065	1.149	61.09	0
comp76882_c0_seq1	1.82	1.629	2.076	1.93	2.119
comp67624_c0_seq1	42.132	35.184	17.272	24.981	0.449
comp65358_c0_seq1	5.039	7.611	4.989	16.658	0.128
comp70710_c0_seq1	8.477	5.671	4.685	6.68	8.017
comp20394_c0_seq1	2296.6	1358.41	1386.65	1405.47	10.438
comp70883_c0_seq3	4.651	5.273	14.544	13.501	0.202
comp105956_c0_seq1	8.595	0.672	0.549	15.788	0
comp80973_c0_seq1	29.105	78.602	29.577	38.159	0.936
comp62623_c0_seq1	15.471	11.492	7.138	21.437	0.284
comp69942_c0_seq1	39.857	1353.28	24.336	87.601	10.145
comp72563_c0_seq5	1.011	1.48	6.204	1.747	1.376
comp72391_c0_seq3	32.795	19.377	2.513	15.76	0.119
comp68966_c0_seq2	3.185	8.868	1.483	3.901	0.028
comp75290_c0_seq3	0.994	0.099	0	0.147	41.551
comp68222_c0_seq2	69.467	98.538	31.126	38.643	0.183
comp77126_c0_seq1	5.477	2.749	10.941	7.164	0.266
comp73638_c0_seq2	0	21.553	0.126	0.603	0
comp76305_c0_seq1	2.005	0.572	2.187	1.186	2.688
comp91614_c0_seq1	31.852	13.569	16.189	13.69	0
comp110210_c0_seq1	9.791	1.766	0.489	11.754	0.11
comp75983_c0_seq2	1.534	14.365	2.239	1.726	3.467
comp56446_c0_seq1	0.843	671.735	3.076	13.003	0.193
comp75682_c0_seq3	2.848	0.808	3.832	2.238	0
comp59514_c0_seq1	0.253	0.062	0.408	6.47	0
comp48461_c0_seq1	1.483	1.555	1.104	1.867	1.917
comp70170_c0_seq1	4.281	5.298	1.171	2.835	0.018
comp41467_c0_seq1	5.73	7.574	0.133	2.161	0
comp74656_c0_seq3	4.854	4.079	0.23	14.778	0
comp63922_c1_seq3	0.556	0.099	0.119	0.849	453.611
comp74356_c0_seq1	2.46	4.714	5.263	2.919	0
comp78132_c0_seq1	6.219	4.39	8.829	5.242	0.156
comp71229_c0_seq2	5.393	13.171	1.631	3.242	0.119
comp74279_c1_seq2	1.146	12.313	0.074	0.863	0.569
comp73565_c0_seq2	0.034	0.261	6.605	0.14	0.018
comp74750_c0_seq2	110.166	42.211	38.731	56.656	1.339
comp74337_c0_seq1	13.078	15.534	0.934	10.133	5.219
comp70217_c0_seq1	35.93	13.059	0.193	5.431	0
comp74435_c0_seq6	7.146	7.599	11.994	7.761	0
comp63264_c0_seq1	0.455	0	0.074	0	14.547
comp73231_c0_seq4	7.533	14.551	3.38	7.55	0.073
comp68368_c2_seq1	54.181	118.189	594.019	97.677	0.046
comp66851_c0_seq1	457.533	208.805	361.608	280.907	0.174
comp36460_c0_seq1	508.766	37.709	0.43	17.746	0.046
comp61880_c0_seq1	2.747	3.669	3.617	2.091	3.146
comp78390_c0_seq1	0.152	847.968	4.374	21.17	1.302
comp73178_c0_seq9	78.23	60.22	93.956	79.987	0.165
comp58602_c0_seq1	110.2	48.517	64.187	70.199	0.257
comp74804_c0_seq3	7.971	6.84	2.995	4.554	4.045
comp74889_c0_seq1	4.786	1.269	2.157	0.765	7.237
comp65496_c0_seq1	2.46	0.622	0	0	14.795
comp60020_c0_seq1	3.269	51.328	1.408	2.512	1.22
comp75133_c0_seq9	4.634	2.525	1.386	12.483	0
comp76057_c4_seq4	3.371	2.463	100.976	3.789	0.844
comp77399_c0_seq14	3.994	0	7.583	15.971	0
comp58540_c0_seq1	26.341	1.119	0.082	0.695	127.542
comp75698_c0_seq2	37.75	27.324	5.396	9.199	0
comp73356_c0_seq1	22.111	3.395	0.741	3.221	0
comp65452_c0_seq1	0	0	22.824	0.365	0.138
comp59790_c0_seq2	30.402	0	0	0	0
comp52418_c0_seq1	0	0.062	8.324	0.133	0
comp71644_c0_seq1	2.14	1.965	1.52	2.323	3.55
comp63777_c0_seq1	1.079	3.967	1.46	0.61	3.32
comp56506_c0_seq2	26.189	40.669	74.038	29.5	0.394
comp78285_c0_seq1	361.642	321.347	317.346	462.108	3.385
comp70703_c0_seq1	0	0	5.345	0.077	0
comp57682_c0_seq1	0.388	0.311	8.918	9.929	0
comp61419_c0_seq1	30308.3	106.56	8.784	4.372	1.431
comp73723_c0_seq3	5.207	9.726	49.776	14.694	0.367
comp71067_c0_seq1	10.145	10.584	4.529	5.593	13.749
comp20377_c0_seq1	257.088	183.807	67.819	142.958	0.826
comp73255_c0_seq12	2.292	3.868	1.008	1.13	1.633
comp67070_c0_seq1	16.92	0	20.6	3.361	0.688
comp64037_c0_seq1	5.494	15.919	3.521	9.15	0.193
comp62406_c0_seq1	120.867	160.661	91.91	133.226	1.688
comp76222_c0_seq1	13.516	0.162	1.534	1.116	0.294
comp72719_c0_seq2	1.753	2.674	0.334	1.27	3.577
comp71752_c0_seq2	1.163	0.585	10.748	2.281	0
comp72041_c0_seq5	1.315	0.933	0.845	1.579	5.448
comp76739_c1_seq12	1.702	5.622	3.751	5.305	7.806
comp71016_c0_seq1	3.489	3.569	1.735	2.814	3.632
comp60334_c0_seq1	0.354	0.137	1.357	12.806	0
comp77032_c0_seq7	1.264	3.209	2.743	0.688	0.917
comp62708_c0_seq1	1.331	1.405	1.564	0.758	2.678
comp77551_c1_seq8	1.5	0.311	0.259	8.252	0.037
comp67868_c0_seq1	2.494	14.116	0.586	4.323	0.449
comp63142_c0_seq1	54.249	48.43	24.647	30.531	0.477
comp52412_c0_seq1	2.123	0.535	0	1.242	5.348
comp77426_c1_seq7	9.438	0.784	1.112	4.035	0
comp69511_c0_seq4	5.595	49.723	2.965	4.975	0.89
comp75475_c0_seq6	1.989	1.667	2.009	2.316	2.88
comp63643_c1_seq4	134.535	160.661	701.303	549.87	0.128
comp76441_c0_seq3	16.263	13.308	3.158	36.601	49.21
comp48469_c0_seq1	86.64	86.997	81.355	75.56	1.312
comp50318_c0_seq1	1.871	1.468	4.774	2.94	0
comp103871_c0_seq1	0	31.416	0.148	0.589	0
comp23223_c0_seq1	44.103	0	0	0	0
comp77626_c0_seq5	15.1	4.253	78.175	18.16	0
comp75969_c1_seq1	19150.8	73.329	5.471	1.039	0.697
comp74781_c1_seq2	23.054	12.375	8.532	4.091	0.018
comp80122_c0_seq1	20.864	12.698	7.309	17.501	0.119
comp74505_c0_seq4	2.696	6.965	3.136	2.975	0.073
comp74005_c1_seq7	3.944	2.04	19.303	8.898	0.587
comp20347_c0_seq1	28.178	13.295	34.706	10.371	0.615
comp71952_c0_seq1	5.207	2.948	1.357	3.438	1.77
comp60144_c0_seq1	5.915	6.057	5.886	11.22	0.128
comp64221_c0_seq1	0.067	0.149	0.037	23.795	0.028
comp68790_c0_seq1	6.101	3.482	0.489	1.396	0
comp76256_c0_seq1	2.663	3.196	2.135	0.751	4.476
comp62386_c0_seq1	202.704	126.932	157.305	150.439	0.385
comp35261_c0_seq1	4.314	0.647	3.884	3.579	0.871
comp76372_c1_seq10	3.135	1.48	0.89	1.972	1.917
comp76187_c0_seq2	0.725	0.062	0.304	0.091	6.402
comp76173_c0_seq5	2.848	1.032	0.541	1.024	13.153
comp75161_c0_seq1	3.185	1.492	3.462	2.252	4.375
comp76415_c1_seq4	1.719	2.798	5.708	2.561	0.028
comp128259_c0_seq1	9.454	1.667	0.415	1.186	0
comp71275_c0_seq1	3.084	6.654	19.28	1.389	0
comp64109_c0_seq1	6.185	2.375	5.715	5.031	0
comp72651_c0_seq4	0	0	0	0	28.911
comp76287_c0_seq1	0.624	1.082	2224.2	40.825	0.367
comp57497_c0_seq1	3.927	0	0.067	0	4.55
comp37982_c0_seq1	0.725	0	6.123	2.484	0.128
comp74896_c0_seq3	9.286	11.641	2.809	7.55	0.083
comp64981_c0_seq1	10.162	0.361	16.953	26.945	0.046
comp71298_c0_seq2	51.384	26.317	32.134	20.455	0.312
comp73228_c0_seq1	10.061	1.443	6.716	5.249	8.063
comp60226_c0_seq1	11.864	1.144	2.194	1.663	0.018
comp65683_c0_seq1	81.061	411.814	58.99	77.258	6.705
comp74546_c0_seq2	1016.13	629.362	729.212	747.807	3.953
comp71552_c1_seq6	0.893	1.903	5.797	3.831	0.248
comp125500_c0_seq1	1.803	3.52	0.289	8.477	0
comp76752_c0_seq3	3.084	2.463	3.15	2.519	3.21
comp68455_c0_seq2	24.79	6.94	20.607	65.006	4.559
comp38386_c0_seq1	50.996	43.418	46.856	37.485	0.312
comp71789_c0_seq12	9.876	17.685	6.894	6.771	0
comp72050_c0_seq1	22.448	1.953	1.282	24.279	0
comp75133_c0_seq14	9.117	4.266	1.883	14.266	0.055
comp70521_c0_seq15	10.128	5.161	10.422	6.21	0.128
comp67268_c0_seq1	2.899	0	5.471	0.793	0.055
comp77331_c0_seq1	2.258	1.045	18.139	5.95	0.211
comp57345_c0_seq1	1079.31	842.247	817.638	724.525	4.907
comp35841_c0_seq1	3.033	50.283	1.075	3.207	0.238
comp73787_c0_seq1	10.516	8.718	21.868	6.526	0.009
comp71674_c0_seq1	5.612	5.597	5.219	9.536	0.092
comp59479_c0_seq1	3.404	2.711	0.185	2.94	0
comp66185_c0_seq1	57.838	0.684	47.597	26.012	0
comp76652_c0_seq2	6.151	5.423	4.722	2.863	7.769
comp77639_c0_seq3	7.146	1.803	26.708	6.617	4.568
comp75192_c0_seq17	1.904	7.077	0.163	4.919	0
comp64844_c0_seq1	5.46	5	4.092	1.796	2.853
comp71954_c0_seq1	2.916	0.51	2.683	2.042	4.238
comp70181_c0_seq3	4.938	0.41	3.306	10.161	0.028
comp63972_c0_seq1	23.071	31.229	6.242	13.522	0
comp68378_c0_seq2	3.522	11.479	0.801	1.516	0.266
comp76611_c0_seq17	4.112	4.913	0.83	2.245	1.697
comp71240_c0_seq1	0.051	0	9.081	1.186	0
comp73461_c0_seq2	2.444	6.43	0.408	1.046	0
comp77270_c0_seq1	0.017	0.062	7.19	0.077	0.009
comp64267_c0_seq1	1.264	7.027	0.482	3.81	0.202
comp69424_c0_seq1	6.505	1.741	9.17	2.87	0.128
comp63684_c0_seq1	116.604	0.983	9.147	1.754	0.009
comp76214_c0_seq15	12.269	15.832	2.016	3.817	0
comp70555_c0_seq3	5.747	3.955	6.909	3.27	0.064
comp76640_c0_seq3	10.348	8.756	0.852	4.933	0
comp52327_c0_seq1	674.276	519.32	316.13	310.484	2.467
comp56039_c0_seq1	24.723	3.706	1.208	4.379	0.495
comp74250_c0_seq2	1.989	0.075	4.677	1.389	0.119
comp101402_c0_seq1	0	0	19.525	0.225	0
comp54407_c0_seq1	2.781	2.089	69.383	17.276	0.101
comp73361_c0_seq1	59.372	18.009	53.068	23.654	0.165
comp59146_c0_seq2	1.82	0.361	3.677	5.487	0
comp77126_c0_seq3	0.859	0.435	0.267	0.667	5.824
comp53504_c0_seq1	271.109	3899.6	125.772	1906.12	0.413
comp74091_c0_seq8	18.117	8.184	1.794	0.218	3.32
comp50813_c0_seq2	52.328	0.659	57.256	48.628	0
comp76535_c0_seq7	2.562	3.545	4.559	4.175	0
comp78181_c0_seq1	0.893	2684.55	11.49	49.084	1.036
comp76501_c1_seq31	0	0	0	25.914	0
comp58870_c0_seq1	4.281	2.574	2.357	7.754	2.825
comp60384_c0_seq2	0	0	6.731	1.881	0
comp54621_c0_seq3	0	0	13.914	0.267	0
comp70545_c0_seq5	2.073	1.816	1.438	2.666	1.624
comp58125_c0_seq1	16.044	0.361	4.196	3.516	0.954
comp67331_c0_seq1	2.123	0.149	15.307	9.01	0
comp64470_c0_seq1	7.634	2.338	0.541	0.379	1.082
comp69316_c0_seq1	3.573	1.977	2.15	4.077	2
comp76994_c0_seq13	25.936	8.159	8.903	6.224	0.064
comp76725_c0_seq2	3.219	2.438	3.232	1.116	83.716
comp60552_c0_seq1	4.702	4.527	1.512	1.565	0.046
comp76034_c0_seq1	1.213	1.816	1.772	5.403	0.037
comp17018_c0_seq1	0.286	1.343	2.387	0.267	2.357
comp74985_c0_seq2	0.135	0.05	13.187	0.084	0
comp72261_c0_seq4	12.842	14.8	15.967	14.062	0.294
comp57438_c0_seq1	0	0	0.541	0.702	8.732
comp76973_c0_seq1	2.157	5.373	1.231	1.228	11.19
comp73544_c0_seq1	0.893	0.46	3.039	2.898	0.009
comp75023_c1_seq8	4.972	3.644	1.868	2.688	5.393
comp55517_c0_seq1	9.067	3.768	40.933	20.125	0.816
comp75207_c0_seq3	1.921	0.647	6.568	0.982	0
comp71356_c0_seq2	3.674	11.057	2.654	6.077	0.202
comp70505_c0_seq2	13.6	13.245	3.958	8.308	0.183
comp71261_c0_seq1	37.362	9.626	37.345	25.493	39.671
comp69723_c0_seq3	4.011	0.609	0.919	1.2	5.558
comp63143_c0_seq1	1.904	3.147	13.869	6.778	0
comp77313_c0_seq8	2.696	3.122	2.98	1.733	3.541
comp74958_c0_seq4	0	1.244	1.275	0.632	5.237
comp66691_c0_seq1	0.893	52.136	1.357	2.105	1.403
comp67348_c0_seq1	1.904	2.898	4.618	5.136	0
comp48535_c0_seq1	0	0.012	21.527	0.239	0.028
comp64007_c0_seq1	2.039	2.201	3.225	6.793	0
comp19993_c0_seq1	0	0	0	0	5.971
comp72226_c1_seq6	25.043	13.706	5.144	13.753	0.257
comp67290_c0_seq1	54.451	19.103	93.378	29.731	0.321
comp56925_c0_seq1	70.293	84.037	45.729	97.586	1.935
comp77368_c0_seq5	1.871	1.045	1.445	1.067	7.613
comp70650_c0_seq2	3.977	1.803	1.698	5.656	0.009
comp71299_c0_seq12	4.483	6.243	2.973	2.996	9.925
comp73578_c0_seq11	1.213	0.983	2.439	3.775	2.192
comp104711_c0_seq1	22.599	0.684	1.683	2.835	0.229
comp63152_c0_seq1	0.034	0	11.386	0.147	0
comp38047_c0_seq1	26.947	49.574	21.275	32.594	0.449
comp71933_c0_seq4	2.191	1.555	2.09	0.807	1.128
comp71385_c0_seq5	3.64	0.958	0.749	22.623	0
comp75547_c0_seq5	3.286	1.617	1.364	2.379	3.568
comp69879_c0_seq1	2.14	0.174	0.215	0.744	49.522
comp69559_c0_seq1	3.438	2.649	2.846	3.116	9.273
comp18951_c0_seq1	0	0	7.116	0	0
comp55660_c0_seq1	48.401	41.042	32.735	37.731	0.294
comp66938_c0_seq5	12.471	1.853	0.519	1.516	0.092
comp71749_c0_seq3	4.247	2.861	0.919	1.965	1.523
comp61129_c0_seq1	0	0	0	0	21.564
comp63057_c0_seq2	4.87	18.32	2.409	10.862	0
comp76010_c0_seq2	3.387	0.298	3.284	2.554	0.073
comp74469_c0_seq2	3.573	1.132	1.824	0.435	5.87
comp76734_c0_seq2	3.809	4.341	15.418	3.824	0.046
comp63096_c0_seq1	5.764	2.164	2.031	2.133	0.028
comp73250_c0_seq2	6.792	2.736	0.949	1.586	1.779
comp74865_c0_seq3	10.381	6.542	3.573	5.312	0.147
comp77091_c0_seq1	3.606	1.269	4.344	6.049	0.009
comp59562_c0_seq2	0.118	0	257.97	4.414	0.046
comp72494_c0_seq3	7.988	0	5.196	2.337	0
comp69338_c0_seq1	1.298	0.473	2.713	4.133	0.128
comp72636_c0_seq3	4.955	7.537	5.752	9.227	4.412
comp57600_c0_seq1	11.814	44.873	4.663	7.929	0.633
comp100073_c0_seq1	1.23	0.323	9.496	1.27	0
comp73631_c0_seq2	8.966	5.248	0.274	0.681	0
comp53001_c0_seq1	5.561	19.414	2.291	3.354	0.587
comp66287_c0_seq2	4.752	13.992	6.049	5.298	0.092
comp71625_c0_seq1	64.714	48.504	36.434	29.724	0.706
comp72193_c0_seq1	2.157	3.868	1.053	1.656	3.486
comp76644_c0_seq6	82.022	2.487	2.713	3.424	1.247
comp58339_c0_seq1	0.303	0.746	4.396	1.116	6.852
comp72377_c0_seq2	1.045	0.398	2.646	3.712	3.669
comp74937_c0_seq2	15.488	0.124	3.054	0.084	0
comp58359_c0_seq1	0	0	6.523	0.344	0
comp54483_c0_seq1	0.404	0	0.511	0.309	9.273
comp50725_c0_seq1	6.235	2.052	1.364	8.098	0
comp68511_c0_seq1	6.337	1.866	0.652	17.915	0.339
comp58529_c0_seq1	1.449	0.149	32.379	0.554	0
comp74724_c0_seq2	2.663	4.291	1.927	10.876	0.009
comp75914_c0_seq2	13.347	4.129	7.116	4.498	0.037
comp74245_c0_seq2	2.831	3.122	2.98	4.835	4.586
comp47266_c0_seq1	10.904	3.37	0.645	1.768	0.376
comp77011_c0_seq1	8.494	3.047	3.128	2.919	3.146
comp61443_c0_seq2	3.657	2.997	1.92	20.595	0
comp65690_c0_seq1	10.044	1.828	6.442	3.347	0
comp64614_c0_seq5	0	692.53	2.632	11.347	0.128
comp53328_c1_seq1	37702.7	170.163	9.392	2.61	2.082
comp93073_c0_seq1	12.05	12.773	9.659	20.469	0.128
comp71454_c0_seq1	68.489	76.699	134.852	43.716	3.32
comp72785_c1_seq7	0	0.124	11.312	0.281	0
comp56097_c0_seq1	1.416	1.617	0.437	5.908	0
comp74524_c0_seq1	3.522	3.507	1.06	1.586	2.293
comp64858_c0_seq1	0	0	10.133	0.246	0
comp75107_c0_seq3	2.073	0.597	4.448	2.168	0.349
comp64396_c0_seq2	1.129	1.132	0	0.442	6.43
comp61154_c0_seq1	1271.35	843.279	907.577	874.774	1.458
comp76439_c0_seq3	1.534	1.119	1.134	1.782	5.641
comp77626_c0_seq6	47.862	21.79	159.366	54.831	0.046
comp70899_c0_seq1	0	9.688	0.037	0.512	0
comp58561_c0_seq1	0.371	0.386	0.467	0.561	6.925
comp60942_c0_seq1	102.565	73.901	58.953	55.294	1.853
comp59727_c0_seq1	0	0	0	8.849	0
comp69725_c0_seq1	3.421	3.47	1.594	1.249	35.158
comp77039_c0_seq4	0.657	0.174	1.564	4.428	0.018
comp24501_c0_seq1	5.612	2.711	2.172	1.902	0.046
comp74260_c1_seq7	4.028	4.166	0.467	1.803	2.22
comp75895_c2_seq2	5.983	0.485	7.457	4.252	0.046
comp65253_c0_seq1	1.888	0.435	1.594	1.453	2.192
comp65663_c0_seq4	0.067	0.037	9.8	0.175	0
comp76509_c0_seq1	0.556	0.149	0.526	0.519	7.054
comp62380_c0_seq1	2.123	0.56	3.024	2.666	2.522
comp64597_c0_seq1	169.774	18.966	32.038	38.425	0
comp77503_c0_seq1	5.865	3.545	1.957	2.028	3.164
comp67505_c0_seq1	4.685	3.545	2.624	4.456	6.907
comp75374_c0_seq2	3.91	27.697	19.792	6.947	0.028
comp70180_c0_seq1	12.353	221.031	78.264	25.809	0.018
comp21468_c0_seq1	15.269	6.567	7.39	5.473	7.246
comp75668_c0_seq1	2.764	4.378	5.819	4.028	0.018
comp76494_c0_seq5	17.527	10.596	8.903	10.252	0.238
comp68697_c0_seq1	3.489	6.219	2.861	8.07	0.073
comp75099_c0_seq3	11.51	2.624	17.746	17.416	0.046
comp65863_c0_seq3	6.134	0.485	14.358	2.603	0.037
comp69868_c1_seq3	3.691	1.965	2.024	3.509	2.559
comp71700_c0_seq2	4.078	0.759	1.794	2.723	1.669
comp61696_c0_seq1	1.466	0.435	3.232	1.305	0.881
comp75725_c0_seq3	1.028	4.179	1.92	2.87	4.458
comp74861_c1_seq2	567.565	167.116	69.687	187.383	4.21
comp59406_c0_seq1	0	0	0	58.157	0
comp78288_c0_seq1	110.554	1321.74	115.038	136.959	13.153
comp77277_c0_seq2	1.348	0.398	0.726	0.603	7.044
comp74865_c0_seq2	10.533	6.641	3.936	5.094	0.083
comp36652_c0_seq1	0	34.712	0	0.414	0
comp58695_c0_seq1	0.742	0.099	0.415	0.351	5.898
comp58620_c0_seq1	1.095	2.264	0.697	1.551	1.862
comp75669_c0_seq4	1.129	0.261	4.196	3.235	0
comp76973_c0_seq4	2.225	5.895	1.386	1.263	10.64
comp77711_c0_seq6	14.965	5.211	6.849	12.897	0
comp50810_c0_seq2	0	0	10.059	0.091	0
comp76663_c0_seq1	6.943	17.748	2.276	3.838	2.853
comp52943_c0_seq1	1.652	1.729	1.06	1.902	2.889
comp63495_c0_seq2	1.921	4.166	0.46	7.438	0
comp56856_c0_seq1	0	0	0.237	0	9.411
comp142795_c0_seq1	9.37	0.535	2.083	0.926	0
comp76354_c0_seq1	10.668	7.064	10.237	10.652	14.694
comp61896_c0_seq1	6.792	9.726	9.562	9.501	0.174
comp74416_c0_seq1	7.179	45.756	1.742	3.382	0.275
comp51941_c0_seq1	5.224	7.363	0.689	5.424	0.046
comp70751_c0_seq1	12.437	7.462	2.357	7.185	3.687
comp76348_c0_seq3	0	11.517	0	0.316	0.431
comp59261_c0_seq1	6.219	1.866	0.037	2.744	0.009
comp74320_c0_seq2	80.438	29.414	41.022	25.865	1.009
comp74041_c0_seq2	24.285	1.679	1.838	7.263	0.009
comp64442_c0_seq1	1.315	1.405	0.86	1.403	3.55
comp76966_c0_seq2	0.084	304.421	0.756	3.901	0.064
comp73016_c0_seq1	2.68	1.144	2.038	2.259	1.532
comp62035_c0_seq1	22767.5	80.256	6.931	1.677	0.981
comp73781_c0_seq2	3.202	4.403	6.242	3.473	0.101
comp36455_c0_seq1	0.118	1.58	17.361	0.512	0
comp73820_c0_seq1	16.179	0	19.318	12.111	0.587
comp164536_c0_seq1	0	9.887	0	0.133	0
comp65482_c0_seq1	329.049	249.698	148.032	209.613	0.312
comp57779_c0_seq1	1459.31	1072.77	1016.79	950.937	1.66
comp68354_c0_seq2	10.701	11.716	7.598	18.307	0.266
comp62064_c0_seq1	1632	7.114	0.326	0.989	0.257
comp19906_c0_seq1	35.037	10.273	2.683	15.641	0
comp54730_c0_seq1	0.876	0	1.112	6.084	0.844
comp84553_c0_seq1	19.431	3.047	1.512	2.386	85.771
comp68549_c0_seq2	8.629	5.522	22.616	21.016	0
comp60520_c0_seq1	0	0	7.895	0.323	0
comp72245_c0_seq1	14.089	40.557	4.937	9.108	0.578
comp76805_c0_seq2	26.189	12.139	8.799	11.361	0.138
comp65106_c0_seq3	0.219	0.721	0.904	10.919	0
comp62868_c0_seq2	2.376	3.433	3.706	3.277	4.816
comp63770_c0_seq1	10.904	1.02	14.625	6.708	2.403
comp67415_c0_seq1	8.258	1.094	9.162	5.347	2.568
comp20421_c0_seq1	54.738	147.578	41.711	48.305	0.688
comp24659_c0_seq1	0.169	7.325	0.563	0.723	0.404
comp72645_c0_seq2	22.734	60.444	14.418	31.682	0.128
comp47970_c0_seq1	77.354	61.24	70.873	13.725	0
comp65547_c0_seq1	1.803	0.597	5.448	1.607	1.055
comp70813_c0_seq1	3.724	3.905	3.002	2.33	0
comp64999_c0_seq1	3.472	1.816	5.352	6.364	4.063
comp76252_c0_seq4	6.741	8.88	1.075	6.287	0
comp77339_c0_seq1	1.298	1.443	2.765	1.656	2.403
comp74739_c2_seq6	21.015	10.062	15.181	11.494	0.037
comp67989_c0_seq1	2.949	3.793	0.719	1.656	1.954
comp68116_c0_seq1	11.426	12.039	10.778	6.849	0.11
comp54394_c0_seq1	8.966	2.438	23.039	29.844	0.523
comp74719_c0_seq3	27.116	0.473	6.76	1.095	1.587
comp66010_c0_seq2	26.644	2.587	3.336	3.459	0.147
comp67073_c0_seq2	0.64	3.01	2.498	1.039	1.789
comp55235_c1_seq1	5.09	3.346	1.564	0.674	11.163
comp61340_c0_seq3	0.017	0	17.524	0.239	0.009
comp69318_c0_seq6	23.914	43.256	12.372	20.356	0.56
comp71453_c0_seq4	9.454	2.525	5.434	5.158	4.045
comp76994_c0_seq21	23.729	7.313	8.48	5.922	0.037
comp76715_c0_seq1	2.949	0.336	2.283	1.488	0.789
comp66889_c0_seq1	15.606	23.73	19.718	13.634	21.152
comp134827_c0_seq1	0	0	12.372	0	0
comp68549_c0_seq3	6.067	4.054	22.512	21.086	0
comp74711_c0_seq9	0.084	0.149	18.954	0.105	0.018
comp53603_c0_seq1	229.348	48.877	22.186	100.456	2.385
comp49553_c0_seq1	0	0	0	9.466	0
comp75040_c0_seq1	5.393	4.291	2.476	3.88	0
comp22011_c0_seq1	18.504	16.031	27.027	24.889	0.119
comp126900_c0_seq1	0.202	17.561	0.067	0.316	0
comp76645_c0_seq1	21.116	34.077	11.149	43.793	0.376
comp76959_c1_seq2	8.73	5.895	15.367	5.34	0
comp73765_c0_seq9	0	0	55.069	0.758	0
comp69474_c0_seq1	11.51	5.311	27.509	48.544	6.577
comp63095_c0_seq1	0.64	6.803	0.645	1.032	0
comp71785_c0_seq2	3.489	2.251	0.964	1.726	2.623
comp74435_c0_seq2	5.477	7.189	3.15	6.259	0
comp77391_c1_seq9	0.927	8.482	0	0.589	0
comp75104_c0_seq1	0.607	1.331	1.282	2.968	2.146
comp73916_c0_seq45	0	0	14.863	0.175	0
comp63713_c0_seq1	0.472	0	109.605	1.249	0
comp77560_c0_seq1	11.022	10.136	19.644	26.272	0.174
comp84628_c0_seq1	0	37.684	0.141	53.905	0
comp61480_c0_seq1	5.528	1.269	11.201	4.217	0.312
comp49115_c0_seq1	96.178	44.027	8.05	80.71	0.064
comp64411_c0_seq1	121.457	14.9	30.407	21.711	0.064
comp63218_c0_seq1	3.944	9.154	1.038	3.572	0.11
comp25278_c0_seq1	1.719	1.816	0.341	8.273	0.605
comp41460_c0_seq1	1.247	0.821	3.981	3.326	1.972
comp45778_c0_seq1	9.269	5.584	0.074	0.582	0
comp76620_c0_seq1	13.684	5.323	5.545	8.785	0.046
comp73636_c0_seq3	0.489	0.261	0.393	0.232	8.063
comp109085_c0_seq1	3.472	6.243	4.277	3.003	0.046
comp72824_c0_seq1	13.668	20.546	16.664	12.659	11.658
comp69103_c0_seq1	2.14	1.878	0.904	0.877	3.192
comp77971_c0_seq5	0.556	0.386	0.326	0.267	16.208
comp68612_c0_seq1	0.051	0.224	1.179	8.084	0
comp73030_c0_seq2	36.52	35.072	97.403	32.847	0.715
comp75539_c0_seq1	3.101	0.286	5.537	5.382	0
comp78154_c0_seq1	160.151	93.576	110.294	91.65	0.798
comp35904_c0_seq1	10.937	7.624	2.127	4.87	0.064
comp62083_c0_seq2	4.095	6.044	4.255	3.937	0.092
comp62523_c0_seq1	0	0.025	7.072	0.042	0
comp70445_c0_seq2	9.539	7.599	5.07	5.354	0.037
comp67544_c0_seq2	1.567	2.861	1.371	2.842	2.871
comp67677_c0_seq1	2.005	0.746	7.954	6.617	0.064
comp109262_c0_seq1	1.399	0.721	0.222	0	15.877
comp73251_c0_seq1	11.426	52.584	1.942	28.987	0.055
comp48059_c0_seq1	0.725	0.373	0.23	0.842	4.696
comp77124_c0_seq3	1.652	4.229	5.7	2.316	6.347
comp70521_c0_seq19	11.544	5.161	7.027	3.551	0.11
comp76474_c0_seq1	4.769	1.43	2.098	2.014	0.037
comp75530_c0_seq1	2.595	12.462	6.501	3.017	0.183
comp67527_c0_seq1	2.511	1.754	0.556	1.431	3.843
comp20170_c0_seq1	58.951	0	0	0	0
comp16771_c0_seq1	4.634	0.597	0	8.273	0
comp74722_c0_seq1	3.354	2.065	16.086	2.014	0.22
comp72271_c0_seq2	0.843	7.587	0.43	4.765	0
comp74739_c2_seq10	11.325	10.584	6.034	13.943	0.238
comp74977_c0_seq1	0.893	0.298	0.482	0.154	12.062
comp59336_c0_seq1	0.185	280.579	1.727	3.41	0
comp68747_c0_seq2	0.944	3.843	0.912	5.066	0.018
comp65863_c0_seq1	8.039	1.057	17.286	3.059	0
comp36323_c0_seq1	0	19.514	0	0.618	0
comp48839_c0_seq1	34.261	234.052	36.745	49.239	1.156
comp71380_c1_seq3	2.477	3.084	5.396	2.624	2.825
comp66547_c0_seq1	8.629	6.641	8.376	7.052	0.11
comp72814_c0_seq2	8.342	4.676	3.921	4.386	6.512
comp75461_c0_seq2	15.791	3.694	3.469	1.53	0.046
comp75064_c0_seq1	5.14	4.913	3.225	3.445	0
comp75230_c0_seq4	10.769	23.68	26.893	9.094	0.128
comp77775_c0_seq8	1.045	0.958	0.385	0.512	7.494
comp60218_c0_seq2	0.421	0	0	15.192	0
comp67818_c0_seq2	3.944	2.264	1.52	2.933	0.018
comp68369_c0_seq2	36.84	383.495	5.434	15.627	1.706
comp74648_c0_seq2	3.438	3.395	3.351	2.765	3.1
comp77585_c0_seq5	2.46	3.855	1.179	1.733	13.346
comp75825_c1_seq4	2.326	0	0	0	13.327
comp76494_c0_seq12	7.921	55.942	8.673	8.406	0.578
comp52930_c0_seq1	1.315	4.962	0.467	10.673	0.156
comp85363_c0_seq1	0.506	0	51.748	0.091	0
comp130639_c0_seq1	3.472	0	5.219	2.252	0
comp52944_c0_seq1	34.211	11.877	16.478	18.799	0.459
comp72723_c0_seq1	1.702	4.664	1.623	1.361	1.981
comp73361_c0_seq4	59.996	17.611	54.328	25.205	0.119
comp40167_c0_seq1	0	0	5.989	0.105	0
comp41089_c0_seq1	6.016	0.41	1.231	4.28	0
comp71949_c0_seq7	0.691	0	6.842	2.435	0.477
comp67424_c0_seq2	1.045	2.363	3.017	1.481	1.495
comp67483_c0_seq2	3.05	1.542	1.994	2.47	0
comp65466_c0_seq2	2.208	1.02	4.418	2.891	1.449
comp63734_c0_seq1	5.359	3.184	34.351	19.206	0
comp62118_c0_seq1	101.773	55.556	52.868	321.683	0
comp95697_c0_seq1	0	0.46	23.773	3.908	0
comp75952_c0_seq4	0.438	0.112	9.273	0.653	0.055
comp72020_c0_seq7	0.472	1.667	28.191	1.13	0.11
comp71561_c0_seq2	5.241	4.266	6.197	6.673	0.055
comp22183_c0_seq1	23.779	8.383	2.424	5.48	0
comp69337_c0_seq2	3.472	0.187	8.406	2.772	0
comp36337_c0_seq1	38.795	154.119	14.751	109.059	2.55
comp76468_c0_seq23	2.814	2.637	1.06	1.621	1.825
comp73179_c0_seq2	6.977	5.883	4.314	7.922	5.834
comp66262_c0_seq1	8.763	2.065	24.61	10.343	0.11
comp65152_c0_seq3	0.421	12.35	0.267	0.154	0
comp71706_c2_seq6	2.882	2.873	3.402	3.502	5.88
comp67526_c0_seq1	1.112	3.843	2.461	2.4	0
comp77921_c0_seq2	29.61	22.312	34.973	54.403	0.174
comp71799_c0_seq2	3.455	4.378	0.252	2.428	0.266
comp64048_c0_seq2	1.753	1.965	0.734	1.6	2.981
comp20947_c0_seq1	9.539	9.465	18.346	18.918	11.016
comp76050_c0_seq1	2.376	3.196	0.927	1.2	2.055
comp76099_c0_seq6	2.916	4.092	4.025	4.989	3.834
comp65666_c0_seq5	23.678	0.435	21.986	1.017	0
comp70430_c0_seq1	2.359	3.955	1.505	2.533	1.917
comp77678_c1_seq5	33.318	9.166	68.827	44.306	0
comp73997_c0_seq2	2.814	1.741	3.306	2.779	2.587
comp71468_c0_seq1	11.494	6.567	58.583	21.255	0
comp76509_c0_seq2	2.612	1.841	3.328	3.2	6.274
comp75891_c1_seq2	278.44	194.005	440.746	359.54	1.137
comp72935_c1_seq8	0.286	0.174	4.107	17.072	0
comp70094_c0_seq1	4.955	4.067	6.79	4.933	4.063
comp68663_c0_seq1	40.581	100.429	30.155	56.578	1.651
comp56104_c0_seq1	5.612	79.56	17.383	38.075	0.55
comp70453_c0_seq1	47.541	0.149	0	0	0
comp76997_c0_seq2	4.112	3.221	5.693	2.695	4.852
comp77644_c0_seq1	4.601	2.749	4.737	2.477	6.962
comp74467_c1_seq2	128.923	0.696	0	0	0
comp64469_c0_seq1	6.488	5.087	4.485	7.571	36.882
comp68129_c0_seq2	0.118	29.513	0.956	1.024	0
comp37927_c0_seq1	6.337	5.547	2.594	3.382	4.485
comp70161_c1_seq1	4.87	3.644	0.393	2.077	1.137
comp70947_c0_seq1	9.572	271.164	4.159	10.182	4.118
comp76519_c0_seq1	39.722	6.505	7.227	7.003	0.578
comp59991_c0_seq1	33.014	6.505	8.339	8.07	0.404
comp210641_c0_seq1	2.427	1.915	0.778	1.27	1.816
comp76365_c0_seq1	4.685	2.612	0.437	5.256	0.028
comp75067_c0_seq1	0.135	0.025	7.746	0.175	0.945
comp77421_c0_seq5	0.792	11.206	2.728	11.817	0.046
comp73274_c0_seq1	1.112	0.709	1.623	1.747	1.789
comp47783_c0_seq1	5.477	7.947	2.624	12.603	0.083
comp77885_c0_seq1	5.174	1.754	7.509	3.319	10.273
comp21127_c0_seq1	0	0	10.022	0.709	0
comp76400_c0_seq1	0.202	0.112	2.068	9.564	0
comp76137_c0_seq1	2.696	2.5	1.512	1.193	2.853
comp71648_c0_seq1	3.775	1.953	0.771	2.035	2.761
comp20684_c0_seq1	55.496	48.654	58.946	99.06	1.211
comp67270_c0_seq1	1.753	0.497	1.527	13.045	0.073
comp74781_c1_seq8	16.263	6.293	5.352	2.484	0
comp76574_c0_seq1	21.234	43.53	144.274	84.534	1.183
comp75698_c0_seq4	36.924	31.043	6.19	8.82	0
comp69776_c0_seq2	108.093	31.714	2.454	66.536	0
comp52456_c0_seq1	1.399	1.604	0.749	2.119	2.715
comp74560_c0_seq1	2.848	3.545	6.115	2.61	3.889
comp76989_c0_seq5	0	0.286	58.82	2.161	0.193
comp52706_c0_seq1	30.436	0.112	0	0	0
comp70048_c0_seq2	14.881	10.298	4.07	5.964	0.055
comp77328_c0_seq2	4.331	3.047	4.522	6.098	0.055
comp68469_c0_seq1	3.708	4.253	4.752	2.259	5.192
comp73129_c0_seq1	112.879	242.522	9.333	54.094	0.257
comp70099_c1_seq17	0.388	0.261	0.126	0.288	10.099
comp65809_c0_seq2	6.741	5.161	6.864	4.315	0.028
comp59804_c0_seq1	0.067	0.075	16.738	0.351	0
comp65328_c0_seq1	12.909	6.517	5.404	17.206	0
comp75288_c1_seq6	1.163	1.853	2.202	2.238	2.935
comp63441_c0_seq1	10.769	23.382	7.005	17.564	0.367
comp76565_c0_seq1	0.977	0	0.934	0.126	17.088
comp75157_c0_seq1	0.135	0.199	0.044	0.14	11.484
comp73549_c0_seq1	6.101	5.062	4.752	3.558	0.073
comp73976_c0_seq11	4.045	1.791	2.58	3.459	0.018
comp73971_c0_seq1	5.848	0.895	3.38	5.347	2.311
comp75193_c0_seq1	1.972	7.325	1.401	5.115	0.009
comp49456_c0_seq1	15.336	34.749	37.138	25.858	0.504
comp66015_c0_seq1	3.286	5.248	3.662	3.698	0
comp59262_c0_seq1	124.187	501.833	130.234	427.872	0.128
comp76763_c0_seq6	0.051	1.269	0.348	11.971	0
comp64049_c0_seq1	2.595	0.187	0	0.33	29.819
comp68221_c0_seq2	4.196	3.383	1.601	1.621	2.513
comp66207_c0_seq2	1.028	9.477	3.217	2.933	0.009
comp37114_c0_seq1	0	0	0	47.955	0
comp35521_c0_seq1	5.443	0	25.648	0.189	0
comp65646_c0_seq1	3880.31	14.041	0.563	0.295	0.248
comp116656_c0_seq1	3.101	5.597	2.202	1.579	3.752
comp74690_c0_seq3	1.837	1.729	1.216	0.61	2.44
comp68000_c0_seq2	17.038	0	0	0	0
comp73517_c0_seq1	17.055	26.665	23.521	26.188	35.818
comp64714_c0_seq1	0.337	0.348	0.326	0.905	6.402
comp70520_c0_seq1	4.466	1.878	5.73	5.972	2.055
comp74945_c0_seq1	350.047	26.205	39.258	24.651	3.77
comp70111_c0_seq1	63.248	52.646	36.893	50.677	0.44
comp54841_c0_seq1	0	0	6.634	0	0
comp72624_c0_seq1	4.399	1.841	1.468	1.453	2.119
comp65766_c0_seq1	179.498	3.532	0.334	0.884	0
comp39100_c0_seq1	29.324	3.731	0.311	9.438	0
comp63246_c0_seq1	107581	789.725	31.282	65.89	4.66
comp60650_c0_seq1	20.678	0.162	0	0	0
comp54243_c0_seq4	11.881	0.149	1.082	3.544	0.303
comp74648_c0_seq3	2.798	2.848	2.935	2.681	3.495
comp71249_c0_seq1	23.729	8.756	5.152	7.585	0.248
comp64391_c0_seq1	15.336	242.584	7.761	13.789	0.422
comp117011_c0_seq1	3.185	1.418	0.549	1.579	3.284
comp60850_c0_seq1	0	2.438	2.113	0.379	4.55
comp72709_c0_seq1	9.252	29.55	15.344	25.233	0.028
comp71304_c0_seq3	9.943	6.268	40.696	4.224	1.798
comp77242_c0_seq2	8.511	3.109	3.313	2.807	0
comp51446_c0_seq1	8.241	4.303	0.133	3.838	0.202
comp71569_c1_seq2	144.461	110.254	100.984	168.283	0.193
comp74648_c0_seq8	2.427	1.729	2.787	2.147	3.843
comp74355_c0_seq1	50.642	38.567	12.861	38.818	0
comp60783_c0_seq1	19.027	0.51	6.486	0.856	0
comp70914_c0_seq1	3.067	216.528	1.03	5.115	0.156
comp77210_c0_seq1	9.589	3.035	7.287	7.087	5.054
comp65315_c0_seq1	10.348	3.855	10.578	33.373	0.037
comp62468_c0_seq1	17.712	6.281	2.365	3.27	0.138
comp20409_c0_seq1	1631.26	1126.11	1269.69	1275.71	3.137
comp62892_c0_seq1	3.724	3.395	1.438	5.515	0.073
comp59207_c0_seq1	2.764	2.761	1.72	1.095	6.907
comp54071_c0_seq1	3.876	3.047	1.245	2.007	1.458
comp65147_c0_seq1	7.129	11.84	3.647	8.343	9.943
comp38375_c0_seq1	0	1.58	1.483	5.059	5.815
comp60970_c0_seq1	118.087	67.284	67.982	54.424	0.826
comp70066_c0_seq3	0.421	8.208	0.563	0.779	0.596
comp76075_c0_seq4	2.865	1.617	1.512	1.593	3.962
comp73847_c0_seq2	6.808	4.166	2.543	4.842	5.256
comp77017_c0_seq2	6.219	2.139	0.378	3.382	0.183
comp35279_c0_seq1	314.875	350.239	321.92	313.339	5.824
comp67387_c0_seq1	76.697	53.541	64.417	55.596	0.33
comp72519_c0_seq2	3.033	0.958	4.344	3.263	0.028
comp76287_c0_seq4	0.742	0.236	2531.96	40.102	0.266
comp66439_c0_seq1	7.23	0.51	2.758	3.958	0.431
comp76528_c1_seq2	0.876	5.982	1.46	2.4	0
comp59204_c0_seq1	5.022	4.142	0.133	4.484	9.622
comp53986_c0_seq1	0.927	0.473	0	0	105.767
comp76770_c0_seq1	0.927	0.274	2.365	5.003	0.449
comp75448_c0_seq10	0.118	0.423	1.475	13.227	0
comp75715_c0_seq5	3.724	3.308	4.351	2.996	0
comp112948_c0_seq1	3.489	0.858	0	9.677	13.768
comp75960_c0_seq3	11.14	9.29	5.663	7.712	6.797
comp77354_c0_seq4	1.197	0.224	2.113	1.214	2.018
comp76994_c0_seq15	24.369	8.233	9.073	6.561	0.055
comp75559_c0_seq6	2.696	4.9	8.28	2.933	0
comp76126_c1_seq1	1.432	19.041	5.011	1.628	2.412
comp74318_c0_seq1	10.836	12.238	4.7	5.354	9.493
comp68017_c0_seq1	0	0	0	0	6.778
comp64119_c0_seq3	1.938	13.706	5.856	2.842	0.073
comp77346_c0_seq1	1.82	5696.85	26.96	116.322	2.761
comp56352_c0_seq1	1.618	7.898	0.452	0.61	0
comp137501_c0_seq1	0	0	8.243	0.47	0
comp71754_c0_seq2	5.477	0.585	0.845	8.498	0
comp52581_c0_seq1	1.854	0	0	1.474	17.639
comp74711_c0_seq3	0.219	0.56	9.629	0.73	0
comp74864_c0_seq4	3.691	3.308	1.401	9.838	0.165
comp51921_c0_seq2	5.275	17.113	22.831	36.306	0.587
comp71073_c0_seq1	1.028	1.468	0.482	5.48	0.037
comp58921_c0_seq2	1.365	0	0.423	0.54	21.372
comp78039_c0_seq2	5.78	1.132	3.225	2.617	8.585
comp73246_c0_seq1	1.517	1.455	2.187	1.993	2.843
comp71694_c0_seq2	10.55	1.331	0.133	6.147	0.046
comp57432_c0_seq1	2.376	3.905	2.061	3.747	4.403
comp68256_c0_seq4	2.494	8.159	16.864	5.396	0.459
comp47037_c0_seq1	3.758	4.253	1.104	4.386	2.642
comp69465_c0_seq2	2.46	3.047	6.382	2	0.11
comp77673_c0_seq2	2.696	1.816	1.112	1.144	2.183
comp61818_c0_seq1	26.594	20.608	0.697	69.041	0
comp57663_c0_seq1	0.084	1.58	0.489	9.234	0
comp130784_c0_seq1	0	0	0	0	10.667
comp61793_c0_seq1	1.146	0.199	5.382	2.673	0
comp74420_c0_seq4	6.438	3.744	0.282	1.263	0.202
comp77424_c2_seq2	1.432	17.039	16.664	2.344	0.018
comp55292_c0_seq1	41.137	1.393	2.276	4.287	3.889
comp70149_c0_seq1	1.685	1.679	1.623	1.088	1.798
comp74812_c0_seq1	38.306	2.91	1.245	0.884	0.037
comp63667_c0_seq3	0.893	0	7.383	2.056	0.211
comp68255_c0_seq2	0.91	1.679	3.573	1.782	0.018
comp54671_c0_seq1	1.095	2.5	1.053	0.842	2.834
comp75668_c0_seq5	3.724	7.425	8.777	7.656	0.055
comp77663_c0_seq3	4.685	0.771	2.854	1.874	1.101
comp66966_c0_seq2	4.887	0.684	0	0.87	4.916
comp38720_c0_seq1	0	764.043	2.491	15.767	0.44
comp70544_c0_seq1	14.51	0.597	0.222	1.123	0
comp64845_c0_seq1	0	23.469	0.111	0.295	0
comp73574_c0_seq3	25.683	0.075	0.044	0	0
comp76671_c0_seq1	33.014	22.324	5.041	13.241	0.504
comp74648_c0_seq4	2.562	2.413	2.876	2.645	5.274
comp69406_c0_seq1	17.358	12.051	27.798	13.845	0.376
comp72260_c1_seq22	0	0.087	0.445	5.908	0
comp57485_c0_seq1	0	1.393	0	0.554	10.246
comp77936_c0_seq5	2.343	0.547	3.766	1.881	0.248
comp50995_c0_seq1	79.005	1.082	0	0	0
comp73315_c1_seq1	14.611	14.116	8.806	10.133	0.238
comp77120_c0_seq3	0.388	0	3.291	3.944	2.541
comp68932_c0_seq3	14.072	4.589	4.833	5.115	0.028
comp68530_c1_seq13	4.432	6.977	14.181	4.687	0.028
comp72550_c1_seq9	14.578	20.21	6.412	5.943	0
comp61311_c0_seq1	0.573	0	0	0	6.146
comp73533_c0_seq2	1.163	2.699	1.149	1.509	4.036
comp76828_c0_seq6	1.904	0.709	0.823	1.137	3.476
comp74572_c0_seq1	6.977	6.144	6.227	3.635	0.128
comp68131_c0_seq1	16.027	50.134	15.722	34.054	0.138
comp69670_c1_seq2	5.309	1.754	13.424	13.431	0.615
comp16247_c0_seq1	1.315	0.684	0.971	3.852	1.825
comp74290_c0_seq10	3.505	2.052	11.519	3.34	0.046
comp74260_c1_seq6	4.281	2.052	0.934	1.684	3.238
comp40014_c0_seq1	3.084	1.604	0.845	1.691	2.614
comp77124_c0_seq1	3.741	6.48	7.991	3.509	4.531
comp75845_c0_seq1	0.084	0.187	3.01	3.151	0.018
comp72382_c0_seq5	5.039	6.99	3.336	4.933	0.11
comp62607_c0_seq1	1.112	1.555	0.971	1.705	3.752
comp74686_c0_seq1	22.97	36.229	11.675	17.683	0.174
comp62520_c0_seq1	1.803	0.435	4.477	2.295	1.853
comp65046_c0_seq2	0.337	0	0	9.459	0.119
comp65389_c0_seq5	0.59	0.149	0	0	12.621
comp64445_c0_seq2	3.674	98.24	4.663	12.918	0.468
comp72855_c0_seq6	8.106	0.51	4.663	23.226	0.229
comp52050_c0_seq1	607.741	1608.52	478.247	571.062	16.043
comp55270_c0_seq1	2.09	21.031	14.736	15.459	0.128
comp63486_c0_seq2	43.295	156.806	39.013	123.556	0.596
comp62368_c0_seq1	224.04	148.336	65.343	66.697	1.137
comp42127_c0_seq1	3.691	0	3.884	1.41	0.908
comp71159_c0_seq1	2.68	2.077	1.342	1.165	6.54
comp58475_c0_seq1	0	0.025	7.005	0.112	0
comp47300_c0_seq1	0.994	2.587	1.468	2.252	6.577
comp66164_c1_seq5	0.455	1.405	18.532	3.81	0.156
comp72457_c0_seq1	26.155	6.156	6.093	5.894	0.073
comp71057_c0_seq1	9.033	5.547	3.158	25.781	0.018
comp68290_c0_seq1	5.898	3.395	2.246	2.21	0.018
comp64583_c0_seq2	0.185	1.07	8.258	4.105	0.128
comp76087_c0_seq4	2.005	1.343	0.645	0.961	6.87
comp69659_c0_seq1	2.713	1.169	9.14	4.715	1.092
comp64231_c0_seq3	3.522	8.407	1.868	5.347	0.046
comp35656_c0_seq1	774.549	487.033	653.113	458.417	0.972
comp72102_c0_seq1	4.483	0.311	2.068	0.302	1.972
comp76494_c0_seq8	22.936	13.507	12.127	13.571	0.22
comp76429_c0_seq3	3.337	1.604	2.113	0.688	0.844
comp77744_c2_seq1	10.398	2.91	3.432	10.996	8042.82
comp52829_c0_seq1	50.086	49.872	112.021	175.518	0.037
comp57711_c0_seq1	2011.54	1232.63	1611.64	1264.42	2.88
comp70956_c0_seq2	3.573	6.84	2.683	2.554	0
comp76131_c0_seq5	2.258	0.149	0	0.161	5.696
comp38131_c0_seq1	0	0	0	0	11.41
comp21730_c0_seq1	7.55	2.686	0.63	0.414	0.624
comp62895_c0_seq1	4.803	0	3.269	1.46	0
comp51383_c0_seq1	69.618	0	0.156	0	0.349
comp63361_c0_seq1	1.483	4.067	8.428	2.526	4.109
comp73585_c0_seq2	38.812	3.035	2.832	6.793	0
comp76131_c0_seq1	11.881	0.609	0.163	0.049	4.375
comp72586_c0_seq1	0.051	0.099	18.554	0.414	0
comp60826_c0_seq1	1.753	1.654	1.231	0.94	3.33
comp21145_c0_seq1	0	0	0	19.178	0
comp57043_c0_seq1	0	0	18.139	0.246	0
comp76994_c0_seq22	27.065	7.699	9.251	6.547	0.037
comp76474_c0_seq2	4.955	1.542	1.927	1.951	0.009
comp69855_c0_seq1	43.379	160.587	22.594	52.459	1.385
comp67744_c0_seq9	0.775	1.517	2.098	1.937	2.522
comp70886_c0_seq4	12.218	0.858	0	0	12.053
comp77136_c2_seq3	144.579	44.114	93.156	48.698	1.046
comp66267_c0_seq1	3.067	2.475	1.216	1.291	2.889
comp74633_c0_seq3	3.859	1.082	2.617	1.86	2.44
comp54705_c0_seq1	5.612	4.266	4.121	3.305	6.76
comp76973_c0_seq2	2.157	4.863	1.201	1.088	11.328
comp79483_c0_seq1	0	495.304	1.675	9.578	0.449
comp71418_c0_seq1	6.404	4.316	41.052	7.845	2.1
comp68827_c0_seq2	0.152	1.468	8.955	2.603	0.44
comp37039_c0_seq2	0	0	6.797	0	0
comp74078_c0_seq2	2.966	1.157	3.506	3.663	1.495
comp77389_c0_seq2	2.983	5.709	2.913	3.565	0.018
comp74739_c2_seq11	16.701	47.895	5.745	29.97	0.66
comp77348_c0_seq4	4.618	3.122	1.305	1.81	3.238
comp72711_c0_seq1	4.651	8.221	8.458	8.294	4.467
comp66966_c0_seq6	3.219	0.336	0	0.119	15.116
comp67198_c0_seq1	109.441	260.331	46.285	95.39	1.11
comp48730_c0_seq1	0.236	0.249	2.246	5.677	0
comp52355_c0_seq1	0	0.56	1.883	0	3.907
comp71963_c0_seq1	2.039	3.656	2.95	3.445	3.696
comp63794_c0_seq1	16.448	0.522	2.921	1.13	0
comp64324_c0_seq1	0.792	0.572	2.268	3.48	2.908
comp68124_c0_seq1	0.977	1.343	2.35	8.231	0.018
comp75880_c0_seq1	3.91	25.844	0.482	14.897	0.028
comp75107_c0_seq10	2.309	0.622	5.004	2.21	0.404
comp65395_c0_seq5	1.753	10.173	6.16	4.224	5.889
comp76994_c0_seq17	23.847	7.835	8.391	6.07	0.028
comp75908_c0_seq2	32.189	110.441	14.232	50.909	0.44
comp19682_c0_seq1	1.584	0	0	0	7.145
comp72296_c0_seq12	0	0.46	63.631	0	0
comp77242_c0_seq3	6.539	2.91	2.683	2.449	0
comp64615_c0_seq1	0	0.274	0.852	1.032	4.256
comp74143_c0_seq1	1.079	0.124	0.282	7.199	0
comp65849_c0_seq1	4.028	3.134	1.342	3.2	1.614
comp67321_c0_seq1	4.887	8.383	0.845	1.838	0.046
comp70823_c0_seq1	2.663	0.622	3.373	3.48	0.018
comp70503_c0_seq1	3.185	5.46	0.734	2.491	1.844
comp57730_c0_seq1	0	0.323	0.193	0.688	4.999
comp75005_c0_seq6	10.246	12.089	4.218	19.374	0.183
comp69329_c0_seq4	0	0	8.006	0.035	0
comp35409_c0_seq1	16.735	4.763	2.824	2.926	0.128
comp60936_c0_seq1	116.553	87.308	51.956	78.444	0.449
comp73707_c0_seq2	0.404	0.497	0.815	0.8	17.547
comp75949_c0_seq2	1.213	0.609	2.402	3.116	0.835
comp64678_c0_seq1	1461.24	5.646	0.541	0.133	0.055
comp70424_c0_seq2	6.084	1.306	3.936	3.172	0
comp60144_c0_seq2	7.533	6.38	6.508	12.736	0.101
comp74268_c0_seq8	3.05	3.495	3.225	3.277	0.064
comp54877_c0_seq1	98.74	66.252	68.056	51.365	0.55
comp74711_c0_seq2	4.078	1.604	5.411	2.035	0.009
comp77574_c2_seq7	45.283	37.522	14.062	44.565	0.018
comp53223_c0_seq1	1606.28	1049.81	996.278	1201.78	6.338
comp78182_c0_seq1	1470.13	1042	1145.47	1029.49	1.568
comp39538_c0_seq1	1.365	0.361	7.605	4.119	0
comp68121_c0_seq1	2.107	8.706	2.498	4.912	0.037
comp77039_c0_seq6	0.64	0.274	1.898	5.242	0
comp71972_c0_seq4	1.702	2.985	2.046	1.979	1.935
comp67985_c0_seq1	282.535	226.913	231.536	159.827	1.55
comp67967_c0_seq1	3.741	1.729	6.582	4.365	0.055
comp50465_c0_seq1	7.584	1.057	6.768	3.389	0
comp71734_c0_seq1	2.882	1.107	3.647	2.379	1.165
comp64630_c0_seq1	9.505	3.706	0.712	2.491	0.431
comp74785_c0_seq1	0.876	0.174	0.037	0.14	28.728
comp60578_c0_seq1	7.803	4.253	1.193	11.866	0
comp62694_c0_seq3	0.944	0.311	5.53	0.835	0
comp50623_c0_seq1	0	0	35.366	0.639	0
comp75203_c0_seq3	1.854	2.662	3.165	1.881	2.091
comp149735_c0_seq1	2.444	2.562	0.489	1.046	2.467
comp57008_c0_seq1	2.848	0.448	5.7	3.48	0
comp20916_c0_seq1	6.471	4.092	2.046	6.175	0
comp41041_c0_seq1	5.46	1.07	1.416	0.393	1.44
comp75651_c0_seq2	1.129	1.716	2.157	0.975	5.384
comp69175_c0_seq1	1.736	4.651	2.076	5.501	6.714
comp67062_c0_seq2	1.416	20.21	1.268	1.34	0.101
comp36126_c0_seq1	1.736	8.022	0.363	1.333	8.943
comp77852_c0_seq1	8.999	10.833	26.085	22.841	0.294
comp35251_c0_seq1	0.27	840.692	3.995	15.108	0.651
comp67650_c0_seq1	40.817	10.223	7.754	9.929	0.165
comp74594_c0_seq1	1.449	0.56	0.934	1.263	5.916
comp74835_c0_seq7	1.803	0.659	6.456	1.333	0.77
comp72529_c0_seq3	270.62	40.532	79.501	161.582	0.183
comp74476_c1_seq1	0.067	0.012	26.804	10.876	0.009
comp69415_c0_seq1	3.387	4.477	1.038	2.723	7.063
comp70147_c0_seq1	0.455	0.087	0.193	4.308	11.942
comp53074_c0_seq1	0.438	10.596	0.712	0.842	0
comp77421_c0_seq3	0.674	11.952	3.032	11.733	0
comp91093_c0_seq1	17.223	17.499	5.011	10.645	0.211
comp75074_c0_seq1	2.444	0.485	1.52	8.385	0.147
comp61938_c0_seq4	0.135	0.075	5.13	0.316	0
comp75946_c0_seq1	0.118	0.485	0	9.564	0.009
comp73519_c0_seq1	3.758	3.01	5.048	2.224	3.531
comp64407_c0_seq2	135.428	5.584	6.279	5.607	0.083
comp68119_c0_seq1	4.196	2.45	10.133	8.778	63.363
comp75661_c0_seq5	5.41	2.301	10.956	16.834	0
comp75895_c2_seq12	3.421	5.136	4.411	2.954	0.028
comp68067_c0_seq1	37.447	131.31	18.606	40.32	0.541
comp73568_c0_seq1	1.062	0.771	4.581	2.638	1.312
comp71482_c0_seq2	11.039	0.609	1.423	0.996	0.587
comp75547_c1_seq1	2.343	0.336	0.474	9.669	0.229
comp74830_c0_seq3	2.528	0.261	1.764	3.986	0
comp67453_c0_seq1	0	0.037	12.238	0.232	0
comp20398_c0_seq1	1719.71	1095.43	1072.3	1124.48	0.77
comp66428_c0_seq1	0.994	0.311	4.485	1.046	0
comp50426_c0_seq1	1.753	18.357	1.142	82.408	0.009
comp67233_c0_seq3	0	829.3	3.699	14.757	0
comp70399_c0_seq2	2.326	12.201	31.89	16.729	0.009
comp70415_c0_seq4	6.691	7.723	11.645	5.964	0.174
comp69073_c0_seq2	2.528	0.274	4.892	0.386	0.138
comp78057_c1_seq2	0.438	0	4.092	1.867	0.156
comp79226_c0_seq1	47.255	0.174	6.034	287.573	1.642
comp53993_c0_seq2	26.509	23.568	15.693	24.784	0.422
comp73961_c0_seq13	13.465	6.592	2.861	0.309	16.648
comp60960_c0_seq1	2.545	0.386	9.74	11.003	0
comp73836_c0_seq2	7.348	7.524	12.772	12.357	0.018
comp69928_c0_seq3	26.459	31.652	5.522	12.539	11.86
comp73753_c0_seq1	1.213	0.92	2.898	0.8	2.532
comp76238_c0_seq4	1.517	2.599	5.137	0.828	0.073
comp55442_c0_seq1	2.157	1.02	12.668	3.923	0
comp66769_c0_seq9	2.562	2.438	4.744	12.062	4.302
comp47721_c0_seq1	0	31.59	0	0.66	0.578
comp74041_c0_seq1	22.667	2.065	1.846	7.642	0.028
comp59765_c0_seq1	19.903	47.335	36.663	35.155	17.107
comp69049_c0_seq1	18.993	2.786	17.309	6.603	0
comp57539_c0_seq1	12909.8	14195.8	8342.98	7063.67	21.142
comp76213_c0_seq1	8.409	3.072	2.409	2.554	0.092
comp74853_c0_seq1	8.595	6.48	1.698	2.709	0.101
comp54829_c0_seq1	0	0	0.178	41.302	0.018
comp58916_c0_seq1	34.683	47.833	10.118	26.896	0.541
comp68798_c1_seq4	10.735	4.564	11.608	3.509	0.183
comp75825_c1_seq14	4.803	0	0	0	6.173
comp72303_c0_seq2	2.073	29.339	2.12	2.028	0.073
comp75772_c0_seq3	8.578	4.875	6.901	12.827	0
comp68614_c0_seq1	18.706	19.576	36.137	11.866	0.156
comp49643_c0_seq2	3.371	2.375	18.65	4.652	0
comp77122_c0_seq2	1.618	1.642	0.675	1.817	6.522
comp72776_c0_seq1	27.807	35.483	8.095	109.361	0.037
comp68385_c0_seq1	2.326	0.846	3.417	2.561	1.89
comp68124_c0_seq2	1.062	1.132	2.157	8.098	0.018
comp69221_c1_seq3	0.354	0	0.037	0.358	7.411
comp73233_c1_seq2	0	0.025	34.313	0.554	0
comp59644_c0_seq1	0	194.502	1.001	2.463	0.257
comp71966_c0_seq1	37.413	0.162	8.072	0.246	0.046
comp77947_c0_seq2	4.196	3.495	17.212	3.41	0.229
comp60873_c0_seq1	52.479	0.174	0.104	0.126	0
comp60603_c0_seq1	299.472	37.908	3.477	85.987	0.092
comp71729_c1_seq1	2.241	1.679	4.485	2.365	0.037
comp73625_c0_seq10	4.567	5.124	3.395	8.077	0.128
comp21021_c0_seq1	3.05	1.219	3.944	0.568	0
comp58772_c0_seq1	13.92	11.069	40.555	98.344	2.477
comp52515_c0_seq1	0.539	0	0	0.211	11.291
comp77508_c1_seq4	1.18	2.351	3.514	1.396	0
comp51483_c0_seq1	0.253	0.659	0.912	0.695	5.384
comp77940_c0_seq2	20.409	11.355	13.536	59.505	0.128
comp72572_c0_seq8	0	0	0.052	10.624	0.028
comp63230_c0_seq2	4.736	2.45	5.567	1.635	2.963
comp75093_c2_seq5	2.241	7.898	2.743	4.715	3.375
comp61646_c0_seq1	2.292	0.211	0.734	5.319	1.293
comp59350_c0_seq1	0	0	12.891	0.091	0
comp71499_c0_seq1	29.61	15.633	24.803	6.645	11.539
comp134754_c0_seq1	1.062	0.261	3.254	3.845	0
comp77794_c0_seq3	0	0.597	0	0.547	6.173
comp74748_c0_seq9	11.544	8.009	8.969	9.985	8.622
comp76124_c0_seq2	14.611	11.343	12.765	10.266	0.183
comp16518_c0_seq1	0	0	0	0	7.274
comp20229_c0_seq1	0	0.522	16.53	0.189	0
comp77121_c0_seq3	1.095	0.174	23.143	4.21	1.422
comp72280_c0_seq2	1.23	2.176	0.067	0.077	18.088
comp50813_c0_seq1	15.269	0	22.572	13.017	0
comp72732_c0_seq5	1.331	0.684	7.932	3.01	0.11
comp69407_c0_seq1	2.865	2.997	3.647	3.193	0
comp69834_c0_seq3	4.045	6.517	13.269	46.432	0.046
comp75191_c0_seq1	2.764	2.487	0.689	0.674	6.512
comp66803_c0_seq1	9.64	6.641	3.232	7.628	4.999
comp30279_c0_seq1	15.285	1.58	1.164	0.239	0
comp73295_c0_seq3	16.988	14.34	5.233	8.105	0.028
comp53799_c0_seq1	6.724	6.529	0.682	1.544	0
comp55283_c0_seq1	68.506	34.562	49.258	46.341	0.202
comp67629_c0_seq2	2.882	2.002	3.832	1.853	4.788
comp34908_c0_seq1	0.64	173.633	1.431	2.491	1.55
comp72027_c0_seq1	7.466	6.181	0.771	3.326	0
comp71146_c0_seq1	322.661	737.788	118.114	210.105	2.128
comp74421_c0_seq10	0.017	0.025	24.736	0.442	0.009
comp56606_c0_seq1	6.758	3.01	0.786	2.681	1.247
comp93302_c0_seq1	22.246	34.538	5.671	8.912	0
comp62632_c0_seq1	1.786	1.803	3.232	2.295	1.935
comp75093_c2_seq9	11.376	12.648	20.207	6.638	0.275
comp61247_c0_seq2	0	0	0	1.137	6.201
comp62726_c0_seq1	8.275	35.222	35.025	8.357	0.853
comp71360_c0_seq2	9.606	25.869	6.419	15.809	0.321
comp72420_c0_seq5	6.606	5.92	1.927	4.701	2.458
comp76994_c0_seq14	30.251	11.579	9.592	8.694	0.055
comp53854_c0_seq2	6.926	8.196	13.224	3.41	0.22
comp71606_c0_seq1	0.809	0.336	4.344	1.039	0.22
comp73571_c0_seq28	4.702	5.037	1.712	4.884	0.009
comp68607_c0_seq1	0	0	14.188	0.07	0
comp72205_c0_seq1	7.112	6.741	4.144	2.947	3.082
comp50508_c0_seq1	0.522	14.676	42.119	27.773	0
comp20856_c0_seq1	29.071	22.026	30.088	7.859	0
comp76746_c0_seq6	1.23	0.634	0	0.309	58.905
comp69102_c0_seq1	8.342	1.007	3.358	10.273	1.844
comp47002_c0_seq1	2.343	2.139	1.231	1.046	3.164
comp72656_c0_seq6	17.24	11.542	14.714	8.224	0.248
comp76140_c0_seq1	3.674	0.236	9.288	1.951	1.761
comp50960_c0_seq1	9.117	3.806	1.067	3.109	4.852
comp107160_c0_seq1	0	0	20.429	0.512	0
comp70493_c0_seq1	8.848	0.622	0.104	0	5.687
comp71429_c1_seq1	339.194	3956.87	262.974	390.948	2.926
comp66966_c0_seq3	0.758	0.199	0	0.147	13.841
comp77607_c0_seq5	1.904	10.621	5.982	41.33	0
comp157490_c0_seq1	0	0.373	5.33	0.063	0
comp75066_c0_seq5	4.331	4.241	2.839	1.909	0.018
comp76640_c0_seq1	5.427	4.888	0.541	2.933	0
comp73057_c0_seq2	1.77	0.808	1.927	2.014	1.385
comp58358_c0_seq1	0.556	0.348	5.337	4.631	1.403
comp53734_c0_seq1	3.303	5.087	1.883	2.561	5.439
comp38930_c0_seq2	13.179	20.111	9.132	45.976	0
comp60908_c0_seq1	8.662	5.609	4.7	9.326	7.622
comp49155_c0_seq1	0.169	0	0.615	9.122	0
comp75879_c0_seq2	2.983	1.816	1.727	1.446	4.65
comp71494_c1_seq4	3.64	1.53	22.572	3.782	0.67
comp60221_c0_seq2	11.797	26.267	12.001	15.852	0.183
comp67004_c0_seq4	94.223	31.055	19.77	14.785	0.504
comp73632_c0_seq3	8.629	15.248	1.164	5.529	0.624
comp56964_c0_seq1	26.037	43.144	12.639	30.082	0.312
comp70887_c0_seq10	4.382	0.51	2.943	5.993	2.541
comp73791_c0_seq1	27.133	159.952	25.648	26.819	1.917
comp54532_c0_seq1	1184.12	892.467	1004.06	901.362	1.44
comp84258_c0_seq1	14.898	2.363	17.872	16.336	0
comp70032_c0_seq2	0	0	0	0	16.63
comp58917_c0_seq1	2.123	2.351	14.751	4.077	0
comp68599_c0_seq1	23.509	76.214	22.742	40.86	0.367
comp75969_c1_seq3	11583.4	43.791	3.217	0.758	0.633
comp54621_c0_seq4	0	0	19.236	0.386	0
comp73552_c0_seq2	1.163	2.114	3.01	2.631	0
comp71799_c0_seq1	3.505	4.701	0.222	2.449	0.266
comp73669_c1_seq10	41.087	105.23	84.171	46.818	0.229
comp83614_c0_seq1	0.388	108.115	0.326	2.259	0.046
comp68734_c0_seq1	12.774	5.522	1.742	6.168	0.009
comp63464_c0_seq1	0.893	0.547	4.87	1.389	0
comp67074_c0_seq1	4.786	8.009	4.974	4.042	0.055
comp75762_c0_seq9	2.477	1.318	3.936	3.937	0.009
comp74643_c0_seq1	1.483	6.604	0.749	2.098	0.899
comp69139_c0_seq1	2.107	2.773	0.645	0.905	1.926
comp77659_c0_seq3	0.944	0.784	13.669	3.193	0.073
comp117496_c0_seq1	1.281	2.313	2.654	2.238	8.402
comp62040_c0_seq1	4806.16	2961.64	2988.36	2806.9	3.256
comp77708_c0_seq2	4.247	0.311	3.365	3.095	0
comp77736_c0_seq1	4.045	3.669	2.068	1.53	2.55
comp69429_c0_seq1	5.292	23.842	11.675	8.042	15.116
comp75079_c0_seq1	3	0.547	5.352	4.33	0.064
comp57165_c0_seq1	0	0	0	206.821	0
comp71718_c3_seq14	4.399	0.099	1.534	6.007	0.541
comp76457_c0_seq1	62381.8	271.624	15.737	3.684	2.587
comp59453_c0_seq1	2.208	1.791	1.342	2.449	5.357
comp63117_c0_seq1	0.303	9.502	0	0.056	0.055
comp77023_c0_seq2	2.646	0.746	3.588	3.249	1.55
comp77130_c0_seq1	2.764	0.784	1.082	0.842	8.87
comp35427_c0_seq1	217.922	242.298	215.065	112.273	2.568
comp77891_c1_seq1	9.876	1.356	12.587	5.852	0.697
comp76990_c0_seq2	0.674	0.249	17.857	0.667	0.018
comp77399_c0_seq12	3.151	0.97	15.077	6.757	0
comp59338_c0_seq1	2.14	2.45	1.268	1.986	4.1
comp76104_c0_seq4	11.005	1.368	1.082	6.161	0.238
comp67916_c0_seq3	8.561	1.741	0.875	0.498	40.469
comp69941_c0_seq1	2.882	0.759	0.726	0.463	3.715
comp75530_c0_seq2	25.178	11.629	0.956	4.554	1.578
comp53075_c0_seq1	1032.28	594.389	657.761	606.133	13.355
comp65101_c0_seq1	0	0	0	0	10.952
comp63620_c0_seq2	519.989	330.339	487.787	306.463	1.798
comp85244_c0_seq1	0	0	71.244	0.491	0
comp62586_c0_seq2	3.168	0.846	34.647	3.284	0.367
comp66753_c0_seq1	11.645	3.706	9.814	20.728	0
comp69691_c0_seq4	84.348	32.684	40.74	22.012	1.266
comp61302_c0_seq1	3.303	1.418	3.254	3.389	4.164
comp38782_c0_seq1	0	0.075	34.617	0.26	0
comp60218_c0_seq1	0	0.124	0.074	17.234	0
comp65733_c0_seq1	0	0	0	0	14.19
comp65922_c0_seq1	0	0	14.077	0.779	0
comp70551_c0_seq1	0.809	0.858	4.411	0.302	1.403
comp78035_c0_seq1	41.053	104.57	45.588	40.102	0.156
comp74445_c0_seq1	0.775	1.381	0.86	3.452	2.073
comp20632_c0_seq1	49.345	45.519	53.335	34.692	1.156
comp71859_c0_seq1	218.444	106.598	112.295	59.07	2.871
comp70521_c0_seq16	10.516	6.728	9.333	4.098	0.138
comp67939_c0_seq3	0.438	5.41	0.63	7.992	0
comp65636_c0_seq2	2.814	0.535	0.326	0.87	5.852
comp17010_c0_seq1	19.701	0.746	0	0	8.026
comp70521_c0_seq32	9.134	4.527	10.044	5.6	0.11
comp55921_c0_seq2	5.427	13.631	10.941	5.403	0
comp73120_c0_seq1	5.494	1.393	1.809	1.579	2.926
comp50144_c0_seq1	0.758	0.672	2.365	39.471	0
comp71810_c0_seq5	3.809	1.667	2.58	3.27	0
comp57939_c0_seq1	2.511	2.487	1.357	1.502	3.137
comp55814_c1_seq1	86.134	51.626	40.333	58.375	0.486
comp63449_c0_seq1	321.077	197.338	316.375	471.637	0.486
comp67575_c0_seq1	17.864	18.606	8.732	13.999	0.064
comp77166_c0_seq2	5.494	0.684	5.011	3.866	1.752
comp67647_c0_seq3	1.685	0.298	6.308	0.105	0
comp69541_c0_seq3	14.915	8.32	11.92	12.048	7.696
comp68592_c0_seq1	5.14	14.464	25.789	15.564	0
comp71858_c0_seq2	2.107	6.181	3.054	4.323	0.11
comp75204_c0_seq4	2.157	0.311	1.475	4.933	0.202
comp69069_c1_seq1	2773.68	9.502	0.778	0	0.092
comp69859_c0_seq3	1.938	0.41	0.4	6.371	0.349
comp74161_c2_seq10	11.494	6.467	34.313	19.234	0.376
comp76236_c0_seq3	0.152	0	0.052	0.056	8.246
comp57678_c0_seq1	1143.84	267.47	1129.75	781.952	0.165
comp74795_c0_seq1	3.472	3.967	1.868	5.396	3.706
comp77088_c0_seq3	0.135	6.43	1.705	6.224	0.624
comp56802_c0_seq1	67.984	49.014	15.715	25.023	1.339
comp57739_c0_seq1	0	0	0	8.329	0
comp62851_c0_seq1	30.925	2.015	5.033	8.133	1.082
comp60008_c0_seq1	32.795	18.021	22.839	17.964	0.119
comp175074_c0_seq1	0	0	0	0	7.751
comp66125_c0_seq3	0.775	0.821	0.919	0.596	4.045
comp73715_c1_seq4	3.809	45.358	44.521	8.161	0.743
comp67736_c0_seq2	7.601	6.865	0.645	3.937	0.046
comp71595_c0_seq4	5.342	37.597	3.499	18.336	0.312
comp73467_c1_seq1	0.859	0.585	1.297	4.512	0.055
comp76015_c0_seq2	6.994	13.034	10.422	6.484	0.11
comp67560_c0_seq1	1.753	3.109	2.083	2.028	2.266
comp76146_c0_seq1	1.904	0.634	2.809	1.326	1.697
comp75372_c0_seq4	2.966	2.873	2.024	4.056	9.301
comp58865_c0_seq1	2.663	2.811	1.275	1.417	2.348
comp73937_c0_seq3	0.859	6.716	0.756	5.628	0
comp73178_c0_seq4	0.135	13.78	0.126	1.53	0.073
comp63507_c0_seq1	100.021	573.172	78.908	170.262	14.025
comp73861_c0_seq1	16.92	16.268	14.618	12.175	0.284
comp84222_c0_seq1	34.481	49.437	2.135	43.106	0
comp79024_c0_seq1	94.645	10.149	7.264	324.483	0
comp74191_c0_seq1	9.016	27.448	11.178	16.694	0.413
comp74682_c0_seq1	11.106	83.701	12.35	31.31	1.706
comp38882_c0_seq1	0.388	0	0	0	11.805
comp68716_c0_seq1	10.803	5.074	4.121	12.245	0.037
comp48919_c0_seq1	5.022	2.251	0.4	5.115	0
comp47901_c0_seq1	84.702	0.572	0.578	0.281	0
comp67953_c0_seq3	9.522	5.335	1.66	10.371	5.348
comp77232_c0_seq4	5.898	2.152	1.453	6.61	2.596
comp68041_c0_seq1	0.27	2.624	2.498	7.649	0.303
comp73979_c0_seq1	5.073	8.42	7.709	4.105	0.147
comp66882_c0_seq5	0.775	0.149	2.758	17.304	0
comp74093_c0_seq2	0.961	1.642	1.008	1.965	1.926
comp77457_c0_seq6	8.561	8.146	3.877	4.323	0
comp75757_c0_seq1	56.119	31.988	19.866	23.514	0.532
comp80592_c0_seq1	111.75	53.516	25.982	46.558	0.33
comp64445_c0_seq1	7.331	58.827	9.266	19.781	0.936
comp21666_c0_seq1	3.118	0.298	6.39	2.716	0
comp62367_c0_seq2	0	0	0	0	6.439
comp66890_c0_seq1	0.539	0.348	5.27	0.309	0
comp83821_c0_seq1	0	116.958	0.378	1.888	0
comp55933_c0_seq1	0	0	7.235	0.618	0
comp72997_c0_seq1	0.388	0.323	21.119	0.554	0.349
comp77155_c0_seq1	5.073	2.102	2.046	1.34	5.714
comp74049_c1_seq2	1.365	0.547	21.015	2.105	0.202
comp68216_c0_seq4	0.556	37.435	0.334	0.688	0.339
comp79350_c0_seq1	737.086	2.599	0.059	0	0.064
comp65157_c0_seq1	5.865	2.04	0.89	6.301	0
comp74450_c0_seq16	3.944	7.102	5.137	3.445	7.118
comp65928_c0_seq1	7.23	4.776	5.063	5.214	0.055
comp48493_c0_seq2	52.665	34.152	28.806	45.337	0.449
comp67665_c0_seq2	0.725	1.045	5.537	1.628	0
comp71731_c0_seq1	7.247	2.711	2.95	4.379	0.009
comp72226_c1_seq7	13.769	18.618	23.661	9.094	0
comp60732_c0_seq1	1.567	0.211	151.145	1.86	0
comp61064_c0_seq5	43.632	49.089	50.636	114.652	0.743
comp72429_c0_seq2	2.663	3.644	0.89	2.449	1.789
comp72293_c0_seq5	4.078	15.347	5.493	6.624	0.092
comp75838_c0_seq1	1.938	2.002	4.433	6.526	2.954
comp74569_c0_seq3	0	0	20.993	0	0
comp60746_c0_seq1	1.028	1.02	4.292	6.877	0
comp59038_c0_seq1	0.438	1079.58	4.374	20.062	0.11
comp72368_c0_seq1	3.168	3.109	0.897	1.228	3.33
comp56836_c0_seq1	0	0	23.313	0	0
comp75052_c0_seq2	143.821	19.501	1.371	0	29.599
comp57663_c0_seq5	0	1.878	0.237	8.028	0.028
comp77519_c1_seq2	0.253	0	6.027	0.477	0
comp76087_c0_seq8	5.325	14.788	1.512	2.561	0.046
comp213563_c0_seq1	1.331	0	0	0.526	5.779
comp75062_c1_seq9	2.444	1.045	7.413	2.189	0.826
comp23579_c0_seq1	0	0	0	1.123	42.422
comp71894_c0_seq7	7.904	12.997	11.319	5.986	0.046
comp54543_c0_seq1	3.017	10.248	2.498	6.561	0
comp73585_c0_seq1	16.246	1.343	1.379	2.982	0
comp73596_c0_seq1	83.792	70.145	90.821	51.653	0.881
comp70956_c0_seq7	5.612	4.49	1.186	2.891	3.43
comp69264_c0_seq2	1.702	4.714	1.905	1.628	2.036
comp74056_c1_seq3	2.073	2.724	2.224	1.284	4.513
comp52870_c0_seq1	3.64	483.414	3.076	8.245	2.577
comp72623_c0_seq4	8.848	28.294	31.022	17.529	0.073
comp52731_c0_seq1	156.191	154.206	178.965	141.485	0.413
comp72040_c0_seq1	0	0	0.156	0	6.347
comp82613_c0_seq1	0.236	0.124	43.453	3.088	0
comp107784_c0_seq1	8.342	15.123	1.112	3.368	0.394
comp47021_c0_seq1	0	0.572	0	0	6.943
comp71675_c1_seq1	67.208	107.145	38.769	52.607	0.367
comp75320_c0_seq3	6.926	6.181	6.953	4.512	0.037
comp78766_c0_seq1	0.725	739.99	3.41	12.883	0.11
comp67378_c0_seq3	0.27	0	2.224	3.768	0.193
comp64773_c0_seq1	1.011	1.729	1.809	1.284	1.523
comp69691_c0_seq5	85.039	32.747	39.539	21.556	1.312
comp70521_c0_seq4	10.701	1.094	5.144	3.6	0.046
comp65068_c0_seq1	0	0.435	0.274	0.337	9.686
comp71366_c0_seq1	4.112	1.007	5.026	4.968	2.834
comp72783_c2_seq1	1.079	2.276	0.675	0.484	4.944
comp74124_c0_seq2	3.337	2.301	1.594	1.916	2.449
comp76674_c0_seq1	2.966	0.261	13.002	1.817	0.147
comp65325_c0_seq1	2.191	0.97	5.574	2.288	0
comp71530_c0_seq15	3.792	0.298	0.949	8.413	0.147
comp70855_c0_seq3	1.062	0.784	10.37	0.737	0.413
comp60781_c0_seq1	55.327	72.135	74.446	59.82	0.945
comp73909_c0_seq2	4.668	1.057	1.912	4.063	0.028
comp75404_c0_seq2	1.955	0.871	5.708	4.182	0.257
comp61145_c0_seq2	4.988	8.034	5.456	4.056	0.037
comp70509_c0_seq3	1.517	3.196	0.319	8.378	0.064
comp108967_c0_seq1	0.573	1.977	8.236	3.193	0
comp69707_c0_seq1	8.393	4.95	2.713	2.435	0.046
comp77064_c0_seq3	1.247	0.012	7.487	0.379	0.257
comp76822_c1_seq8	3	2.089	2.506	1.284	1.669
comp72656_c0_seq4	13.583	9.676	12.565	7.396	0.183
comp70337_c0_seq1	89.066	80.803	90.784	159.336	0.028
comp71789_c0_seq3	7.668	9.253	11.49	8.47	0
comp74076_c0_seq2	0.522	0	6.449	1.319	0.046
comp93796_c0_seq1	7.954	4.552	12.327	14.771	0
comp66430_c0_seq2	1.668	7.786	0.237	5.761	0
comp74832_c0_seq1	13.128	0.336	1.127	2.196	0
comp73377_c0_seq1	5.106	2.674	2.483	2.267	7.063
comp76348_c0_seq5	0.539	38.057	0.4	1.677	0.67
comp50719_c0_seq1	0	0	123.333	1.01	0
comp72550_c1_seq10	10.6	8.93	2.52	4.891	0.092
comp72386_c0_seq1	16.482	187.674	6.738	10.126	2
comp20333_c0_seq1	31.076	35.147	25.811	31.471	34.543
comp64489_c0_seq2	20.594	15.745	7.368	22.483	0.018
comp75351_c0_seq1	1.416	1.032	9.229	3.298	21.463
comp76451_c1_seq3	6.943	4.987	5.337	3.438	0
comp72873_c0_seq1	11.14	10.335	15.218	14.111	10.484
comp64314_c0_seq1	5.258	4.229	1.846	2.47	15.749
comp53979_c0_seq1	1.972	1.119	2.046	2.379	1.174
comp72771_c0_seq9	0.051	0.062	20.652	0.33	0.064
comp76681_c0_seq2	2.798	3.346	2.431	1.403	1.926
comp68430_c0_seq1	15.555	5.186	1.03	3.754	0.083
comp76545_c0_seq2	9.64	2.674	1.023	2.33	0.77
comp72645_c0_seq1	21.285	66.675	13.706	35.317	0.138
comp77987_c0_seq1	4.533	1.53	8.428	14.013	0.431
comp35295_c0_seq1	12.387	12.4	8.68	5.536	0.101
comp73961_c0_seq1	42.553	57.359	83.608	32.454	0
comp57589_c0_seq1	1.197	2209.09	10.971	39.695	0.715
comp59312_c0_seq1	5.528	18.258	4.5	16.034	0.156
comp52035_c0_seq1	30.79	33.53	4.559	12.189	0
comp68674_c0_seq6	0	0	0	8.02	0
comp59251_c0_seq1	12.319	16.392	6.494	15.852	0.018
comp49313_c0_seq1	2.612	1.716	1.253	4.477	2.642
comp65217_c0_seq1	0.101	0.97	3.299	5.34	0
comp67820_c0_seq1	16.499	2.55	0.297	15.388	0
comp53282_c0_seq1	1.803	0	5.004	1.032	0
comp74233_c1_seq5	16.061	27.436	5.678	12.28	8.182
comp77136_c2_seq4	1.079	2.55	0.549	6.14	0
comp89697_c0_seq1	19.532	23.245	15.448	11.094	0
comp75969_c0_seq2	10624.1	38.182	3.484	0.793	0.495
comp61393_c0_seq1	1.348	0.075	0.741	4.196	0.899
comp74467_c1_seq1	78.601	0.236	0.141	0	0
comp22404_c0_seq1	4.752	4.191	3.78	4.014	5.614
comp70550_c0_seq1	2.528	3.022	0.571	0.758	3.559
comp53913_c0_seq1	2.916	2.674	0.934	0.975	2.807
comp74111_c0_seq1	0	0	6.33	0	0
comp54759_c0_seq1	434.698	324.233	323.958	367.111	2.495
comp48729_c0_seq1	0	0	5.604	0.119	0
comp73182_c0_seq5	3.657	2.114	2.506	1.684	0.018
comp66828_c0_seq1	0	0	0.356	18.546	0
comp63728_c0_seq2	0	0	9.34	0.042	0
comp65141_c0_seq1	18.184	0.547	0.133	0.239	0
comp102835_c0_seq1	13.078	2.612	12.535	5.852	0
comp76202_c0_seq3	7.297	8.196	1.104	4.133	0
comp71479_c0_seq4	6.235	0.821	1.275	8.554	0.119
comp75301_c1_seq1	6.252	0.647	0.793	6.533	217.578
comp65331_c0_seq2	6.926	5.696	2.891	3.116	0.055
comp52066_c0_seq1	0.472	0	0.148	0	105.354
comp73345_c0_seq1	1.449	0.547	1.46	30.693	0
comp64217_c0_seq1	1.955	0.696	3.061	1.677	2.192
comp72561_c0_seq11	5.646	0.92	1.156	0.744	6.788
comp62548_c0_seq2	3.758	3.768	9.525	4.61	3.816
comp72676_c0_seq12	1.82	0.895	0	0	13.786
comp77341_c0_seq1	1.315	0.473	0.237	0.175	5.421
comp48195_c0_seq1	91.999	1.878	0.445	0.077	0
comp66322_c0_seq1	0.674	0.933	2.772	0.618	6.76
comp65384_c0_seq1	2.107	2.375	2.498	1.263	2.862
comp76693_c0_seq2	4.247	0.672	2.224	1.453	1.403
comp67324_c0_seq1	1.129	0.174	0	41.709	0
comp76268_c0_seq1	5.713	5.348	0.578	3.382	0.018
comp77221_c0_seq9	2.865	2.836	9.718	4.617	0.055
comp74268_c0_seq4	2.966	3.184	3.232	3.123	0.073
comp69521_c0_seq1	35.138	11.231	24.996	7.41	0.018
comp68721_c0_seq1	0.101	0.012	12.587	0.07	0
comp71712_c0_seq2	19.667	27.337	25.107	30.84	38.588
comp50951_c0_seq1	3.168	0.833	0	6.617	0
comp69860_c0_seq1	3.303	3.122	1.045	10.968	0
comp21732_c0_seq1	4.247	0	23.572	8.617	0
comp72908_c0_seq1	7.28	4.129	2.609	2.975	3.623
comp77214_c0_seq2	2.798	1.119	20.919	2.526	0.028
comp71559_c1_seq1	0	0.97	1.401	0.246	6.081
comp75674_c0_seq4	0.455	0.236	2.498	18.609	0.165
comp52177_c0_seq1	2498.26	8.892	0.623	0.105	0
comp63715_c0_seq1	0.337	0.311	62.311	0.786	0.018
comp52259_c0_seq1	10.415	2.873	1.357	3.137	0
comp72589_c0_seq1	27.622	5.273	19.718	39.646	0.119
comp75878_c0_seq4	14.611	4.079	1.149	3.01	0.028
comp77454_c0_seq1	7.921	4.365	1.445	4.779	0.009
comp19955_c0_seq1	12.589	12.437	8.688	12.862	19.482
comp61973_c0_seq1	698.257	645.941	31.89	227.17	0.037
comp76202_c0_seq1	8.359	8.295	1.082	3.923	0
comp70481_c0_seq3	4.146	6.119	11.742	7.221	0
comp73116_c0_seq1	6.488	117.579	0.511	64.262	0.009
comp37689_c0_seq1	0	0	62.764	0	0
comp77360_c0_seq2	1.011	3.855	0.815	1.46	1.358
comp67641_c0_seq2	3.455	7.014	8.317	4.442	3.109
comp52604_c0_seq1	2.359	10.111	4.64	2.4	0.055
comp59639_c0_seq1	5.393	12.934	0.2	4.301	1.862
comp77421_c0_seq1	0.843	17.437	4.403	14.09	0
comp56501_c0_seq1	10.432	1.231	33.869	8.294	3.036
comp70743_c0_seq1	0.32	0.025	9.073	0.119	0
comp73780_c0_seq1	11.224	4.602	5.5	8.056	13.199
comp17987_c0_seq1	0	0	6.886	0.246	0
comp76257_c0_seq2	4.163	1.791	4.062	2.947	1.734
comp56947_c0_seq1	0	0.062	59.102	0.919	0
comp39257_c0_seq2	10.55	9.216	6.145	8.308	11.86
comp74330_c0_seq4	0.59	0.348	0.119	0.161	12.979
comp77064_c0_seq2	1.55	0.025	7.331	0.323	0.257
comp71888_c0_seq11	1.618	0.522	6.59	2.645	0.385
comp38390_c0_seq2	0	0	41.585	0.4	0
comp73595_c0_seq1	1.163	0.348	4.863	2.056	0.587
comp52249_c0_seq1	0	0	0	0	87.422
comp75976_c0_seq1	2.039	1.318	1.357	1.242	5.494
comp21958_c0_seq1	5.696	5.97	1.92	3.487	3.44
comp48755_c0_seq1	3.253	0.162	1.193	4.028	0.165
comp74049_c1_seq1	54.299	28.257	36.441	39.345	0.624
comp77787_c0_seq1	3.101	3.37	1.357	1.909	0.018
comp66478_c0_seq1	0	0	8.31	0.077	0
comp70076_c0_seq1	37.75	56.588	13.054	30.307	0.413
comp67880_c0_seq1	13.651	47.211	20.615	46.299	1.119
comp72807_c0_seq5	13.381	8.805	8.658	8.294	0.211
comp71765_c0_seq2	18.791	8.681	13.647	11.059	0.284
comp67767_c0_seq1	10.482	7.213	4.996	4.273	9.448
comp76154_c0_seq2	0.32	16.479	2.394	2.435	0.037
comp29152_c0_seq1	0.876	0.062	9.777	27.051	0
comp67381_c0_seq2	5.224	2.773	0.126	3.277	0
comp74334_c0_seq3	5.511	0.933	6.153	5.873	0.183
comp67151_c0_seq4	1.399	8.917	0.148	4.098	0
comp62970_c0_seq1	4.348	34.252	2.824	38.306	0
comp69183_c0_seq1	0	24.24	0.104	0.751	0
comp73290_c0_seq1	2.039	1.667	1.001	8.336	0.028
comp70048_c0_seq4	65.54	44.723	14.047	25.479	0.67
comp69876_c1_seq9	23.661	27.175	44.447	17.213	0.376
comp20228_c0_seq1	0	6.194	20.889	0.484	0.018
comp76753_c0_seq1	17.139	18.979	17.991	5.508	0.009
comp62181_c0_seq1	42.351	4.291	235.977	6.975	0.037
comp46116_c0_seq1	0	0	7.183	0.028	0
comp39521_c0_seq1	247.65	0.734	0.193	0.077	0
comp73464_c0_seq8	7.752	6.169	1.935	2.323	0
comp56584_c0_seq1	1.719	21.155	6.123	3.298	0.413
comp66901_c0_seq1	1.82	1.778	1.824	1.965	3.935
comp74875_c0_seq1	2.595	0.311	2.824	1.979	1.137
comp69664_c0_seq2	29.054	11.865	1.683	8.554	0
comp59610_c0_seq1	21.083	8.768	41.489	74.528	1.669
comp77744_c3_seq1	6.623	2.475	2.846	8.813	3980.56
comp68098_c0_seq1	4.854	6.778	16.345	7.663	0.138
comp63934_c0_seq1	166.37	71.239	53.127	65.209	2.843
comp74413_c0_seq1	47.794	0.149	0.015	0.014	0
comp49192_c0_seq1	2.359	4.241	2.809	2.217	0
comp35017_c0_seq1	2.343	2.363	16.871	9.445	0
comp72621_c0_seq1	0.051	0.224	7.539	0.632	0
comp74284_c0_seq4	11.965	42.385	8.725	9.894	0
comp94658_c0_seq1	2.326	4.564	15.137	2.568	0.303
comp71310_c1_seq1	6.455	5.435	6.071	11.382	0.018
comp62198_c0_seq1	1.298	0.137	12.031	2.231	0
comp70608_c0_seq1	0.472	0.622	4.64	0.968	0
comp63048_c0_seq1	0.152	13.245	0.022	1.6	0.028
comp20427_c0_seq1	2.039	3485.28	18.28	65.988	1.633
comp76487_c0_seq6	2.022	0.149	11.06	1.116	0.018
comp77178_c0_seq2	20.139	1.194	2.328	1.754	0.633
comp72899_c4_seq2	54.063	54.288	56.418	49.575	1.174
comp58399_c0_seq1	2.258	0.137	6.345	4.954	0.092
comp61477_c0_seq1	5.679	4.216	5.004	3.908	16.281
comp77079_c0_seq5	4.112	87.843	1.935	4.091	6.778
comp69087_c0_seq1	3.168	2.4	1.957	1.438	2.632
comp76994_c0_seq11	30.857	12.586	10	8.778	0.092
comp73462_c0_seq10	13.229	12.163	9.488	10.876	0.202
comp64660_c0_seq1	124.642	63.081	10.489	166.171	0.037
comp77757_c0_seq4	2.511	0.871	1.631	2.245	1.77
comp64808_c0_seq1	3.91	0.908	1.29	1.095	2.577
comp74850_c0_seq6	12.859	7.363	7.353	5.543	0.238
comp42831_c0_seq1	15.757	0.647	0.037	0.133	0
comp59709_c0_seq1	0.573	0.448	2.083	0.968	2.697
comp71102_c1_seq2	42.89	39.649	403.467	169.799	0.56
comp69704_c0_seq1	6.202	8.731	9.548	9.01	0.11
comp60777_c0_seq2	1.331	18.146	6.056	1.986	0.899
comp70464_c0_seq1	2.123	1.231	1.334	1.761	2.119
comp62184_c0_seq2	129.378	60.717	26.263	31.549	0
comp67341_c0_seq1	3.337	14.278	1.712	5.438	0
comp68821_c0_seq1	6.556	2.102	6.694	26.833	0.028
comp69569_c0_seq1	11.847	2.798	8.999	8.729	0.138
comp75882_c0_seq1	23.122	1.965	39.932	6.884	0
comp73361_c0_seq2	58.681	18.382	51.941	24.293	0.138
comp85708_c0_seq1	1.163	5	34.039	6.814	0.899
comp65036_c0_seq1	2.68	3.793	1.987	2.793	0
comp62896_c0_seq1	0.371	2.363	0.838	0.428	3.944
comp69714_c0_seq1	18.993	23.568	81.229	50.965	2.156
comp38174_c0_seq1	0	164.815	0	2.519	0
comp72449_c0_seq2	5.039	3.072	3.944	9.234	0
comp99054_c0_seq1	0	0	0	17.22	0
comp72150_c0_seq1	0	0	0	0.07	11.942
comp20414_c0_seq1	1276.66	813.244	1043.09	850.032	1.779
comp19344_c0_seq1	0	8.718	0	0.47	1.458
comp49639_c0_seq1	5.275	8.009	15.915	7.684	0.101
comp72260_c1_seq23	28.801	14.725	8.006	8.778	0.33
comp71188_c0_seq1	7.516	8.283	5.886	7.185	6.87
comp70835_c0_seq1	17.982	0.311	0.46	3.34	0.028
comp75222_c0_seq4	4.533	3.918	7.554	3.67	0.101
comp75324_c0_seq1	0	0.037	48.146	0.463	0.009
comp75559_c0_seq5	2.916	5.87	8.777	3.41	0.037
comp19705_c0_seq1	5.022	1.878	0.46	1.502	1.376
comp67621_c0_seq1	1130.97	3.744	0.282	0.154	0.083
comp49363_c0_seq1	0	0	0	0	37.478
comp71666_c1_seq1	3.269	6.704	2.884	6.512	0.101
comp61241_c0_seq3	8.022	23.829	14.344	12.589	0
comp66622_c0_seq1	25.296	3.109	0.978	4.715	0.064
comp76753_c0_seq3	17.847	17.76	19.636	4.631	0
comp58344_c0_seq1	2.747	1.455	2.617	2.386	1.403
comp159473_c0_seq1	3.472	2.152	0.2	0.358	2.999
comp66338_c0_seq4	5.966	9.179	1.223	17.248	0
comp58498_c0_seq1	0	0	0	0	7.283
comp65698_c0_seq1	0.236	0.473	5.515	0.154	0
comp72555_c0_seq3	0.775	0.41	0	0.049	28.792
comp74154_c0_seq1	33.233	34.985	3.128	49.505	1.376
comp62651_c0_seq1	1.298	1.704	1.868	1.853	3.302
comp76173_c0_seq4	5.477	1.169	0.193	1.649	21.298
comp71797_c0_seq1	3.96	1.94	1.972	2.702	2.559
comp100950_c0_seq1	2.932	13.42	3.988	6.54	0.083
comp72992_c0_seq22	5.679	7.462	3.247	5.256	0.064
comp74363_c0_seq7	0	0	7.509	0.239	0
comp55632_c0_seq1	15.808	27.088	41.815	55.975	1.156
comp135060_c0_seq1	0	0	7.613	0	0
comp68532_c0_seq2	3	1.517	1.268	4.056	1.798
comp67306_c0_seq2	7.786	81.761	1.92	4.835	0.073
comp39601_c0_seq1	1.298	0.684	0.83	1.333	2.88
comp76807_c0_seq2	7.432	3.457	1.067	3.312	2.44
comp65917_c0_seq2	0	0.05	5.775	0.61	0
comp78022_c0_seq1	2.932	0.734	1.927	2.196	0.981
comp61046_c0_seq2	0	0	8.006	0.091	0
comp65199_c0_seq1	3.691	1.517	1.171	2.358	1.834
comp74167_c0_seq4	17.965	3.37	9.577	4.982	0.018
comp64512_c0_seq1	210.625	115.017	104.149	102.765	0.468
comp71495_c0_seq10	1.786	2.015	2.202	1.158	2.201
comp61424_c0_seq1	1.416	3.706	16.219	8.891	0
comp71595_c0_seq3	10.432	94.161	5.552	38.524	2.422
comp73308_c0_seq4	13.819	5.472	4.574	16.42	0.147
comp51962_c0_seq1	774.583	2291.9	380.021	506.8	1.504
comp71045_c0_seq1	13.769	22.971	21.956	16.792	0.541
comp68090_c0_seq2	1.786	3608.65	16.879	60.936	0.615
comp60098_c0_seq1	25.751	28.468	27.205	18.504	0.477
comp50444_c0_seq1	21.774	10.994	1.29	6.315	0.028
comp69673_c0_seq1	2.663	0.099	1.223	9.178	0
comp76359_c0_seq1	0	0	19.229	0.154	0
comp71506_c0_seq1	1.904	0.672	1.987	1.663	2.55
comp47850_c0_seq1	7.499	1.169	0.178	0.632	141.603
comp67169_c0_seq1	17.021	0.46	5.352	0.814	0
comp67741_c0_seq1	6.455	17.412	6.686	8.813	0
comp66978_c0_seq1	1.213	0.497	4.714	0.491	0
comp69061_c0_seq11	23.998	2.002	1.09	1.74	0.092
comp62945_c0_seq1	8.072	89.907	7.368	13.831	0.596
comp20309_c0_seq1	2.966	19.091	8.584	14.792	0
comp60108_c0_seq1	11.123	4.788	19.733	23.184	0.028
comp76453_c0_seq2	6.421	2.388	19.985	7.129	0
comp62110_c0_seq1	28.093	0.187	0	0	0.028
comp75506_c0_seq1	7.921	2.164	1.379	7.866	0.028
comp60054_c0_seq1	1.315	0.037	0.067	0.154	52.301
comp76348_c0_seq6	0	9.614	0.578	0	0.11
comp74934_c0_seq14	6.101	1.393	1.505	0.526	3.027
comp51654_c0_seq1	139.001	90.504	70.621	76.416	1.247
comp67581_c0_seq1	25.683	60.78	27.798	40.881	0.605
comp60193_c0_seq1	9.775	6.467	2.001	5.354	0.138
comp70664_c0_seq1	0.202	0.162	7.479	1.712	0.11
comp66067_c0_seq2	61.276	2.201	0.022	0.154	0
comp73472_c1_seq2	38.845	2.164	0.437	0.954	0
comp64649_c0_seq1	0.792	1.107	1.156	6.863	0
comp59348_c0_seq1	2602.69	8.631	0.63	0.189	0.092
comp56715_c0_seq1	0.725	0	1.268	6.652	0.128
comp68499_c0_seq1	20.897	43.853	40.637	24.398	0.578
comp106942_c0_seq1	0	21.006	0.274	0	0
comp68216_c0_seq3	0.893	102.63	0.623	1.361	1.871
comp73239_c0_seq1	3.724	1.953	0.786	1.565	1.321
comp46236_c0_seq1	0	0	9.748	0	0
comp74309_c0_seq1	4.938	2.699	2.602	4.765	0.009
comp74023_c0_seq2	5.898	10.062	3.958	5.915	4.935
comp76890_c0_seq2	5.191	3.582	7.45	7.887	6.476
comp64798_c0_seq1	0.185	0.709	3.047	1.909	0.404
comp71040_c0_seq11	34.834	24.439	23.432	19.255	0
comp75548_c0_seq5	1.112	2.313	1.067	0.435	3.284
comp76948_c0_seq2	1.938	2.015	2.127	2.723	2.733
comp70275_c0_seq1	2.393	37.522	0.43	1.403	0.981
comp75338_c0_seq2	22.684	1.841	5.1	2.61	3.696
comp76560_c1_seq2	223.382	265.518	254.442	346.446	1.789
comp37151_c0_seq1	0	0.124	8.651	0.084	0.083
comp75698_c0_seq5	38.812	26.217	5.782	9.648	0
comp68848_c0_seq1	3.606	30.272	1.912	2.323	0.945
comp72281_c0_seq2	1.011	4.49	0.563	0.449	2.614
comp73610_c0_seq2	24.335	0	0.037	0.042	0
comp66087_c0_seq1	1.786	5.833	3.061	0.814	1.724
comp71598_c0_seq1	6.96	2.487	1.764	3.235	21.739
comp74344_c0_seq1	4.837	4.166	1.646	6.708	0.018
comp71229_c0_seq1	8.999	13.793	1.92	4.091	0.156
comp50522_c0_seq1	52.125	0.784	0	0.891	0
comp76994_c0_seq2	30.621	12.474	9.318	8.47	0.119
comp75842_c0_seq8	2.123	2.338	3.039	1.431	0.009
comp72395_c2_seq3	0	0	17.057	0	0
comp76340_c0_seq14	12.606	9.166	15.574	7.74	0.211
comp73881_c0_seq1	2.595	3.283	1.171	1.389	1.605
comp74126_c0_seq3	0.506	0.373	0.385	0.133	29.388
comp61567_c0_seq1	46.193	49.947	47.427	36.159	1.027
comp76966_c0_seq1	0.084	294.322	0.756	3.733	0.028
comp60544_c0_seq1	0.135	0.56	9.377	0.449	0.174
comp76104_c0_seq3	6.438	0.473	0.608	3.509	0
comp35571_c0_seq1	1803.62	1208.17	1437.9	1285.23	1.541
comp72025_c0_seq1	3.269	4.042	0.378	1.284	3.128
comp22445_c0_seq1	4.146	0	13.335	3.249	0
comp61064_c0_seq9	58.647	70.903	70.347	170.507	0.33
comp63530_c0_seq1	0.977	1.766	3.084	5.214	4.88
comp75762_c0_seq6	2.747	1.244	3.995	4.126	0.009
comp73961_c0_seq10	9.454	7.375	4.055	0.393	12.649
comp62007_c0_seq1	3.387	1.555	2.528	2.309	2.559
comp75960_c0_seq13	1.652	6.194	0.815	4.182	0
comp21193_c0_seq1	13.6	3.694	1.757	0.94	0.532
comp76313_c0_seq3	6.758	1.965	12.046	11.508	0.018
comp72559_c0_seq1	0.084	0.124	7.316	0.26	0.046
comp66357_c0_seq1	4851.95	19.141	1.386	0.589	0.119
comp77258_c1_seq13	0	0	5.256	0	0
comp72814_c0_seq4	33.689	24.227	11.119	8.413	0.147
comp76184_c0_seq2	1.281	1.231	2.557	0.4	6.668
comp71226_c0_seq1	0.506	0.261	8.584	0.961	0
comp63109_c0_seq1	0.202	18.394	14.648	2.898	0
comp72134_c0_seq2	1.904	0.858	2.328	7.242	0.183
comp75536_c0_seq2	7.28	1.866	2.283	3.326	2.412
comp72738_c0_seq1	8.308	5.845	8.88	9.803	6.118
comp65808_c0_seq1	54.215	87.644	39.213	53.716	1.541
comp50569_c0_seq2	5.578	3.582	2.713	19.1	0.174
comp64704_c0_seq1	497.188	313.823	268.029	307.319	4.137
comp70795_c0_seq7	0	0.41	0	0	15.868
comp69248_c0_seq1	6.606	0.56	0.689	25.949	0
comp61956_c1_seq1	0	0	0	19.521	0
comp69939_c0_seq2	0	0.025	32.542	20.097	0.018
comp75513_c1_seq2	6.151	7.985	4.166	3.53	0.037
comp63440_c0_seq1	7.584	5.373	1.838	2.673	4.054
comp74446_c0_seq9	24.942	30.943	6.612	8.512	0
comp54993_c0_seq1	0	0.958	0	6.75	0
comp70521_c0_seq26	16.027	0.771	4.084	3.158	0.101
comp74875_c0_seq2	2.899	0.672	2.409	2.063	0.917
comp71348_c0_seq2	37.143	35.246	23.736	24.04	0.77
comp60778_c0_seq1	47.154	171.183	36.508	50.817	1.413
comp50217_c0_seq1	0.388	42.423	0.252	0.891	2.091
comp65083_c0_seq1	22.279	0	0	0	0
comp61526_c0_seq2	2949.93	217.474	61.066	168.03	0.119
comp73916_c0_seq34	0	0	23.884	0.379	0
comp59252_c0_seq1	0	0	8.065	0	0
comp76021_c0_seq1	2.848	1.169	0.712	11.964	0.083
comp73102_c0_seq1	72.45	23.605	17.746	6.084	0
comp108080_c0_seq1	0	0	0.793	19.402	0.22
comp77971_c0_seq7	0.927	0.473	0.289	0	19.776
comp35722_c0_seq2	216.725	160.338	95.661	96.737	1.302
comp72871_c0_seq3	0.843	1.045	5.686	4.365	0
comp77977_c0_seq3	1.837	1.654	3.454	2.084	0.064
comp78465_c0_seq1	274.985	356.059	185.34	171.37	6.054
comp72043_c0_seq1	1.028	4.042	3.269	4.175	2.999
comp53992_c0_seq5	6.421	2.413	20.348	27.17	0
comp70918_c0_seq2	27.588	28.021	9.755	21.767	0.532
comp53947_c0_seq1	70.781	275.393	56.789	77.447	1.513
comp71470_c0_seq1	2.663	2.226	2.194	2.905	2.366
comp57436_c0_seq1	0	0.075	0	22.63	0
comp71229_c0_seq3	7.398	13.121	1.601	3.186	0.147
comp53803_c0_seq1	2.595	0.448	1.512	0.989	2.256
comp71827_c0_seq1	3.421	5.211	2.557	3.53	0.055
comp69650_c0_seq1	16.802	15.497	11.534	10.112	10.732
comp67328_c0_seq1	18.133	2.4	20.941	12.855	0.018
comp67019_c0_seq1	22.532	52.919	8.94	12.217	1.211
comp68714_c0_seq2	0	0.311	0.63	80.675	0.037
comp76752_c0_seq4	5.764	5.062	5.73	4.287	4.806
comp61582_c0_seq1	1.854	4.937	1.987	3.088	2.11
comp16138_c0_seq1	6.32	2.861	1.623	2.477	0
comp31279_c0_seq1	0.809	0.41	0.511	0.316	4.449
comp20412_c0_seq1	1150.73	238.231	151.783	145.155	0.128
comp75091_c0_seq7	2.309	2.686	1.401	2.161	3.33
comp72338_c0_seq1	54.063	55.245	35.863	45.667	0.266
comp70069_c0_seq1	0	0	7.68	0.035	0
comp37731_c0_seq1	3.539	5.012	7.161	6.126	0
comp76542_c0_seq7	2.494	3.122	2.98	5.073	4.1
comp77077_c0_seq2	13.668	2.997	35.248	32.657	0.174
comp62074_c0_seq1	3389.41	12.711	0.964	0.203	0.11
comp36369_c0_seq1	0.101	0	0.067	83.342	0
comp47162_c0_seq1	6.235	3.196	0.437	2.688	8.549
comp76961_c0_seq2	2.747	4.452	0.956	3.326	3.715
comp67686_c0_seq1	0.135	1.306	0.852	6.659	0.028
comp71965_c0_seq3	21.892	14.153	13.232	10.855	0.404
comp38901_c0_seq1	13.415	21.193	26.656	17.346	0
comp53983_c1_seq1	0	0.037	35.492	0.582	0.028
comp72073_c0_seq2	2.376	0.858	10.37	4.105	0
comp66044_c0_seq2	10.921	5.485	0.237	2.449	0
comp66270_c0_seq2	1.584	0.808	6.664	1.109	1.183
comp39274_c0_seq1	0.152	0	11.29	4.463	0.055
comp72004_c0_seq4	38.525	13.979	18.621	18.792	0
comp57584_c0_seq1	0	0	0	0	65.362
comp22489_c0_seq1	22.717	0.547	0.096	1.144	0.028
comp74835_c0_seq5	2.174	0.709	10.815	1.838	0.972
comp69927_c0_seq2	7.466	23.021	2.632	22.862	1.156
comp76381_c0_seq7	5.09	1.119	10.934	5.087	3.733
comp70632_c0_seq2	1.584	2.786	1.987	0.912	4.339
comp67187_c0_seq3	15.926	1.977	1.238	2.533	0.578
comp55449_c0_seq1	8.123	21.354	30.904	26.363	0
comp51654_c0_seq2	186.93	114.085	92.681	100.435	1.312
comp79735_c0_seq1	68.624	53.118	52.541	69.525	0.459
comp69793_c2_seq2	13.988	21.043	3.202	8.47	0
comp71860_c0_seq1	48.654	69.311	78.523	40.755	0.101
comp74613_c0_seq1	1.786	0.124	4.084	0.8	0.037
comp64395_c0_seq1	19.482	0.224	1.786	0.47	28.655
comp70016_c0_seq1	1.18	2.425	1.216	0.954	3.412
comp74410_c0_seq1	1.365	2.276	1.972	2.007	2.266
comp20677_c0_seq1	50.036	25.968	57.397	24.518	0.55
comp72312_c0_seq2	3.118	0.311	7.672	1.474	0.037
comp76737_c0_seq2	3.775	0.709	1.727	2.547	0.752
comp77880_c0_seq3	15.673	0.398	2.906	0.232	0
comp69078_c1_seq3	3.118	1.58	1.631	1.172	19.29
comp74092_c1_seq14	3.657	5	1.668	1.277	0.018
comp75474_c0_seq1	0.522	0.137	0.252	0.449	8.805
comp76900_c0_seq5	2.68	7.45	0.237	1.186	0.174
comp75210_c0_seq4	9.438	5.895	57.449	18.181	0.853
comp72501_c0_seq1	44.929	4.017	0.371	0.161	17.868
comp54356_c0_seq1	26.071	0.286	0.044	1.551	0.193
comp83957_c0_seq1	0	0	90.947	1.214	0
comp71761_c1_seq2	0.371	0.062	0.193	7.228	7.512
comp50786_c0_seq1	11.78	9.315	16.175	7.768	0
comp69927_c0_seq1	7.516	23.63	2.52	23.788	1.046
comp72914_c0_seq4	0.185	5.224	5.085	1.656	0.174
comp73961_c0_seq7	63.551	127.678	23.439	23.865	0.303
comp70509_c0_seq1	2.612	3.097	0.385	6.084	0.174
comp81140_c0_seq1	44.946	57.111	12.668	33.471	0.743
comp74857_c0_seq6	4.449	6.554	2.291	7.459	0.138
comp69459_c0_seq3	2.208	2.002	1.001	1.853	5.595
comp72089_c0_seq1	5.09	5.522	7.22	6.245	0.018
comp61675_c0_seq1	2.241	0.485	2.973	3.396	1.431
comp75724_c0_seq3	65.81	19.526	37.516	27.03	0
comp59180_c1_seq1	2.663	1.418	0.897	1.74	1.449
comp71611_c0_seq1	109.458	86.089	61.792	54.81	0.358
comp65178_c0_seq1	1.871	2.425	2.661	4.28	0.028
comp60736_c0_seq1	6.455	5.671	0.452	1.572	0
comp44222_c0_seq1	1.197	1.256	2.298	1.368	2.743
comp166098_c0_seq1	0.573	0.149	0.371	6.708	0.101
comp73793_c0_seq3	0	0	3.862	2.274	0.486
comp74355_c0_seq5	54.569	22.436	31.519	24.693	0
comp58110_c0_seq2	0	0	5.893	0.077	0.037
comp30018_c0_seq1	8.511	4.378	12.32	1.782	0
comp89193_c0_seq1	10.128	7.114	8.451	13.255	12.117
comp67056_c0_seq2	0	32.61	0.126	0.737	0.073
comp76944_c0_seq6	1.315	0.958	1.445	0.905	6.081
comp57336_c0_seq1	5.292	2.674	39.451	13.69	0
comp73289_c0_seq3	21.841	10.646	12.913	10.603	0.312
comp54663_c0_seq1	25.33	2.935	0	5.74	0
comp35205_c0_seq1	2.528	1.306	8.821	1.537	0
comp20284_c0_seq1	0	0	2.839	5.522	0
comp99095_c0_seq1	6.185	20.198	1.979	9.452	0.119
comp70521_c0_seq8	8.662	4.826	10	6.645	0.064
comp60420_c0_seq1	8.056	4.017	6.686	3.656	0
comp76844_c0_seq4	1.517	3.694	1.712	2.491	0
comp77160_c0_seq1	2.107	0.696	2.135	1.817	3.449
comp66385_c0_seq1	41.643	11.629	10.622	14.111	0.174
comp56136_c0_seq1	246.1	43.119	44.513	19.002	0
comp64441_c0_seq1	26.391	74.062	15.196	58.62	0.688
comp68921_c0_seq1	577.457	226.192	190.151	162.929	0.78
comp72251_c0_seq1	5.646	12.362	1.067	2.709	0.165
comp73338_c0_seq1	35.07	25.782	12.149	12.413	0.22
comp57946_c0_seq2	4.045	8.258	0.623	1.923	0.11
comp69750_c0_seq2	14.814	16.23	29.858	20.651	0.376
comp75146_c0_seq2	0.708	5.211	0.082	6.743	0
comp74923_c2_seq6	5.241	3.184	4.981	1.958	0.055
comp20300_c0_seq1	0	0	20.348	0.589	0.56
comp76347_c0_seq7	3.202	1.505	13.699	3.537	0.11
comp74352_c0_seq15	5.073	2.55	11.312	2.274	0.128
comp60005_c0_seq1	14.038	2.04	14.388	13.459	3.504
comp59992_c0_seq4	7.179	2.699	2.913	1.986	0.055
comp75192_c0_seq4	4.972	2.798	2.142	2.498	0.083
comp64947_c0_seq1	4.213	2.637	2.194	3.27	0.064
comp39100_c0_seq3	43.8	4.838	0.734	11.866	0
comp71250_c0_seq2	0	0.062	9.362	0.063	0
comp66497_c0_seq1	0.893	1.194	0.193	5.621	0.376
comp54935_c0_seq2	88.426	0.547	0.222	0	0
comp68046_c1_seq8	34.042	0.274	0	0	0
comp69501_c0_seq11	1.331	1.02	0.63	1.544	5.017
comp73785_c0_seq3	0.084	2.089	4.907	1.614	0.018
comp58261_c0_seq1	13.92	0.236	0.578	0.449	0.486
comp64614_c0_seq1	1.315	2078.03	10.296	34.987	0.679
comp75210_c0_seq8	9.117	5.597	57.612	18.855	0.926
comp78614_c0_seq1	0.084	0.037	157.683	3.509	0.028
comp72391_c0_seq1	4.112	3.445	1.268	2.582	0
comp75326_c0_seq9	2.107	9.726	0.682	1.867	0.101
comp72165_c0_seq3	13.988	27.772	3.069	4.449	0
comp77091_c0_seq6	3.792	1.082	4.559	5.684	0.046
comp39919_c0_seq1	1.23	0.622	0.385	0.484	6.577
comp49865_c0_seq1	32.425	38.617	11.297	26.496	0.128
comp69203_c0_seq1	45.957	0.485	0	0.028	0
comp77350_c0_seq18	1.382	1.244	1.445	4.379	0
comp72675_c0_seq2	2.039	0.361	0.082	0.211	34.03
comp63672_c0_seq1	1.601	14.128	0.46	29.458	0.826
comp109453_c0_seq1	24.099	0	0.326	0.414	0.349
comp62097_c0_seq1	6.792	3.246	3.388	2.112	2.247
comp62144_c0_seq2	3.084	4.067	3.076	1.754	0.046
comp68122_c0_seq1	24.639	30.272	14.833	13.157	0.266
comp72656_c0_seq8	17.375	12.847	17.131	9.403	0.339
comp56301_c0_seq1	2.494	9.676	0.482	1.172	6.228
comp168171_c0_seq1	0	0.274	0	0.203	5.834
comp75210_c0_seq7	9.893	5.671	59.665	19.121	1.11
comp62105_c0_seq1	9.303	1.853	1.082	1.874	1.413
comp73635_c0_seq1	8.629	11.703	5.063	6.596	0.202
comp75370_c0_seq1	3.337	1.828	2.891	2.217	2.816
comp77956_c0_seq2	6.471	3.88	4.262	5.403	0.018
comp61803_c0_seq1	0	0.41	0.252	1.263	7.998
comp64876_c0_seq2	3.421	4.117	3.551	3.242	0.018
comp75064_c0_seq3	12.471	6.306	5.53	5.115	0
comp35621_c0_seq1	762.247	442.608	551.877	480.549	1.238
comp75936_c0_seq1	7.179	3.594	0.193	6.259	6.366
comp73367_c0_seq3	5.224	3.258	1.957	4.133	3.55
comp62601_c0_seq1	5.207	4.465	6.123	2.379	0.037
comp71568_c0_seq3	13.347	10.808	13.499	10.168	0.064
comp77514_c0_seq2	2.595	2.487	2.928	1.046	2.412
comp74374_c0_seq2	9.522	5.323	8.636	5.789	0.128
comp72323_c0_seq1	2.545	2.077	8.903	1.109	1.715
comp107633_c0_seq1	19.937	4.03	2.446	5.614	0.073
comp65771_c0_seq1	7.702	0.174	0.534	1.144	4.935
comp114847_c0_seq1	7.921	1.953	1.861	3.186	3.926
comp45888_c0_seq1	0	0	0	0	8.292
comp73215_c0_seq2	2.376	2.176	1.505	2.259	2.577
comp75894_c0_seq1	0.236	0.162	0.015	0.028	8.842
comp74349_c0_seq2	4.23	0.647	1.394	1.53	1.523
comp64962_c0_seq1	2.949	4.751	1.349	11.087	2.055
comp51887_c0_seq1	1540.12	924.194	1083.3	1083.97	2.632
comp54660_c0_seq4	0	0	0.63	9.529	0
comp77373_c1_seq1	2.073	0.746	3.113	1.474	1.009
comp77224_c0_seq4	5.764	1.853	1.416	1.937	1.779
comp64397_c0_seq1	104.537	60.494	43.009	79.749	0.101
comp73241_c0_seq4	20.173	25.409	6.523	14.75	0.459
comp51385_c0_seq1	1.803	3.719	8.784	404.266	4.091
comp73836_c0_seq3	8.292	5.522	12.528	14.055	0
comp52471_c0_seq1	0	0	0	10.245	0
comp46137_c0_seq1	2.545	3.893	1.875	1.326	6.356
comp70451_c0_seq3	3.826	5.298	5.226	5.221	5.274
comp71435_c0_seq2	6.926	13.793	7.813	10.105	7.503
comp71789_c0_seq7	8.966	24.762	7.02	8.834	0.128
comp74233_c1_seq9	6.404	9.489	3.017	155.814	6.173
comp63695_c0_seq1	1.365	0.684	2.594	2.281	0.028
comp66464_c0_seq2	0.59	0.099	6.323	0.856	0.11
comp54800_c0_seq1	32.745	36.938	17.939	54.929	0.468
comp67866_c0_seq1	34.902	28.506	38.309	17.83	0
comp67040_c0_seq2	64.984	14.054	28.22	51.21	0
comp66183_c0_seq2	2.899	15.832	0.371	7.606	0
comp67988_c0_seq1	8.46	27.038	2.817	4.428	0
comp63943_c0_seq1	1.635	1.343	0.578	2.189	4.183
comp73491_c0_seq1	2.646	1.07	2.854	8.561	0
comp61021_c0_seq1	1.82	0.622	0	6.07	0
comp69559_c0_seq2	8.224	7.661	7.361	8.013	10.108
comp67555_c0_seq1	27.857	1.468	1.623	25.451	0.028
comp39272_c0_seq1	32.138	0	0	0	0.055
comp64285_c0_seq3	2.814	1.654	3.373	2.175	2
comp78076_c0_seq2	4.146	2.288	1.305	1.93	0
comp66405_c0_seq2	0	10.484	0.089	0.386	0.165
comp77350_c0_seq14	3.876	1.89	5.841	3.586	1.972
comp53281_c0_seq2	3.606	6.43	2.187	2.365	0
comp51445_c0_seq1	48.873	126.173	52.475	41.239	1.202
comp69696_c0_seq1	14.83	12.412	3.914	38.355	0
comp63970_c0_seq2	2.612	3.147	3.995	2.252	3.88
comp70214_c0_seq1	0.32	0.05	5.33	0.225	0.504
comp54630_c0_seq1	35.239	0.423	2.973	3.179	0.028
comp62839_c0_seq1	58.833	32.175	19.703	24.012	0.917
comp68464_c1_seq1	5.764	2.985	1.638	4.14	0
comp65751_c0_seq1	338.065	228.567	227.267	206.021	0.633
comp64876_c0_seq3	2.258	3.072	2.172	2.681	0
comp69834_c0_seq2	7.213	10.746	24.469	80.984	0.128
comp69006_c0_seq1	20.341	0.398	0.111	0.182	0.028
comp70401_c0_seq2	0	0.012	9.192	0.063	0
comp68115_c0_seq1	5.359	5.982	2.179	2.323	0.037
comp45659_c0_seq1	18.353	0.037	0	0	0
comp74711_c0_seq4	0.169	0.137	32.023	0.302	0
comp70041_c0_seq5	0.489	2.4	16.775	5.073	0
comp62292_c0_seq1	4.887	1.878	6.027	6.322	3.082
comp72001_c0_seq11	2.646	0	2.09	1.537	3.852
comp59556_c1_seq1	0.472	0	0	0.365	71.003
comp64444_c0_seq3	18.285	16.454	15.174	20.981	0.073
comp59429_c0_seq1	2.966	4.813	6.301	2.652	0.028
comp65684_c0_seq1	16.785	155.487	5.537	11.297	1.779
comp71676_c0_seq2	0.624	2.724	1.438	0.61	2.045
comp78434_c0_seq1	157.926	100.864	109.827	127.416	1.156
comp73276_c0_seq5	0.927	2.077	2.365	9.634	0
comp75093_c2_seq7	4.634	9.154	11.556	4.077	0.11
comp71253_c0_seq8	1.837	0.983	6.835	0.632	0.413
comp76525_c0_seq6	2.022	2.152	1.394	1.579	2.477
comp75839_c1_seq1	142.624	104.57	194.628	137.471	3.201
comp69615_c0_seq1	1.163	14.875	0	3.677	0
comp77580_c0_seq1	9.303	0.323	8.198	5.354	0.128
comp63453_c0_seq1	2.814	4.937	1.431	2.007	0.073
comp75040_c0_seq4	3.472	3.495	2.876	2.561	0
comp75066_c0_seq8	7.853	12.673	6.983	5.536	0
comp35599_c0_seq1	2552.76	1502.92	1699.66	2165.68	20.702
comp63441_c0_seq2	12.151	21.255	7.012	16.448	0.138
comp72996_c0_seq3	0.169	0.087	0.082	0.028	7.705
comp21955_c0_seq1	0	0.261	0	0	69.673
comp67328_c0_seq2	15.858	2.201	20.874	11.473	0.119
comp16475_c0_seq1	1.045	0	0.66	0	7.063
comp73348_c0_seq1	13.465	10.783	2.216	4.779	0
comp65876_c0_seq1	1.702	1.206	1.698	1.326	1.972
comp75378_c1_seq3	24.504	260.816	18.828	38.187	1.009
comp72491_c0_seq1	163.943	70.095	58.019	70.016	1.147
comp74310_c0_seq17	2.427	11.927	1.097	3.382	0.138
comp71158_c0_seq1	1.264	4.875	4.403	2.442	14.327
comp75028_c0_seq6	207.136	20.994	29.132	18.932	1.532
comp72732_c0_seq1	4.078	1.878	6.494	6.147	0.083
comp63643_c1_seq3	117.884	139.257	655.915	522.56	0.394
comp71999_c0_seq2	51.013	185.262	16.938	32.138	0.761
comp72251_c0_seq3	5.814	11.691	1.082	1.726	0.22
comp71472_c0_seq2	8.662	8.084	12.098	3.375	0.11
comp48053_c0_seq1	0	0.124	0	0	25.618
comp75114_c0_seq6	64.36	45.196	25.581	25.121	0.037
comp73000_c0_seq2	0.286	0.796	2.543	1.614	1.633
comp73160_c0_seq2	17.813	8.283	0.645	4.056	8.76
comp78115_c0_seq8	0.91	1.256	3.269	2.961	0.009
comp38724_c0_seq2	59.035	3.072	18.169	3.059	0
comp74397_c0_seq1	3.32	2.637	0.771	2.021	2.688
comp76820_c0_seq1	0.337	0.075	123.207	0.884	0.018
comp77091_c0_seq10	3.573	0.983	4.307	5.964	0.009
comp73371_c0_seq1	15.302	60.543	14.462	23.732	0.33
comp77717_c0_seq2	2.107	1.517	1.594	1.712	2.33
comp68985_c0_seq1	40.682	10.335	15.426	9.796	0.22
comp77771_c1_seq2	7.213	0.933	13.647	2.772	0.312
comp69710_c0_seq1	20.982	7.077	18.984	11.606	0.009
comp71811_c0_seq5	2.292	1.778	0.726	5.964	2.963
comp74469_c0_seq1	3.219	0.995	1.875	0.323	6.035
comp138874_c0_seq1	0.202	0	5.485	0.049	0
comp45356_c0_seq1	5.679	0.634	0.89	1.74	2.211
comp74781_c1_seq1	8.022	4.266	2.787	2.828	0.009
comp62473_c0_seq2	9.741	8.258	6.627	6.301	0.138
comp21875_c0_seq1	2.258	4.651	4.714	38.489	0.798
comp59885_c0_seq1	4.179	9.887	18.013	3.459	0.257
comp76221_c0_seq2	10.23	8.706	3.921	3.516	0.009
comp77326_c0_seq2	40.548	10.198	55.455	54.094	0.138
comp70618_c0_seq3	2.14	2.686	2.78	2.624	0
comp77121_c0_seq2	0.32	0.398	14.529	3.459	1.247
comp126643_c0_seq1	0.994	0	0	0	14.025
comp71312_c0_seq1	0.826	1.866	2.276	3.944	2.045
comp70998_c0_seq2	2.056	8.445	9.674	12.918	2.788
comp74336_c0_seq2	1.652	2.985	0.726	2.842	1.642
comp72382_c0_seq6	10.752	12.723	5.908	8.006	0.257
comp77675_c0_seq3	0.961	0.336	10.304	0.87	0.147
comp29088_c0_seq1	0	0	8.636	0.105	0
comp73241_c0_seq1	17.796	23.058	5.537	12.448	0.376
comp60181_c0_seq3	0.657	7.4	0.393	10.694	0
comp65060_c0_seq1	1.77	1.841	0.423	2.533	4.146
comp57731_c0_seq1	0.354	0.373	1.142	10.062	0
comp70821_c0_seq3	15.235	12.163	1.038	7.298	0
comp64409_c0_seq1	84.82	408.892	72.407	305.965	1.202
comp77931_c0_seq1	24.369	8.892	98.901	60.768	0.422
comp76542_c0_seq19	51.114	86.039	121.962	102.547	0.174
comp68207_c0_seq1	235.988	8.345	8.213	1.782	0.018
comp72198_c0_seq1	0.826	4.452	0.86	1.312	1.403
comp69327_c1_seq12	21.049	6.268	10.578	5.894	0
comp77537_c0_seq17	5.595	1.604	0.971	1.923	2.596
comp73571_c0_seq40	4.55	5.572	1.727	4.47	0
comp68264_c0_seq1	0.152	0.037	11.178	0.386	0.138
comp77122_c0_seq4	3.05	2.599	1.119	2.435	13.107
comp61768_c0_seq1	18.656	0.05	0.111	0.225	0
comp74281_c0_seq3	2.208	0.933	1.972	2.414	1.541
comp77220_c7_seq4	89.825	1.132	0.2	0.232	0
comp55962_c0_seq1	0	0	0	0	21.509
comp61819_c0_seq1	0.118	0.187	6.968	1.958	0
comp72929_c0_seq1	2.191	1.828	2.409	1.593	10.97
comp71214_c0_seq4	2.225	2.699	0.593	4.14	0
comp75455_c0_seq1	3.168	1.94	1.801	1.13	6.604
comp77626_c0_seq1	36.503	18.693	137.536	45.934	0.046
comp44511_c0_seq2	10.466	4.117	0.608	2.126	1.046
comp64430_c0_seq1	1643.07	1544.5	727.559	1429.83	13.777
comp78094_c0_seq2	18.319	6.554	48.679	47.302	0.055
comp75118_c0_seq2	3.033	1.555	3.395	1.319	0.028
comp75052_c0_seq4	21.032	1.754	0.289	0.112	18.226
comp76429_c0_seq1	2.68	1.157	2.038	0.702	1.596
comp75766_c0_seq1	5.191	5.273	4.892	3.908	0
comp70846_c0_seq2	5.039	2.649	3.039	3.817	3.742
comp70362_c0_seq1	5.966	1.53	1.735	1.081	3.486
comp67474_c0_seq2	3.539	1.977	0.941	1.628	3.55
comp65323_c0_seq2	4.365	3.047	4.692	3.88	0
comp72928_c0_seq12	3.775	2.226	1.023	0.414	3.724
comp78026_c0_seq10	0	0	0.334	0.835	18.345
comp74035_c0_seq1	0.337	0.112	0.015	0.042	8.044
comp72055_c0_seq4	366.293	138.225	244.805	153.821	3.22
comp122091_c0_seq1	0	21.74	0	1.095	0
comp76125_c0_seq6	7.028	1.604	1.727	2.898	0.009
comp71175_c0_seq1	1.298	0.821	15.255	3.537	0.963
comp58025_c0_seq1	340.576	1.791	0.133	3.01	0
comp54225_c0_seq1	26.105	277.544	10.882	16.848	2.403
comp67701_c0_seq1	84.061	0.535	9.74	0	0
comp75146_c0_seq3	0.607	5.547	0.141	6.708	0
comp76173_c0_seq1	8.072	1.667	0.541	2.224	34.552
comp60924_c0_seq1	2.562	15.173	1.46	1.93	0.064
comp71943_c0_seq3	2.225	0.547	0.623	5.663	0
comp69907_c0_seq1	6.067	12541.9	56.337	236.32	2.146
comp69243_c0_seq1	8.865	14.029	23.795	13.431	0
comp77338_c0_seq2	0.455	0.846	1.357	5.501	0
comp75698_c0_seq7	36.84	27.523	5.604	9.326	0
comp50327_c0_seq1	4.432	4.403	3.195	5.824	10.273
comp77513_c0_seq4	0.944	0.037	1.09	0.786	5.43
comp55928_c0_seq1	2.359	0.721	5.093	3.937	0.046
comp177946_c0_seq1	1.702	0.871	0	1.656	3.761
comp73356_c0_seq2	18.538	1.878	0.912	2.344	0
comp70913_c0_seq6	0.792	0.373	5.359	0.709	0.569
comp75961_c0_seq4	0.034	0.037	0.022	56.01	0
comp76466_c0_seq1	0.522	5.945	0.237	7.733	0.064
comp72785_c1_seq4	0	0.249	5.93	0.182	0.083
comp74529_c0_seq1	9.741	13.917	9.837	11.957	0.248
comp47339_c0_seq1	6.556	2.351	0.756	2.982	2.871
comp66611_c0_seq1	6.808	5.025	1.082	1.207	0.028
comp75522_c0_seq2	4.786	1.194	3.084	1.137	0.055
comp67771_c0_seq3	0.438	1.281	3.032	0.498	4.834
comp50902_c0_seq1	2.292	1.94	1.371	1.782	2.156
comp74781_c1_seq3	3.135	2.798	2.083	2.8	0
comp22345_c0_seq1	1.517	15.919	0.808	7.354	0.174
comp69327_c1_seq6	20.055	6.567	10.222	7.298	0
comp61944_c0_seq1	0	1.007	0.17	1.965	6.146
comp74409_c0_seq3	8.73	0	0	0	22.381
comp73175_c0_seq1	3.91	2.537	1.972	2.091	0
comp72531_c0_seq1	3.404	4.117	3.365	2.751	4.605
comp63778_c0_seq1	21.335	104.346	19.436	23.942	1.147
comp59544_c0_seq1	3.404	2.002	0.46	15.325	0
comp71209_c0_seq1	52.294	62.322	26.234	70.493	1.018
comp73580_c0_seq1	14.712	7.276	12.943	8.042	0
comp72320_c0_seq9	23.004	12.412	7.331	14.574	0
comp40545_c0_seq1	0	0	9.407	0.575	0
comp64502_c0_seq5	0	0	0	0	8.98
comp56695_c0_seq1	4.618	0.311	7.694	14.673	0.018
comp62611_c0_seq1	4.264	0.497	21.712	15.192	2.577
comp63155_c0_seq2	16.145	33.567	8.302	12.083	0.202
comp70978_c0_seq1	24.908	8.855	7.012	1.719	0.138
comp64479_c0_seq1	51.889	0.97	0	0	0
comp75383_c0_seq6	2.09	2.288	1.379	2.638	0.028
comp70864_c1_seq11	7.483	2.04	1.327	11.15	0
comp38083_c0_seq1	178.638	15.186	14.981	16.855	4.265
comp70982_c0_seq1	19.06	11.728	18.154	16.273	0
comp59439_c0_seq1	142.506	137.566	640.104	487.826	0.339
comp59406_c0_seq2	0	0	0	93.727	0
comp54503_c0_seq1	0	0	11.015	0	0
comp48251_c0_seq1	2.258	1.617	0.786	3.677	1.367
comp141631_c0_seq1	8.578	0.274	0.43	2.716	0
comp71253_c0_seq10	2.477	1.057	6.62	0.772	0.679
comp59958_c0_seq1	0	0.97	1.201	0.246	4.339
comp74111_c0_seq3	0.084	0	13.891	0.084	0.156
comp72612_c0_seq1	26.358	28.07	36.715	36.215	23.83
comp74239_c0_seq9	10.971	9.004	16.664	56.221	0
comp76043_c0_seq1	1.331	0.41	14.811	1.165	0.174
comp68821_c0_seq9	8.157	1.816	5.041	8.68	0.073
comp73805_c0_seq1	30.183	0.149	0	0	0
comp75461_c0_seq1	16.886	4.39	3.892	2.288	0.028
comp79146_c0_seq1	67.225	309.806	31.311	130.566	5.338
comp78064_c0_seq1	135.293	46.564	440.138	553.133	1.174
comp68862_c0_seq1	39.385	374.914	18.865	50.305	0.578
comp70029_c0_seq3	0.64	0.746	2.491	0.575	7.072
comp58321_c0_seq1	22.246	1.754	2.417	0.884	0
comp76317_c0_seq1	11.932	7.935	6.716	6.961	8.943
comp71229_c0_seq6	8.241	29.016	1.994	5.635	0.138
comp60300_c0_seq1	5.696	7.388	0.474	2.73	0
comp57133_c0_seq1	61.816	38.157	32.127	41.148	1.211
comp62135_c0_seq2	1.5	0	4.07	2.189	0
comp69327_c1_seq16	12.842	15.944	0.541	10.034	0
comp66152_c0_seq2	0.101	0	17.301	0.105	0.037
comp69660_c0_seq1	0.944	3.818	0.593	3.045	0.018
comp51011_c0_seq2	3.657	5.41	9.933	3.516	0
comp73839_c0_seq1	2.225	1.58	2.728	10.568	0.028
comp71729_c1_seq3	3.657	3.37	6.16	4.722	0.128
comp73765_c0_seq7	0.64	0	42.223	0.295	0
comp75899_c1_seq1	5.022	19.75	19.547	6.105	0.459
comp57026_c0_seq2	7.82	32.324	4.033	5.066	0.202
comp62657_c0_seq1	0	0	4.47	13.276	0
comp73231_c0_seq5	8.578	16.902	4.24	7.971	0.248
comp77395_c0_seq4	1.062	0.261	0.334	0.098	21.821
comp62678_c0_seq1	15.386	4.701	0.63	6.119	0.009
comp78122_c0_seq2	2.326	0.336	2.683	3.516	0.018
comp76528_c1_seq16	2.444	8.557	3.907	4.659	0.092
comp75355_c0_seq2	9.218	5.472	4.055	4.884	5.458
comp70415_c0_seq2	6.505	6.679	11.897	5.298	0.211
comp71298_c0_seq1	16.246	9.427	11.949	7.199	0.165
comp39087_c0_seq1	4.955	7.972	1.512	4.266	0
comp57851_c0_seq1	0	0	6.886	0.161	0
comp74586_c0_seq2	40.682	9.266	2.987	4.996	0
comp74263_c0_seq2	3.674	232.958	2.365	4.919	0.394
comp67504_c0_seq1	26.56	2.388	6.516	1.895	1.66
comp70927_c0_seq2	0.708	2.836	3.44	20.013	0.073
comp72420_c0_seq2	20.897	22.984	4.344	4.807	0
comp70654_c0_seq1	2.562	0.585	4.514	2.779	0.449
comp77436_c2_seq8	1.685	4.191	11.06	6.203	0.156
comp76058_c0_seq2	14.207	6.306	5.656	7.677	0.229
comp65993_c0_seq1	8.848	3.594	0.519	6.014	0.174
comp74260_c1_seq3	2.781	3.756	0.363	1.923	1.908
comp78077_c1_seq2	44.912	15.807	55.988	46.025	0.514
comp71611_c0_seq2	96.313	82.83	57.041	50.403	0.413
comp73047_c0_seq12	35.256	5.597	13.462	8.757	0
comp74832_c1_seq11	173.734	0.958	0.215	0.372	0
comp51967_c0_seq1	89.555	223.68	81.043	118.146	1.532
comp61769_c0_seq1	15.184	18.469	29.11	8.666	0.138
comp76124_c0_seq7	2.258	11.902	0	0	1.89
comp73892_c0_seq3	1.652	2.338	0.771	1.151	4.935
comp51997_c0_seq1	2.258	0	0	0	11.328
comp76654_c0_seq28	0	0	0	0.154	11.713
comp77551_c1_seq7	4.618	1.803	0.563	10.105	0.147
comp70632_c0_seq1	1.079	2.089	1.646	1.256	4.724
comp77057_c0_seq2	0.135	0.075	0.044	0.161	27.893
comp71817_c0_seq1	1.449	1.045	6.983	1.67	0
comp68406_c0_seq1	231.202	143.759	127.647	119.858	0.605
comp73241_c0_seq2	13.971	15.919	4.262	9.241	0.128
comp66950_c0_seq1	56.827	20.82	15.767	17.858	0.174
comp90129_c0_seq1	0	10.571	24.143	4.652	0
comp64577_c0_seq5	0.32	13.992	0.534	0.751	0.147
comp69241_c0_seq1	2.916	0.311	0.719	5.389	0
comp52409_c0_seq1	370.489	239.86	263.708	281.194	2.1
comp56024_c0_seq2	21.673	14.887	15.255	11.08	0.174
comp16019_c0_seq1	2.123	0.958	1.942	1.389	2.458
comp56638_c0_seq1	0	12.387	0.089	0.211	0
comp77388_c0_seq6	5.191	3.731	5.33	4.168	0.037
comp77771_c1_seq1	6.64	0.46	18.68	4.456	0.156
comp68321_c0_seq1	1.837	8.706	2.846	3.944	0
comp75259_c0_seq1	13.752	7.002	9.036	6.75	7.659
comp49548_c0_seq1	0.354	0.187	1.127	6.35	0
comp41889_c0_seq1	3.236	1.667	0.615	0.498	8.457
comp54575_c0_seq1	3.623	5.883	1.616	2.126	2.366
comp74008_c0_seq4	0.185	0.187	6.538	1.768	0
comp71445_c0_seq2	18.858	8.656	13.224	9.115	0
comp66966_c0_seq5	2.73	0	0.096	0.112	9.622
comp62950_c0_seq1	0.051	0.087	0.66	7.873	0
comp57135_c0_seq1	23.712	2.699	53.527	34.727	1.422
comp68381_c0_seq2	1.5	1.555	0.971	1.13	5.026
comp35655_c0_seq1	116.283	2834.59	77.374	161.764	21.922
comp59318_c0_seq1	6.084	3.545	4.388	1.726	2.376
comp60426_c0_seq1	396.038	15.571	13.076	17.185	0.229
comp75669_c0_seq6	1.045	0.361	5.411	2.702	0
[truncated: 8,277 more rows]
