# Supplementary material for: A new transcriptome and transcriptome profiling of adult and larval tissue in the box jellyfish Alatina alata: an emerging model for studying venom, vision and sex
Source: BMC Genomics. 2016 Aug 17;17:650. doi: 10.1186/s12864-016-2944-3 (PMC4989536; doi:10.1186/s12864-016-2944-3)
Supplement: Additional file 5: — Heatmap and gene DE matrix for four medusa samples. Corresponds to Fig. 3a-k in the text. Matrix file corresponding to the heatmap showing hierarchical clustering (EdgeR) of the 2916 genes differentially expressed across A. alata medusa samples (gastric cirri, ovaries, tentacle (with pedalium base), rhopalium) (of the identified ~20 K Trinity genes). (MATRIX 107 kb) [file 12864_2016_2944_MOESM5_ESM.matrix]

gene_id	gastric cirri	ovaries	tentacle	rhopalium
comp62422_c0	23.176	289.537	145.083	57.048
comp21245_c0	1.715	0.048	32.135	0.4
comp65577_c0	9.54	0.763	0.582	3.333
comp149624_c0	10.09	1.792	0	1.401
comp60520_c0	0	0	7.656	0.317
comp32838_c0	30.069	0.327	0	0
comp67916_c0	25.507	5.279	3.278	1.546
comp75825_c1	21.295	1.683	0	1.835
comp52535_c0	85.927	1228.669	40.05	82.543
comp61520_c0	8.924	1.041	0	0.435
comp68547_c0	8.758	143.328	5.442	6.603
comp47469_c0	0.666	0.46	4.723	0.711
comp68453_c0	2.248	0.085	0.539	7.376
comp20563_c0	4.495	76.889	1.725	49.196
comp69444_c0	3.297	1.138	9.231	5.064
comp60199_c0	1067.973	3.669	7.088	0.373
comp74233_c1	23.126	37.778	11.057	1813.826
comp74263_c0	17.998	748.896	9.662	21.065
comp58315_c0	0	203.095	0.726	3.712
comp20852_c0	0	0	63.925	1.47
comp60736_c0	26.289	27.062	2.559	7.107
comp73964_c0	1.149	2.967	0.151	1.601
comp72281_c0	2.148	10.462	0.906	0.945
comp73116_c0	15.034	243.937	1.136	132.884
comp58261_c0	13.752	0.23	0.561	0.442
comp64638_c0	24.208	110.393	11.129	44.263
comp181384_c0	20.545	0.303	0	0
comp64132_c0	0.083	0.036	2.171	3.823
comp19740_c0	0	0	7.556	0
comp69500_c0	216.591	5.037	571.921	305.905
comp77030_c0	0.117	17.448	0.173	0.393
comp76648_c0	5.245	46.823	0.208	30.208
comp70947_c0	9.457	264.001	4.033	10.012
comp76140_c0	3.63	0.23	9.008	1.918
comp36275_c0	0	0.993	0.086	10.591
comp79543_c0	1.865	374.914	1.15	5.078
comp66659_c0	207.384	1.586	0.654	2.829
comp63109_c0	0.2	17.908	14.206	2.85
comp60742_c0	45.669	2.204	0.266	1.932
comp55266_c0	0	0.642	15.557	0.918
comp60938_c0	1.016	19.676	0.525	1.111
comp78995_c0	0	0	142.495	1.201
comp54565_c0	2355.168	8.96	0.791	0.414
comp53074_c0	0.433	10.316	0.69	0.828
comp37218_c0	45.819	0	0	0
comp71962_c0	5.444	1.078	7.074	6.258
comp17017_c0	0	22.498	0	0
comp53178_c0	321.416	155.037	1.121	146.001
comp134821_c0	0.683	11.225	0.719	0.607
comp38516_c0	0	0	0	106.644
comp71160_c0	2.048	8.5	0.59	0.083
comp53337_c0	142.535	6.684	194.35	121.81
comp70728_c0	0.383	0.036	13.738	0.304
comp50522_c0	51.496	0.763	0	0.876
comp69711_c0	0	0.036	2.193	11.185
comp67919_c0	12.287	0.533	6.787	0.862
comp22573_c0	0	23.611	0.137	0.911
comp69141_c0	1.149	17.606	0.74	25.109
comp48126_c0	5.211	1.562	20.065	4.982
comp64921_c0	8.225	14.506	1.201	20.444
comp47839_c0	2.547	0.375	8.613	4.561
comp70859_c0	0.383	2.676	0.726	3.892
comp65563_c0	17.965	2.506	24.996	22.563
comp70785_c0	31.933	94.797	7.139	77.796
comp77768_c0	5.461	0.642	2.042	2.643
comp65766_c0	177.332	3.439	0.324	0.869
comp69705_c0	0	0	16.988	10.267
comp60615_c0	18.464	0.17	0.036	0
comp51544_c0	202.523	52.66	1232.901	292.25
comp75732_c0	20.246	1.296	0.093	0.014
comp65492_c0	25.174	1624.591	12.976	39.35
comp57308_c0	0	908.751	4.572	17.084
comp107646_c0	0	0	0	39.757
comp82364_c0	271.984	0.557	0	0
comp75770_c2	1.116	2.01	13.652	4.016
comp61931_c0	0.333	2.833	26.269	8.335
comp62517_c0	21.278	2.458	23.48	2.525
comp76820_c0	0.333	0.073	119.49	0.869
comp67314_c0	0.05	0.024	6.305	0.09
comp45459_c0	0	10.813	0.05	1.09
comp69450_c0	3.113	0.182	7.951	2.739
comp47059_c0	0.866	8.464	0.093	0.759
comp61061_c0	5241.2	544.456	154.99	386.123
comp71169_c0	15.85	4.541	24.464	41.468
comp60024_c0	2.065	26.118	2.969	34.14
comp75301_c1	6.177	0.63	7.786	6.548
comp54562_c0	0.416	0	3.357	2.263
comp71284_c0	0.033	0.036	8.792	0.097
comp58231_c0	0.45	475.22	2.078	11.012
comp53816_c0	0	0.036	71.977	8.894
comp100997_c0	0	0	23.444	0.649
comp35743_c0	0.849	670.13	2.904	14.973
comp72350_c0	0	0.036	21.438	0.366
comp65102_c0	8.308	14.361	0.065	6.893
comp49521_c0	2.481	5.558	0.805	34.658
comp73916_c1	0.117	0	62.2	0.09
comp66882_c0	6.027	1.247	6.614	170.971
comp64682_c0	10.323	11.576	155.888	14.8
comp71256_c0	8.175	4.504	49.439	16.546
comp73845_c0	0.033	0	76.938	1.414
comp56097_c0	1.399	1.574	0.424	5.81
comp58484_c0	0.033	1.489	18.577	0.228
comp74363_c0	0	0	28.627	0.642
comp75908_c0	63.168	224.418	27.858	102.96
comp62074_c0	10675.649	38.311	4.436	0.517
comp70255_c0	1.432	1.61	9.662	3.933
comp76966_c0	0.166	582.925	1.467	7.507
comp67266_c0	3.596	0.061	2.847	3.291
comp74239_c0	133.894	95.875	177.542	624.519
comp65775_c0	0	20.257	0.582	0.345
comp20369_c0	387.564	274.45	33.71	90.36
comp57823_c0	0	0	61.826	0.628
comp77331_c0	4.395	2.192	35.334	11.599
comp60873_c0	51.846	0.17	0.101	0.124
comp75538_c0	2.414	0.884	2.919	6.824
comp63624_c0	8.441	88.089	2.955	7.652
comp72676_c0	91.938	4.94	0.532	1.049
comp116713_c0	0.633	1.489	6.319	0.98
comp71715_c0	0.982	158.584	0.956	4.319
comp60777_c0	1.315	17.666	5.873	1.953
comp59214_c0	2.614	30.925	0.906	2.429
comp65660_c0	1.582	2474.883	12.214	40.419
comp75585_c0	0.35	0.097	8.864	0.255
comp74008_c0	0.616	0.436	16.779	5.216
comp107160_c0	0	0	19.813	0.504
comp20545_c0	0.117	218.025	0.927	3.491
comp22756_c0	6.776	0.218	7.254	2.712
comp66677_c0	4.312	10.946	1.201	15.014
comp22789_c0	0	0	16.204	0.6
comp76010_c0	3.347	0.291	3.185	2.512
comp53897_c0	0	0	11.273	0
comp106942_c0	0	20.451	0.266	0
comp71065_c0	1.998	1.32	0.374	4.533
comp60603_c0	295.859	36.907	3.372	84.551
comp68862_c0	38.91	365.009	18.296	49.465
comp64595_c0	0.083	0	8.706	0.028
comp65279_c0	60.171	0.496	0.108	0
comp56361_c0	0	0.654	0	21.866
comp54219_c0	120.691	6.115	1.481	3.657
comp64118_c0	0	237.749	1.078	3.947
comp63713_c0	0.466	0	106.298	1.228
comp74759_c1	0.25	0.557	5.097	11.509
comp65805_c0	1.448	0.073	6.413	0
comp66340_c0	0	0.024	40.266	0.124
comp80207_c0	0	0	55.248	0
comp62332_c0	93.969	587.042	34.371	114.434
comp75219_c0	2.414	1.138	8.533	9.273
comp35033_c0	3.513	1.695	34.033	43.324
comp40355_c0	0	0	8.102	0
comp76701_c0	13.553	0.242	0.539	7.39
comp70509_c0	4.096	6.139	0.683	14.221
comp73793_c0	0	0	3.746	2.236
comp27171_c0	0	0	31.208	1.049
comp53013_c0	0.233	0	246.629	1.29
comp67817_c0	11.788	41.205	9.432	124.522
comp77427_c0	1.898	0.472	2.336	8.439
comp76295_c0	8.208	3.838	80.489	31.65
comp61247_c0	7.559	1.066	2.372	17.94
comp74716_c0	91.405	0.969	0.575	0.435
comp69006_c0	20.096	0.387	0.108	0.179
comp66784_c0	0.1	1.223	12.761	1.656
comp156562_c0	0	8.282	0.065	0.207
comp69390_c0	0	0	11.963	0.559
comp76263_c1	5.328	6.018	32.114	6.562
comp70603_c0	1.881	0.145	0.848	6.341
comp88635_c0	4.012	3.875	31.646	4.588
comp61546_c0	3.48	0.714	37.556	2.38
comp61415_c0	74.14	11.152	79.892	80.3
comp75001_c0	0	0	5.838	0.055
comp62650_c0	7.509	19.979	1.948	5.886
comp75674_c0	0.45	0.23	2.423	18.298
comp83957_c0	0	0	88.203	1.194
comp61830_c0	12.77	23.842	4.587	79.624
comp63673_c0	0.033	0	9.403	0.166
comp79146_c0	66.414	301.622	30.367	128.386
comp67673_c0	0.649	0.339	42.301	17.809
comp74472_c0	11.338	0.557	0.252	2.18
comp66861_c0	26771.762	81.986	7.642	1.511
comp61063_c0	2.547	12.084	1.165	4.713
comp80712_c0	0	186.034	0.244	3.05
comp71694_c0	21.594	3.221	0.23	13.496
comp61683_c0	6.227	6.599	0.388	0.945
comp77731_c0	17.831	0.739	12.25	7.093
comp68037_c0	13.203	1.211	0.316	0.759
comp77303_c0	12.271	23.66	10.611	11.136
comp40545_c0	0	0	9.123	0.566
comp56947_c0	0	0.061	57.319	0.904
comp71429_c1	335.102	3852.34	255.04	384.418
comp79576_c0	0	161.575	0.863	1.677
comp72042_c0	0	0	7.326	0.235
comp66393_c0	11.688	0.085	34.932	23.839
comp76936_c0	3.13	0.339	2.904	3.284
comp70763_c0	10.422	0.472	1.646	5.161
comp23299_c0	8.391	2.422	0.446	1.946
comp51814_c0	0.383	0.496	109.095	12.385
comp67299_c0	37.794	187.039	11.531	119.988
comp57875_c0	0	0	13.81	0
comp52418_c0	0	0.061	8.073	0.131
comp54607_c0	31295.608	153.111	9.209	3.747
comp77008_c0	3.18	0.472	10.173	2.781
comp57312_c0	13.802	0.654	2.114	0.649
comp76479_c0	6.077	0.787	0.23	0.331
comp61454_c0	2.364	23.43	0.546	1.587
comp53846_c0	29.819	0.206	0	0
comp99095_c0	6.11	19.664	1.919	9.294
comp66724_c0	10.09	0.375	0.762	0.428
comp18925_c0	0.866	3.802	0.065	4.085
comp34852_c0	0	30.695	0	0.517
comp68216_c0	5.578	204.524	1.316	2.939
comp76991_c0	2.331	0.073	40.568	1.518
comp64978_c0	2.398	2.458	10.194	19.478
comp47216_c0	29.702	0.666	0	0.531
comp36337_c0	38.327	150.048	14.306	107.238
comp66288_c0	21151.257	76.973	7.275	1.649
comp65464_c0	1.865	4.081	16.736	8.777
comp76202_c0	57.757	59.683	7.196	28.138
comp121695_c0	0.949	0	8.339	0.897
comp28555_c0	2.314	1.078	0.41	9.943
comp70703_c0	0	0	5.183	0.076
comp48535_c0	0	0.012	20.877	0.235
comp65838_c0	15.767	356.061	14.198	23.363
comp70749_c0	45.22	3.717	5.679	18.374
comp68113_c0	10.772	4.093	0.618	2.491
comp64752_c0	22.743	9.541	1.287	4.285
comp59841_c0	2.214	0	0	0
comp77899_c0	16.383	1.998	26.175	9.204
comp21771_c0	0.566	0.291	9.166	0
comp72860_c0	0.05	0.024	6.413	0.103
comp61593_c0	2.481	0.702	6.427	2.001
comp64557_c0	9.84	166.431	0.812	13.724
comp75378_c1	209.099	734.487	125.895	244.814
comp72303_c0	5.661	123.785	5.27	5.879
comp72328_c0	116.562	0.981	0.28	0.566
comp78109_c0	16.183	8.839	72.128	54.433
comp71468_c0	23.259	8.888	88.562	38.95
comp61587_c0	8.275	3.1	0.618	0.925
comp65633_c0	30.552	1.368	0.151	0
comp64341_c0	290.581	0.872	0.223	0.028
comp50217_c0	0.383	41.302	0.244	0.876
comp31936_c0	1.382	4.892	4.141	23.246
comp54394_c0	8.857	2.373	22.344	29.345
comp58318_c0	2.864	0.896	14.184	11.785
comp75338_c0	41.34	3.499	8.311	4.223
comp78028_c0	2.264	1.175	13.156	2.36
comp58847_c0	0	0	9.152	0.103
comp75210_c0	71.842	44.523	450.72	143.786
comp33044_c0	0	0	6.19	0.179
comp75255_c0	1.116	3.16	7.606	4.685
comp71316_c0	60.97	328.248	12.933	1037.552
comp62970_c0	4.296	33.347	2.739	37.666
comp76934_c0	79.501	0.993	60.288	0.731
comp75028_c0	490.756	85.352	84.616	83.247
comp62118_c0	252.854	135.857	134.228	877.199
comp48507_c0	0.1	0.097	11.56	0.918
comp133453_c0	0.233	10.026	0.072	0.352
comp70939_c0	0	36.374	0.151	1.104
comp63152_c0	0.033	0	11.042	0.145
comp66405_c0	0.1	20.645	0.144	0.69
comp74666_c0	11.788	0	15.766	6.858
comp87322_c0	1.016	9.36	18.383	4.174
comp60998_c0	0	0	8.354	0.097
comp60913_c0	8.008	92.835	3.523	7.038
comp60525_c0	0	8.827	0	0
comp71365_c0	0.133	0.012	2.775	5.382
comp51013_c0	15.567	59.719	1.222	10.605
comp61714_c0	9.607	61.571	2.646	6.389
comp71943_c0	9.224	1.865	2.459	20.051
comp150280_c0	0	0	5.629	0.028
comp71901_c0	13.702	3.935	20.661	12.551
comp48048_c0	0.383	32.112	1.632	4.168
comp59350_c0	0	0	12.502	0.09
comp68359_c0	13.686	2.567	4.486	27.834
comp60218_c0	0.416	0.121	0.072	31.884
comp52870_c0	3.596	470.643	2.983	8.107
comp73865_c0	33.066	115.769	7.081	20.41
comp108967_c0	0.566	1.925	7.987	3.139
comp69726_c0	8.891	2.119	23.508	22.763
comp20627_c0	0.366	0.387	0.345	34.734
comp66775_c0	0.766	14.7	0.762	0.952
comp70766_c0	13.286	6.526	17.419	6.645
comp61768_c0	18.431	0.048	0.108	0.221
comp71871_c0	1.282	0.618	2.61	7.155
comp65783_c0	0	0.048	0	9.115
comp123952_c0	0	9.723	0	0.938
comp73110_c0	28.137	269.086	17.541	19.113
comp66692_c0	7743.315	28.152	2.128	0.304
comp57739_c0	0	0	0	8.19
comp57212_c0	3.48	0.278	4.306	1.794
comp45591_c0	1.748	2.397	0.208	4.623
comp72296_c0	0	0.569	98.598	0.11
comp53983_c1	0	0.036	34.421	0.573
comp73839_c0	2.198	1.538	2.646	10.391
comp55414_c0	2007.363	25.391	15.449	13.296
comp54356_c0	25.757	0.278	0.043	1.525
comp73491_c0	12.587	4.71	14.184	40.074
comp71054_c0	0.05	0.484	25.262	0.366
comp62895_c0	4.745	0	3.17	1.435
comp38390_c0	0.05	0.024	242.531	2.995
comp79565_c0	0	252.267	1.625	5.347
comp27808_c0	0.05	0	25.902	0.462
comp64658_c0	0	0	9.073	0.366
comp65120_c0	2.281	0	4.436	2.222
comp76433_c0	1.665	0.085	0.05	0.11
comp63679_c0	242.281	2386.6	175.824	251.231
comp61375_c0	3.713	1.453	14.723	6.003
comp68471_c0	4.379	0.714	3.019	13.579
comp77028_c0	8.291	0.012	5.018	3.16
comp67579_c0	1.116	3110.588	14.227	56.151
comp20194_c0	81.082	0.484	0	0.262
comp60650_c0	20.429	0.157	0	0
comp54841_c0	0	0	6.434	0
comp62902_c0	0	7.701	20.288	0.241
comp35096_c0	15.933	162.895	13.853	21.714
comp73430_c0	0.366	2.167	8.972	4.071
comp67221_c0	0.216	0	9.914	0.435
comp74527_c0	2.431	0.569	11.948	4.92
comp70453_c0	46.968	0.145	0	0
comp35841_c0	8.325	122.416	3.178	6.513
comp53809_c0	0	446.657	0.474	6.134
comp64583_c0	0.599	1.259	13.695	8.128
comp37985_c0	0.633	5.352	0.64	7.121
comp66826_c0	22.177	312.907	11.237	26.275
comp60876_c0	0	0	16.556	0.097
comp51376_c0	0	10.074	0	0.435
comp70855_c0	8.258	9.215	25.895	2.684
comp71405_c0	3.163	1.114	16.175	6.044
comp73544_c0	0.882	0.448	2.948	2.85
comp69158_c0	0	19.785	0	0
comp63710_c0	0	0.048	152.071	1.345
comp71482_c0	26.439	1.175	2.753	1.539
comp67646_c0	1.848	1.017	16.024	23.218
comp50623_c0	0	0	34.299	0.628
comp70718_c0	55.209	4.008	4.349	111.598
comp49656_c0	0.949	0.17	6.686	1.932
comp68264_c0	0.3	0.036	18.239	0.793
comp68271_c0	19.347	0.121	0.036	0
comp28138_c0	1.066	1.199	11.028	3.084
comp60625_c0	4.412	1.489	37.383	6.893
comp57731_c0	0.35	0.363	1.107	9.894
comp77300_c0	11.521	2.107	4.479	21.514
comp39213_c0	0.766	0.036	0.856	12.233
comp65746_c0	2.83	1.32	0.086	3.174
comp70696_c1	6.993	27.619	1.826	3.422
comp65266_c0	2.414	1.756	21.359	2.808
comp66332_c0	13.02	196.072	22.164	17.174
comp72183_c0	106.523	128.64	24.04	91.975
comp71429_c0	2.031	3644.656	16.679	63.141
comp59941_c0	0.333	0.157	2.904	9.915
comp35377_c0	62.868	6.587	4.579	230.386
comp34765_c0	35.713	6.817	40.597	79.404
comp67688_c0	0	0.048	7.081	3.001
comp61811_c0	7.542	62.601	65.737	47.761
comp71949_c0	0.683	0	6.636	2.394
comp71250_c0	0.067	0.061	15.974	0.103
comp59772_c0	22.16	0.509	70.92	16.38
comp67614_c0	37.061	5.703	1.057	8.432
comp66847_c0	0.866	0.061	2.085	13.199
comp20662_c0	39.426	131.352	13.422	92.962
comp101065_c0	8.941	21.626	1.201	5.568
comp56301_c0	2.464	9.42	0.467	1.152
comp60544_c0	0.133	0.545	9.094	0.442
comp19989_c0	2.897	1.671	14.047	4.257
comp62585_c0	0	11.467	0.029	0.483
comp20382_c0	14.468	5.388	205.378	254.68
comp128259_c0	9.34	1.623	0.403	1.166
comp71566_c0	11.605	5.594	0.59	1.401
comp65771_c0	7.609	0.17	0.518	1.125
comp67736_c0	15.734	17.727	0.625	8.004
comp21666_c0	3.08	0.291	6.197	2.67
comp69557_c1	3.813	8.391	0.28	1.056
comp107212_c0	0	0	0	39.336
comp56013_c0	0	0	0	8.273
comp58886_c0	57.773	1.477	0.302	0.538
comp76574_c0	20.978	42.38	139.921	83.123
comp16002_c0	0.783	0.073	4.817	0.193
comp76426_c0	6.56	0.157	3.753	0.497
comp54663_c0	25.024	2.858	0	5.644
comp39316_c0	0.3	0.085	321.108	1.856
comp68674_c0	3.313	2.64	5.687	34.541
comp78604_c0	1453.455	6.03	0	0
comp167427_c0	19.147	0.424	0	0
comp29152_c0	0.866	0.061	9.482	26.599
comp35093_c0	424.359	1.647	5.241	0.207
comp63773_c0	1.632	0	8.16	0.221
comp73699_c0	9.973	457.905	7.275	21.21
comp73457_c0	2.414	9.675	0.755	3.139
comp34976_c0	333.487	0.654	0	0
comp67555_c0	27.521	1.429	1.574	25.026
comp56695_c0	4.562	0.303	7.462	14.428
comp78246_c0	209.432	2044.718	131.489	192.264
comp135514_c0	28.121	0	0	0
comp73610_c0	31.534	12.714	1.704	5.03
comp36454_c0	17.798	1.102	0.676	1.939
comp71724_c0	75.105	7.277	0.647	1.187
comp38861_c0	44.504	0.266	0	0
comp101368_c0	2.298	0.23	21.589	0.883
comp61819_c0	0.117	0.182	6.758	1.925
comp62372_c0	17.848	1.441	0	0.276
comp68964_c0	46.252	1.55	0.223	0.248
comp20654_c0	0	58.423	0.137	0.987
comp56104_c0	5.544	77.458	16.858	37.439
comp22859_c0	2.581	0.194	6.585	3.45
comp64601_c0	0.2	388.148	1.431	8.922
comp94117_c0	0	0	25.047	1.228
comp62989_c0	0.266	0.024	3.803	0.041
comp131973_c0	20.196	0.061	0.036	0
comp38774_c0	5.677	94.155	5.873	5.506
comp61469_c0	1831.296	6.333	0.582	0.124
comp61897_c0	16.017	2137.287	13.199	51.059
comp62851_c0	30.552	1.962	4.881	7.997
comp67958_c1	24.142	1.066	0.978	1.697
comp85708_c0	1.149	4.868	33.012	6.7
comp67988_c0	8.358	26.324	2.732	4.354
comp65596_c0	137.99	53.749	2.185	8.708
comp109453_c0	23.809	0	0.316	0.407
comp70353_c1	0.067	18.889	0.101	0.649
comp69049_c0	26.289	3.766	29.547	9.832
comp62717_c0	2.481	0	4.558	2.967
comp68207_c0	233.141	8.125	7.966	1.753
comp74041_c0	46.385	3.645	3.573	14.655
comp60191_c0	1.898	0	0.129	7.611
comp74154_c0	32.833	34.061	3.034	48.678
comp55450_c0	53.894	2.143	0	0
comp71175_c0	1.282	0.799	14.795	3.478
comp54446_c0	18.414	0	0	0
comp70768_c0	175.684	14.954	3.724	13.096
comp74835_c0	12.071	5.316	38.419	8.425
comp20393_c0	0.716	2232.895	9.677	51.487
comp64649_c0	0.783	1.078	1.121	6.748
comp63277_c0	142.069	1.392	191.144	136.362
comp58183_c0	17.449	1.187	19.109	11.951
comp110464_c0	46.185	0	0	0
comp77017_c0	13.236	4.141	0.676	6.32
comp77193_c0	15.251	0.254	13.3	5.292
comp64798_c0	0.633	2.01	6.391	5.382
comp65434_c0	0.266	0.073	2.315	0.048
comp59165_c0	2.348	15.075	29.03	5.637
comp56609_c0	83.397	2.18	0.891	1.67
comp56252_c0	4.962	0.048	0.446	4.685
comp61489_c0	1.032	4.964	0	3.802
comp71276_c0	0.949	2.071	4.637	7.576
comp68800_c0	3.263	10.982	5.945	23.066
comp59826_c0	4.412	2.64	1.488	14.234
comp71761_c1	1.265	0.109	0.899	22.135
comp66300_c0	56.691	34.279	193.674	26.433
comp74783_c0	2.065	0.702	1.711	5.271
comp67751_c0	7.476	10.341	0.388	2.981
comp75094_c0	4.678	2.906	0.259	6.686
comp140154_c0	31.434	0.727	0.453	0
comp99934_c0	0.25	0	16.226	2.677
comp62378_c0	602.191	18.199	4.45	5.851
comp61046_c0	0	0	15.054	0.145
comp61541_c0	7.958	3.415	0.173	0.621
comp77079_c0	11.821	143.606	8.282	11.067
comp21656_c0	0	0	7.7	0.159
comp62474_c0	1.265	0	7.139	1.525
comp61349_c0	2.031	2.954	15.579	7.921
comp106565_c0	11.621	0.981	2.94	1.104
comp108620_c0	0	0	4.098	14.517
comp75798_c0	2.098	0.823	7.714	3.029
comp36055_c0	0	21.904	0.165	0.718
comp79018_c0	0	303.704	2.43	8.832
comp48919_c0	4.962	2.192	0.388	5.03
comp67072_c0	2.264	3.415	0.338	2.512
comp60899_c0	0.333	12.314	0	0.131
comp49553_c0	0	0	0	9.308
comp48277_c0	1.199	0	4.831	28.234
comp61354_c0	46.069	3.039	10.805	40.751
comp65216_c0	11.988	0.654	0	0.166
comp35923_c0	0	0	0	155.53
comp61646_c0	2.264	0.206	0.712	5.23
comp72712_c0	56.658	93.271	12.221	125.867
comp75880_c0	3.863	25.161	0.467	14.648
comp56557_c0	0	0	10.784	5.52
comp72388_c0	28.487	0.254	0.05	0.062
comp68608_c0	18.847	1.853	0.554	6.465
comp61584_c0	13.186	0.266	0.216	0.393
comp57089_c0	12.187	15.584	1.395	4.237
comp64327_c0	977.001	3.524	0.194	0.11
comp82920_c0	15.517	160.679	11.963	23.777
comp69771_c0	3.779	15.475	1.459	17.401
comp57210_c0	11435.193	42.283	3.156	0.959
comp67306_c0	12.037	111.713	2.358	6.983
comp114654_c0	0	0	8.339	0.166
comp67062_c0	3.38	80.449	5.32	4.14
comp67868_c0	3.613	24.447	0.733	7.01
comp78298_c0	2578.469	9.784	0.424	0.048
comp64116_c0	0	0.097	9.928	0.145
comp48519_c0	588.971	2.482	0.129	14.855
comp74076_c0	0.633	0.206	17.017	5.002
comp71574_c0	12.803	212.552	5.234	11.074
comp58367_c0	117.395	4.044	27.671	71.655
comp68450_c0	15.034	6.841	1.287	1.152
comp73785_c0	0.4	3.608	10.079	2.932
comp72935_c1	8.325	7.289	23.372	58.49
comp60696_c0	3.879	0.702	2.624	20.258
comp59562_c1	0	0	32.193	0
comp61443_c0	3.613	2.918	1.862	20.251
comp67037_c0	4.845	2.967	19.252	7.79
comp38492_c0	0	0	10.949	0.097
comp54243_c0	11.738	0.145	1.05	3.484
comp66536_c0	79.767	1.114	0	0.221
comp77325_c0	4.812	0.17	4.162	1.739
comp71576_c0	0.216	47.828	0.28	1.794
comp49707_c0	0	0	0	68.522
comp59293_c0	0.516	1.005	0.618	14.007
comp70435_c0	0.549	14.373	50.877	1.766
comp38391_c0	0.233	0.061	3.515	6.61
comp34951_c0	0	0.327	8.879	0.352
comp58358_c0	0.549	0.339	5.176	4.554
comp63495_c0	1.898	4.056	0.446	7.314
comp62504_c0	20.579	3.875	4.687	2.008
comp59559_c0	14.318	9.65	1.014	6.424
comp72321_c0	159.184	16.976	31.661	24.391
comp35830_c0	39.243	23.466	7.498	126.964
comp157490_c0	0	0.363	5.169	0.062
comp74040_c0	0	0	8.26	0.186
comp75961_c0	3.28	1.259	25.967	60.712
comp54680_c0	13.253	8.633	6.434	50.452
comp75803_c0	7.126	13.235	49.339	5.851
comp70069_c0	0	0	7.448	0.034
comp64644_c1	5877.638	109.121	3.472	22.659
comp30220_c0	0.966	2.676	10.295	9.384
comp52427_c0	9.623	0.182	12.61	1.352
comp110097_c0	1.182	15.68	0	13.772
comp71428_c0	8.175	3.306	5.845	8.218
comp51528_c0	0.117	1.223	390.044	0.455
comp69896_c0	57.757	3070.848	30.87	93.7
comp81009_c0	0.616	0.278	34.91	70.965
comp74276_c0	33.232	13.937	2.876	12.302
comp68325_c0	15.85	1.029	0.216	0
comp74859_c0	1.066	0.024	0.022	0.014
comp58110_c0	0	0	5.715	0.076
comp71929_c0	8.741	0.509	2.243	18.988
comp62110_c0	27.754	0.182	0	0
comp69996_c0	4.362	5.727	0.755	18.499
comp75751_c0	8.907	0.448	3.336	3.022
comp64654_c0	12.42	356.606	4.5	11.454
comp72725_c0	3.58	0.375	2.983	4.278
comp76715_c0	2.914	0.327	2.214	1.463
comp68296_c0	1.548	135.312	0.762	2.339
comp61345_c0	4.196	4.504	0.791	15.09
comp69923_c0	7.093	3.281	0.51	1.463
comp75092_c0	1.332	0.472	2.243	3.892
comp35120_c0	0	0.157	1.747	12.047
comp76348_c0	3.596	182.014	3.731	6.686
comp20366_c0	3.063	9.227	71.74	10.226
comp71111_c0	0.799	0.097	5.543	1.414
comp66799_c0	44.787	41.641	2.121	12.434
comp78120_c0	190.569	82.907	370.634	603.144
comp20030_c0	0	0	17.556	5.865
comp51385_c0	1.781	3.62	8.519	397.514
comp63089_c0	17.548	9.215	0.417	4.43
comp77426_c0	7.809	2.155	0.856	23.19
comp59479_c0	3.363	2.64	0.18	2.891
comp65844_c0	18.814	11.2	0.093	57.393
comp76949_c0	1.332	0.097	1.524	1.083
comp74768_c0	0.067	0	14.4	0.172
comp57946_c0	8.791	16.504	1.237	4.43
comp77646_c2	86.277	108.068	0.805	14.055
comp67233_c0	7.659	13819.992	55.737	232.566
comp67361_c0	0	11.576	0.208	1.228
comp64396_c0	45.619	8.585	3.293	25.799
comp67789_c0	6.393	70.75	2.545	4.761
comp68378_c0	6.41	23.878	2.416	3.312
comp16149_c0	0	0	7.462	0
comp63325_c0	16	527.468	10.518	38.936
comp65452_c0	0	0	22.135	0.359
comp20832_c0	4.162	2.155	28.821	3.809
comp62657_c0	0	0	4.335	13.055
comp71517_c0	0.966	0.581	1.431	4.34
comp77590_c0	0.666	15.668	0.259	1.297
comp64011_c0	25.224	0.145	19.669	0.352
comp66966_c0	11.455	1.187	0.093	1.228
comp79766_c0	4.928	15.123	41.424	11.109
comp64720_c0	1.632	0.642	6.111	21.886
comp67735_c0	246.211	1154.492	148.002	208.707
comp72292_c0	12.171	0.182	0.489	1.29
comp68251_c0	1.648	0.266	2.962	3.478
comp65547_c0	1.781	0.581	5.284	1.58
comp72536_c0	0	0.024	5.32	0.021
comp59206_c0	27.505	3.245	3.781	0.738
comp72652_c0	5.111	59.755	2.056	4.588
comp82855_c0	0	0	40.683	0
comp171990_c0	24.974	0	0	0
comp59790_c0	30.035	0	0	0
comp58386_c0	2.381	0	6.887	0.787
comp62648_c0	0.816	13.683	1.165	0.304
comp80234_c0	27.738	2.882	85.155	49.762
comp68512_c1	1534.371	10.437	4.666	4.03
comp70551_c0	0.799	0.835	4.278	0.297
comp74416_c0	7.093	44.547	1.689	3.326
comp73806_c0	0.133	0.024	30.633	0.731
comp39373_c0	5.644	81.139	19.454	9.529
comp51799_c0	0.05	28.951	0.122	0.669
comp70572_c0	1.765	2.131	19.044	5.672
comp54140_c0	317.653	1992.107	216.737	259.683
comp20291_c0	1.781	0.424	9.964	6.106
comp22489_c0	22.443	0.533	0.093	1.125
comp66913_c0	82.897	439.052	31.143	90.616
comp51667_c0	11.605	2.385	0.661	0.987
comp54068_c0	6.077	50.553	2.991	24.626
comp63432_c0	343.426	2282.164	165.299	305.07
comp55248_c0	0.949	0.823	11.474	2.291
comp61507_c0	14.485	0.872	7.642	2.263
comp65458_c0	4.545	2.543	0.28	1.477
comp38174_c0	0	160.461	0	2.477
comp71304_c0	12.604	8.488	190.619	11.516
comp63218_c0	9.59	19.531	2.106	7.397
comp51276_c0	32.699	4.589	6.168	2.263
comp73937_c0	3.43	25.706	3.343	23.287
comp78398_c0	0.599	1437.576	7.196	26.357
comp38102_c0	43.771	0.823	0	0
comp53517_c0	2.431	0.363	4.091	4.361
comp55433_c0	24.358	1.998	95.787	17.001
comp76865_c0	1.598	0.424	2.135	8.88
comp50236_c0	0.383	9.905	0.05	0.897
comp64278_c0	0.316	0.085	332.539	1.801
comp54503_c0	0	0	10.683	0
comp65217_c0	0.266	3.112	6.039	11.964
comp77039_c0	2.697	1.853	8.943	27.772
comp76095_c0	6.36	0.496	3.947	4.25
comp58027_c0	10.606	0	1.438	6.458
comp76154_c0	0.4	33.129	5.255	5.492
comp77936_c0	11.305	2.167	15.198	8.321
comp62106_c0	246.344	1490.018	188.131	224.632
comp58174_c0	0	205.735	0.41	1.973
comp77931_c0	62.435	41.302	264.365	164.051
comp70559_c0	1.981	14.579	0.144	1.773
comp74656_c0	19.446	18.659	0.726	61.885
comp54829_c0	0	0	0.173	40.613
comp67169_c0	16.816	0.448	5.191	0.8
comp20652_c0	45.586	3.657	38.62	27.696
comp61997_c0	34.581	0.775	0.058	0
comp37691_c0	0.533	3.657	4.177	1.518
comp70646_c0	8.325	11.2	0.065	1.677
comp69331_c0	1.082	0.533	2.423	5.589
comp104538_c0	0	0	16.636	0
comp39274_c0	0.15	0	10.949	4.388
comp40167_c0	0	0	5.809	0.103
comp102591_c0	0.416	20.693	0.244	1.663
comp55421_c0	5.328	0.533	4.644	5.899
comp59288_c0	2.814	17.049	0.201	7.417
comp67070_c0	41.773	0	76.168	33.851
comp58125_c0	15.85	0.351	4.069	3.457
comp48426_c0	0	0	5.37	0
comp119582_c0	2.481	0.848	2.43	7.362
comp76828_c1	16.2	0.896	27.232	5.879
comp62190_c0	19.313	4.674	0.568	0.931
comp55513_c0	75.688	0.278	0.029	0.062
comp75864_c0	1.415	0.327	2.229	0.842
comp74613_c0	4.096	0.424	8.418	2.256
comp72756_c0	1.548	0.351	4.069	4.326
comp75052_c0	354.348	36.737	2.523	1.546
comp74326_c0	0.183	0.012	11.905	0.117
comp65320_c0	7.492	0.739	3.781	1.332
comp77574_c1	19.963	7.035	93.99	12.82
comp21381_c0	2.581	1.029	0.733	9.708
comp35470_c0	0	389.953	1.1	5.541
comp76706_c1	6.227	4.407	31.711	11.357
comp53423_c0	3.063	21.141	0.273	14.876
comp105603_c0	31.717	0.92	1.675	3.381
comp38552_c0	50.031	0.254	0	0
comp35411_c0	0.433	142.952	0.927	3.077
comp67611_c0	0.433	18.32	9.712	9.232
comp70082_c1	19.513	4.202	148.879	17.374
comp74489_c0	12.321	0.061	0.036	0.014
comp65615_c0	0	0	18.958	0.207
comp68598_c0	25.673	7.677	83.3	36.148
comp64683_c0	0.15	0.315	7.412	2.284
comp63370_c0	26.373	0.545	0.043	0.538
comp85363_c0	0.499	0	50.187	0.09
comp69907_c0	5.994	12210.561	54.637	232.373
comp64845_c0	0	34.049	0.187	0.738
comp74936_c0	0	0.012	0	15.159
comp47793_c0	0	204.064	0.597	2.146
comp69337_c0	8.791	0.182	10.755	7.548
comp61936_c0	46.235	129.028	466.242	71.841
comp37322_c0	0.999	13.15	1.136	30.339
comp61938_c0	4.162	26.893	31.352	29.994
comp52471_c0	0	0	0	10.074
comp37392_c0	16.2	0.048	0.093	9.177
comp78060_c0	4.562	0.702	7.39	2.677
comp67727_c0	0.25	0.061	0.187	15.435
comp68256_c0	2.88	10.789	57.319	6.962
comp75748_c0	5.344	10.28	0.079	5.83
comp59406_c0	0	0	0	149.347
comp78689_c0	11.505	545.885	6.571	16.132
comp64886_c0	8.624	1.937	0.611	1.856
comp69741_c0	18.015	213.072	13.012	20.41
comp20305_c0	0.383	0.182	74.127	7.3
comp65290_c0	0	32.281	0.453	0.731
comp68655_c0	0	0	7.491	0.2
comp67740_c0	0	0.012	16.542	0.097
comp63669_c0	61.886	6.333	3.659	8.728
comp21145_c0	0	0	0	18.857
comp66000_c0	152.358	1112.597	52.071	151.548
comp35017_c0	2.314	2.301	16.362	9.287
comp57336_c0	5.228	2.603	38.26	13.462
comp57874_c2	76.337	2225.703	41.352	103.049
comp70886_c0	71.576	1.78	0.295	0.373
comp35346_c0	707.048	124.39	9.748	45.912
comp22458_c0	26.855	0.303	1.488	0
comp54641_c0	254.885	1278.991	133.717	226.591
comp75195_c0	3.163	5.764	19.482	7.362
comp57851_c0	0	0	6.679	0.159
comp76183_c0	6.959	1.78	26.125	12.523
comp66029_c0	0	30.005	0.359	0.876
comp70241_c0	3.513	147.057	2.696	6.852
comp53354_c0	437.029	2.942	1.272	0.103
comp66430_c0	1.648	7.58	0.23	5.665
comp69039_c0	0.783	0.17	5.183	1.704
comp73692_c0	22.31	24.616	0.28	5.713
comp20335_c0	10.822	50.504	2.753	58.6
comp56775_c0	1.498	0.182	1.445	6.41
comp55350_c0	34.631	17.509	2.279	9.556
comp67065_c0	44.121	0.327	85.723	1.111
comp69861_c0	0	7.338	0	4.064
comp73851_c0	55.809	19.955	65.751	29.442
comp52721_c0	0.233	0.254	5.04	0.814
comp79658_c0	0.583	350.988	1.459	6.534
comp57753_c0	27519.735	96.202	8.835	8.404
comp49396_c0	56.508	0.375	0	0
comp64630_c0	9.39	3.608	0.69	2.449
comp21210_c0	0	0	8.749	0.166
comp77235_c0	3.796	11.261	1.157	10.998
comp77728_c0	1.299	0.254	4.155	4.25
comp66497_c0	0.882	1.162	0.187	5.527
comp58193_c0	1.066	16.177	1.804	1.201
comp54902_c0	6.943	0.145	0.676	3.657
comp85969_c0	0.899	92.121	1.121	3.526
comp54530_c0	0.45	1316.576	6.348	24.612
comp73823_c0	3.03	14.954	0.669	1.69
comp78864_c0	1213.938	3.245	0.41	0.097
comp132780_c0	0	0	6.765	0.097
comp73632_c0	26.772	39.219	3.688	18.499
comp77987_c0	9.34	3.112	17.577	29.538
comp48296_c0	0	0.702	28.39	0.586
comp76441_c0	37.877	34.001	9.612	82.881
comp50444_c0	21.511	10.704	1.251	6.21
comp72073_c0	57.024	4.868	27.8	77.403
comp74631_c0	3.463	0.714	1.172	0.228
comp74586_c0	73.274	14.845	4.572	8.1
comp67887_c0	20.329	67.807	8.368	56.386
comp57680_c0	0.982	6.187	0.331	7.266
comp78282_c0	4.079	2.591	977.257	3.167
comp69597_c0	1.682	8.101	0.367	17.719
comp56836_c0	0	0	22.61	0
comp74927_c0	0.882	4.165	2.437	5.665
comp88730_c0	0	56.68	0.345	0.552
comp67824_c0	2.83	0.145	0.316	7.548
comp56039_c0	24.425	3.608	1.172	4.306
comp76489_c0	13.503	1.816	10.848	70.034
comp52706_c0	30.069	0.109	0	0
comp61871_c0	2565.482	8.27	0.762	0.193
comp44511_c0	18.697	8.064	1.373	4.595
comp63431_c0	0.966	0.763	29.921	8.149
comp65493_c0	1.049	0.303	3.832	0.283
comp35993_c0	24.574	3.027	0.05	0.138
comp53745_c0	0.416	1.09	0	5.499
comp90129_c0	0	10.292	23.415	4.575
comp76222_c0	13.353	0.157	1.488	1.097
comp73633_c0	4.912	0.254	14.486	3.043
comp75639_c0	0.633	4.044	0.424	3.326
comp78064_c0	133.661	45.334	426.86	543.895
comp20331_c0	0	194.22	0.856	5.368
comp54335_c0	2.164	31.797	1.445	26.972
comp73145_c0	1.981	0.993	9.72	2.111
comp61499_c0	17.732	4.165	1.955	73.697
comp57460_c0	372.779	3340.261	142.387	342.681
comp54592_c0	26.556	2.18	21.596	6.375
comp65465_c0	0.266	16.819	0.805	1.573
comp58529_c0	1.432	0.145	31.402	0.545
comp56282_c0	0.316	0.073	98.483	1.601
comp71398_c0	13.319	13.126	35.802	22.949
comp65359_c0	12.237	45.564	4.119	25.481
comp18853_c0	0	0	6.168	0
comp76580_c0	17.848	2.64	15.586	10.081
comp74904_c1	56.641	41.036	20.101	13.62
comp68413_c0	6.11	25.888	2.746	12.944
comp51532_c0	20.812	0.799	1.136	0.994
comp66793_c0	2.081	0.327	1.308	5.865
comp146206_c0	0	8.004	0.338	0.918
comp20605_c0	13.12	139.937	5.543	9.894
comp53707_c0	1.165	0.472	8.756	0.876
comp74010_c0	10.656	0.157	33.889	17.298
comp71155_c0	16.416	4.65	16.24	3.229
comp70827_c0	18.264	2.531	17.764	9.908
comp70764_c0	0.033	0	8.886	0.103
comp77382_c0	39.992	14.482	98.85	103.111
comp66568_c0	0.283	6.865	8.426	4.947
comp46116_c0	0	0	6.966	0.028
comp76197_c0	1.066	0.654	6.283	25.978
comp66010_c0	55.709	4.407	7.038	5.844
comp70620_c0	0.2	0	2.466	0.034
comp126182_c0	2.897	0	2.344	7.569
comp64112_c0	72.075	149.806	17.894	29.228
comp66207_c0	2.497	22.74	8.152	7.348
comp57371_c0	0	0.061	4.838	1.263
comp65057_c0	0	0.327	0.259	28.814
comp76506_c0	0.666	19.737	0.208	1.276
comp16597_c0	0	10.607	0.374	0.69
comp135060_c0	0	0	7.383	0
comp43534_c0	0	0	0	23.611
comp70727_c0	0	0.254	5.917	0.366
comp136793_c0	0.433	0	5.557	0
comp69753_c0	0	0.097	3.127	4.471
comp64258_c0	827.906	3.766	0.295	0.345
comp72050_c0	22.177	1.901	1.244	23.873
comp73723_c0	17.199	29.872	139.188	42.641
comp59838_c0	27.338	0.109	0.525	0.159
comp20608_c0	79.567	0.291	0	0
comp81704_c0	240.683	1.175	0.086	0.103
comp76225_c0	0.117	0.557	4.508	0.676
comp64275_c0	0	0	8.907	0.241
comp57949_c0	0	0	0	13.151
comp68709_c0	2.364	0.085	103.12	1.145
comp58375_c0	8.142	0.872	3.012	21.245
comp59927_c0	8.857	1.865	9.748	13.186
comp58903_c0	0	0.073	9.001	0.152
comp75207_c0	2.98	1.489	10.625	1.946
comp20473_c0	2900.068	9.735	0.87	0.138
comp74467_c1	205.02	0.908	0.137	0
comp78068_c0	23.409	2.058	5.471	2.815
comp75579_c0	11.921	0.194	2.049	10.819
comp120416_c0	16.216	0.109	2.948	1.608
comp77938_c0	38.21	7.653	74.033	179.327
comp57605_c0	14.002	0.4	1.093	3.195
comp58663_c0	66.431	0.69	0.029	10.722
comp58281_c0	2.015	7.531	0.05	1.145
comp72939_c0	6.693	1.465	2.451	0.386
comp64718_c0	0.133	0.121	32.315	1.973
comp77844_c0	30.102	7.943	81.194	71.607
comp67845_c0	12.57	1.477	0.834	0.407
comp77796_c0	0.233	0.363	6.628	0.524
comp77214_c0	5.561	2.155	40.065	4.989
comp70402_c0	0.849	0.242	4.723	0.78
comp127392_c0	0	10.559	0.072	0.573
comp61050_c0	18.031	1.405	0.906	2.001
comp71664_c0	40.641	10.68	148.793	62.416
comp69453_c0	172.937	31.53	8.627	12.061
comp52930_c0	1.299	4.831	0.453	10.495
comp34922_c0	0	0	10.331	0.117
comp57873_c0	0.366	0	4.795	5.789
comp69968_c0	0.133	19.749	19.224	2.684
comp63320_c0	92.154	340.102	36.161	181.025
comp73955_c0	0.383	0.024	1.237	5.182
comp77556_c0	0.783	0.145	2.157	0.876
comp71819_c0	1.332	0.23	0.899	3.691
comp78029_c0	3.463	0.884	7.966	2.208
comp95967_c0	0	0	0	24.743
comp69268_c0	1.282	0.63	5.176	4.878
comp63676_c0	9.274	58.266	4.393	6.748
comp66433_c0	0.549	238.282	1.193	4.83
comp20294_c0	3.513	10.365	0.072	4.161
comp66879_c0	7.226	5.412	24.105	7.3
comp76746_c0	26.539	3.415	0.963	2.732
comp74170_c0	29.419	18.272	49.274	29.766
comp50813_c0	66.764	0.642	77.419	60.615
comp65689_c0	0	0.036	17.613	0.241
comp66814_c0	17.948	310.909	9.741	19.982
comp78179_c0	1.132	0.448	2988.356	46.367
comp66317_c0	15.068	15.656	4.234	41.441
comp62810_c0	15.417	0.206	11.905	3.409
comp70423_c0	1.732	2.519	0.338	5.389
comp71659_c0	12.57	249.41	8.713	13.117
comp69657_c0	20.612	1.732	30.863	20.044
comp20211_c0	55.376	3.402	1.689	2.173
comp61739_c0	67.613	2.882	74.285	44.221
comp56019_c0	21.727	3.112	27.247	19.671
comp48392_c0	0.899	0.618	0.381	9.011
comp48755_c0	3.213	0.157	1.157	3.961
comp58917_c0	2.098	2.288	14.306	4.009
comp72563_c1	17.831	0.581	0	0.759
comp57707_c0	0.117	0	3.501	2.125
comp72280_c0	4.229	7.967	0.309	0.614
comp75845_c0	0.083	0.182	2.919	3.098
comp56253_c0	12.204	210.844	10.561	13.11
comp69673_c0	2.631	0.097	1.186	9.025
comp59184_c0	0	0	5.406	0.124
comp66781_c0	0	0	12.459	4.278
comp72668_c0	3.713	0.242	3.3	2.256
comp62769_c0	0	26.784	0.194	0.869
comp62198_c0	1.282	0.133	11.668	2.194
comp30403_c0	0	0	6.075	0.028
comp77771_c1	13.702	1.356	31.352	7.107
comp49958_c0	0	0	10.388	0.283
comp73055_c0	17.116	2.652	49.087	33.588
comp36138_c0	0.45	0.896	31.718	2.877
comp68462_c0	149.095	1688.039	37.304	1613.882
comp42201_c0	1.915	5.715	0	1.897
comp67621_c0	1117.322	3.645	0.273	0.152
comp123256_c0	0.3	0.061	7.074	0.938
comp57033_c0	0	0	11.38	0.021
comp22406_c0	30.468	0	0	0
comp72092_c0	1.332	0.109	17.707	0.366
comp38724_c0	112.533	6.163	35.694	6.148
comp38193_c0	0	0	10.374	0.076
comp72120_c0	25.69	2.301	0.352	1.677
comp69347_c0	32.816	0.363	2.753	3.243
comp66938_c0	40.508	4.904	1.265	3.25
comp37804_c0	0	0	10.834	0
comp60005_c0	20.096	13.392	24.932	27.862
comp20531_c0	21.195	158.923	3.947	24.833
comp20229_c0	0	0.509	16.032	0.186
comp153189_c0	0	0	7.606	0.317
comp57639_c0	2176.387	14383.459	1631.105	1752.639
comp69432_c0	1.931	8.888	1.071	12.62
comp19906_c0	34.614	10.002	2.602	15.38
comp35521_c0	5.378	0	24.874	0.186
comp71170_c0	68.029	8.149	6.477	11.412
comp59968_c0	59.288	44.208	4.227	7.404
comp73129_c0	111.517	236.115	9.051	53.191
comp57403_c0	0	0	0	7.341
comp74715_c0	10.456	0.545	0.604	3.381
comp60226_c0	11.721	1.114	2.128	1.635
comp72224_c0	12.937	3.136	44.141	6.527
comp19856_c0	5.228	0.472	4.623	26.406
comp59115_c0	0.15	44.947	0.439	0.931
comp72127_c0	0.383	2.64	3.566	5.734
comp57860_c0	42.073	0.121	0.144	0.172
comp65717_c0	45.086	64.078	7.196	32.588
comp55142_c0	117.278	0.206	0.05	0.021
comp48065_c0	4.479	7.834	1.689	15.469
comp69983_c0	0.133	258.6	1.136	5.051
comp53521_c0	1054.953	8004.364	622.187	1165.088
comp67807_c0	6.01	4.625	40.812	10.081
comp59804_c0	0.067	0.073	16.233	0.345
comp63794_c0	16.25	0.509	2.833	1.111
comp22445_c0	4.096	0	12.933	3.195
comp61544_c0	0	0	0	6.81
comp70189_c0	21.977	0.242	0.388	1.946
comp68714_c0	15.584	6.078	17.714	156.647
comp38396_c0	1.848	2.034	11.725	0.31
comp64567_c1	33.981	5.158	31.495	11.04
comp63790_c0	7.742	50.625	4.357	7.638
comp63504_c0	11.721	0.944	10.05	4.575
comp70321_c1	14.235	115.745	8.052	15.939
comp57859_c0	2.164	0.17	4.903	0.883
comp75801_c0	17.399	1.271	0.244	2.332
comp35596_c0	283.239	526.306	5504.905	356.985
comp57407_c0	0.083	0.036	0.086	8.583
comp130639_c0	3.43	0	5.061	2.215
comp78266_c0	3786.679	14.179	0.985	0.235
comp72583_c0	4.129	0.121	0.359	25.122
comp22064_c0	0.083	0.315	3.149	10.612
comp52504_c0	0	0	7.613	0.069
comp58672_c0	5.877	3.935	68.728	77.851
comp104384_c0	0.183	0.194	0.115	13.275
comp66693_c0	2.331	6.26	0.158	2.229
comp35240_c0	0.233	0.375	560.117	13.13
comp72765_c1	3.13	86.854	0.259	1.021
comp71868_c0	0.117	0.218	57.247	0.704
comp36599_c0	0.15	13.344	2.509	3.719
comp38083_c0	176.483	14.784	14.529	16.573
comp39119_c0	23.875	0	0	0.276
comp61816_c0	0.133	73.523	0.388	1.47
comp69860_c0	3.263	3.039	1.014	10.784
comp36652_c0	0	33.795	0	0.407
comp52622_c0	50.664	0.315	145.479	0.117
comp63684_c0	115.197	0.957	8.871	1.725
comp69939_c0	8.508	4.081	58.62	29.014
comp99123_c0	0.283	27.728	0.266	0.524
comp66235_c0	9.074	0	9.389	7.942
comp54932_c0	1.032	0.714	12.746	3.139
comp72251_c0	19.33	36.301	3.623	7.431
comp97633_c0	0	0	0	20.037
comp35113_c0	6.527	1.247	99.612	23.701
comp69556_c0	0.05	0	0	64.072
comp76011_c0	0	0.048	10.359	0.186
comp63491_c0	0.832	13.065	1.201	1.304
comp55265_c0	1.632	0.254	23.221	3.871
comp73725_c0	39.376	636.323	5.277	434.932
comp54225_c0	25.79	270.212	10.554	16.567
comp68581_c0	0.25	0.109	9.497	0.531
comp66464_c0	0.583	0.097	6.132	0.842
comp74820_c0	0.333	0.097	5.255	0.359
comp67253_c0	18.348	0.048	7.613	7.528
comp57869_c0	27.921	1705.923	17.469	39.005
comp84819_c0	6.477	7.483	41.373	9.398
comp63853_c0	0.483	11.237	2.394	1.511
comp58359_c0	0	0	6.326	0.338
comp63514_c0	0.166	0	16.104	0.724
comp70469_c0	56.108	2560.066	47.851	126.129
comp75146_c0	4.612	30.973	0.352	36.873
comp49861_c0	23.043	0.654	48.153	2.146
comp70178_c0	12.487	4.456	43.235	20.444
comp23223_c0	43.571	0	0	0
comp74133_c0	9.94	0.182	0.367	1.035
comp94658_c0	2.298	4.444	14.68	2.525
comp68543_c0	1621.064	5.715	0.367	0.11
comp67222_c0	0.083	0.702	2.703	5.499
comp66656_c0	0.533	1455.327	6.607	26.44
comp62201_c0	3.047	0.073	13.264	0.379
comp20250_c0	0	0	19.375	0.103
comp73213_c0	59.471	1.586	2.926	1.78
comp61326_c0	250.823	2830.338	175.04	235.727
comp75952_c0	1.748	0.678	42.854	1.532
comp66067_c0	91.388	7.035	0.022	0.448
comp62015_c0	0.899	5.788	4.407	7.749
comp53079_c0	357.562	4661.972	140.187	2333.027
comp57008_c0	7.492	1.211	10.762	7.3
comp56354_c0	15.317	102.304	4.745	24.536
comp49683_c0	0	0	44.227	5.679
comp58145_c0	0.1	0.327	11.905	12.654
comp58310_c0	9.74	122.973	6.995	13.717
comp135266_c0	4.062	0.073	3.127	4.202
comp60974_c0	12.271	0.787	3.861	1.842
comp62946_c0	8.874	2.373	16.808	10.012
comp74028_c0	323.597	8413.969	31.733	445.903
comp76674_c0	2.93	0.254	12.61	1.787
comp76582_c0	61.519	6.974	22.732	17.243
comp67504_c0	26.239	2.325	6.319	1.863
comp62424_c0	0	0	9.022	2.187
comp65513_c0	11.405	88.44	0.784	13.807
comp65993_c0	20.529	8.44	1.833	26.84
comp79080_c0	5.111	286.922	15.96	13.365
comp66555_c0	2.248	0.339	2.013	3.05
comp77540_c0	30.385	14.784	99.188	67.95
comp75788_c0	4.595	1.804	4.975	0.476
comp63095_c0	3.08	29.06	3.458	3.402
comp20493_c0	8.008	42.137	85.636	99.427
comp69859_c0	9.64	1.102	1.668	29.173
comp71930_c0	17.332	6.163	1.258	3.202
comp52722_c0	0.117	0	8.577	0.186
comp67359_c0	4.529	4.468	63.623	14.952
comp35957_c0	0	43.288	0	1.145
comp63407_c0	0	0.194	10.726	4.071
comp21732_c0	4.196	0	22.861	8.473
comp53504_c0	267.838	3796.581	121.977	1874.283
comp74669_c0	1.498	0.073	0.022	2.311
comp75677_c0	0.033	0	13.645	0.069
comp64858_c0	0	0	25.313	0.531
comp50130_c0	8.308	4.468	2.365	0.145
comp68537_c0	5.261	9.65	17.383	65.259
comp40408_c0	1.049	0	0	6.155
comp65895_c0	0.3	50.311	0.273	1.097
comp78646_c0	0.633	642.038	3.163	11.75
comp57279_c0	22.027	0.145	0	0
comp59038_c0	0.433	1051.062	4.242	19.727
comp61261_c0	411.755	75.557	228.678	872.197
comp60783_c0	18.797	0.496	6.29	0.842
comp61698_c0	18.997	205.262	3.307	73.587
comp36422_c0	687.602	3.015	0.338	0.69
comp139238_c0	5.444	0.157	2.38	2.939
comp63741_c0	0.183	0.557	8.009	0.097
comp36382_c0	0	318.392	2.789	3.174
comp72100_c0	0.45	0.69	7.599	0.304
comp61920_c0	2.298	9.093	0.697	3.236
comp66024_c0	38.61	0.618	0	0
comp20016_c0	18.348	0.4	12.581	0.89
comp52652_c0	7.326	0.908	4.493	10.612
comp57544_c0	3.147	0.351	6.269	3.636
comp60379_c0	0	0	6.542	0.2
comp77352_c0	0.416	4.977	13.602	1.449
comp73217_c0	16.549	10.752	5.284	1.753
comp50770_c0	0.899	0	18.224	0.172
comp58894_c0	0.067	79.056	0.331	2.229
comp71275_c0	5.494	10.704	35.356	2.277
comp16679_c0	0.316	0.387	4.845	0.952
comp74812_c0	212.745	4.553	1.639	1.028
comp68294_c0	0.2	1.078	8.605	1.242
comp18951_c0	0	0	6.902	0
comp66859_c0	11.738	0	8.045	5.982
comp64408_c0	24.058	7.035	46.593	10.909
comp69582_c0	0	0	41.33	0.241
comp101402_c0	0	0	18.936	0.221
comp73509_c0	0.067	1.175	0.05	33.464
comp72772_c0	150.843	0.254	0.374	0.09
comp134865_c0	3.696	0	4.5	0.787
comp75526_c0	0	0	21.711	1.249
comp64407_c0	264.325	11.66	12.128	10.612
comp72699_c0	11.471	6.018	2.265	44.09
comp77064_c0	5.145	0.097	26.082	1.352
comp46545_c0	61.936	3.923	3.731	3.816
comp60963_c0	1.082	1.259	8.382	87.062
comp75341_c0	0.932	0.073	3.839	5.63
comp72398_c0	3.03	1.078	7.513	3.602
comp49632_c0	0	0	82.631	0.407
comp37039_c0	0	0	13.063	0.041
comp38286_c0	8.275	9.481	63.357	9.832
comp66044_c0	10.789	5.34	0.23	2.408
comp53920_c0	15.001	0.242	0.151	0
comp22345_c0	1.498	15.499	0.784	7.231
comp122091_c0	0	21.166	0	1.076
comp56446_c0	0.832	653.99	2.983	12.785
comp78290_c0	107.921	1471.492	81.69	137.652
comp68848_c0	3.563	29.472	1.855	2.284
comp65424_c0	3.63	0.848	15.133	8.701
comp59336_c0	0.183	273.167	1.675	3.353
comp77946_c0	3.646	1.986	12.308	8.652
comp21784_c0	0	0	12.293	0.442
comp36230_c0	5.128	0.339	11.826	6.403
comp66671_c0	3.713	89.954	4.802	6.61
comp65203_c0	0	0	22.775	0.766
comp67171_c0	0	0	10.863	0.11
comp64239_c0	2.114	83.355	0.324	5.906
comp58475_c0	0	0.024	6.794	0.11
comp72362_c0	11.072	33.649	3.091	25.267
comp67176_c0	641.067	3282.129	271.158	1294.93
comp67082_c0	1.182	0.17	3.738	1.684
comp62539_c0	0.966	0.23	0.985	4.657
comp73102_c0	176.999	61.523	44.846	16.242
comp72391_c0	51.546	32.947	4.788	24.722
comp72866_c0	4.629	17.133	1.84	4.582
comp76687_c0	53.278	5.195	40.266	36.604
comp36744_c0	0.666	0.339	12.667	5.037
comp88120_c0	0	74.394	0.108	1.96
comp100073_c0	1.215	0.315	9.209	1.249
comp79458_c0	11.704	67.832	3.149	47.485
comp65046_c0	4.978	22.171	30.611	22.017
comp68485_c0	77.669	3.754	6.334	9.308
comp37771_c0	0	0	10.891	0.228
comp79025_c0	0	0	457.665	3.326
comp17325_c0	14.119	1.029	0.474	1.546
comp69545_c0	0	9.13	0.266	0.366
comp59252_c0	0	0	7.822	0
comp36746_c0	3.247	0.521	11.991	0.704
comp62134_c0	0	591.982	3.357	10.84
comp70147_c0	0.45	0.085	0.187	4.237
comp60733_c0	22.527	0.92	3.17	4.306
comp72245_c0	13.919	39.486	4.788	8.956
comp70835_c0	17.765	0.303	0.446	3.284
comp62787_c0	0	0	0.058	25.985
comp38017_c0	0	43.881	0.244	0.6
comp74670_c0	2.198	11.878	0.043	0.628
comp63854_c0	4.012	11.442	0.705	15.718
comp72702_c0	12.72	0.145	8.289	11.04
comp77754_c0	5.328	0.787	14.242	4.388
comp75822_c0	5.261	1.768	10.69	3.195
comp77626_c0	184.242	188.444	655.847	217.366
comp70439_c1	66.048	157.374	26.305	131.263
comp66754_c0	0	29.448	0.137	0.642
comp20451_c0	3.43	381.465	4.508	12.109
comp62945_c0	9.54	115.648	11.689	20.575
comp67239_c0	0.966	2.664	16.506	4.036
comp29270_c0	0.05	0	13.976	0.2
comp83821_c0	0	113.868	0.367	1.856
comp90669_c0	0	0	35.392	0
comp69621_c0	16.017	10.45	1.093	7.714
comp69536_c0	0.083	3.85	13.954	0.649
comp67022_c0	0	0	13.846	0.145
comp64945_c0	4.595	17.327	0.388	9.28
comp67820_c0	24.008	3.62	0.496	24.508
comp70019_c0	13.453	11.237	0.51	3.395
comp139867_c0	3.763	0	5.377	0.179
comp64032_c0	1.465	6.078	9.382	2.553
comp59644_c0	0	189.364	0.971	2.422
comp20284_c0	0	0	2.753	5.43
comp59146_c0	3.58	1.199	6.053	9.798
comp50426_c0	1.732	17.872	1.107	81.032
comp21138_c0	33.265	0	0	0
comp78265_c0	0.483	1060.095	5.953	21.879
comp75326_c0	5.744	22.594	2.948	5.499
comp53950_c0	0	0	9.468	2.912
comp31787_c0	2.997	7.616	0	0
comp73081_c0	5.544	79.637	21.467	7.245
comp35790_c0	0.766	0.218	1.747	8.273
comp71088_c0	4.562	10.68	0.877	1.332
comp67453_c0	0	0.036	11.869	0.228
comp61242_c0	184.608	157.906	134.486	1127.36
comp62278_c0	0	0.872	1.438	4.857
comp60804_c0	17.066	3.245	0.072	0.138
comp55824_c0	12.304	105.961	2.746	206.409
comp35835_c0	0	0	10.201	0.228
comp76682_c0	0.2	0.339	7.584	0.352
comp53555_c0	1.232	0.157	0.676	7.845
comp69894_c0	15.384	18.32	1.431	6.996
comp65564_c0	1.182	0.315	13.393	2.042
comp61100_c0	0	0	5.866	0.131
comp61509_c0	19.68	0.969	0.417	0.428
comp69664_c0	35.946	14.215	3.595	10.446
comp56173_c0	11.005	51.873	1.689	20.203
comp68394_c0	1.432	0.278	13.113	5.182
comp74337_c0	12.92	15.123	0.906	9.963
comp69069_c0	6595.525	24.12	1.373	0.214
comp20643_c0	0.233	0	288.038	1.732
comp70371_c0	1.965	14.724	3.645	3.898
comp72187_c0	29.669	39.788	4.026	10.26
comp62068_c0	0.067	0.036	0.022	8.031
comp68043_c0	13.719	2.288	5.881	29.021
comp77612_c0	38.843	0	0	0
comp78001_c0	11.272	1.296	18.03	17.526
comp19765_c0	18.797	0	0	0
comp19344_c0	0	8.488	0	0.462
comp61777_c0	8.741	2.24	105.076	26.578
comp58641_c0	14.368	212.612	6.492	10.874
comp70998_c0	3.713	17.303	18.469	24.846
comp64434_c0	6.693	1.429	7.369	3.671
comp58025_c0	336.467	1.744	0.129	2.96
comp59727_c0	0	0	0	8.701
comp68402_c0	13.286	30.719	2.775	6.237
comp47901_c0	83.68	0.557	0.561	0.276
comp56295_c0	0.15	0.339	5.83	1.711
comp61021_c0	1.798	0.605	0	5.968
comp47765_c0	46.868	0.254	0.165	0.041
comp74319_c0	27.771	62.516	203.732	23.425
comp66152_c0	0.1	0	26.413	0.103
comp55468_c0	29.636	196.896	13.005	30.497
comp21127_c0	0	0	9.72	0.697
comp71494_c1	17.249	7.108	66.514	17.664
comp77567_c0	13.519	0.521	3.321	6.693
comp50760_c0	0.316	10.28	1.035	2.029
comp68558_c0	18.531	0.206	3.76	15.042
comp77219_c0	0.766	0.133	2.689	3.374
comp46629_c0	9.424	0.581	0.755	3.609
comp74426_c0	0	17.581	0.129	0.573
comp134754_c0	1.049	0.254	3.156	3.781
comp21537_c0	0.966	0	5.068	11.302
comp79726_c0	5.694	19.591	2.013	143.048
comp65249_c0	0	0	10.618	0.241
comp57457_c0	60.337	3.814	0.827	2.256
comp49333_c0	5.661	0.194	9.058	6.507
comp67662_c0	16.017	99.35	11.79	18.637
comp58337_c0	19.646	0	7.469	3.222
comp73629_c0	12.67	1.199	1.057	19.727
comp72509_c0	10.822	2.107	0.467	2.16
comp78869_c0	114.881	7.895	90.942	59.739
comp63312_c0	37.428	7.568	43.48	19.685
comp57135_c0	23.426	2.628	51.912	34.147
comp71240_c0	0.05	0	8.807	1.166
comp77808_c0	6.776	1.405	9.367	3.312
comp66888_c0	0.899	2791.131	13.508	47.906
comp60426_c0	391.26	15.16	12.682	16.898
comp64359_c0	13.702	0.496	1.689	0.511
comp69125_c0	0	11.564	0.022	0.283
comp67936_c0	40.042	7.774	1.754	4.582
comp70401_c0	0	0.012	37.448	0.179
comp75057_c0	1.865	0.69	8.26	4.147
comp59797_c0	0.233	0.327	14.119	0.662
comp74930_c0	0.15	7.544	0.244	6.189
comp63632_c0	0	0.145	0	4.733
comp69234_c0	4.012	3.972	18.275	1.38
comp64566_c0	139.522	20.79	172.732	99.096
comp54044_c0	0	0	12.171	0.241
comp52564_c0	5420.281	21.468	1.503	0.393
comp74598_c0	48.716	399.809	26.93	32.623
comp66868_c0	0	0	7.822	0.097
comp72673_c0	770.016	18.078	5.37	5.754
comp70056_c0	15.451	0.811	0.022	0.842
comp68253_c0	117.561	0.339	0.482	0.331
comp39136_c0	8.491	23.696	1.955	27.317
comp69042_c0	31.8	32.838	3.278	9.011
comp70275_c0	3.347	44.523	0.625	1.746
comp74371_c0	3.546	2.361	12.308	21.638
comp75814_c0	28.121	0.896	39.432	16.146
comp72786_c0	0.799	4.177	5.406	4.181
comp55606_c0	700.172	3.16	0.194	0
comp70792_c0	0.05	0.133	0.187	5.865
comp52448_c0	0.35	2.01	3.666	10.515
comp75596_c0	0.483	0.496	6.046	0.386
comp72539_c0	0.4	0.315	17.319	3.781
comp53436_c0	0.067	0.012	14.73	0.193
comp72675_c0	4.362	0.763	0.194	0.814
comp20607_c0	178.098	45.177	50.079	7.831
comp73877_c0	49.548	393.488	25.457	79.404
comp77513_c0	4.029	0.303	4.076	3.602
comp20045_c0	33.232	0	1.754	0
comp72419_c0	47.118	2.046	0.18	0.607
comp35425_c0	1600.02	15.935	6.937	7.555
comp77419_c0	0	0.012	30.201	0.517
comp35686_c0	47.201	12.496	73.739	10.943
comp78103_c0	19.297	1.392	23.623	6.541
comp68003_c0	14.252	15.971	1.948	2.16
comp78390_c0	0.15	825.566	4.242	20.817
comp54031_c0	278.677	0	0	0.759
comp73143_c0	7.026	4.662	1.071	14.434
comp78614_c0	0.083	0.036	152.926	3.45
comp48750_c0	0	0	18.778	0.379
comp21730_c0	7.459	2.615	0.611	0.407
comp36455_c0	0.117	1.538	16.837	0.504
comp78393_c0	73.773	634.943	69.67	108.328
comp92323_c0	2.298	1.707	25.356	11.226
comp67160_c0	18.597	60.106	6.937	71.427
comp69776_c0	509.171	139.235	9.015	270.343
comp74937_c0	38.693	0.121	9.482	0.324
comp65497_c0	0	0	17.664	0.766
comp50608_c0	0	59.259	0	0.8
comp53715_c0	0.316	0.278	4.766	0.566
comp61257_c0	0	1.804	5.219	0
comp76772_c0	2.098	0.061	0.137	0.048
comp76757_c0	3.213	0.835	7.865	6.396
comp75912_c0	12.237	3.427	0.863	8.052
comp102371_c0	3.113	26.735	2.185	2.808
comp73585_c0	80.633	5.521	5.909	13.186
comp51675_c0	0.283	0.145	12.329	4.257
comp72327_c0	1.715	0.303	1.682	10.84
comp65803_c0	8.025	0.969	21.042	5.596
comp71706_c2	3.413	3.088	8.382	22.514
comp41114_c0	2.481	0.315	1.474	4.644
comp60856_c0	1.831	1.937	5.679	0.759
comp73174_c0	27.471	1.719	0.014	0.511
comp77880_c0	38.56	4.771	16.715	1.132
comp60732_c0	2.714	0.303	304.171	3.436
comp67231_c0	16.216	17.109	2.121	14.048
comp66800_c0	0.383	0.351	2.293	6.734
comp60734_c0	3.746	0.484	16.909	5.561
comp71772_c0	562.632	6.212	6.801	28.441
comp46701_c0	0.383	1.223	6.837	1.725
comp78094_c0	53.511	14.324	124.35	127.571
comp20051_c0	1.066	19.991	5.629	2.408
comp78533_c0	0	1369.236	3.961	26.344
comp66141_c0	3.513	23.733	0.647	30.235
comp72027_c0	60.987	9.469	5.996	28.648
comp69194_c0	45.802	0.303	0	0.034
comp76350_c0	13.619	10.546	25.011	18.091
comp60960_c0	2.514	0.375	9.446	10.819
comp64670_c0	1.016	2.543	0.252	6.479
comp56684_c0	1.682	0	3.853	12.309
comp61557_c0	2.614	0.823	22.142	30.746
comp68827_c0	0.633	5.412	36.657	11.054
comp70657_c0	81.432	5.182	0.065	0.359
comp54163_c0	17.981	36.531	3.875	24.557
comp85244_c0	0	0	69.094	0.483
comp77346_c0	6.427	20589.089	93.933	410.251
comp63822_c0	46.801	0.303	0.065	0
comp58772_c0	13.752	10.777	39.332	96.701
comp73990_c0	0.166	6.054	25.866	0.448
comp68091_c0	219.056	215.288	5512.008	271.606
comp71824_c0	0.3	0.024	7.915	1.794
comp75942_c0	16.017	7.362	140.209	17.795
comp70409_c0	6.61	2.664	11.129	3.491
comp77020_c0	8.191	0.17	2.868	1.711
comp65118_c0	0.45	0.012	1.294	18.843
comp64597_c0	167.726	18.465	31.071	37.784
comp35655_c0	114.881	2759.71	75.04	159.062
comp54345_c0	1.315	0.254	29.375	11.047
comp76598_c1	1.399	0.23	0.525	6.645
comp59983_c0	0	0.097	43.379	1.635
comp76111_c0	18.447	2.591	23.35	16.18
comp42831_c0	15.567	0.63	0.036	0.131
comp78134_c0	42.406	104859.789	479.419	1894.727
comp66907_c0	0.133	197.283	0.927	3.526
comp71038_c0	13.469	45.697	5.492	7.293
comp35403_c0	910.037	2.954	0.201	0.11
comp137287_c0	0	0	7.34	0.069
comp67857_c0	0.899	4.032	0.259	6.603
comp57818_c0	20.196	0.048	0	0
comp18941_c0	0.15	0	5.018	0.214
comp41454_c0	0	0	9.08	0.193
comp49829_c0	1.116	6.478	0.036	4.616
comp20656_c0	221.52	0.787	0.137	0.159
comp66190_c0	0.033	0.024	0.014	75.098
comp63667_c0	0.882	0	7.16	2.022
comp72764_c0	1.598	0.727	5.521	2.305
comp53992_c0	82.814	22.098	229.526	269.129
comp75936_c0	7.093	3.499	0.187	6.155
comp68007_c1	40.674	1.453	7.232	3.374
comp76427_c0	6.726	0.17	2.861	1.421
comp77986_c1	16.083	7.338	0.525	14.724
comp57064_c0	501.229	2.01	0	0
comp64418_c0	98.448	6463.636	51.086	157.206
comp75136_c0	39.143	0.811	43.746	3.443
comp62441_c0	48.533	6.454	57.585	45.594
comp68956_c0	0.083	0.4	9.892	0.255
comp47332_c0	17.915	0.194	0.259	1.27
comp55285_c0	65.782	0.339	0.259	0.172
comp71029_c1	0	0	14.141	0.172
comp67497_c0	5.744	2.046	42.142	16.608
comp55316_c0	0.416	341.325	1.632	8.784
comp68028_c0	1.082	2.761	0.115	12.054
comp58584_c0	24.608	281.316	15.651	25.64
comp77553_c0	17.798	2.688	7.793	27.296
comp65537_c0	1.249	4.286	0.395	7.079
comp69274_c0	177.033	519.319	47.426	507.284
comp64256_c0	11.072	1.635	0.331	4.678
comp70870_c0	12.753	5.037	69.67	17.512
comp68185_c0	5.528	1.441	11.92	11.895
comp68911_c0	26.522	0.46	60.769	18.547
comp60110_c0	0.416	0	13.825	0.124
comp71966_c0	36.962	0.157	7.829	0.241
comp58805_c0	0.583	0.545	7.843	5.182
comp62520_c0	1.781	0.424	4.342	2.256
comp69338_c0	2.947	0.678	5.047	7.362
comp70405_c0	2.098	4189.693	18.311	80.687
comp59514_c0	0.25	0.061	0.395	6.362
comp74765_c0	2.647	7.653	0.82	5.803
comp65092_c0	0.2	21.807	0.129	0.704
comp67939_c0	1.099	14.797	1.301	20.989
comp56275_c0	7583.914	28.249	2.006	0.276
comp132534_c0	2.398	0	2.365	5.458
comp70913_c0	0.783	0.363	5.198	0.697
comp17214_c0	1.532	0.012	1.84	4.568
comp69286_c0	0.882	0.4	4.86	3.885
comp72771_c0	0.616	0.097	79.238	1.049
comp63770_c0	10.772	0.993	14.184	6.596
comp74985_c0	0.133	0.048	20.058	1.263
comp73222_c0	14.119	2.397	0.726	6.313
comp60181_c0	3.097	28.624	1.402	32.008
comp70277_c0	1.032	0.545	5.845	3.064
comp36882_c0	0	25.404	0.108	0.386
comp78122_c0	9.657	1.853	8.656	14.503
comp74200_c0	0.816	1.828	5.521	7.348
comp70296_c0	8.957	7.87	0.309	5.32
comp61949_c0	1.215	0	5.701	2.029
comp76636_c0	0.05	0.254	12.969	0.345
comp60073_c0	0.633	6.187	0.043	3.898
comp59740_c0	71.009	1.138	0.129	0.29
comp77192_c0	6.66	0.145	2.207	0.207
comp34992_c0	0.083	0.048	146.233	1.38
comp56377_c0	20.595	0.206	0.122	0
comp132981_c0	2.747	7.653	0.805	0.925
comp46939_c0	13.053	1.199	1.438	0.49
comp63656_c0	0	0	6.355	0.248
comp57023_c0	10.472	1.526	27.635	27.448
comp48643_c0	136.808	2.628	84.163	42.758
comp66250_c0	22.66	0.097	0	0
comp71801_c0	9.79	0.242	0.554	2.574
comp45816_c0	18.348	0.109	0.338	0.083
comp72747_c0	8.591	0.557	2.106	1.87
comp51078_c0	0	0	8.311	0
comp71395_c0	28.903	102.522	12.833	89.415
comp64411_c0	138.872	16.637	35.629	26.406
comp67263_c0	70.027	0.993	2.265	3.229
comp50079_c0	6.643	0.303	0.05	0
comp76594_c0	6.693	0.605	7.038	2.884
comp20894_c0	186.822	21.771	0.525	17.891
comp64475_c0	0.233	191.967	1.086	3.236
comp74811_c4	567.776	2.385	0.604	0.159
comp57976_c0	2.697	0.545	1.15	4.795
comp77220_c7	212.845	30.986	56.722	24.239
comp58061_c0	17.831	17.763	1.193	1.642
comp102701_c0	38.959	2.482	1.538	3.443
comp49354_c0	249.374	44.063	3.07	44.98
comp126900_c0	0.2	17.097	0.065	0.31
comp60415_c0	28.42	344.074	16.039	32.284
comp75965_c0	18.464	22.473	1.919	6.872
comp37460_c0	9.257	32.269	8.39	3.588
comp73595_c0	2.747	0.509	9.346	4.864
comp77782_c0	1.365	0.569	9.425	2.553
comp75371_c0	0	0	6.24	0.048
comp53252_c0	18.098	0.375	0.029	0.235
comp69128_c0	0	0	6.722	0.131
comp15737_c0	9.757	0.496	0.69	2.477
comp74775_c0	45.719	48.603	297.398	89.767
comp42342_c0	0	0.048	12.955	0.069
comp71883_c0	6.477	1.417	1.733	13.344
comp69364_c0	9.773	3.524	0.618	1.028
comp61547_c0	2.747	318.489	1.639	5.058
comp47989_c0	0.25	0.351	2.516	6.258
comp33052_c0	0.499	2.034	4.881	0.379
comp73251_c0	52.063	218.703	7.628	120.651
comp78054_c0	8.208	2.022	12.998	6.32
comp21066_c0	3.846	1.853	65.766	11.378
comp75561_c0	13.286	5.8	29.432	18.63
comp66281_c0	13.786	2.349	3.652	0.78
comp73003_c0	15.9	40.963	4.076	8.259
comp32343_c0	11.255	0.182	1.819	0.552
comp65239_c0	0.516	1.296	6.513	0.193
comp67415_c0	8.158	1.066	8.886	5.258
comp51636_c0	7.642	7.217	0.489	2.553
comp60372_c0	10.006	0.351	18.145	4.975
comp80141_c0	14.268	15.584	88.663	24.308
comp62249_c0	1.232	17	12.775	1.918
comp77529_c0	4.329	1.235	11.675	5.189
comp53328_c1	37247.853	165.668	9.109	2.567
comp68612_c0	0.05	0.218	1.143	7.949
comp67981_c0	2.298	2.882	0.093	3.208
comp75107_c0	70.693	24.75	137.765	51.273
comp38009_c0	0.1	101.796	0.971	3.643
comp74476_c1	0.067	0.012	25.996	10.695
comp51262_c0	0	0	0.223	12.04
comp69190_c0	67.53	18.853	152.517	39.012
comp62064_c0	3998.942	19.252	1.208	2.394
comp68368_c0	1.981	0.085	19.641	11.516
comp19222_c0	17.765	0	0	0.29
comp37151_c0	0	0.121	8.39	0.083
comp69354_c0	1.831	0.702	6.183	3.34
comp84258_c0	14.718	2.301	17.333	16.063
comp77027_c0	7.858	11.564	29.195	96.067
comp71754_c0	5.411	0.569	0.82	8.356
comp72590_c0	0.266	6.066	1.179	1.242
comp59639_c0	5.328	12.593	0.194	4.23
comp62678_c0	30.801	9.324	1.251	12.592
comp37782_c0	31.884	0.061	0.014	0
comp80062_c0	8.891	170.293	4.479	5.589
comp69927_c0	14.801	45.419	4.996	45.87
comp68673_c0	12.953	1.598	82.826	24.943
comp72548_c0	32.599	1.598	4.68	18.229
comp69333_c0	457.541	48.821	121.007	109.763
comp21336_c0	0	0	10.906	1.918
comp62037_c0	1.848	3.863	0.374	2.118
comp62467_c0	1.382	0.085	4.292	1.035
comp20312_c0	430.103	1.417	0.122	0.145
comp57953_c0	3.929	0.194	0.316	15.124
comp58090_c0	0	0	6.046	0.379
comp55814_c0	48.883	3359.175	59.08	135.734
comp63962_c0	3.796	0	4.881	4.954
comp20460_c0	1.548	1668.666	7.498	30.442
comp50995_c0	122.672	1.199	0	0
comp64694_c0	118.926	849.686	150.676	204.394
comp25278_c0	1.698	1.768	0.331	8.135
comp70152_c0	0.117	17.436	0.108	0.621
comp69868_c0	7.875	5.594	37.915	13.455
comp34821_c0	0	0	5.341	0
comp60518_c0	1.732	8.319	10.482	0.621
comp60741_c0	138.772	6.333	62.107	3.616
comp66014_c0	2.331	2.482	2.761	15.676
comp63597_c0	5.394	0.4	0.41	6.817
comp71639_c0	0.083	0.012	26.607	0.131
comp75929_c1	6.293	1.223	7.98	7.479
comp71560_c0	87.959	2.603	0.072	2.063
comp73714_c0	4.445	2.773	898.09	67.736
comp76850_c0	17.698	0.206	0	0.034
comp67851_c0	0.166	1.017	2.387	6.886
comp49233_c0	8.791	0	0.266	4.478
comp67686_c0	0.133	1.271	0.827	6.548
comp60294_c0	92.937	1.259	67.347	0.807
comp64221_c0	0.15	0.266	0.093	44.752
comp78195_c0	0.566	0.291	2456.578	19.602
comp31695_c0	0	0	18.656	0.235
comp64534_c0	96.982	390.098	13.76	40.495
comp63287_c1	794.491	455.714	2843.093	1646.146
comp62975_c0	1.032	41.011	2.236	2.263
comp65826_c0	1816.877	6.236	0.676	0.062
comp63715_c0	0.433	0.593	118.929	1.69
comp66439_c0	7.143	0.496	2.674	3.892
comp75067_c0	0.133	0.024	7.513	0.172
comp134827_c0	0	0	11.999	0
comp55857_c0	2.098	3.33	0.129	3.05
comp62721_c0	0	0.036	65.356	2.249
comp61066_c0	11.655	12.774	1.495	5.768
comp76269_c0	4.895	20.403	35.529	8.404
comp67803_c0	10.173	1.368	0.043	3.029
comp36428_c0	4.429	368.533	2.818	11.764
comp76435_c0	5.394	3.088	30.302	15.525
comp70914_c0	3.03	210.808	0.999	5.03
comp64243_c0	41.723	1.756	5.442	7.976
comp20300_c0	0	0	19.734	0.58
comp67711_c0	7.159	68.594	7.031	8.984
comp78272_c0	171.755	1256.094	110.992	155.288
comp66270_c0	3.147	1.853	11.797	1.946
comp61500_c0	0	0	6.585	0.193
comp55712_c1	83.197	2377.458	70.618	106.499
comp79184_c0	0	219.514	1.352	4.299
comp61486_c0	0.35	3.088	17.685	2.96
comp64026_c0	0	0.012	69.763	0.959
comp57759_c0	2.681	1.816	26.477	1.932
comp62523_c0	0	0.024	31.625	0.186
comp69474_c0	11.372	5.17	26.679	47.733
comp166099_c0	0	0	6.434	0
comp60247_c0	0.266	824.174	3.587	15.663
comp76275_c1	3.13	0.327	7.275	3.298
comp20779_c0	1.548	0.266	247.175	6.313
comp62809_c0	214.527	17.884	10.575	15.794
comp72559_c0	0.083	0.121	7.096	0.255
comp73334_c0	0.433	0.073	5.528	2.622
comp61965_c0	0.133	0.036	11.057	0.159
comp73410_c0	7.076	21.396	1.769	26.15
comp48729_c0	0	0	5.435	0.117
comp77282_c0	136.991	2.083	81.424	3.084
comp59970_c0	1.415	30.392	0.712	13.938
comp127425_c0	3.363	3.439	0	5.34
comp72465_c0	0.699	0.17	2.523	2.415
comp37994_c0	2.298	0	9.267	20.527
comp75527_c0	1.865	0.593	4.63	1.076
comp60790_c0	3.796	59.259	1.661	6.196
comp66714_c0	0.133	0.012	25.435	8.784
comp67447_c0	15.184	265.32	13.365	20.769
comp77597_c0	13.286	3.681	52.013	9.329
comp70927_c0	1.282	4.795	6.614	40.861
comp48959_c0	0	0	12.868	0.152
comp69377_c0	0.083	0	36.291	0.262
comp72126_c0	2.281	0.521	1.143	4.181
comp72102_c0	4.429	0.303	2.006	0.297
comp64369_c0	2.88	0.036	0.165	8.356
comp20996_c0	0	19.785	0.036	0.517
comp39010_c0	3.729	0	24.184	0.959
comp62802_c0	0.899	1.901	7.678	21.652
comp59128_c0	0.283	0.206	3.429	2.96
comp67943_c0	52.862	0	119.893	45.498
comp59678_c0	14.535	7.435	0.525	1.518
comp58872_c0	227.48	19.858	41.416	33.609
comp73557_c0	3.596	18.26	1.107	20.292
comp66271_c0	3.763	51.546	0.669	2.139
comp66038_c0	6.876	27.607	65.874	20.962
comp79592_c0	6.31	0.605	11.107	4.354
comp73731_c0	28.038	10.789	1.251	1.339
comp70664_c0	0.2	0.157	14.845	4.381
comp61793_c0	1.132	0.194	5.219	2.629
comp59632_c0	0.649	0.339	4.91	1.601
comp58087_c0	2.331	7.87	0.51	20.113
comp38782_c0	0	0.133	250.662	2.173
comp68128_c0	11.238	0.23	0	0.055
comp77752_c0	4.828	0.811	8.447	3.057
comp59164_c0	20.812	1.453	1.179	1.166
comp76770_c0	0.916	0.266	2.293	4.92
comp32081_c0	8.341	1.78	1.157	0.531
comp65873_c0	0.133	25.852	0.216	1.401
comp68090_c0	4.296	6932.27	33.76	121.244
comp61726_c0	0	13.392	0.367	0.228
comp54935_c0	87.359	0.533	0.216	0
comp61902_c0	1829.681	7.519	0.992	1.104
comp21816_c0	21.944	4.722	3.357	1.042
comp54613_c0	8.125	1.501	0.165	1.987
comp60855_c0	1.815	1.889	3.357	117.387
comp79024_c0	93.503	9.88	7.045	319.063
comp74413_c0	47.218	0.145	0.014	0.014
comp60997_c0	2.181	0.533	0.525	5.175
comp78044_c0	1.898	0.387	9.087	1.421
comp38825_c0	1.232	0.157	10.403	0.869
comp38585_c0	11.421	6.054	0.115	2.07
comp50747_c0	199.892	1.09	0.661	0.538
comp37186_c0	20.312	3.633	19.842	2.008
comp21868_c0	3.796	0.109	3.71	1.587
comp57589_c0	1.448	3158.38	15.83	57.076
comp57107_c0	15.517	2.276	18.462	9.273
comp36521_c0	12.87	45.358	4.177	7.224
comp65645_c0	0.333	0	17.362	0.083
comp67302_c0	0.233	0.242	8.972	0.297
comp84322_c0	7.193	4.504	41.941	25.171
comp64443_c0	4.062	8.597	38.922	13.669
comp67672_c0	0.499	511.316	2.861	8.501
comp22361_c0	127.834	0.242	2.703	0.103
comp86158_c0	0	0	58.332	0
comp61818_c0	26.273	20.064	0.676	67.888
comp153573_c0	1.132	9.42	0.266	1.18
comp62500_c0	96.25	0.46	0.568	0.621
comp78186_c0	1.532	0.678	2985.444	60.463
comp72855_c0	28.953	6.224	14.666	75.822
comp75997_c0	1.032	6.514	8.088	8.452
comp71606_c0	0.799	0.327	4.213	1.021
comp63353_c0	23478.404	73.075	6.06	1.283
comp20860_c0	17.082	62.298	0.654	16.194
comp41913_c0	17.782	0.666	2.502	30.049
comp73356_c0	47.184	6.514	5.787	10.157
comp59617_c0	31.034	0.061	0	0
comp60362_c0	0.233	236.175	1.481	5.961
comp53533_c0	153.923	0	0	0
comp76344_c0	21.694	0.63	1.078	2.153
comp50508_c0	0.516	14.288	40.848	27.31
comp72499_c0	0.583	0.811	6.183	3.802
comp76032_c0	7.292	6.526	1.294	30.856
comp67321_c0	4.828	8.161	0.82	1.808
comp65698_c0	0.233	0.46	5.349	0.152
comp20435_c0	9.091	27.583	1.395	22.645
comp120499_c0	0	0.545	6.521	0.455
comp58571_c0	1.232	0.327	5.5	0.255
comp62383_c0	5.677	0.242	1.625	5.513
comp38533_c0	43.022	0.46	14.996	0.455
comp67013_c0	4.445	11.782	2.135	2.332
comp68160_c0	0	1.053	13.638	0
comp37920_c0	6.76	0.23	31.215	4.906
comp114396_c0	69.245	0.363	0	0
comp53506_c0	24.558	4.747	8.375	2.456
comp58040_c0	2.547	0.799	0.374	11.681
comp21175_c0	1.515	18.126	2.121	55.558
comp58667_c0	2.564	1.501	0.331	4.906
comp69286_c1	4.978	2.301	11.783	9.073
comp56055_c0	0.283	0.073	0.431	468.583
comp60318_c0	8.791	0.763	3.487	1.428
comp61419_c0	29942.665	103.745	8.519	4.299
comp71519_c0	6.194	0.133	0.316	22.252
comp71418_c0	6.327	4.202	39.813	7.714
comp77675_c0	1.781	0.654	19.856	1.794
comp60766_c0	0.533	0.618	14.45	0.89
comp68351_c0	0	0	0	20.796
comp22940_c0	0.45	0	12.257	1.021
comp107034_c0	0	21.529	0.043	0.317
comp63535_c0	1.598	18.974	0	1.939
comp68387_c0	156.904	2546.577	62.286	195.259
comp53348_c0	25001.437	99.289	6.671	1.746
comp48195_c0	90.889	1.828	0.431	0.076
comp67724_c0	3.729	79.08	1.531	2.705
comp60384_c0	0.1	0	12.746	3.519
comp74919_c0	0.566	14.53	19.727	11.047
comp51062_c0	16.716	0	0.079	0
comp66890_c0	0.533	0.339	5.111	0.304
comp66959_c0	0	0.775	8.102	0.159
comp54999_c0	10.356	23.163	1.898	9.253
comp110210_c0	9.673	1.719	0.474	11.557
comp60334_c0	0.35	0.133	1.316	12.592
comp22846_c0	14.968	23.648	3.623	29.38
comp74535_c0	89.757	420.902	25.183	233.45
comp63017_c0	416.051	2.615	1.323	1.38
comp69353_c0	1.349	0.412	0.424	6.003
comp65575_c0	1.865	0.375	1.503	12.033
comp127160_c0	21.428	0	0	0
comp68901_c0	53.361	79.601	11.503	64.741
comp48901_c0	63.617	0.412	0	0
comp71886_c0	29.003	20.814	118.591	123.652
comp69212_c0	12.171	0	13.12	17.291
comp56132_c0	0	0	8.677	0.552
comp39203_c0	64.316	1.199	14.033	33.547
comp84222_c0	34.065	48.131	2.07	42.386
comp66470_c0	0	0	93.156	0.904
comp59095_c0	33.365	66.221	8.62	6.955
comp62013_c0	237.17	2231.2	145.443	251.624
comp62798_c0	1.032	2.046	10.985	5.568
comp74817_c0	0.166	0.23	16.564	0.524
comp66255_c0	6.66	23.975	0.115	27.413
comp105608_c0	2.248	1.937	0.374	6.534
comp73302_c0	1.498	0.424	24.256	12.848
comp59413_c0	1.732	18.211	0.244	25.233
comp48839_c0	33.848	227.869	35.636	48.416
comp77149_c0	11.105	5.933	0.963	9.908
comp75396_c0	34.864	5.824	0.935	1.615
comp39479_c0	0	0	21.316	0.214
comp62611_c0	4.212	0.484	21.057	14.938
comp26947_c0	0.649	0.109	2.868	4.837
comp50630_c0	30.169	0.896	3.35	14.8
comp75062_c1	2.414	1.017	7.189	2.153
comp74420_c0	30.602	18.078	1.38	6.065
comp78844_c0	0	496.919	2.07	11.192
comp82613_c0	0.233	0.121	42.142	3.036
comp130408_c0	0.166	0.182	7.779	0.062
comp75539_c0	3.063	0.278	5.37	5.292
comp52854_c0	0.666	0.085	0.812	5.499
comp75242_c0	11.122	0.412	2.904	1.642
comp70266_c0	1.249	1.199	7.836	2.346
comp70186_c0	0.166	0.218	5.14	0.179
comp50144_c0	0.749	0.654	2.293	38.812
comp20228_c0	0	6.03	20.259	0.476
comp47679_c0	9.99	0.533	0.165	4.437
comp46171_c0	0.283	0.436	3.882	1.194
comp63197_c0	35.33	71.621	7.901	15.366
comp56603_c0	4.229	10.437	1.215	1.863
comp68619_c0	10.223	0.315	9.403	4.395
comp76763_c0	0.05	1.235	0.338	11.771
comp79483_c0	0	482.219	1.625	9.418
comp65680_c0	703.469	2.531	0.295	0.103
comp65543_c0	0.466	718.733	3.034	14.076
comp62181_c0	41.84	4.177	228.858	6.858
comp71595_c0	27.621	216.959	15.449	103.367
comp69630_c1	5.811	5981.429	23.782	108.431
comp68124_c0	2.015	2.41	4.378	16.056
comp77280_c0	46.352	102.207	29.252	39.371
comp67977_c0	2.814	6.914	0.611	0.842
comp73042_c0	0.549	1.017	1.086	4.644
comp60056_c0	46.385	19.858	6.571	4.381
comp51086_c0	76.437	0.291	0.014	0.083
comp56584_c0	6.41	64.138	16.636	9.377
comp52484_c0	2.697	997.712	4.119	22.783
comp63078_c0	100.545	2.083	4.285	1.808
comp73327_c1	17.931	2.301	15.133	12.703
comp73906_c0	0.599	0.024	10.899	0.4
comp70534_c0	0.133	164.578	0.647	2.567
comp56166_c0	294.127	2520.87	149.864	235.733
comp78242_c0	0.15	0	358.031	5.12
comp73422_c0	1817.477	6.151	0.546	0.179
comp49659_c0	12.42	0.375	53.616	2.429
comp70399_c0	5.145	24.956	63.02	32.988
comp54003_c0	0	8.185	0.043	0.987
comp51556_c0	67.813	373.231	43.286	74.781
comp95697_c0	0	0.448	23.055	3.843
comp76104_c0	34.331	3.887	3.652	18.464
comp32549_c0	0	8.113	0.093	0.338
comp62950_c0	0.05	0.085	0.64	7.742
comp66368_c0	14.685	1.138	0.187	0.738
comp60495_c0	0	0.23	83.041	1.159
comp74784_c0	98.115	5079.192	1528.215	1905.415
comp166098_c0	0.566	0.145	0.359	6.596
comp68876_c0	13.736	0.92	18.656	8.19
comp69847_c0	23.326	174.446	8.095	29.531
comp76287_c0	125.236	276.218	7821.045	290.718
comp80778_c0	325.062	0	0.474	0
comp73565_c0	0.033	0.254	6.405	0.138
comp50702_c0	0.117	0.061	9.691	0
comp61011_c0	34.631	79.48	15.852	20.575
comp67677_c0	1.981	0.727	7.714	6.507
comp71483_c0	0.05	0.024	11.862	0.228
comp69572_c0	0.566	0.048	0.23	46.022
comp54014_c0	58.556	420.127	52.092	60.222
comp57588_c0	35.347	0.254	0.05	0
comp66864_c0	17.099	0.23	0.762	2.429
comp57619_c0	0.183	0.048	1.301	2.429
comp35133_c0	36.512	0.23	0	0
comp49502_c0	2.381	0.109	6.808	0.98
comp73631_c0	26.09	14.24	0.611	2.056
comp84188_c0	3.546	51.388	0.539	28.986
comp56941_c0	63.034	12.278	16.247	5.658
comp22983_c0	150.21	0.69	0.043	0
comp35164_c0	0	112.814	0.963	4.078
comp17304_c0	0	11.866	0	0.235
comp73000_c0	0.466	1.828	4.845	3.457
comp64445_c0	10.872	152.918	13.515	32.16
comp70281_c0	19.979	2.083	2.983	13.358
comp72501_c0	44.387	3.911	0.359	0.159
comp48945_c0	37.461	15.087	0.439	10.205
comp61327_c0	43.871	20.693	138.721	141.268
comp77580_c0	9.19	0.315	7.951	5.265
comp61340_c0	0.017	0.024	52.79	0.787
comp66379_c0	7.742	57.455	2.035	6.03
comp77204_c0	591.368	80.158	62.222	66.459
comp55380_c0	345.491	1.405	1.373	0.828
comp50810_c0	0	0	9.756	0.09
comp59486_c0	0	1.61	4.86	3.836
comp126896_c0	22.41	0.533	0.654	0
comp66429_c0	2.614	3099.485	14.695	54.971
comp78233_c0	283.139	1541.6	179.095	247.898
comp84293_c0	4.695	6.89	40.64	9.825
comp49873_c0	0.882	0.206	17.139	11.957
comp52375_c0	0	0	0	14.365
comp73820_c0	15.983	0	18.735	11.909
comp54630_c0	34.814	0.412	2.883	3.126
comp75243_c0	11.771	45.455	4.004	5.734
comp78683_c0	0	0	0	317.448
comp53603_c0	226.581	47.586	21.517	98.778
comp77354_c0	1.182	0.218	2.049	1.194
comp59544_c0	3.363	1.949	0.446	15.069
comp73700_c0	2.015	0.194	2.523	1.014
comp70384_c0	20.845	1.61	1.812	27.475
comp67227_c0	5.111	5.449	112.107	9.818
comp77965_c0	6.843	0.981	6.247	4.181
comp65646_c0	3833.497	13.67	0.546	0.29
comp30279_c0	15.101	1.538	1.129	0.235
comp29792_c0	0.799	4.589	0.784	8.342
comp77614_c0	36.079	1.392	2.372	3.478
comp58690_c0	148.995	1.138	1.157	40.778
comp62135_c0	2.031	0	7.786	3.609
comp71800_c0	0.15	0.133	18.131	0.4
comp74993_c0	2.514	0.993	41.495	14.793
comp59527_c0	17.798	3.548	1.761	30.628
comp17987_c0	0	0	6.679	0.241
comp72134_c0	8.375	2.967	10.64	27.482
comp71253_c0	24.092	16.104	40.575	10.667
comp52177_c0	2468.117	8.658	0.604	0.103
comp77676_c0	0.699	3.766	22.408	8.963
comp77574_c5	183.126	2137.541	176.19	216.221
comp65231_c0	4.079	0.242	4.349	3.181
comp67745_c0	21.561	433.713	24.098	29.166
comp59562_c0	0.117	0	1216.172	10.088
comp74643_c0	7.792	26.203	2.696	10.274
comp66420_c0	0.366	0.097	2.085	9.57
comp39427_c0	1.415	1.211	339.886	57.248
comp59076_c0	9.956	9.263	1.819	109.473
comp48796_c0	2.581	0.618	2.574	13.6
comp78086_c0	8.458	5.049	56.938	18.595
comp49115_c0	95.018	42.864	7.807	79.362
comp86299_c0	8.524	2.095	30.683	0.559
comp44133_c0	0	0	5.219	0.214
comp49437_c0	8.957	0.375	4.162	16.739
comp62458_c0	0.316	1.538	4.299	4.609
comp136295_c0	19.663	4.529	0	0.952
comp75969_c0	33624.337	126.243	8.706	1.808
comp130493_c0	0	8.282	0	0.338
comp70066_c0	0.749	21.02	1.006	1.159
comp75197_c1	51.696	4.299	7.398	4.733
comp78130_c0	6.393	0.073	5.629	1.311
comp72732_c0	17.016	5.534	69.928	24.929
comp48524_c0	6.277	0	10.014	0.221
comp78766_c0	0.716	720.441	3.307	12.668
comp74603_c0	0	54.997	0.395	1.539
comp72594_c0	7.725	80.013	6.981	18.285
comp54730_c0	0.866	0	1.078	5.982
comp62447_c0	5.278	1.586	20.403	5.037
comp69568_c0	0.783	1.235	0.266	4.45
comp68154_c0	31.884	0.254	0.036	0.221
comp74682_c0	10.972	81.49	11.977	30.787
comp58322_c0	29.802	0.339	2.423	7.852
comp53799_c0	12.637	12.641	1.172	2.85
comp35384_c0	17.865	572.718	17.204	26.275
comp16737_c0	0.333	0.17	1.215	5.347
comp72481_c0	30.785	103.358	12.732	9.018
comp58233_c0	12.837	607.009	4.975	15.697
comp57031_c0	0.316	0.17	0.352	5.189
comp95411_c0	0	0	25.96	0.048
comp58374_c0	2.331	1.865	120.317	93.976
comp75046_c2	74.423	265.768	43.724	49.168
comp22475_c0	2.497	0.642	0	4.112
comp49643_c0	3.33	2.313	18.088	4.575
comp35437_c0	2.364	219.672	3.623	5.244
comp58502_c0	127.301	1.029	145.845	71.055
comp61393_c0	1.332	0.073	0.719	4.126
comp67331_c0	2.098	0.145	14.845	8.859
comp76639_c0	2.964	1.283	11.402	12.661
comp79350_c0	728.193	2.531	0.058	0
comp77763_c0	17.282	3.475	15.478	9.446
comp64379_c0	18.997	0	0	0
comp78812_c0	414.669	48.628	99.792	55.585
comp72966_c0	0	0.509	18.016	0.124
comp75079_c0	39.259	8.052	91.726	41.123
comp70041_c0	9.757	51.667	235.177	75.829
comp61147_c0	209.116	1403.454	177.075	188.994
comp63460_c0	3.68	0.751	11.934	6.293
comp75374_c0	7.442	49.148	39.54	13.199
comp71816_c0	41.64	0.145	0.043	0.014
comp67929_c0	33.016	13.816	122.689	35.348
comp72942_c0	11.322	38.166	1.129	6.955
comp76053_c0	11.938	3.85	10.302	38.708
comp67490_c0	0.133	0	24.127	0.462
comp52297_c0	0.117	3.003	3.494	0.276
comp95018_c0	12.654	0	10.359	15.842
comp67917_c0	0.549	17.569	127.477	1.904
comp77708_c0	24.125	1.465	22.092	17.953
comp52195_c0	2881.554	13.489	0.856	0.207
comp56638_c0	0	12.06	0.086	0.207
comp60883_c0	2.614	0.315	3.465	0.987
comp78443_c0	0.899	783.38	3.889	10.488
comp73011_c0	0.949	9.868	6.06	3.65
comp76466_c0	1.215	12.508	0.352	15.118
comp74711_c0	16.916	7.047	75.68	10.122
comp65917_c0	0	0.048	5.6	0.6
comp36369_c0	0.1	0	0.065	81.95
comp60714_c0	13.203	4.056	0.395	0.241
comp73136_c0	0.05	0	12.94	2.76
comp16771_c0	4.579	0.581	0	8.135
comp117982_c0	0	0	4.63	5.761
comp61424_c0	1.399	3.608	15.73	8.742
comp45659_c0	18.131	0.036	0	0
comp20701_c0	0.083	0.097	176.255	4.23
comp70883_c0	31.367	11.249	94.177	26.295
comp72997_c0	0.383	0.315	20.482	0.545
comp60433_c0	22.327	7.653	4.45	1.939
comp29539_c0	0	30.283	0.244	0.731
comp21786_c0	1.798	15.511	0.022	0.952
comp66113_c0	3.313	1.175	74.148	14.317
comp67256_c0	0	0	11.323	5.596
comp69221_c1	15.75	16.613	19.612	18.057
comp20156_c0	0.1	0	0.208	17.194
comp75650_c0	0	0.061	11.977	0.497
comp79617_c0	0.117	0.266	129.023	86.276
comp37114_c0	0	0	0	47.154
comp67389_c0	2.514	2.845	27.376	73.746
comp139429_c0	0	12.799	0	0.4
comp74703_c0	21.827	7.992	16.966	69.702
comp66992_c1	4.012	1.659	31.661	16.946
comp72323_c0	2.514	2.022	8.634	1.09
comp50951_c0	3.13	0.811	0	6.507
comp73539_c0	23.609	0.654	0.158	0.235
comp68049_c0	258.398	1.199	7.836	0.138
comp72776_c0	27.471	34.545	7.85	107.534
comp67280_c0	0.466	10.571	0.359	1.276
comp20410_c0	0.466	1821.22	9.396	35.037
comp70896_c0	12.687	2.482	2.006	1.325
comp62130_c0	7.759	5.715	185.356	37.997
comp29383_c0	13.27	0	2.07	0.849
comp71158_c1	5.861	75.097	14.421	6.341
comp66971_c0	24.192	145.992	12.897	18.112
comp72938_c0	117.411	4.868	12.998	9.832
comp60410_c0	29.519	7.786	76.995	38.736
comp69069_c1	2740.217	9.251	0.755	0
comp19915_c0	0.832	0.412	13.041	0.959
comp64678_c0	2908.059	10.692	1.086	0.276
comp69121_c0	0	35.078	0.086	0.676
comp65235_c1	51.014	0	0	0
comp26904_c0	14.768	35.938	4.119	6.251
comp20169_c0	1.765	0.157	1.905	11.847
comp35937_c0	35.014	12.254	93.624	32.312
comp74945_c0	345.824	25.513	38.073	24.239
comp58482_c0	0	0	20.654	0.476
comp77421_c0	5.461	84.033	20.144	76.554
comp60816_c0	0	0.363	85.5	0.407
comp49551_c0	0.05	0.266	8.843	0.193
comp68373_c0	19.147	7.858	1.955	4.312
comp64451_c0	14.818	4.541	95.486	24.991
comp62976_c0	2.98	42.585	4.73	6.734
comp65251_c0	6.776	4.371	2.286	21.107
comp104711_c0	22.327	0.666	1.632	2.788
comp61973_c0	689.833	628.877	30.927	223.376
comp62928_c0	6.826	14.591	0.108	9.639
comp20170_c0	58.239	0	0	0
comp77264_c0	0.067	0.073	12.221	0.097
comp67915_c0	11.988	0.085	1.833	0.58
comp70167_c0	0.266	0.133	457.55	5.009
comp63919_c0	0	40.551	0.137	0.642
comp72589_c0	36.129	8.573	30.525	58.124
comp69511_c0	17.482	144.732	10.036	19.934
comp62693_c0	4.595	5.824	41.876	5.616
comp77344_c0	10.273	0.303	3.58	0.987
comp77164_c0	13.22	0.061	11.265	5.051
comp34863_c0	226.298	13.477	11.596	9.722
comp76400_c0	0.4	0.206	3.911	19.064
comp64414_c0	15409.028	667.503	6097.891	11570.639
comp69696_c0	14.651	12.084	3.796	37.715
comp107784_c0	8.241	14.724	1.078	3.312
comp77230_c0	28.154	37937.302	183.193	694.125
comp66747_c0	0	0	8.756	2.532
comp41973_c0	40.408	31.53	1.459	6.258
comp69546_c0	1.948	19.034	0.568	8.715
comp60195_c0	9.14	85.813	99.785	16.028
comp73313_c0	19.596	2.422	1.84	0.324
comp77783_c0	15.018	2.083	15.227	7.9
comp66447_c0	1.315	2.083	6.01	17.519
comp20492_c0	33.332	158.027	19.245	34.002
comp75278_c0	31.267	12.375	62.631	18.581
comp78556_c0	0.4	0	551.267	12.461
comp106669_c0	2.964	0	10.899	5.016
comp37087_c0	0	0.266	37.57	0.8
comp45603_c0	0	0.182	10.115	0.138
comp57413_c0	1.765	11.358	1.337	29.442
comp71999_c0	89.84	346.762	29.849	55.647
comp74111_c0	0.083	0	27.57	0.145
comp55270_c0	2.065	20.475	14.292	15.2
comp68821_c0	50.464	15.535	48.081	100.42
comp74932_c0	0.999	2.615	10.201	2.443
comp75081_c0	6.377	0.714	8.771	5.547
comp76157_c0	0.05	0.024	5.694	0.124
comp62921_c0	0	9.808	0	0.49
comp50204_c0	132.928	13.888	8.85	7.252
comp64854_c0	26.189	2.882	1.172	9.763
comp71912_c0	0.067	0	0	143.924
comp20756_c0	9.607	2.01	13.285	12.91
comp72927_c0	1.315	10.038	0.74	6.541
comp39272_c0	31.75	0	0	0
comp75996_c0	0.966	2366.233	8.943	30.718
comp49780_c0	14.868	6.284	1.546	29.097
comp70711_c0	0	0.618	0	9.267
comp77048_c0	2.015	2.918	0.324	3.885
[truncated: 917 more rows]
