# Supplementary material for: A new transcriptome and transcriptome profiling of adult and larval tissue in the box jellyfish Alatina alata: an emerging model for studying venom, vision and sex
Source: BMC Genomics. 2016 Aug 17;17:650. doi: 10.1186/s12864-016-2944-3 (PMC4989536; doi:10.1186/s12864-016-2944-3)
Supplement: Additional file 6: — Top 50 DE genes of medusa samples. Corresponds to Fig. 4b (Venn) in the text. Spreadsheet corresponding to the Venn diagram of the top fifty most highly expressed genes across the four medusa samples (from matrix in Additional file 5). Core genes are identified for each sample (gastric cirri, ovaries, tentacle (with pedalium base) and rhopalium). Detailed statistics (fpkm, counts, DE values for top 50 ranked genes by sample) summarized in histograms in Fig. 5a-d. Annotations are provided from the Trinotate report. (XLSX 66 kb) [file 12864_2016_2944_MOESM6_ESM.xlsx]

## Sheet: gc_de_top50_counts_fpkm
length	effective_length	expected_count	TPM	FPKM	gastric_cirri_counts	ovaries_counts	tentacle_counts	rhopalium_counts	rank_top50_DE	gene_id	gastric_cirri_DE	ovaries_DE	tentacle_DE	rhopalium_DE	no_of_transcripts	Sprot_protein/TrEMBL_protein	pfam_protein	eggnog_protein	go_cc	go_MF	go_bp
1146	981.91	1107241	14834.6	9752.05	1089349	14997	987	1776	1	comp63246_c0	106283	768.862	30.338	64.79	1	Cubozoa uncharacterized protein (venom)	Cubozoa; Carukia: UniRef90_D1FNY8	.			.
777	612.91	523596	11238.4	7387.95	519636	3414	405	75	2	comp78135_c0	81396.6	279.633	19.95	4.409	1	ganglioside gm2 activator	ml domain	.	apical cortex; cytoplasmic side of plasma membrane; lysosome; mitochondrion; nucleolus	beta-n-acetylhexosaminidase activity; enzyme activator activity; lipid transporter activity; phospholipase activator activity	ganglioside catabolic process; learning or memory; lipid storage; neurological system process; neuromuscular process controlling balance; oligosaccharide catabolic process; positive regulation of hydrolase activity
2222	2057.91	1338861	8558.86	5626.47	1326349	10785	1041	209	3	comp76457_c0	61629.2	264.449	15.262	3.622	1	none	none	.			.
1661.19	1497.1	720270	6329.24	4160.75	713537	5024	626	105	4	comp75969_c1	45605.4	169.095	12.617	2.498	3	zinc metalloproteinase nas-13; pfam: astacin (peptidase family m12a)	astacin (peptidase family m12a); shk domain-like	.	extracellular region	metalloendopeptidase activity; zinc ion binding
1145	980.91	430350	5771.63	3794.18	427379	2518	336	61	5	comp20389_c0	41740	129.221	10.338	2.229	1	chymotrypsin-like protease ctrl-1	trypsin	protease	extracellular space	serine-type endopeptidase activity	digestion; proteolysis
309	146.3	56507	5081.16	3340.28	55952	492	44	10	6	comp53328_c1	37247.9	165.668	9.109	2.567	1	none	none	.			.
490.54	326.52	114762	4623.79	3039.61	113810	820	97	17	7	comp75969_c0	33624.3	126.243	8.706	1.808	2	astacin-like metalloendopeptidase	astacin (peptidase family m12a)	.	cortical granule; cytoplasm; plasma membrane; transport vesicle	aspartic-type peptidase activity; glutamic-type peptidase activity; metalloendopeptidase activity; peptidase activity; zinc ion binding	cell adhesion; fertilization; negative regulation of binding of sperm to zona pellucida; positive regulation of protein processing; prevention of polyspermy
476	311.97	102287	4313.3	2835.5	101192	958	95	32	8	comp54607_c0	31295.6	153.111	9.209	3.747	1	none	none	.			.
697	532.91	170770	4215.62	2771.29	169333	1217	148	60	9	comp62043_c0	30532.7	114.522	8.39	4.064	1	none	none	.			.
1429	1264.91	398833	4147.99	2726.83	395668	2604	357	152	10	comp61419_c0	29942.7	103.745	8.519	4.299	1	carboxypeptidase a2/carboxypeptidase a4	carboxypeptidase activation peptide; peptidase_m14; zinc carboxypeptidase	carboxy-peptidase	extracellular region	carboxypeptidase activity; metallocarboxypeptidase activity; zinc ion binding	vacuolar protein catabolic process
967	802.91	232456	3808.72	2503.8	230461	1536	235	188	11	comp57753_c0	27519.7	96.202	8.835	8.404	1	none	none	.			.
1136	971.91	273580	3703.09	2434.35	271594	1583	246	41	12	comp66861_c0	26771.8	81.986	7.642	1.511	1	chymotrypsin-like elastase family member 2a	shk domain-like; trypsin	protease	extracellular region	serine-type endopeptidase activity
1272	1107.91	291778	3464.61	2277.58	289254	2184	245	54	13	comp53348_c0	25001.4	99.289	6.671	1.746	1	Cubozoa uncharacterized protein (venom)	Cubozoa; Carukia: UniRef90_D1FNY8	.			.
1060	895.91	221023	3245.48	2133.53	219491	1301	180	32	14	comp63353_c0	23478.4	73.075	6.06	1.283	1	chymotrypsinogen 2	shk domain-like; trypsin	protease	extracellular space	serine-type endopeptidase activity	digestion
1120	955.91	226183	3112.78	2046.3	224415	1484	213	44	15	comp62035_c0	22492.8	78.136	6.722	1.649	1	serine protease 1	shk domain-like; trypsin	.		serine-type endopeptidase activity	proteolysis
840	675.91	153407	2985.8	1962.82	152161	1057	135	35	16	comp20397_c0	21601.6	78.56	6.032	1.863	1	none	none	.			.
969	804.91	179055	2926.47	1923.82	177572	1232	194	37	17	comp66288_c0	21151.3	76.973	7.275	1.649	1	blastula protease 10	astacin (peptidase family m12a); shk domain-like	.	cell cortex; extracellular space; perinuclear region of cytoplasm	metalloendopeptidase activity; zinc ion binding
6513	6348.91	28146723	58322.5	38340.3	1024283	83861	1283672	2066393	18	comp64414_c0	15409	667.503	6097.89	11570.6	1	putative uncharacterized protein art2	none	.			.
1322	1157.91	139425	1584.06	1041.34	138289	972	121	31	19	comp57210_c0	11435.2	42.283	3.156	0.959	1	zinc metalloproteinase nas-3	astacin (peptidase family m12a)	.	extracellular region	metalloendopeptidase activity; zinc ion binding	collagen and cuticulin-based cuticle development; ecdysis, collagen and cuticulin-based cuticle; molting cycle, collagen and cuticulin-based cuticle
1057.9	893.81	100403	1477.77	971.47	99568	681	131	13	20	comp62074_c0	10675.6	38.311	4.436	0.517	6	zinc metalloproteinase nas-15	astacin (peptidase family m12a); shk domain-like	.	extracellular region	metalloendopeptidase activity; zinc ion binding
254	94.02	8248	1154.05	758.66	8171	67	6	2	21	comp78189_c0	8542.08	34.836	1.927	0.814	1	none	none	.			.
1550.71	1386.63	113086	1072.9	705.31	112192	774	99	12	22	comp66692_c0	7743.31	28.152	2.128	0.304	2	none	none	.			.
993	828.91	66250	1051.44	691.2	65788	385	57	15	23	comp20403_c0	7608.4	23.357	2.078	0.649	1	chymotrypsin-like protease ctrl-1	trypsin	protease	extracellular space	serine-type endopeptidase activity	digestion; proteolysis
1728	1563.91	124974	1051.27	691.09	123970	876	104	12	24	comp56275_c0	7583.91	28.249	2.006	0.276	1	toxin crtx-a	none	.	integral component of membrane; nematocyst ; other organism cell membrane		hemolysis in other organism; ion transport
782.16	618.08	60656	1291.04	848.71	44820	6260	2846	6722	25	comp61526_c0	6961.71	508.422	139.102	391.739	2	none	none	.			.
669	504.92	34919	909.81	598.1	34644	243	23	3	26	comp69069_c0	6595.52	24.12	1.373	0.214	1	coagulation factor vii	shk domain-like/trypsin	protease	extracellular region	calcium ion binding; serine-type endopeptidase activity	blood coagulation; positive regulation of leukocyte chemotaxis; positive regulation of platelet-derived growth factor receptor signaling pathway; positive regulation of positive chemotaxis; positive regulation of protein kinase b signaling
1504	1339.91	85578	840.22	552.35	84874	600	73	23	27	comp56784_c0	6062.48	22.57	1.646	0.614	1	none	none	.			.
1207	1042.91	67047	845.74	555.98	63999	2260	120	660	28	comp64644_c1	5877.64	109.121	3.472	22.659	1	none	none	.			.
1349	1184.91	67671	751.32	493.9	67082	505	59	13	29	comp52564_c0	5420.28	21.468	1.503	0.393	1	none	none	.			.
632	467.92	37984	1067.92	702.04	25499	5086	2401	4994	30	comp61061_c0	5241.2	544.456	154.99	386.123	2	none	none	.			.
1206	1041.91	54632	689.8	453.46	54234	330	46	14	31	comp75544_c0	4985.62	15.947	1.33	0.483	1	zinc metalloproteinase nas-13	astacin (peptidase family m12a)	.	extracellular region	metalloendopeptidase activity; zinc ion binding
2184	2019.91	102130	665.16	437.27	101253	746	90	33	32	comp66357_c0	4793.42	18.635	1.344	0.58	1	interstitial collagenase/macrophage metalloelastase	none	.	region; proteinaceous extracellular matrix	calcium ion binding; metalloendopeptidase activity; zinc ion binding	wound healing
757.58	593.49	25006	554.29	364.38	24711	227	23	40	33	comp62064_c0	3998.94	19.252	1.208	2.394	3	basic phospholipase a2 chain hdp-1p	phospholipase a2	.	other organism presynaptic membrane	calcium ion binding; phospholipase a2 activity	lipid catabolic process; phospholipid metabolic process
1155	990.91	39955	530.45	348.71	39653	269	18	8	34	comp65646_c0	3833.5	13.67	0.546	0.29	1	chymotrypsinogen 2	shk domain-like; trypsin	protease	extracellular space	serine-type endopeptidase activity	digestion
2282	2117.91	84559	525.24	345.29	83875	595	69	14	35	comp78266_c0	3786.68	14.179	0.985	0.235	1	matrix metalloproteinase-19	putative peptidoglycan binding domain/galactose binding lectin domain/shk domain-like	.	extracellular matrix; extracellular region; proteinaceous extracellular matrix	calcium ion binding; metalloendopeptidase activity; zinc ion binding	angiogenesis; cell differentiation; collagen catabolic process; extracellular matrix disassembly; extracellular matrix organization; luteolysis; ovarian follicle development; ovulation from ovarian follicle; proteolysis; response to camp; response to hormone
1116	951.91	34645	478.8	314.75	34334	228	36	1	36	comp68407_c0	3455.77	12.06	1.143	0.034	1	Cubozoa uncharacterized protein (venom)	Cubozoa; Carukia: UniRef90_D1FNY8	.			.
846.75	682.87	29397	566.34	372.3	14032	4636	3201	7355	37	comp74861_c1	3103.46	170.499	68.562	184.254	3	Cnidaria uncharacterized protein	Anthozoa; Nematostella: Uniref90_a7s2m2	.			.
1601.81	1437.72	44063	403.19	265.05	43691	304	52	11	38	comp64678_c0	2908.06	10.692	1.086	0.276	2	toxin crtx-a/nematocyst	none	.	integral component of membrane; nematocyst; other organism cell membrane		hemolysis in other organism; ion transport
1484	1319.91	40294	401.61	264.01	39993	255	38	5	39	comp20473_c0	2900.07	9.735	0.87	0.138	1	acidic mammalian chitinase	glyco_hydro_18; glycosyl hydrolases family 18	chitinase	cytoplasm; extracellular region; extracellular space	chitin binding; chitinase activity	apoptotic process; chitin catabolic process; immune system process; polysaccharide catabolic process; positive regulation of chemokine secretion; production of molecular mediator involved in inflammatory response
692	527.91	15993	398.54	262	15830	142	15	3	40	comp52195_c0	2881.55	13.489	0.856	0.207	1	none	none	.			.
925	760.91	21903	378.68	248.94	21742	140	19	0	41	comp69069_c1	2740.22	9.251	0.755	0	1	trypsin-c	trypsin	protease		serine-type endopeptidase activity
873	708.91	19205	356.39	234.29	19054	138	10	1	42	comp78298_c0	2578.47	9.784	0.424	0.048	1	chymotrypsin-like elastase family member	shk domain-like; trypsin	.		serine-type endopeptidase activity
1297	1132.91	30643	355.83	233.92	30422	189	23	6	43	comp59348_c0	2571.29	8.403	0.611	0.186	1	chymotrypsinogen 2	shk domain-like; trypsin	protease	extracellular space	serine-type endopeptidase activity	digestion
1468	1303.91	35207	355.21	233.51	34949	214	33	7	44	comp61871_c0	2565.48	8.27	0.762	0.193	1	plasma kallikrein/transmembrane protease serine 6	shk domain-like; trypsin	protease	extracellular space	serine-type endopeptidase activity	blood coagulation; fibrinolysis; inflammatory response; plasminogen activation; positive regulation of fibrinolysis
516	351.95	9081	339.44	223.14	9012	61	7	1	45	comp52177_c0	2468.12	8.658	0.604	0.103	1	zinc metalloproteinase nas-4	astacin (peptidase family m12a)	.	extracellular region	metalloendopeptidase activity; zinc ion binding
775	610.91	15118	325.55	214.01	14986	109	16	7	46	comp54565_c0	2355.17	8.96	0.791	0.414	1	zinc metalloproteinase nas-15	astacin (peptidase family m12a); shk domain-like	.	extracellular region	metalloendopeptidase activity; zinc ion binding
1425	1260.91	30798	321.33	211.23	30399	352	21	8	47	comp69259_c0	2307.8	14.07	0.503	0.228	1	chymotrypsin-like elastase family member 2b	plat/lh2 domain; trypsin	protease	extracellular region	serine-type endopeptidase activity
1534	1369.91	564330	5419.35	3562.6	31153	390909	74056	67198	48	comp57639_c0	2176.39	14383.5	1631.11	1752.64	1	adp,atp carrier protein	mitochondrial carrier protein	.	cell wall; chloroplast envelope; integral component of membrane; mitochondrial inner membrane; nucleolus; plasma membrane; vacuolar membrane	atp:adp antiporter activity; copper ion binding
811	646.91	14429	293.43	192.89	13530	327	331	239	49	comp55414_c0	2007.36	25.391	15.449	13.296	1	colipase	colipase, c-terminal domain	.	extracellular region	enzyme activator activity	lipid catabolic process; lipid digestion; lipid metabolic process; phototransduction, visible light; retinoid metabolic process; small molecule metabolic process
1613	1448.91	27947	253.75	166.81	27729	182	28	5	50	comp61469_c0	1831.3	6.333	0.582	0.124	1	polyamine oxidase	binding rossmann-like domain; amino_oxidase^flavin containing amine oxidoreductase	.		flavin adenine dinucleotide binding; n1-acetylspermidine:oxygen oxidoreductase (propane-1,3-diamine-forming) activity; n1-acetylspermine:oxygen oxidoreductase (propane-1,3-diamine-forming) activity; n8-acetylspermidine:oxygen oxidoreductase (propane-1,3-diamine-forming) activity; polyamine oxidase activity; spermidine oxidase (propane-1,3-diamine-forming) activity; spermine oxidase (propane-1,3-d…	polyamine catabolic process
										core genes (found only in this sample's top 50 most upregulated genes)

## Sheet: ov_fpkm_top50_DE_genes
length	effective_length	expected_count	TPM	FPKM	gastric_cirri_counts	ovaries_counts	tentacle_counts	rhopalium_counts	rank_top50_DE	gene_id	gastric_cirri_DE	ovaries_DE	tentacle_DE	rhopalium_DE	no_of_transcripts	Sprot_protein/TrEMBL_protein	pfam_proteins	eggnog_protein	go_cc	go_mf	go_bp
1464	1299.91	2795639	28292.7	18599.2	576	2704701	20654	68910	1	comp78134_c0	42.406	104860	479.419	1894.73	1	cytoplasmic creatine kinase protein/creatine kinase, testis isozyme/ protoflagellar creatine kinase		.		atp binding; creatine kinase activity
393.77	231.39	183354	10424.6	6852.99	42	158745	1160	4324	2	comp77230_c0	28.154	37937.3	183.193	694.125	11	none	linker histone h1 and h5 family	.		dna binding	nucleosome assembly
1335.86	1173.43	501714	5624.78	3697.64	8788	432652	2731	32495	3	comp77346_c0	6.427	20589.1	93.933	410.251	4	creatine kinase s-type; mitochondrial creatine kinase	atp-gua_ptrans; guanido phosphotransferase	atp guanido phosphotransferase	mitochondrial inner membrane	atp binding; creatine kinase activity
1534	1369.91	564330	5419.35	3562.6	99	483544	3768	13953	4	comp57639_c0	2176.39	14383.5	1631.11	1752.64	1	adp,atp carrier protein	mitochondrial carrier protein	.	cell wall; chloroplast envelope; integral component of membrane; mitochondrial inner membrane; nucleolus; plasma membrane; vacuolar membrane	atp:adp antiporter activity; copper ion binding
280.99	120.32	34895	3815.47	2508.23	1257	31658	1572	21699	5	comp67233_c0	7.659	13820	55.737	232.566	7	none	none	.			.
1634	1469.91	368409	3297.21	2167.53	92	356000	2662	9564	6	comp69907_c0	5.994	12210.6	54.637	232.373	1	none	none	.			.
216	60.35	13187	2874.54	1889.68	6	12815	94	268	7	comp66157_c0	9.906	10287.2	46.887	174.125	2	none	none	.			.
2760	2595.91	476725	2415.94	1588.2	31153	390909	74056	67198	8	comp74028_c0	323.597	8413.97	31.733	445.903	1	probable chitinase 3	glycosyl hydrolases family; glyco_hydro_18	chitinase	extracellular region	chitin binding; chitinase activity	chitin catabolic process; polysaccharide catabolic process
878	713.91	159664	2942.18	1934.14	2269	122768	6103	7794	9	comp53521_c0	1054.95	8004.36	622.187	1165.09	2	atp synthase f(0) complex; h+ transporting-like protein	atp synthase subunit c	f(1)f(0) atp synthase produces atp from adp in the presence of a proton or sodium gradient. f-type atpases consist of two structural domains, f(1) containing the extramembraneous catalytic core and f(0) containing the membrane proton channel, linked together by a central stalk and a peripheral stalk. during catalysis, atp synthesis in the catalytic domain of f(1) is coupled via a rotary mechanism…	integral component of membrane; mitochondrial proton-transporting atp synthase complex; proton-transporting atp synthase complex, coupling factor f(o)	hydrogen ion transmembrane transporter activity; lipid binding; transporter activity	atp hydrolysis coupled proton transport; atp synthesis coupled proton transport; response to ethanol
1457.18	1293.09	183817	1870.1	1229.38	9862	167333	11937	24326	10	comp68090_c0	4.296	6932.27	33.76	121.244	2	none	none	.			.
809.64	645.55	88121	1795.79	1180.52	2425	74699	3053	8086	11	comp71704_c0	4.046	6617.53	32.337	126.847	5	none	linker histone h1 and h5 family	.	nucleosome; nucleus	dna binding	nucleosome assembly
641.59	479.36	64319	1765.15	1160.38	1287	58795	2668	4768	12	comp64614_c0	2.631	6464.9	30.496	117.594	6	none	linker histone h1 and h5 family	.	nucleosome; nucleus	dna binding	nucleosome assembly
1143	978.91	132900	1786.03	1174.11	7851	113709	14714	23142	13	comp64418_c0	98.448	6463.64	51.086	157.206	1	parkin coregulated gene protein homolog	parkin co-regulated protei	.	cell body; cilium; mitochondrion; sperm midpiece		spermatid development
246.17	89.43	11332	1666.94	1095.82	5	10996	77	249	14	comp69630_c1	5.811	5981.43	23.782	108.431	3	none	none	.			.
612	447.92	58939	1731.06	1137.97	1569	49320	3441	4461	15	comp67914_c1	337.016	5513.09	232.064	360.621	1	none	none	.			.
6025	5860.91	1206311	2707.71	1780.01	6020	589101	296975	314095	16	comp74784_c0	98.115	5079.19	1528.21	1905.41	1	vitellogenin-2	vitellogenin_n; lipoprotein amino terminal region	.		lipid transporter activity; nutrient reservoir activity
503	338.95	56190	2180.85	1433.66	13	48849	405	1239	17	comp53079_c0	357.562	4661.97	140.187	2333.03	1	actin-1/2	none	.	cytoplasm; cytoskeleton	atp binding
2807	2642.91	245762	1223.32	804.19	2639	226076	5414	11527	18	comp61312_c0	95.451	4318.54	61.79	155.35	1	aconitate hydratase, mitochondrial	conitase family (aconitate hydratase)	aconitate hydratase	mitochondrion; nucleus	4 iron, 4 sulfur cluster binding; aconitate hydratase activity; iron ion bindinggo:0006101^	citrate metabolic process; tricarboxylic acid cycle
2075.7	1911.61	164662	1133.19	744.94	1132	147357	4336	8431	19	comp70405_c0	2.098	4189.69	18.311	80.687	2	creatine kinase s-type, mitochondrial	atp-gua_ptrans; guanido phosphotransferase	atp guanido phosphotransferase	mitochondrial inner membrane	atp binding; creatine kinase activity
1181.8	1017.72	76094	983.63	646.62	12	63933	488	1623	20	comp71429_c0	335.102	3852.34	255.04	384.418	1	atp synthase subunit beta, mitochondrial	none	produces atp from adp in the presence of a proton gradient across the membrane. the catalytic sites are hosted primarily by the beta subunits (by similarity)	mitochondrial inner membrane; mitochondrial proton-transporting atp synthase complex; mitochondrial proton-transporting atp synthase complex, catalytic core f(1); mitochondrion; proton-transporting atp synthase complex, catalytic core f(1)	atp binding; atpase activity; calcium ion binding; lipoprotein particle receptor activity; proton-transporting atp synthase activity, rotational mechanism	adp biosynthetic process; atp catabolic process; atp hydrolysis coupled proton transport; atp metabolic process; atp synthesis coupled proton transport; receptor-mediated endocytosis
1178	1013.91	136468	1770.67	1164.01	1145	115399	1940	4981	21	comp53504_c0	267.838	3796.58	121.977	1874.28	1	actin, non-muscle 6.2/truncated actin-4	none	.	cytoplasm; cytoskeleton	atp binding
1181.8	1017.72	76094	983.63	646.62	3402	63751	4700	9867	22	comp71429_c0	2.031	3644.66	16.679	63.141	2	none	linker histone h1 and h5 family	.		dna binding	nucleosome assembly
500	335.96	23659	926.45	609.03	1509	19288	2314	3559	23	comp20427_c0	2.015	3393.21	17.728	64.886	1	creatine kinase s-type	atp-gua_ptrans; guanido phosphotransferase	atp guanido phosphotransferase	mitochondrial inner membrane; mitochondrion	atp binding; creatine kinase activity	phosphocreatine metabolic process
2378	2213.91	161389	959.01	630.44	1006	125692	1657	4296	24	comp55814_c0	48.883	3359.18	59.08	135.734	1	glutamate dehydrogenase 1	glu/leu/phe/val dehydrogenase, dimerisation domain	.	mitochondrial matrix	atp binding; glutamate dehydrogenase [nad(p)+] activity; gtp binding	glutamine metabolic process; tricarboxylic acid metabolic process
2693	2528.91	213720	1111.78	730.87	58	177874	1446	4385	25	comp57460_c0	372.779	3340.26	142.387	342.681	1	trifunctional enzyme subunit alpha, mitochondrial	enoyl-coa hydratase/isomerase family; 3-hydroxyacyl-coa dehydrogenase, nad binding domain	dehydrogenase	mitochondrial fatty acid beta-oxidation multienzyme complex; mitochondrial inner membrane; mitochondrial nucleoid; nucleolusmolecular_function^coenzyme binding	enoyl-coa hydratase activity; long-chain-3-hydroxyacyl-coa dehydrogenase activity	fatty acid beta-oxidation; response to insulin
1471	1306.91	88711	892.97	587.03	2835	76456	4098	53067	26	comp54056_c0	1.831	3296.41	15.514	67.819	1	creatine kinase s-type, mitochondrial	atp:guanido phosphotransferase, c-terminal catalytic domain	atp guanido phosphotransferase	mitochondrial inner membrane	atp binding; creatine kinase activity
2045	1880.91	220276	1540.66	1012.8	39	181003	1146	3336	27	comp67176_c0	641.067	3282.13	271.158	1294.93	3	betaine--homocysteine s-methyltransferase 1	none	methionine synthase	; cytoplasm	betaine-homocysteine s-methyltransferase activity; s-adenosylmethionine-homocysteine s-methyltransferase activity; zinc ion binding	amino-acid betaine catabolic process; digestive system development; methionine biosynthetic process; type b pancreatic cell development
576	411.92	31688	1012.01	665.28	9	27083	222	615	28	comp61164_c0	229.978	3208.23	125.198	212.571	1	cytochrome b-c1 complex subunit 7	ubiquinol-cytochrome c reductase complex 14kd subunit	.	mitochondrial respiratory chain complex iii		mitochondrial electron transport, ubiquinol to cytochrome c
940.78	776.7	50532	855.89	562.65	2113	42494	4293	6972	29	comp57589_c0	1.448	3158.38	15.83	57.076	2	none	none	.			.
1190	1025.91	81954	1050.91	690.85	22	73701	567	1771	30	comp68594_c0	317.636	3128.82	138.253	344.385	1	cytochrome b-c1 complex subunit rieske, mitochondrial	ubiquinol cytochrome reductase transmembrane region	.	integral component of membrane; mitochondrial inner membrane; respiratory chain	2 iron, 2 sulfur cluster binding; metal ion binding; ubiquinol-cytochrome-c reductase activity
1199	1034.91	66088	840.09	552.26	6255	61634	9720	16269	31	comp67579_c0	1.116	3110.59	14.227	56.151	1	protein fam166b	pfam_id	nog82049^pts system, fructose-specific iiabc component			.
376.18	212.56	13721	849.19	558.24	6	13297	103	314	32	comp66429_c0	2.614	3099.49	14.695	54.971	2	none	none	.			.
2060	1895.91	123532	857.17	563.49	25	85482	672	2480	33	comp69896_c0	57.757	3070.85	30.87	93.7	1	2,3-bisphosphoglycerate-independent phosphoglycerate mutase	metalloenzyme^metalloenzyme superfamily; bpg-independent pgam n-terminus	catalyzes the interconversion of 2-phosphoglycerate and 3-phosphoglycerate (by similarity)	cytoplasm	2,3-bisphosphoglycerate-independent phosphoglycerate mutase activity; manganese ion binding	glucose catabolic process; glycolytic process
751.58	587.5	41965	939.7	617.74	1534	33134	3405	3842	34	comp61326_c0	250.823	2830.34	175.04	235.727	2	atp synthase subunit d, mitochondrial	atp synthase d chain, mitochondrial (atp5h)	.	mitochondrial proton-transporting atp synthase complex; mitochondrial proton-transporting atp synthase complex, coupling factor f(o)	hydrogen ion transmembrane transporter activity	atp synthesis coupled proton transport
1011	846.91	48528	753.81	495.54	2029	38104	4677	5620	35	comp66888_c0	0.899	2791.13	13.508	47.906	1	outer dense fiber protein 3	sperm-tail pg-rich repeat; shippo-rpt	.	cytoplasm
1237	1072.91	68196	836.18	549.69	18	62206	503	1567	36	comp35655_c0	114.881	2759.71	75.04	159.062	1	gamma-aminobutyric acid receptor-associated protein-like 2	autophagy protein atg8 ubiquitin like	.	autophagic vacuole; cytoplasmic vesicle; golgi apparatus		autophagy; protein transport
485	320.97	23362	957.54	629.47	964	17535	2306	2491	37	comp35498_c0	289.715	2725.02	217.197	283.253	1	hym-323 protein	none	.	mitochondrial proton-transporting atp synthase complex; mitochondrial proton-transporting atp synthase complex, catalytic core f(1)	proton-transporting atp synthase activity, rotational mechanism; proton-transporting atpase activity, rotational mechanism	atp synthesis coupled proton transport
495	330.96	17908	711.84	467.95	3	17335	122	438	38	comp78181_c0	0.882	2613.63	11.143	48.264	1	creatine kinase s-type, mitochondrial	atp:guanido phosphotransferase	.	mitochondrial inner membrane	atp binding; creatine kinase activity
1668	1503.91	85096	744.38	489.34	22	73701	567	1771	39	comp70469_c0	56.108	2560.07	47.851	126.129	1	pyruvate dehydrogenase e1 component subunit alpha, somatic form	dehydrogenase e1 component; 1-deoxy-d-xylulose-5-phosphate synthase	dehydrogenase	mitochondrial matrix; pyruvate dehydrogenase complex	pyruvate dehydrogenase (acetyl-transferring) activity; pyruvate dehydrogenase activity	acetyl-coa biosynthetic process from pyruvate; glucose metabolic process; glycolytic process; tricarboxylic acid cycle
1643	1478.91	88491	787.16	517.47	882	76360	2385	5312	40	comp68387_c0	156.904	2546.58	62.286	195.259	1	probable isocitrate dehydrogenase [nad] subunit alpha, mitochondrial;	isocitrate/isopropylmalate dehydrogenase	catalyzes the oxidation of 3-carboxy-2-hydroxy-4- methylpentanoate (3-isopropylmalate) to 3-carboxy-4-methyl-2- oxopentanoate. the product decarboxylates to 4-methyl-2 oxopentanoate (by similarity)	lipid particle; microtubule associated complex; mitochondrion	isocitrate dehydrogenase (nad+) activity; magnesium ion binding; nad binding	tricarboxylic acid cycle
879	714.91	46707	859.48	565.01	2192	35861	3549	4689	41	comp56166_c0	294.127	2520.87	149.864	235.733	1	uniref_id	none	.	mitochondrial respiratory chain complex iv		hydrogen ion transmembrane transport; oxidation-reduction process
1807.16	1643.07	121180	970.25	637.83	26	85083	685	2284	42	comp69731_c0	493.237	2493.34	249.26	386.247	2	trifunctional enzyme subunit beta, mitochondrial;	thiolase, n-terminal domain; beta-ketoacyl synthase, n-terminal domain	acetyl-coa acetyltransferase	endoplasmic reticulum; mitochondrial fatty acid beta-oxidation multienzyme complex; mitochondrial inner membrane; mitochondrial nucleoid; mitochondrial outer membrane; mitochondrion	acetyl-coa c-acyltransferase activity; enoyl-coa hydratase activity; fatty-acyl-coa binding; long-chain-3-hydroxyacyl-coa dehydrogenase activity; long-chain-enoyl-coa hydratase activity; nad binding	fatty acid beta-oxidation
713	548.91	27935	669.5	440.12	984	26417	1707	2414	43	comp65660_c0	1.582	2474.88	12.214	40.419	1	none	linker histone h1 and h5 family	.	nucleosome; nucleus	dna binding	nucleosome assembly`
1002	837.91	42213	662.76	435.69	9	33890	231	753	44	comp20485_c0	26.09	2413.21	16.535	54.633	1	predicted protein	none	.			.
1051	886.91	55915	829.38	545.22	8	46991	379	1131	45	comp68218_c0	228.329	2410.76	146.09	281.859	1	atp synthase f(0) complex subunit b1, mitochondrial	mitochondrial atp synthase b chain precursor (atp-synt_b)	.	mitochondrial proton-transporting atp synthase complex; mitochondrial proton-transporting atp synthase complex, coupling factor f(o)	proton-transporting atp synthase activity, rotational mechanism	atp synthesis coupled proton transport
967	802.91	50498	827.39	543.92	228	40199	459	1276	46	comp63679_c0	242.281	2386.6	175.824	251.231	1	atp synthase-coupling factor 6, mitochondrial	mitochondrial atp synthase coupling factor 6	.	mitochondrial proton-transporting atp synthase complex; mitochondrial proton-transporting atp synthase complex, coupling factor f(o)	hydrogen ion transmembrane transporter activity	atp metabolic process; atp synthesis coupled proton transport
2771	2606.91	139104	701.97	461.47	12608	122365	16906	68288	47	comp55712_c1	83.197	2377.46	70.618	106.499	1	probable citrate synthase 1, mitochondrial	citrate synthase	citrate synthase	mitochondrial matrix	citrate (si)-synthase activity	carbohydrate metabolic process; cellular carbohydrate metabolic process; tricarboxylic acid cycle
4028	3863.91	185557	631.77	415.31	59	177525	1391	4380	48	comp75996_c0	0.966	2366.23	8.943	30.718	1	creatine kinase, flagella	atp-gua_ptrans; atp:guanido phosphotransferase	atp guanido phosphotransferase	cilium; cytoplasm; cytoskeleton	atp binding; creatine kinase activity	cell projection organization
1511	1346.91	94104	919.13	604.22	8471	81235	13576	17781	49	comp66124_c0	444.455	2306.42	217.743	431.613	1	glyceraldehyde-3-phosphate dehydrogenase	glyceraldehyde 3-phosphate dehydrogenase, nad binding domain	.	cytoplasm; cytosol; microtubule cytoskeleton; nucleusmolecular_function^glyceraldehyde-3-phosphate dehydrogenase (nad+) (phosphorylating) activity	microtubule binding; nad binding; nadp binding; peptidyl-cysteine s-nitrosylase activity	glucose metabolic process; glycolytic process; microtubule cytoskeleton organization; neuron apoptotic process; peptidyl-cysteine s-trans-nitrosylation; protein stabilization
587	422.92	26795	833.49	547.93	7	22841	197	598	50	comp63432_c0	343.426	2282.16	165.299	305.07	1	none	none	.			.
										core genes (found only in this sample's top 50 most upregulated genes)

## Sheet: tent_DE_top50_counts_fpkm
length	effective_length	expected_count	TPM	FPKM	gastric_cirri_counts	ovaries_counts	tentacle_counts	rhopalium_counts	rank_top50_DE	gene_id	gastric_cirri_DE	ovaries_DE	tentacle_DE	rhopalium_DE	no_of_transcripts	Sprot_protein/TrEMBL_protein	pfam_protein	eggnog_protein	go_cc	go_MF	go_bp
3275.95	3111.87	852885	3605.59	2370.26	8311	34873	770386	39237	1	comp76287_c0	125.236	276.218	7821.05	290.718	6	minicollagen 1/collagen alpha-2(i) chain/collagen alpha-1(ii)/von willebrand factor	Nematocyst Structural		collagen trimer; extracellular region; proteinaceous extracellular matrix	extracellular matrix structural constituent; metal ion binding	cellular response to organic substance; cellular response to retinoic acid; cellular response to thyroid hormone stimulus; response to norepinephrine
6513	6348.91	28146723	58322.5	38340.3	1024283	83861	1283672	2066393	2	comp64414_c0	15409	667.503	6097.89	11570.6	1	putative uncharacterized protein art2	unknown
4888	4723.91	930420	2591.1	1703.35	10832	20130	863314	36074	3	comp68091_c0	219.056	215.288	5512.01	271.606	1	collagen alpha-2(i) chain/collagen alpha-1(ii) chain/fibrillar collagen	Structural		collagen trimer; extracellular region; proteinaceous extracellular matrix	extracellular matrix structural constituent; metal ion binding	cellular response to organic substance; cellular response to retinoic acid; cellular response to thyroid hormone stimulus; response to norepinephrine
4820	4655.91	958896	2709.41	1781.12	13804	48502	849788	46730	4	comp35596_c0	283.239	526.306	5504.9	356.985	1	collagen alpha-1(ii) chain/fibrillar collagen/collagen triple helix repeat (20 copies)	Structural		collagen trimer; extracellular region; proteinaceous extracellular matrix	extracellular matrix structural constituent; metal ion binding	cellular response to organic substance; ; cellular response to retinoic acid; cellular response to thyroid hormone stimulus; response to norepinephrine
839	674.91	67694	1319.5	867.42	8	6	66806	870	5	comp78179_c0	1.132	0.448	2988.36	46.367	1	putative group 1 minicollagen/collagen alpha-1(xvii) chain	Nematocyst Structural		basement membrane; cell-cell junction; collagen trimer; endoplasmic reticulum lumen; extracellular region; hemidesmosome; integral component of plasma membrane; plasma membrane	protein binding	collagen catabolic process; epidermis development; extracellular matrix ; ; cell junction assembly; cell-matrix adhesiondisassembly; extracellular matrix organization; hemidesmosome assembly
605	440.92	44324	1322.48	869.38	7	6	43575	736	6	comp78186_c0	1.532	0.678	2985.44	60.463	1	none	unknown
712	547.91	86103	2067.35	1359.04	4531	4978	51585	25000	7	comp63287_c1	794.491	455.714	2843.09	1646.15	1	uniref_id	unknown
506	341.95	27981	1076.48	707.66	2	2	27792	184	8	comp78195_c0	0.566	0.291	2456.58	19.602	1	collagen alpha-1(v) chain	Structural		collagen type v trimer	extracellular matrix structural constituent; heparin binding
771.01	607.2	83291	1804.58	1186.31	2649	6101	43914	30607	9	comp63643_c1	422.927	495.72	2233.48	1792.06	4	none	unknown
435	271.03	17274	838.46	551.19	2	2	16968	299	10	comp78232_c0	0.716	0.363	1893.53	40.468	1	none	unknown
1534	1369.91	564330	5419.35	3562.6	31153	390909	74056	67198	11	comp57639_c0	2176.39	14383.5	1631.11	1752.64	1	adp,atp carrier protein	Mitochondrial carrier protein		cell wall; chloroplast envelope; integral component of membrane; mitochondrial inner membrane; nucleolus; plasma membrane; vacuolar membrane	atp:adp antiporter activity; copper ion binding
6025	5860.91	1206311	2707.71	1780.01	6020	589101	296975	314095	12	comp74784_c0	98.115	5079.19	1528.21	1905.41	1	vitellogenin/von willebrand factor	Structural			lipid transporter activity; nutrient reservoir activity
1608	1443.91	67263	612.83	402.87	8	7	66450	795	13	comp78217_c0	0.533	0.242	1388.54	19.665	1	none	unknown
926	761.91	39732	686.03	450.98	1609	798	31119	6200	14	comp51544_c0	202.523	52.66	1232.9	292.25	2	none	unknown
469.57	306.01	12385	532.45	350.02	1	0	12262	121	15	comp59562_c0	0.117	0	1216.17	10.088	3	none	unknown
1260	1095.91	39182	470.35	309.2	6	7	38692	459	16	comp35756_c0	0.516	0.327	1065.42	14.986	1	putative group 1 minicollagen/collagen alpha-1(i) chain	Nematocyst Structural		collagen trimer; proteinaceous extracellular matrix	extracellular matrix structural constituent; metal ion binding
438.99	280.74	9282	434.96	285.93	77	18	9095	92	17	comp73765_c0	24.241	2.131	980.111	10.591	9	chondroitin proteoglycan 2	Chitin binding peritrophin-a domain		extracellular region	chitin binding	chitin metabolic process; embryo development; mitotic cytokinesis
588	423.92	13791	427.97	281.34	18	22	13713	37	18	comp78282_c0	4.079	2.591	977.257	3.167	1	uniref_id	unknown
1173	1008.91	31078	405.23	266.4	585	30	30076	360	19	comp74530_c0	55.542	1.501	899.636	12.779	1	collagen alpha-5(vi) chain	Structural		collagen trimer; extracellular region; proteinaceous extracellular matrix		cell adhesion
838.69	674.72	21512	419.44	275.73	27	29	20139	1102	20	comp73714_c0	4.445	2.773	898.09	67.736	3	protein pry1/pathogen-related protein-like protein/shk domain-like	Cysteine-rich domain	scp-like extracellular	extracellular region	sterol binding	sterol transport
7325.41	7161.49	240944	442.61	290.96	14932	14328	164359	47241	21	comp77626_c0	184.242	188.444	655.847	217.366	7	Collagen alpha-1(XXI) chain/fibulin/sushi/von willebrand factor/multiple epidermal growth factor-like domains protein 6/fibulin-1/matrilin-2/ sushi, von willebrand factor type/ egf-like and emi domain-containing protein 1/ vitamin k-dependent protein s /calcium-binding egf domain/coagulation factor xa inhibitory site/complement clr-like egf-like/immunoglobulin domain/tmem141 protein family/chitin…	Calcium-binding domain/Structural		basement membrane; proteinaceous extracellular matrix; cytoplasm; extracellular region; membrane; blood microparticle; endoplasmic reticulum membrane; extracellular region; golgi lumen; golgi membrane; platelet alpha granule lumen	calcium ion binding; chromatin binding	axon guidance; dendrite regeneration; glial cell migration; neuron migration; neuron projection development; response to axon injury; cell adhesion; blood coagulation; cellular protein metabolic process; fibrinolysis; innate immune response; leukocyte migration; negative regulation of endopeptidase activity; peptidyl-glutamic acid carboxylation; platelet activation; platelet degranulation; post-t…
878	713.91	159664	2942.18	1934.14	7851	113709	14714	23142	22	comp53521_c0	1054.95	8004.36	622.187	1165.09	2	atp synthase f(0) complex subunit c2/mitochondrial/atp synthase h+ transporting-like protein	Atp synthase subunit	atp synthase produces atp from adp in the presence of a proton or sodium gradient. f-type atpases consist of two structural domains, f(1) containing the extramembraneous catalytic core and f(0) containing the membrane proton channel, linked together by a central stalk and a peripheral stalk. during catalysis, atp synthesis in the catalytic domain of f(1) is coupled via a rotary mechanism of the c…	integral component of membrane; mitochondrial proton-transporting atp synthase complex; proton-transporting atp synthase complex, coupling factor f(o)	hydrogen ion transmembrane transporter activity; lipid binding; transporter activity	atp hydrolysis coupled proton transport; atp synthesis coupled proton transport; response to ethanol
1243.18	1079.09	31496	383.98	252.42	694	1252	21534	7987	23	comp71102_c1	63.434	59.077	604.423	262.36	2	none	unknown
1580	1415.91	34868	323.96	212.97	792	3232	27035	3807	24	comp68368_c2	53.528	115.067	576.098	96.046	1	selenoprotein p	Heat Shock Proteins and chaperones		extracellular region; extracellular space; extracellular vesicular exosome	selenium binding	brain development; growth; locomotory behavior; post-embryonic development; response to oxidative stress; selenium compound metabolic process; sexual reproduction
340	176.65	5268	392.32	257.91	394	18	3337	1450	25	comp69500_c0	216.591	5.037	571.921	305.905	1	none	unknown
1376	1211.91	22964	249.28	163.87	3	9	22496	445	26	comp35240_c0	0.233	0.375	560.117	13.13	1	none	unknown
409	245.1	4551	244.27	160.58	1	0	4466	83	27	comp78556_c0	0.4	0	551.267	12.461	1	none	unknown
1681.57	1517.61	27283	236.51	155.47	83	83	26834	280	28	comp76989_c0	3.779	2.301	533.388	7.859	10	toxin catx-a/toxin crtx-a/nematocyst	Cubozoan-related porins/Jellyfish Toxins		integral component of membrane; nematocyst; other organism cell membrane		hemolysis in other organism; ion transport
1464	1299.91	2795639	28292.7	18599.2	576	2704701	20654	68910	29	comp78134_c0	42.406	104860	479.419	1894.73	1	creatine kinase, testis isozyme/ creatine kinase m-type/cytoplasmic creatine kinase protein/protoflagellar creatine kinase	atp:guanido phosphotransferase; cytoplasmic creatine kinase protein;			atp binding; creatine kinase activity
880	715.91	14763	271.28	178.34	345	1838	11057	1431	30	comp61936_c0	46.235	129.028	466.242	71.841	1	peptidyl-prolyl cis-trans isomerase b	Heat Shock Proteins and chaperones	ppiases accelerate the folding of proteins	endoplasmic reticulum lumen; macromolecular complex	peptide binding; peptidyl-prolyl cis-trans isomerase activity; protein complex binding	chaperone-mediated protein folding; protein peptidyl-prolyl isomerization
287	125.07	1903	200.17	131.59	0	0	1891	11	31	comp79025_c0	0	0	457.665	3.326	1	none	unknown
2357	2192.91	33585	201.48	132.45	6	6	33261	308	32	comp70167_c0	0.266	0.133	457.55	5.009	1	toxin catx-a/nematocyst	Cubozoan-related porins/Jellyfish Toxins		integral component of membrane; nematocyst; other organism cell membranego:0044179		hemolysis in other organism; ion transport
479.59	316.33	4802	199.7	131.28	12	4	4768	16	33	comp57885_c0	3.63	0.436	455.875	1.697	2	none	unknown
4441.98	4277.89	89109	274.03	180.14	3217	3768	63921	17293	34	comp75210_c0	71.842	44.523	450.72	143.786	8	protein dd3-3	O-glycosylation (putative)		integral component of membrane
6014	5849.91	185917	418.1	274.85	8186	5248	82795	89489	35	comp78064_c0	133.661	45.334	426.86	543.895	2	pao retrotransposon peptidase/seven residue repeat/putative peptidase (duf1758)/unknown function (duft 1759);/aspartyl protease/integrase core domain/reverse transcriptase (rna-dependent dna polymerase)/zinc knuckle	Peptidase		host cell cytoplasm; host cell nucleus; intracellular; virion	aspartic-type endopeptidase activity; dna-directed dna polymerase activity; metal ion binding; rna binding; rna-directed dna polymerase activity; rna-dna hybrid ribonuclease activity	dna integration; dna recombination; establishment of integrated proviral latency; viral entry into host cell; viral penetration into host nucleus
5968.74	5804.65	103297	234.11	153.9	6719	5348	75239	15901	36	comp78009_c0	110.568	46.557	390.929	97.398	7	pao retrotransposon peptidase/seven residue repeat/putative peptidase (duf1758)/unknown function (duft 1759);/aspartyl protease/integrase core domain/reverse transcriptase (rna-dependent dna polymerase)	Peptidase				dna integration
1808	1643.91	21318	170.6	112.15	2	40	21253	21	37	comp51528_c0	0.117	1.223	390.044	0.455	1	none	unknown
5908.48	5744.4	189062	432.98	284.63	11477	9479	70574	97393	38	comp78120_c0	190.569	82.907	370.634	603.144	3	pao retrotransposon peptidase/seven residue repeat/putative peptidase (duf1758)/unknown function (duft 1759);/aspartyl protease/integrase core domain/reverse transcriptase (rna-dependent dna polymerase)	Peptidase			host cell cytoplasm; host cell nucleus; intracellular; virion; aspartic-type endopeptidase activity; dna-directed dna polymerase activity; metal ion binding; rna binding; rna-directed dna polymerase activity; rna-dna hybrid ribonuclease activity; dna integration; dna recombination; establishment of integrated proviral latency; viral entry into host cell; viral penetration into host nucleus
1435	1270.91	15264	158	103.87	2	0	15080	182	39	comp78242_c0	0.15	0	358.031	5.12	2	none	unknown
1041	876.91	11311	169.69	111.55	13	21	9875	1400	40	comp39427_c0	1.415	1.211	339.886	57.248	1	sarcoplasmic calcium-binding protein/ef-hand domain pair	Calcium-binding protien
765	600.91	6654	145.67	95.76	2	1	6618	30	41	comp64278_c0	0.316	0.085	332.539	1.801	1	actophorin/Cofilin/Tropomyosin-type actin-binding protein	Structural
869.93	705.85	7549	140.7	92.49	2	1	7509	36	42	comp39316_c0	0.3	0.085	321.108	1.856	3	collagen triple helix repeat (20 copies)	Structural
658.48	494.4	5043	134.19	88.21	14	3	4979	47	43	comp60732_c0	2.714	0.303	304.171	3.436	2	none	unknown
426	262.05	13031	654.19	430.05	66	40	2617	10308	44	comp78259_c0	24.341	7.592	302.079	1444.55	1	uncharacterized protein	unknown
2564.01	2399.92	33959	186.15	122.37	1141	2283	23688	6046	45	comp74775_c0	45.719	48.603	297.398	89.767	4	protein dd3-3	O-glycosylation (putative)	predicted protein	.		integral component of membrane	.	.	.
1269	1104.91	11013	131.12	86.2	75	106	10568	263	46	comp53610_c0	6.493	4.831	288.628	8.514	1	histamine n-methyltransferase	histamine n-methyltransferase	acetyltransferase	cytoplasm	histamine n-methyltransferase activity			.	.
2776	2611.91	34001	171.25	112.58	1934	2367	24967	4693	47	comp71759_c0	70.776	45.746	288.34	64.003	1	procollagen-lysine,2-oxoglutarate 5-dioxygenase 3	procollagen-lysine,2-oxoglutarate 5-dioxygenase 3	2og-fe(ii) oxygenase superfamily	rough endoplasmic reticulum membrane	l-ascorbic acid binding; procollagen glucosyltransferase activity; procollagen-lysine 5-dioxygenase activity; oxidoreductase activity; oxidoreductase activity, acting on paired donors, with incorporation or reduction of molecular oxygen, 2-oxoglutarate as one donor, and incorporation of one atom each of oxygen into both donors	basement membrane assembly; cellular response to hormone stimulus; collagen fibril organization; endothelial cell morphogenesis; epidermis morphogenesis; in utero embryonic development; lung morphogenesis; neural tube development; protein localization; vasodilation			.
583	418.92	4015	126.08	82.89	1	0	3994	20	48	comp20643_c0	0.233	0	288.038	1.732	1	none	unknown	.	.	.	.	.	.	.
670	505.92	12697	330.17	217.05	882	653	4780	6376	49	comp35244_c0	167.576	64.695	285.35	455.301	1	leukocyte cell-derived chemotaxin-2	Chemotaxin	bile salt transporter	extracellular region		chemotaxis; negative regulation of wnt signaling pathway	.	.	.
2045	1880.91	220276	1540.66	1012.8	12608	122365	16906	68288	50	comp67176_c0	641.067	3282.13	271.158	1294.93	3	betaine--homocysteine s-methyltransferase 1	Zinc ion binding protein	homocysteine s-methyltransferase	cytoplasm	betaine-homocysteine s-methyltransferase activity; s-adenosylmethionine-homocysteine s-methyltransferase activity; zinc ion binding	amino-acid betaine catabolic process; digestive system development; methionine biosynthetic process; type b pancreatic cell development		.	.
										core genes (found only in this sample's top 50 most upregulated genes)

## Sheet: rhop_fpkm_top50_DE_genes
length	effective_length	expected_count	TPM	FPKM	gastric_cirri_counts	ovaries_counts	tentacle_counts	rhopalium_counts	rank_top50_DE	gene_id	gastric_cirri_DE	ovaries_DE	tentacle_DE	rhopalium_DE	no_of_transcripts	Sprot_protein/TrEMBL_protein	pfam_protein	eggnog_protein	go_cc	go_MF	go_bp
6513	6348.91	28146723	58322.5	38340.3	1024283	83861	1283672	2066393	1	comp64414_c0	15409	667.503	6097.89	11570.6	1	putative uncharacterized protein art2	none
1454.33	1290.6	230572	2350.3	1545.05	19	34	30	230476	2	comp77430_c0	1.299	1.283	0.676	6417.73	11	crystallin j1b	adp-ribosylglycohydrolase			structural constituent of eye lens
503	338.95	56190	2180.85	1433.66	1257	31658	1572	21699	3	comp53079_c0	357.562	4661.97	140.187	2333.03	1	actin-1/2	none		cytoskeleton	atp binding
6025	5860.91	1206311	2707.71	1780.01	6020	589101	296975	314095	4	comp74784_c0	98.115	5079.19	1528.21	1905.41	1	vitellogenin-2	vitellogenin_n; lipoprotein amino terminal region; von willebrand factor type d domain			lipid transporter activity; nutrient reservoir activity
1464	1299.91	2795639	28292.7	18599.2	576	2704701	20654	68910	5	comp78134_c0	42.406	104860	479.419	1894.73	1	creatine kinase m-type; testis isozyme/protoflagellar creatine kinase; cytoplasmic creatine kinase protein	guanido phosphotransferase; c-terminal catalytic domain			atp binding; creatine kinase activity
1178	1013.91	136468	1770.67	1164.01	2835	76456	4098	53067	6	comp53504_c0	267.838	3796.58	121.977	1874.28	1	actin, non-muscle 6.2/ truncated actin-4	actin		cytoskeleton
961.85	797.84	41764	688.65	452.71	245	722	335	39736	7	comp74233_c1	23.126	37.778	11.057	1813.83	7	j2 crystallin	none
771.01	607.2	83291	1804.58	1186.31	2649	6101	43914	30607	8	comp63643_c1	422.927	495.72	2233.48	1792.06	4	none	none
1534	1369.91	564330	5419.35	3562.6	31153	390909	74056	67198	9	comp57639_c0	2176.39	14383.5	1631.11	1752.64	1	adp,atp carrier protein	mitochondrial carrier protein		cell wall; chloroplast envelope; integral component of membrane; mitochondrial inner membrane; nucleolus; vacuolar membrane;	atp:adp antiporter activity; copper ion binding
712	547.91	86103	2067.35	1359.04	4531	4978	51585	25000	10	comp63287_c1	794.491	455.714	2843.09	1646.15	1	uniref_id	none		myosin complex`	calcium ion binding
1160	995.91	81061	1070.77	703.91	1550	33393	1231	44876	11	comp68462_c0	149.095	1688.04	37.304	1613.88	1	myosin light chain 1	none		myosin complex`	calcium ion binding
426	262.05	13031	654.19	430.05	66	40	2617	10308	12	comp78259_c0	24.341	7.592	302.079	1444.55	1	uncharacterized protein	none
604.03	449.65	16968	496.43	326.35	962	462	555	14988	13	comp71385_c0	183.16	61.329	29.928	1321.94	5	none	none
2045	1880.91	220276	1540.66	1012.8	12608	122365	16906	68288	14	comp67176_c0	641.067	3282.13	271.158	1294.93	3	betaine--homocysteine s-methyltransferase 1	homocysteine s-methyltransferase	methionine synthase	cytoplasm	betaine-homocysteine s-methyltransferase activity; s-adenosylmethionine-homocysteine s-methyltransferase activity; zinc ion binding	amino-acid betaine catabolic process; digestive system development; methionine biosynthetic process; type b pancreatic cell development
878	713.91	159664	2942.18	1934.14	7851	113709	14714	23142	15	comp53521_c0	1054.95	8004.36	622.187	1165.09	2	atp synthase f(0) complex subunit c2, mitochondrial/atp synthase h+ transporting-like protein	atp synthase subunit	atp synthase produces atp from adp in the presence of a proton or sodium gradient. f-type atpases consist of two structural domains, f(1) containing the extramembraneous catalytic core and f(0) containing the membrane proton channel, linked together by a central stalk and a peripheral stalk. during catalysis, atp synthesis in the catalytic domain of f(1) is coupled via a rotary mechanism of the c…	integral component of membrane; mitochondrial proton-transporting atp synthase comple; proton-transporting atp synthase complex, coupling factor f(o)	hydrogen ion transmembrane transporter activity; lipid binding; transporter activity	atp hydrolysis coupled proton transport; atp synthesis coupled proton transport; response to ethanol
664	499.92	20368	535.99	352.35	960	1575	2226	15597	16	comp61242_c0	184.608	157.906	134.486	1127.36	1	d-galactoside-specific lectin/rhamnospondin 1	galactose binding lectin domain		cytoplasm	carbohydrate binding
432.01	268.93	9608	470.01	308.98	171	1575	118	7742	17	comp71316_c0	60.97	328.248	12.933	1037.55	7	none	none
1205.41	1041.33	35618	449.97	295.81	2660	2719	4565	25668	18	comp62118_c0	252.854	135.857	134.228	877.199	3	none	none
306	143.39	15664	1437.14	944.75	606	220	1083	3326	19	comp61261_c0	411.755	75.557	228.678	872.197	1	uniref_id	none
1852.03	1688.6	48799	380.18	249.93	547	1033	908	46035	20	comp74136_c1	118.61	108.685	69.892	796.174	5	opsin/visual pigment-like receptor peropsin/death domain; sefir domain	g protein-coupled glucose receptor regulating gpa2; transmembrane receptor (rhodopsin family)		integral component of membrane	g-protein coupled receptor activity; photoreceptor activity	phototransduction; protein-chromophore linkage; visual perception
2035.7	1871.64	49870	350.53	230.43	2677	3591	11302	32248	21	comp74239_c0	133.894	95.875	177.542	624.519	11	carbonic anhydrase 2	eukaryotic-type carbonic anhydrase	carbonic anhydrase	apical part of cell; cytoplasm; cytosol; plasma membrane	carbonate dehydratase activity; zinc ion binding	angiotensin-activated signaling pathway; carbon dioxide transport; morphogenesis of an epithelium; one-carbon metabolic process; positive regulation of dipeptide transmembrane transport; regulation of anion transport; regulation of intracellular ph; secretion
5908.48	5744.4	189062	432.98	284.63	11477	9479	70574	97393	22	comp78120_c0	190.569	82.907	370.634	603.144	3	uniref_id	putative peptidase (duf1758)
1793	1628.91	25707	207.62	136.48	11	8	4	25680	23	comp70803_c0	0.649	0.242	0.072	562.704	1	j3-crystallin	none
6014	5849.91	185917	418.1	274.85	8186	5248	82795	89489	24	comp78064_c0	133.661	45.334	426.86	543.895	2	pro-pol polyprotein; pfam: putative peptidase	pao retrotransposon peptidase; integrase core domain		host cell cytoplasm; host cell nucleus; intracellular; virion	aspartic-type endopeptidase activity; dna-directed dna polymerase activity; metal ion binding; rna binding; rna-directed dna polymerase activity`go:0004523^molecular_function^rna-dna hybrid ribonuclease activity`go:0015074^	dna integration; dna recombination; establishment of integrated proviral latency; viral entry into host cell; viral penetration into host nucleus
2150.49	1986.41	55562	367.97	241.9	3592	20589	3057	28266	25	comp69274_c0	177.033	519.319	47.426	507.284	2	tropomyosin alpha-1 chain	tropomyosin_1
861	696.91	9097	171.72	112.89	2	1	10	9083	26	comp56055_c0	0.283	0.073	0.431	468.583	1	sarcoplasmic calcium-binding protein	none			calcium ion binding
670	505.92	12697	330.17	217.05	882	653	4780	6376	27	comp35244_c0	167.576	64.695	285.35	455.301	1	leukocyte cell-derived chemotaxin-2	none	bile salt transporter	extracellular region		chemotaxis; negative regulation of wnt signaling pathway
6462	6297.91	221015	461.67	303.5	11722	109878	18515	80590	28	comp68926_c0	177.765	881.677	88.663	454.921	1	myosin heavy chain, striated muscle/myosin-6	myosin n-terminal sh3-like domain; calmodulin-binding motif^		myofibril; myosin filament	atp binding; motor activity
2760	2595.91	476725	2415.94	1588.2	8788	432652	2731	32495	29	comp74028_c0	323.597	8413.97	31.733	445.903	1	probable chitinase 3	glycosyl hydrolases family 18	chitinase	extracellular region	chitin binding; chitinase activity	chitin catabolic process; polysaccharide catabolic process
3457.53	3293.44	83640	334.1	219.63	1364	45140	526	36597	30	comp73725_c0	39.376	636.323	5.277	434.932	2	none	none
1511	1346.91	94104	919.13	604.22	6255	61634	9720	16269	31	comp66124_c0	444.455	2306.42	217.743	431.613	1	glyceraldehyde-3-phosphate dehydrogenase	glyceraldehyde 3-phosphate dehydrogenase, nad binding domai		cytoplasm; cytosol; microtubule cytoskeleton; nucleus	glyceraldehyde-3-phosphate dehydrogenase (nad+) (phosphorylating) activity; microtubule binding; nad binding; nadp binding; peptidyl-cysteine s-nitrosylase activity`go:0006006^	glucose metabolic process; glycolytic process; microtubule cytoskeleton organization; neuron apoptotic process; peptidyl-cysteine s-trans-nitrosylation; protein stabilization
1021	856.91	11690	179.47	117.98	1346	199	273	9871	32	comp51537_c0	150.56	11.685	9.619	413.17	1	putative uncharacterized protein	brichos domain
1335.86	1173.43	501714	5624.78	3697.64	99	483544	3768	13953	33	comp77346_c0	6.427	20589.1	93.933	410.251	4	creatine kinase s-type, mitochondrial	atp:guanido phosphotransferase	atp guanido phosphotransferase	mitochondrial inner membrane	atp binding; creatine kinase activity
1513	1348.91	15668	152.8	100.45	25	97	381	15006	34	comp51385_c0	1.781	3.62	8.519	397.514	1	alpha-crystallin b chain;	hsp20/alpha crystallin family		cytosol; mitochondrion; nucleus; plasma membrane; z disc	metal ion binding; protein homodimerization activity; structural constituent of eye lens; apoptotic process involved in morphogenesis	cellular response to gamma radiation; lens development in camera-type eye; muscle organ development; negative regulation of apoptotic process`go:0043154^biological_process^negative regulation of cysteine-type endopeptidase activity involved in apoptotic process`go:0010629^biological_process^negative regulation of gene expression`go:0032387^biological_process^negative regulation of intracellular t…
782.16	618.08	60656	1291.04	848.71	44820	6260	2846	6722	35	comp61526_c0	6961.71	508.422	139.102	391.739	2	none	none
1807.16	1643.07	121180	970.25	637.83	8471	81235	13576	17781	36	comp69731_c0	493.237	2493.34	249.26	386.247	2	trifunctional enzyme subunit beta, mitochondrial;	thiolase; beta-ketoacyl synthase	acetyl-coa acetyltransferase	endoplasmic reticulum; mitochondrial fatty acid beta-oxidation multienzyme complex; mitochondrial inner membrane; mitochondrial nucleoid; mitochondrial outer membrane; cellular_component^mitochondrion;	acetyl-coa c-acyltransferase activity; enoyl-coa hydratase activity; fatty-acyl-coa binding; long-chain-3-hydroxyacyl-coa dehydrogenase activity; long-chain-enoyl-coa hydratase activity; nad binding	fatty acid beta-oxidation
632	467.92	37984	1067.92	702.04	25499	5086	2401	4994	37	comp61061_c0	5241.2	544.456	154.99	386.123	2	none	none
811	646.91	16615	337.88	222.12	547	8038	1053	6920	38	comp78332_c0	81.149	624.021	49.145	384.963	1	none	none
2781	2616.91	259456	1304.31	857.44	9174	199690	22126	28242	39	comp71429_c1	335.102	3852.34	255.04	384.418	1	atp synthase subunit beta, mitochondria	atp synthase subunit beta, mitochondria	produces atp from adp in the presence of a proton gradient across the membrane. the catalytic sites are hosted primarily by the beta subunits (by similarity)	mitochondrial inner membrane; mitochondrial proton-transporting atp synthase complex; mitochondrial proton-transporting atp synthase complex, catalytic core; mitochondrion; proton-transporting atp synthase complex, catalytic core f(1); atp binding	atpase activity; calcium ion binding; lipoprotein particle receptor activity; proton-transporting atp synthase activity, rotational mechanism`	adp biosynthetic process; atp catabolic process; atp hydrolysis coupled proton transport; atp metabolic process; atp synthesis coupled proton transport; receptor-mediated endocytosis
612	447.92	58939	1731.06	1137.97	1569	49320	3441	4461	40	comp67914_c1	337.016	5513.09	232.064	360.621	1	none	none
4820	4655.91	958896	2709.41	1781.12	13804	48502	849788	46730	41	comp35596_c0	283.239	526.306	5504.9	356.985	1	collagen alpha-2(i) chain/fibrillar collagen	collagen triple helix repeat (20 copies)		collagen trimer; extracellular region; proteinaceous extracellular matrix	extracellular matrix structural constituent; metal ion binding	cellular response to organic substance; cellular response to retinoic acid; cellular response to thyroid hormone stimulus; response to norepinephrine
1190	1025.91	81954	1050.91	690.85	3402	63751	4700	9867	42	comp68594_c0	317.636	3128.82	138.253	344.385	1	cytochrome b-c1 complex subunit rieske, mitochondrial	ubiquinol cytochrome reductase transmembrane region; rieske [2fe-2s] domain		integral component of membrane; mitochondrial inner membrane; respiratory chain	2 iron, 2 sulfur cluster binding; metal ion binding; ubiquinol-cytochrome-c reductase activity
2693	2528.91	213720	1111.78	730.87	9862	167333	11937	24326	43	comp57460_c0	372.779	3340.26	142.387	342.681	1	trifunctional enzyme subunit beta, mitochondrial;	enoyl-coa hydratase/isomerase family; 3-hydroxyacyl-coa dehydrogenase, nad binding domain	dehydrogenase	mitochondrial fatty acid beta-oxidation multienzyme complex; mitochondrial inner membrane; mitochondrial nucleoid; nucleolus	coenzyme binding; enoyl-coa hydratase activity; long-chain-3-hydroxyacyl-coa dehydrogenase activity	fatty acid beta-oxidation; response to insulin
533	368.94	3754	133.86	88	358	73	86	3237	44	comp79024_c0	93.503	9.88	7.045	319.063	1	none	none
218	62.04	503	106.66	70.11	0	0	0	503	45	comp78683_c0	0	0	0	317.448	1	none	none
340	176.65	5268	392.32	257.91	394	18	3337	1450	46	comp69500_c0	216.591	5.037	571.921	305.905	1	none	none
587	422.92	26795	833.49	547.93	1509	19288	2314	3559	47	comp63432_c0	343.426	2282.16	165.299	305.07	1	none	none
926	761.91	39732	686.03	450.98	1609	798	31119	6200	48	comp51544_c0	202.523	52.66	1232.9	292.25	2	none	none
3275.95	3111.87	852885	3605.59	2370.26	8311	34873	770386	39237	49	comp76287_c0	125.236	276.218	7821.05	290.718	6	minicollagen-1/collagen alpha-2(i) chain/collagen alpha-1(ii) chain/fibrillar collagen/wap-type (whey acidic protein) 'four-disulfide core; von willebrand factor type a domain	collagen triple helix repeat (20 copies)		fibrillar collagen trimer	extracellular matrix structural constituent; metal ion binding
485	320.97	23362	957.54	629.47	964	17535	2306	2491	50	comp35498_c0	289.715	2725.02	217.197	283.253	1	atp synthase subunit epsilon, mitochondrial/hym-323 protein	none
										core genes (found only in this sample's top 50 most upregulated genes)
