# Supplementary material for: A new transcriptome and transcriptome profiling of adult and larval tissue in the box jellyfish Alatina alata: an emerging model for studying venom, vision and sex
Source: BMC Genomics. 2016 Aug 17;17:650. doi: 10.1186/s12864-016-2944-3 (PMC4989536; doi:10.1186/s12864-016-2944-3)
Supplement: Additional file 7: — Venom heatmap. Corresponds to Fig. 6a-k in the text. Matrix file corresponding to matrix used for hierarchical clustering to generate the heatmap (EdgeR) of the 450 genes putative genes implicated in venom in A. alata medusa (gastric cirri, ovaries, tentacle (with pedalium base) and rhopalium) and planulae samples. Annotations are provided from the Trinotate report. (XLSX 69 kb) [file 12864_2016_2944_MOESM7_ESM.xlsx]

## Sheet: ven_Aala_DE_annot
gastric cirri	ovaries	tentacle	rhopalium	planulae	gene_id	category or pfam	Sprot_protein/TrEMBL_protein	core_gene_rank	sub_cluster;Fig
104347	754.862	29.786	63.61	5.467	comp63246_c0	cubozoa uncharacterized protein	cubozoa; carukia: UniRef90_D1FNY8	gc_core_1	sc1; Fig 6c
29397.4	101.856	8.364	4.22	1.679	comp61419_c0	protease	carboxypeptidase a2/carboxypeptidase a4	gc_core_10	sc1; Fig 6c
27018.6	94.45	8.675	8.251	1.819	comp57753_c0	none	uncharacterized	gc_core_11	sc1; Fig 6c
26284.3	80.493	7.503	1.484	1.55	comp66861_c0	serine protease	chymotrypsin-like elastase family member 2/shk domain-like	gc_core_12	sc1; Fig 6c
24546.2	97.481	6.55	1.714	1.507	comp53348_c0	cubozoa uncharacterized protein	cubozoa; carukia: UniRef90_D1FNY8	gc_core_13	sc1; Fig 6c
23050.9	71.744	5.95	1.26	0.861	comp63353_c0	serine protease	chymotrypsinogen 2/trypsin/shk domain-like	gc_core_14	sc1; Fig 6c
22083.2	76.713	6.599	1.619	1.152	comp62035_c0	serine protease	serine protease 1/shk domain-like/trypsin	gc_core_15	sc1; Fig 6c
21208.2	77.129	5.922	1.829	1.141	comp20397_c0	none	uncharacterized	gc_core_16	sc1; Fig 6c
20766.1	75.572	7.143	1.619	1.012	comp66288_c0	metalloproteinase	astacin (peptidase family m12a)/blastula protease 10	gc_core_17	sc1; Fig 6c
11227	41.513	3.099	0.942	0.42	comp57210_c0	metalloproteinase	zinc metalloproteinase nas-3/astacin (peptidase family m12a)	gc_core_19	sc1; Fig 6c
79914.4	274.541	19.586	4.329	4.37	comp78135_c0	phopholipase activator	ganglioside gm2 activator	gc_core_2	sc1; Fig 6c
10481.2	37.614	4.355	0.508	0.452	comp62074_c0	metalloproteinase	zinc metalloproteinase nas-15, 4/astacin (peptidase family m12a)/shk domain-like	gc_core_20	sc1; Fig 6c
8386.54	34.202	1.892	0.799	0.839	comp78189_c0	none	uncharacterized	gc_core_21	sc1; Fig 6c
7602.31	27.64	2.089	0.298	0.258	comp66692_c0	none	uncharacterized	gc_core_22	sc1; Fig 6c
7469.86	22.932	2.04	0.637	0.248	comp20403_c0	serine protease	chymotrypsin-like protease ctrl-1/trypsin	gc_core_23	sc1; Fig 6c
7445.81	27.735	1.969	0.271	0.312	comp56275_c0	catx/crtx jellyfish toxin protein family	toxin crtx-a	gc_core_24	sc1; Fig 6c
6475.42	23.681	1.348	0.21	0.161	comp69069_c0	serine protease	coagulation factor vii/shk domain-like/trypsin	gc_core_26	sc1; Fig 6c
1.651	0	3.783	12.085	0	comp56684_c0	Thrombospondin type 1 domain	unknown	gc_core_27	sc8; Fig 6g
5770.61	107.134	3.409	22.247	0.312	comp64644_c1	none	uncharacterized	gc_core_28	sc1; Fig 6c
5321.58	21.077	1.475	0.386	0.409	comp52564_c0	none	uncharacterized	gc_core_29	sc1; Fig 6c
60506.9	259.633	14.985	3.556	3.035	comp76457_c0	none	uncharacterized	gc_core_3	sc1; Fig 6c
4894.83	15.656	1.306	0.474	0.161	comp75544_c0	metalloproteinase	zinc metalloproteinase nas-13/astacin (peptidase family m12a)	gc_core_31	sc1; Fig 6c
4706.13	18.296	1.32	0.569	0.14	comp66357_c0	metalloproteinase	interstitial collagenase/macrophage metalloelastase/putative peptidoglycan binding domain/fucolectin/galactose binding lectin domain	gc_core_32	sc1; Fig 6c
3926.12	18.902	1.186	2.351	0.301	comp62064_c0	phospholipase a2	basic phospholipase a2 chain hdp-1p	gc_core_33	sc1; Fig 6c
3763.69	13.422	0.536	0.285	0.291	comp65646_c0	serine protease	chymotrypsinogen 2/trypsin/shk domain-like	gc_core_34	sc1; Fig 6c
3717.72	13.921	0.967	0.23	0.118	comp78266_c0	lectin	putative peptidoglycan binding domain/galactose binding lectin domain/shk domain-like/matrix metalloproteinase-19	gc_core_35	sc1; Fig 6c
3392.84	11.84	1.122	0.034	0.215	comp68407_c0	cubozoa uncharacterized protein	cubozoa; carukia: UniRef90_D1FNY8	gc_core_36	sc1; Fig 6c
3046.94	167.394	67.314	180.898	4.94	comp74861_c1	cnidaria uncharacterized protein	anthozoa; nematostella: UniRef90_A7S2M2	gc_core_37	sc10; Fig 6j
2855.11	10.497	1.066	0.271	0.14	comp64678_c0	catx/crtx jellyfish toxin protein family	toxin crtx-a	gc_core_38	sc1; Fig 6c
2847.26	9.558	0.854	0.135	0.097	comp20473_c0	protease	acidic mammalian chitinase/glycosyl hydrolases family 18	gc_core_39	sc1; Fig 6c
44774.9	166.015	12.387	2.452	2.26	comp75969_c1	metalloproteinase	zinc metalloproteinase nas-13/astacin (peptidase family m12a)/shk domain-like	gc_core_4	sc1; Fig 6c
2829.08	13.243	0.84	0.203	0.226	comp52195_c0	none	uncharacterized	gc_core_40	sc1; Fig 6c
2690.32	9.082	0.741	0	0.108	comp69069_c1	serine protease	trypsin-c	gc_core_41	sc1; Fig 6c
2531.52	9.605	0.416	0.047	0.118	comp78298_c0	serine protease	chymotrypsin-like elastase family member 3b/shk domain-like/trypsin	gc_core_42	sc1; Fig 6c
2524.47	8.25	0.6	0.183	0.108	comp59348_c0	serine protease	chymotrypsinogen 2/trypsin/shk domain-like/trypsin	gc_core_43	sc1; Fig 6c
2518.77	8.119	0.748	0.19	0.129	comp61871_c0	serine protease	plasma kallikrein/transmembrane protease serine 6/shk domain-like/trypsin	gc_core_44	sc1; Fig 6c
2423.17	8.5	0.593	0.102	0	comp52177_c0	metalloproteinase	zinc metalloproteinase nas-4/astacin (peptidase family m12a)	gc_core_45	sc1; Fig 6c
2312.28	8.797	0.776	0.406	0	comp54565_c0	metalloproteinase	zinc metalloproteinase nas-15/shk domain-like/astacin (peptidase family m12a)	gc_core_46	sc1; Fig 6c
2265.78	13.814	0.494	0.224	0.032	comp69259_c0	serine protease	chymotrypsin-like elastase family member 2/trypsin	gc_core_47	sc1; Fig 6c
1970.81	24.929	15.168	13.054	0.129	comp55414_c0	protease	colipase	gc_core_49	sc9; Fig 6b
40979.9	126.868	10.15	2.188	2.325	comp20389_c0	serine protease	chymotrypsin-like protease ctrl-1/trypsin	gc_core_5	sc1; Fig 6c
1797.95	6.217	0.572	0.122	0.086	comp61469_c0	NAD(P)-binding Rossmann-like domain	Polyamine oxidase	gc_core_50	sc1; Fig 6c
36569.6	162.651	8.943	2.52	2.443	comp53328_c1	none	uncharacterized	gc_core_6	sc1; Fig 6c
33012.1	123.944	8.547	1.775	2.271	comp75969_c0	metalloproteinase	astacin (peptidase family m12a)/astacin-like metalloendopeptidase	gc_core_7	sc1; Fig 6c
30725.7	150.323	9.042	3.678	1.292	comp54607_c0	none	uncharacterized	gc_core_8	sc1; Fig 6c
29976.7	112.436	8.237	3.99	0.915	comp62043_c0	none	uncharacterized	gc_core_9	sc1; Fig 6c
122.956	271.188	7678.63	285.425	1.13	comp76287_c0	nematocyst structural	minicollagen 1/collagen alpha-2(i) chain/collagen alpha-1(ii)/von willebrand factor	tent_core_1	sc2; Fig 6h
0.703	0.357	1859.05	39.731	0.441	comp78232_c0	unknown	none	tent_core_10	sc7; Fig 6e
2136.76	14121.5	1601.4	1720.72	30.157	comp57639_c0	mitochondria respiration	adp,atp carrier protein	tent_core_11	sc4; Fig 6d
1275.95	461.574	1480.37	1138.91	0.56	comp51914_c0	lipid transport	vitellogenin		sc6; Fig 6i
0.523	0.238	1363.25	19.306	0.086	comp78217_c0	unknown	none	tent_core_13	sc7; Fig 6e
0.114	0	1194.03	9.904	0.054	comp59562_c0	unknown	none	tent_core_15	sc7; Fig 6e
0.507	0.321	1046.02	14.714	0.667	comp35756_c0	nematocyst structural	putative group 1 minicollagen/collagen alpha-1(i) chain	tent_core_16	sc7; Fig 6e
23.8	2.092	962.263	10.398	0	comp73765_c0	nematocyst structural	chondroitin proteoglycan 2/chitin binding peritrophin-a domain	tent_core_17	sc3; Fig 6f
4.005	2.544	959.461	3.109	0.097	comp78282_c0	unknown	none	tent_core_18	sc3; Fig 6f
54.531	1.474	883.254	12.546	0.28	comp74530_c0	structural	collagen alpha-5(vi) chain/von willebrand factor	tent_core_19	sc3; Fig 6f
4.364	2.722	881.737	66.502	0.667	comp73714_c0	cysteine-rich secretory protein or region	protein pry1/pathogen-related protein-like protein/shk domain-like	tent_core_20	sc7; Fig 6e
180.887	185.012	643.904	213.408	3.369	comp77626_c0	structural	collagen alpha-1(xxi) chain/fibulin/sushi/von willebrand factor/multiple epidermal growth factor-like domains protein 6/fibulin-1/matrilin-2/ sushi, von willebrand factor type/ egf-like and emi domain-containing protein 1/ vitamin k-dependent protein s /calcium-binding egf domain/coagulation factor xa inhibitory site/complement clr-like egf-like/immunoglobulin domain/tmem141 protein family/chitin…	tent_core_21	sc6; Fig 6i
1035.74	7858.61	610.858	1143.87	14.11	comp53521_c0	mitochondria respiration	atp synthase f(0) complex subunit c2/mitochondrial/atp synthase h+ transporting-like protein	tent_core_22	sc4; Fig 6d
62.279	58.001	593.417	257.583	1.13	comp71102_c1	unknown	none	tent_core_23	sc2; Fig 6h
52.553	112.971	565.608	94.297	0.054	comp68368_c2	Selenoprotein p	Selenoprotein p	tent_core_24	sc6; Fig 6i
0.229	0.369	549.917	12.891	0.366	comp35240_c0	unknown	none	tent_core_26	sc7; Fig 6e
0.392	0	541.229	12.234	0	comp78556_c0	unknown	none	tent_core_27	sc7; Fig 6e
3.711	2.259	523.675	7.716	0.291	comp76989_c0	catx/crtx jellyfish toxin protein family	toxin catx-a/toxin crtx-a	tent_core_28	sc3; Fig 6f
41.634	102950	470.689	1860.22	25.002	comp78134_c0	creatine kinase activity/atp binding	creatine kinase, testis isozyme/ creatine kinase m-type/cytoplasmic creatine kinase protein/protoflagellar creatine kinase/atp:guanido phosphotransferase	tent_core_29	sc4; Fig 6d
215.067	211.368	5411.64	266.66	0.603	comp68091_c0	structural	collagen alpha-2(i) chain/collagen alpha-1(ii) chain/fibrillar collagen	tent_core_3	sc2; Fig 6h
45.393	126.678	457.751	70.533	5.166	comp61936_c0	Cyclophilin type peptidyl-prolyl cis-trans isomerase	peptidyl-prolyl cis-trans isomerase b	tent_core_30	sc2; Fig 6h
0	0	449.331	3.265	0.312	comp79025_c0	unknown	none	tent_core_31	sc7; Fig 6e
0.262	0.131	449.218	4.918	0.075	comp70167_c0	catx/crtx jellyfish toxin protein family	toxin catx-a	tent_core_32	sc7; Fig 6e
3.563	0.428	447.574	1.666	0.398	comp57885_c0	unknown	none	tent_core_33	sc3; Fig 6f
70.534	43.712	442.513	141.168	8.567	comp75210_c0	O-glycosylation (putative)	protein dd3-3	tent_core_34	sc8; Fig 6g
131.227	44.509	419.087	533.991	1.378	comp78064_c0	Pao retrotransposon peptidase	Pro-Pol polyprotein	tent_core_35	sc2; Fig 6h
108.555	45.709	383.81	95.625	0.646	comp78009_c0	Pao retrotransposon peptidase	unknown	tent_core_36	sc2; Fig 6h
0.114	1.201	382.942	0.447	0.054	comp51528_c0	unknown	none	tent_core_37	sc3; Fig 6f
187.098	81.397	363.885	592.161	0.958	comp78120_c0	Pao retrotransposon peptidase	Pro-Pol polyprotein	tent_core_38	sc2; Fig 6h
0.147	0	351.512	5.026	0	comp78242_c0	unknown	none	tent_core_39	sc7; Fig 6e
1.389	1.189	333.697	56.206	0.097	comp39427_c0	EF-hand domain pair	sarcoplasmic calcium-binding protein/ef-hand domain pair	tent_core_40	sc7; Fig 6e
0.311	0.083	326.483	1.768	0.204	comp64278_c0	structural	debrin/tropomyosin-type actin-binding protein/cofilin/actophorin	tent_core_41	sc7; Fig 6e
0.294	0.083	315.261	1.822	0.065	comp39316_c0	structural	collagen triple helix repeat (20 copies)	tent_core_42	sc7; Fig 6e
2.664	0.297	298.632	3.374	0	comp60732_c0	unknown	none	tent_core_43	sc3; Fig 6f
44.887	47.718	291.983	88.132	13.497	comp74775_c0	O-glycosylation (putative)	protein dd3-3	tent_core_45	sc8; Fig 6g
6.375	4.743	283.372	8.359	0.032	comp53610_c0	Histamine inactivator	histamine n-methyltransferase	tent_core_46	sc2; Fig 6h
69.488	44.913	283.09	62.838	0.592	comp71759_c0	2OG-Fe(II) oxygenase superfamily	procollagen-lysine,2-oxoglutarate 5-dioxygenase 3	tent_core_47	sc2; Fig 6h
164.524	63.517	280.153	447.01	0.484	comp35244_c0	Chemotaxin	leukocyte cell-derived chemotaxin-2	tent_core_49	sc2; Fig 6h
1.112	0.44	2933.94	45.523	0.237	comp78179_c0	nematocyst structural	putative group 1 minicollagen/collagen alpha-1(xvii) chain	tent_core_5	sc7; Fig 6e
1.504	0.666	2931.08	59.362	0	comp78186_c0	unknown	none	tent_core_6	sc7; Fig 6e
0.556	0.285	2411.84	19.246	0.118	comp78195_c0	structural	collagen alpha-1(v) chain	tent_core_8	sc7; Fig 6e
278.081	516.722	5404.66	350.484	0.635	comp35596_c0	structural	collagen alpha-1(ii) chain/fibrillar collagen/collagen triple helix repeat (20 copies)		sc6; Fig 6i
1157.02	885.938	1797.03	632.86	0.387	comp75135_c0	lipid transport	apolipoprotein B-100		sc6; Fig 6i
1109.46	255.662	1075.72	754.891	0.194	comp57678_c0	lipid transport	vitellogenin-1		sc6; Fig 6i
96.328	4986.7	1500.39	1870.72	0.839	comp74784_c0	lipid transport	vitellogenin-2	tent_core_12	sc6; Fig 6i
1839.45	6536.64	1501.11	1711.06	1.13	comp77096_c0	lipid transport	vitellogenin-2		sc6; Fig 6i
228.552	156.422	663.307	292.206	0.172	comp61321_c0	serine protease inhibitor	serine protease inhibitor/ovomucoid		sc6; Fig 6i
1071.43	1373.43	646.487	973.298	5.349	comp64450_c0	porins: eukaryotic	voltage-dependent anion-selective channel protein 2		sc6; Fig 6i
1038.51	207.849	542.443	512.388	0.151	comp68357_c0	serine protease inhibitor	four-domain proteases inhibitor		sc6; Fig 6i
1203.23	651.163	489.654	853.882	1.292	comp70078_c0	DnaJ domain	DnaJ homolog subfamily A member 1		sc6; Fig 6i
785.189	530.227	451.681	651.239	0.56	comp61235_c0	ShK domain-like	unknown		sc6; Fig 6i
120.144	130.173	419.948	129.326	0.086	comp71131_c0	metalloproteinase	zinc metalloproteinase nas-15/astacin (peptidase family m12a)/shk domain-like		sc6; Fig 6i
280.647	250.242	375.869	186.629	0.032	comp73787_c0	Kunitz/Bovine pancreatic trypsin inhibitor domain	Cysteine-rich motor neuron 1 protein/Eppin/Kielin/chordin-like protein		sc6; Fig 6i
398.471	450.958	366.955	542.912	0.398	comp57396_c0	ShK domain-like	unknown		sc6; Fig 6i
483.863	1620.69	311.767	1088.34	15.638	comp57845_c0	structural	myosin regulatory light polypeptide 9		sc4; Fig 6d
629.393	3222.36	266.221	1271.35	2.368	comp67176_c0	Homocysteine S-methyltransferase	Betaine--homocysteine S-methyltransferase 1		sc4; Fig 6d
216.047	182.92	262.381	178.372	1.184	comp57297_c0	Thioredoxin/Calsequestrin	protein disulfide-isomerase/regulation of apoptotic process		sc6; Fig 6i
0	0.059	252.309	1.965	0.097	comp76495_c0	catx/crtx jellyfish toxin protein family	toxin crtx-a		sc7; Fig 6e
356.232	452.325	241.164	313.429	1.55	comp73357_c1	protease	lysosomal aspartic protease		sc6; Fig 6i
0.049	0.024	238.115	2.94	0.032	comp38390_c0	nematocyst structural	nematoblast-specific protein nb035-sv2/sv3		sc7; Fig 6e
248.282	917.953	235.228	353.844	17.748	comp20487_c0	structural	tropomyosin-1		sc4; Fig 6d
9.579	50.726	230.894	74.449	0.764	comp70041_c0	metalloproteinase	astacin (peptidase family m12a)		sc2; Fig 6h
368.704	420.584	229.885	233.629	1.55	comp68222_c0	Calreticulin family	Calnexin		sc6; Fig 6i
0.131	0	223.723	1.538	0	comp71168_c0	catx/crtx jellyfish toxin protein family	toxin catx-a		sc7; Fig 6e
69.406	225.027	207.214	126.325	0.269	comp72623_c0	metalloproteinase	collagenase		sc6; Fig 6i
27.265	61.378	200.022	22.998	0.065	comp74319_c0	structural	collagen alpha-6(vi) chain/von willebrand factor		sc6; Fig 6i
1381.29	297.484	187.981	215.007	0.301	comp63541_c0	serine protease	chymotrypsin-like elastase family member 2/serine protease 1/trypsin		sc6; Fig 6i
162	544	164	429	28	comp73147_c0	protein folding	peptidyl-prolyl cis-trans isomerase FKBP1A		sc4; Fig 6d
10.135	11.365	153.05	14.531	0.355	comp64682_c0	structural	collagen alpha-2(iv) chain		sc2; Fig 6h
311.754	637.587	151.716	448.067	30.125	comp74739_c2	structural	core histone h2a/h2b/h3/h4		sc4; Fig 6d
129.413	133.086	146.775	150.875	0.129	comp67978_c0	serine protease inhibitor	serine protease inhibitor/sparc		sc6; Fig 6i
160.699	84.892	145.328	59.437	0	comp64387_c0	ShK domain-like	Transmembrane protease serine 6		sc6; Fig 6i
1116.15	227.714	144.523	140.131	0.151	comp20412_c0	ShK domain-like	unknown		sc6; Fig 6i
0.082	0.048	143.571	1.355	0.022	comp34992_c0	toxin	toxin: actineria (anemone)		sc7; Fig 6e
20.596	41.608	137.373	81.609	1.388	comp76574_c0	lipid transport	apolipophorins/apolipoprotein B-100		sc2; Fig 6h
181.246	155.031	132.037	1106.83	0.807	comp61242_c0	lectin	d-galactoside-specific lectin/rhamnospondin 1		sc10; Fig 6j
32.3	31.67	129.299	28.228	0	comp64624_c0	ShK domain-like	unknown		sc6; Fig 6i
78.674	135.772	122.89	142.665	118.649	comp73517_c0	structural	microtubule-associated proteins 1a/1b light chain 3c		sc5; Fig 6k
246.533	66.691	122.297	79.976	0.032	comp69803_c0	serine protease inhibitor	serine protease inhibitor/heterochromatin-associated protein ment		sc6; Fig 6i
325.256	203.427	121.965	219.992	1.012	comp20467_c0	DnaJ domain	DnaJ homolog subfamily A member 2		sc6; Fig 6i
32.414	13.564	120.455	34.704	0.097	comp67929_c0	serine protease	chymotrypsinogen 2/ovochymase-1/trypsin/shk domain-like		sc2; Fig 6h
234.846	175.205	119.417	53.367	0.431	comp69487_c0	protease	cytosol aminopeptidase/putative aminopeptidase w07g4.4		sc6; Fig 6i
76.696	34.344	119.213	37.17	0	comp69060_c0	metalloproteinase	zinc metalloproteinase nas-15/astacin (peptidase family m12a)/shk domain-like		sc6; Fig 6i
449.209	47.932	118.803	107.764	0	comp69333_c0	Thrombospondin type 1 domain	Rhamnospondin 1		sc6; Fig 6i
0.327	0.071	117.314	0.854	0.022	comp76820_c0	toxin	toxin: actineria (anemone)		sc7; Fig 6e
10.314	0.143	113.093	5.399	0.248	comp74210_c0	structural	collagen alpha-6(vi) chain/von willebrand factor		sc3; Fig 6f
5.018	5.35	110.065	9.64	0	comp67227_c0	HYR domain	Sushi, von Willebrand factor type A, EGF and pentraxin domain-containing protein 1		sc2; Fig 6h
61.233	65.574	101.927	38.518	74.941	comp68784_c0	structural	core histone h2a/h2b/h3/h4		sc5; Fig 6k
14.712	2.508	101.454	3.211	0.065	comp68868_c0	structural	collagen alpha-5(vi) chain/collagen alpha-6(vi) chain/von willebrand factor		sc2; Fig 6h
6.408	1.224	97.798	23.269	0.958	comp35113_c0	lipid transport	apolipoprotein B-100		sc8; Fig 6g
0	0.559	96.803	0.108	0	comp72296_c0	von Willebrand factor type A domain	von Willebrand factor A domain-containing protein 2		sc3; Fig 6f
190.106	118.238	95.031	78.073	0.538	comp36234_c0	Hsp70 protein	70 protein, mitochondrial		sc6; Fig 6i
34.376	12.031	91.919	31.724	0.291	comp35937_c0	structural	microtubule-actin cross-linking factor 1		sc2; Fig 6h
1.913	1.581	91.403	0.908	0.043	comp74731_c0	structural	collagen alpha-5(vi) chain/von willebrand factor		sc3; Fig 6f
13.028	17.44	90.684	28.323	0.463	comp77659_c0	Hedgehog amino-terminal signalling domain/von Willebrand factor type A domain/	Hedgehog protein/Protocadherin Fat 4		sc2; Fig 6h
38.544	7.905	90.055	40.374	0.215	comp75079_c0	structural	filamin-b		sc2; Fig 6h
229.173	198.398	89.357	205.34	0.086	comp55945_c0	toxin	venom prothrombin activator pseutarin-c non-catalytic subunit: eastern brown snake (pseudonaja textilis)		sc6; Fig 6i
174.528	865.622	87.049	446.637	2.013	comp68926_c0	structural	myosin heavy chain, striated muscle/myosin-6/myosin n-terminal sh3-like domain/ calmodulin-binding motif		sc4; Fig 6d
14.009	15.3	87.049	23.866	2.691	comp80141_c0	cysteine-rich secretory protein or region	ngfr cysteine-rich region		sc8; Fig 6g
0	0.535	85.27	0.589	0	comp76057_c0	structural	tropomyosin-type actin-binding protein/cofilin		sc3; Fig 6f
18.046	15.561	84.578	15.581	1.367	comp81141_c0	FKBP-type peptidyl-prolyl cis-trans isomerase	FK506-binding protein 2B		sc8; Fig 6g
25.206	7.537	81.783	35.49	0.032	comp68598_c0	ShK domain-like	unknown		sc2; Fig 6h
31.221	31.099	81.635	29.305	34.947	comp74421_c0	Cyclophilin type peptidyl-prolyl cis-trans isomerase	peptidyl-prolyl cis-trans isomerase b		sc8; Fig 6g
12.717	1.569	81.317	24.489	0.161	comp68673_c0	nematocyst structural	dickkopf-related protein 3: wnt signaling pathway antagonizer		sc2; Fig 6h
20.237	17.309	81.007	17.267	0.215	comp75209_c0	structural	collagen alpha-2(i) chain		sc2; Fig 6h
134.496	2.045	79.941	3.028	0.258	comp77282_c0	Thrombospondin type 1 domain	Contactin-2		sc9; Fig 6b
53.828	18.307	77.555	12.675	0.022	comp66174_c0	Protein tyrosine kinase	ephrin type-b receptor 3		sc6; Fig 6i
51.687	146.733	77.435	16.963	81.238	comp64604_c0	structural	core histone h2a/h2b/h3/h4		sc5; Fig 6k
0.033	0	75.537	1.389	0.022	comp73845_c0	FKBP-type peptidyl-prolyl cis-trans isomerase	Peptidyl-prolyl cis-trans isomerase FKBP14;		sc7; Fig 6e
3.809	1.355	73.306	18.663	0	comp38315_c0	metalloproteinase	zinc metalloproteinase nas-4/astacin (peptidase family m12a)		sc2; Fig 6h
7.013	1.141	71.034	7.994	0.431	comp62586_c0	serine protease inhibitor	four-domain proteases inhibitor		sc8; Fig 6g
120.422	52.937	71.019	82.374	0.054	comp20770_c0	lectin	galactose binding lectin domain		sc6; Fig 6i
0	0.036	70.667	8.732	1.582	comp53816_c0	ShK domain-like	unknown		sc7; Fig 6e
2.092	1.022	70.222	13.928	4.876	comp77121_c0	lectin	concanavalin a-like lectin/glucanases superfamily/sushi		sc8; Fig 6g
0	0.036	68.26	0.975	0	comp73233_c1	cysteine-rich secretory protein or region	cysteine-rich secretory protein family/shk domain-like		sc7; Fig 6e
5.77	3.864	67.476	76.433	0	comp58672_c0	structural	tubulin alpha-1b chain;		sc2; Fig 6h
91.244	1.236	66.121	0.793	0.054	comp60294_c0	lectin	concanavalin a-like lectin/glucanases superfamily/sushi/von willebrand factor		sc9; Fig 6b
9.317	19.223	65.571	21.522	1.475	comp63888_c0	Thioredoxin/Calsequestrin	protein disulfide-isomerase		sc8; Fig 6g
40.718	27.2	63.622	80.207	0.258	comp69349_c0	serine protease inhibitor	serine protease inhibitor/follistatin-related protein 1		sc2; Fig 6h
60.399	6.812	62.86	43.89	0	comp73138_c1	Thrombospondin type 1 domain	Hemicentin-1		sc6; Fig 6i
85.556	64.825	62.077	40.395	0.022	comp75541_c0	serine protease	serine protease 1/lectin/sushi/trypsin		sc6; Fig 6i
580.6	78.698	61.089	65.249	0.086	comp77204_c0	Calcium-binding EGF domain/HYR domain	Fibrillin-3/Sushi, von Willebrand factor type A, EGF and pentraxin domain-containing protein 1		sc6; Fig 6i
78.053	0.975	59.19	0.718	0.032	comp76934_c0	lectin	concanavalin a-like lectin/glucanases superfamily/sushi/von willebrand factor		sc9; Fig 6b
4.103	7.787	57.729	5.121	0.258	comp76440_c0	structural	collagen alpha-2(iv) chain/von willebrand factor		sc2; Fig 6h
25.075	21.291	57.044	64.402	0.097	comp64605_c0	metalloproteinase	zinc metalloproteinase nas-4/astacin (peptidase family m12a)/thrombospondin type 1 domain		sc6; Fig 6i
1.945	0.214	56.818	0.691	0	comp66965_c0	ShK domain-like	unknown		sc3; Fig 6f
22.427	37.34	55.993	15.337	0.022	comp72594_c1	serine protease	chymotrypsin-like elastase family member 3b/shk domain-like/trypsin		sc6; Fig 6i
363.98	53.187	52.506	85.199	0.506	comp60962_c0	metalloproteinase	zinc metalloproteinase nas-4/astacin (peptidase family m12a)		sc6; Fig 6i
2.779	4.47	52.146	5.988	0.011	comp59301_c0	metalloproteinase	interstitial collagenase		sc2; Fig 6h
0.572	2.972	49.316	92.061	0.118	comp72726_c0	ShK domain-like	unknown		sc2; Fig 6h
4.201	3.733	48.652	2.893	0.161	comp77836_c0	lectin	pikachurin/concanavalin a-like lectin/glucanases superfamily/von willebrand factor		sc2; Fig 6h
173.809	509.863	46.563	498.047	1.248	comp69274_c0	structural	tropomyosin-1		sc4; Fig 6d
23.62	6.907	45.744	10.71	0.043	comp64408_c0	structural	fibrillin-1		sc6; Fig 6i
40.228	42.975	43.598	12.81	0.011	comp76753_c0	metalloproteinase	zinc metalloproteinase nas-4/astacin (peptidase family m12a)/thrombospondin type 1 domain/concanavalin a-like lectin/glucanases superfamily		sc6; Fig 6i
38.43	0.796	42.949	3.38	1.625	comp75136_c0	structural	myosin heavy chain		sc8; Fig 6g
36.746	7.43	42.688	19.327	0	comp63312_c0	von Willebrand factor type A domain	von willebrand factor		sc6; Fig 6i
1.716	0.666	42.074	1.504	0.086	comp75952_c0	serine protease inhibitor	serine protease inhibitor dipetalogastin/four-domain proteases inhibitor		sc3; Fig 6f
39.509	37.625	41.234	22.558	0.065	comp76755_c0	Alpha-2-macroglobulin family N-terminal region	complement component c3		sc6; Fig 6i
2.288	0.071	39.829	1.49	0.118	comp76991_c0	metalloproteinase	a disintegrin and metalloproteinase with thrombospondin motifs 9/von willebrand factor		sc3; Fig 6f
5.46	2.116	39.335	4.898	0.097	comp77214_c0	structural	fibrillin-1		sc2; Fig 6h
7.307	48.253	38.82	12.959	0.043	comp75374_c0	lipid transport	apolipophorins		sc6; Fig 6i
19.485	27.461	38.037	28.933	1.496	comp77189_c1	structural	collagen alpha-2(i) chain		sc8; Fig 6g
0.131	3.031	37.959	0.921	0.043	comp20659_c0	nematocyst structural	dickkopf-related protein 3: wnt signaling pathway antagonizer		sc3; Fig 6f
0	0.012	36.766	0.176	0	comp70401_c0	ShK domain-like	Snaclec 7/CD209 antigen-like protein A		sc7; Fig 6e
146.38	1657.3	36.625	1584.49	0.452	comp68462_c0	structural	myosin light chain 1		sc4; Fig 6d
110.484	6.051	35.044	6.036	0.011	comp38724_c0	Calcium-binding EGF domain	Latent-transforming growth factor beta-binding protein 2		sc6; Fig 6i
12.276	12.34	34.578	89.961	0	comp73345_c0	Hsp70 protein	Heat shock cognate 71 kDa protein		sc2; Fig 6h
0.213	0.868	34.013	0.854	0.032	comp66740_c0	serine protease	kunitz-type serine protease inhibitor bitisilin-3/kunitz/bovine pancreatic trypsin inhibitor domain		sc3; Fig 6f
26.595	13.148	33.611	13.907	463.155	comp54223_c0	structural	core histone h2a/h2b/h3/h4		sc5; Fig 6k
1.684	0.048	31.55	0.393	0	comp21245_c0	structural	collagen alpha-5(vi) chain/collagen alpha-6(vi) chain/von willebrand factor		sc3; Fig 6f
15.365	45.139	31.43	49.682	0.097	comp64510_c0	ShK domain-like	unknown		sc6; Fig 6i
156.286	16.667	31.084	23.947	2.637	comp72321_c0	cysteine-rich secretory protein or region	cysteine-rich secretory protein family		sc9; Fig 6b
0	0.024	31.049	0.183	0	comp62523_c0	Thrombospondin type 1 domain	unknown		sc7; Fig 6e
0.033	0.024	30.922	0.312	0.011	comp69223_c0	nematocyst structural	nematocyst outer wall antigen/lectin c-type domain/cysteine-rich secretory protein family		sc7; Fig 6e
55.07	35.224	30.336	37.008	0	comp60861_c0	structural	collagen alpha-1(ix) chain		sc6; Fig 6i
20.237	1.7	30.301	19.679	0.086	comp69657_c0	7 transmembrane receptor (rhodopsin family)	unknown		sc2; Fig 6h
13.747	1.474	30.131	5.474	0.043	comp65863_c0	ShK domain-like	unknown		sc2; Fig 6h
0	0.012	29.651	0.508	0.054	comp77419_c0	Thrombospondin type 1 domain/von Willebrand factor type C domain	Hemicentin-1/A disintegrin and metalloproteinase with thrombospondin motifs 9		sc7; Fig 6e
25.811	3.697	29.009	9.653	0.323	comp69049_c0	lectin	lectin c-type domain/galactose binding lectin domain/concanavalin a-like lectin/glucanases superfamily		sc2; Fig 6h
7.438	7.882	28.487	7.316	0.108	comp76734_c0	structural	fibrillin-1		sc2; Fig 6h
126.291	18.902	27.88	40.428	0.043	comp77954_c0	serine protease inhibitor	equistatin		sc6; Fig 6i
55.986	4.779	27.294	75.993	0.043	comp72073_c0	serine protease inhibitor	serine protease inhibitor/shk domain-like/agrin		sc10; Fig 6j
10.282	1.498	27.132	26.948	0.054	comp57023_c0	ShK domain-like	putative tyrosinase-like protein tyr-3		sc2; Fig 6h
0.082	0.012	26.122	0.129	0	comp71639_c0	toxin	toxin: actineria (anemone)		sc3; Fig 6f
0.098	0	25.932	0.102	0.043	comp66152_c0	metalloproteinase	zinc metalloproteinase nas-4/astacin (peptidase family m12a)		sc3; Fig 6f
6.833	1.748	25.649	12.295	0	comp76183_c0	Calcium-binding EGF domain	Hemicentin-1		sc2; Fig 6h
0.049	0	25.431	0.454	0.204	comp27808_c0	nematocyst structural	dickkopf-related protein 3: wnt signaling pathway antagonizer		sc7; Fig 6e
87.321	10.961	25.261	19.036	0	comp71202_c0	FKBP-type peptidyl-prolyl cis-trans isomerase	Peptidyl-prolyl cis-trans isomerase FKBP14		sc6; Fig 6i
4.463	4.41	24.972	6.666	0.334	comp66428_c0	phospholipase a2	group xiia secretory phospholipase a2		sc8; Fig 6g
0.131	0.012	24.972	8.624	0.054	comp66714_c0	nematocyst structural	nematogalectin-related/galactose binding lectin domain/collagen alpha-2(iv) chain		sc7; Fig 6e
22.231	9.986	24.944	14.056	0.043	comp73573_c0	Sushi domain (SCR repeat)	Complement factor B		sc6; Fig 6i
34.082	10.735	23.8	7.154	0.022	comp69521_c0	metalloproteinase	astacin (peptidase family m12a)/shk domain-like/thrombospondin type 1 domain/		sc6; Fig 6i
0.033	0	23.687	0.684	0	comp71070_c0	structural	collagen alpha-4(vi) chain/von willebrand factor		sc7; Fig 6e
104.583	126.298	23.603	90.3	2.174	comp72183_c0	lectin	galactose binding lectin domain		sc4; Fig 6d
8.173	7.157	22.946	57.425	6.059	comp72935_c1	structural	collagen alpha-6(vi) chain		sc8; Fig 6g
1.602	0.25	22.798	3.8	0	comp55265_c0	von Willebrand factor type D domain/Trypsin Inhibitor like cysteine rich domain	SCO-spondin		sc2; Fig 6h
36.125	1.046	22.756	16.956	0.054	comp64942_c0	von Willebrand factor type C domain	Kielin/chordin-like protein		sc2; Fig 6h
10.265	38.041	22.558	14.775	0.022	comp72361_c0	ShK domain-like	Transmembrane protease serine 6		sc6; Fig 6i
0	0	22.36	0.752	0	comp65203_c0	serine protease	chymotrypsin-like protease ctrl-1		sc7; Fig 6e
12.129	5.302	22.219	7.641	0	comp70132_c0	lectin	lectin		sc6; Fig 6i
36.779	13.968	21.972	7.865	0.011	comp74533_c0	Calcium-binding EGF domain	Fibrillin-3/Fibulin		sc6; Fig 6i
40.473	7.585	21.944	14.653	0.054	comp74167_c0	HYR domain	Sushi, von Willebrand factor type A, EGF and pentraxin domain-containing protein 1		sc6; Fig 6i
7.192	11.626	21.894	13.718	0	comp70481_c0	ShK domain-like	Agrin		sc6; Fig 6i
2.566	0.808	21.739	30.186	0.097	comp61557_c0	Hsp70 protein	Heat shock cognate 71 kDa protein		sc2; Fig 6h
0.409	4.47	21.252	2.283	0	comp56521_c0	von Willebrand factor type A domain	Cochlin		sc2; Fig 6h
0.065	0.024	20.808	0.088	0	comp62453_c0	toxin	toxin: actineria (anemone)		sc3; Fig 6f
5.362	82.502	19.777	75.16	0.108	comp77421_c0	ShK domain-like	unknown		sc4; Fig 6d
3.286	1.331	19.255	10.818	0	comp50857_c0	toxin	scorpion (lychas), venom protein 302		sc2; Fig 6h
4.283	5.361	19.121	5.169	0	comp21645_c0	lectin	fucolectin		sc2; Fig 6h
0.082	0.166	18.634	1.07	0.022	comp75228_c0	lectin	concanavalin a-like lectin/glucanases superfamily/shk domain-like		sc3; Fig 6f
0	0	18.612	0.203	0	comp65615_c0	lectin	lectin		sc7; Fig 6e
0	0	18.436	0.373	0	comp48750_c0	nematocyst structural	dickkopf-related protein 3: wnt signaling pathway antagonizer		sc7; Fig 6e
0.033	1.462	18.238	0.224	0	comp58484_c0	cysteine-rich secretory protein or region	cysteine-rich secretory protein family		sc3; Fig 6f
20.351	6.764	18.076	11.205	0.011	comp69710_c0	toxin	toxin: croatulus (pit viper), crotalus/zinc metalloproteinase nas-4/venom factor		sc6; Fig 6i
0	0	18.069	4.031	0	comp47812_c0	structural	collagen alpha		sc7; Fig 6e
0.147	0.131	17.801	0.393	0.011	comp71800_c0	cysteine-rich secretory protein or region	cysteine-rich secretory protein family		sc3; Fig 6f
1.308	0.107	17.384	0.359	0	comp72092_c0	structural	collagen alpha-1(i) chain		sc3; Fig 6f
0	0.036	17.293	0.237	0.032	comp65689_c0	protease	gamma-glutamyl hydrolase b		sc3; Fig 6f
18.488	11.21	17.285	15.709	0	comp70982_c0	von Willebrand factor type A domain	von Willebrand factor A domain-containing protein 7/Hemicentin-1		sc6; Fig 6i
73.934	5.682	17.18	1.328	0.032	comp70080_c0	serine protease	trypsin		sc9; Fig 6b
0.327	0	17.046	0.081	0	comp65645_c0	cysteine-rich secretory protein or region	cysteine-rich secretory protein family/thrombospondin type 1 domain		sc3; Fig 6f
7.552	3.757	16.954	18.663	6.07	comp75949_c0	phospholipase a2	phospholipase a2/conodipine-m alpha chain		sc8; Fig 6g
5.296	19.401	16.855	14.26	0.323	comp75169_c0	KCNQ voltage-gated potassium channel	potassium voltage-gated channel subfamily kqt member 4		sc4; Fig 6d
26.35	25.702	16.58	22.727	6.242	comp76586_c0	protease	endoplasmic reticulum aminopeptidase n		sc8; Fig 6g
37.858	4.684	16.41	1.111	0.011	comp77880_c0	metalloproteinase	reprolysin (m12b) family zinc metalloprotease/thrombospondin type 1 domain/		sc9; Fig 6b
0.065	0.071	15.937	0.339	0	comp59804_c0	structural	collagen alpha-5(vi) chain/von willebrand factor		sc3; Fig 6f
41.634	25.393	15.295	21.427	0.043	comp81959_c0	von Willebrand factor type A domain	Mesoglein variant 1/Uromodulin		sc6; Fig 6i
42.239	0.452	14.723	0.447	0	comp38533_c0	HYR domain	Sushi, von Willebrand factor type A, EGF and pentraxin domain-containing protein 1		sc9; Fig 6b
8.32	14.277	14.575	6.225	0	comp74086_c0	protease	probable xaa-pro aminopeptidase		sc6; Fig 6i
0.065	0.012	14.462	0.19	0.011	comp53436_c0	protease	aminopeptidase n		sc3; Fig 6f
28.426	6.11	14.399	74.442	0.484	comp72855_c0	lectin	fucolectin		sc10; Fig 6j
0.245	0.452	14.342	4.396	0.022	comp66146_c0	lectin	lectin		sc2; Fig 6h
4.822	0.25	14.222	2.987	0.807	comp73633_c0	lectin	lectin c-type domain		sc8; Fig 6g
95.216	382.994	13.509	39.758	0.075	comp64534_c0	metalloproteinase	reprolysin (m12b) family zinc metalloprotease/thrombospondin type 1 domain		sc6; Fig 6i
0	0	13.333	0.325	0	comp66478_c0	metalloproteinase	zinc metalloproteinase nas-15/astacin (peptidase family m12a)		sc3; Fig 6f
9.056	7.394	13.319	6.435	0	comp66591_c0	protease	carboxypeptidase a2		sc6; Fig 6i
36.517	42.083	13.269	21.982	0.097	comp69427_c0	Thrombospondin type 1 domain	RPE-spondin/Somatomedin-B and thrombospondin type-1 domain-containing protein		sc6; Fig 6i
8.091	5.778	13.149	14.842	0	comp69785_c0	protease: removes secretory signal peptide?	endoplasmic reticulum aminopeptidase n		sc6; Fig 6i
14.973	0.25	13.058	5.196	0.161	comp77193_c0	structural	dystonin/lectin		sc8; Fig 6g
0	0	12.634	0.149	0.022	comp48959_c0	protease	endothelin-converting enzyme		sc7; Fig 6e
2.73	0.071	12.493	216.348	0.054	comp36448_c0	ShK domain-like	unknown		sc2; Fig 6h
18.013	0.392	12.352	0.874	0.452	comp20016_c0	lectin	lectin		sc8; Fig 6g
14.27	6.954	12.324	7.763	0	comp73580_c0	Sushi domain (SCR repeat)	Complement factor B		sc6; Fig 6i
0	0	12.274	0.088	0	comp59350_c0	Glutathione S-transferase, N-terminal domain	s-crystallin 3		sc3; Fig 6f
0.18	0.012	11.688	0.115	0	comp74326_c0	lectin	galactose binding lectin domain/rhamnose-binding lectin		sc3; Fig 6f
0	0	11.173	0.02	0.022	comp57033_c0	cysteine-rich secretory protein or region	cysteine-rich secretory protein family		sc3; Fig 6f
0.033	0.226	10.834	0.183	0.011	comp68692_c0	cysteine-rich secretory protein or region	cysteine-rich secretory protein family		sc3; Fig 6f
11.344	18.771	10.799	9.755	17.296	comp72569_c0	short chain dehydrogenase	retinol dehydrogenase 11-13		sc5; Fig 6k
12.162	9.261	10.439	21.285	0.022	comp71310_c1	serine protease inhibitor	follistatin		sc6; Fig 6i
0.948	2.627	10.107	9.213	0.043	comp30220_c0	short chain dehydrogenase	Retinol dehydrogenase, retinaldehyde reductase/D-beta-hydroxybutyrate dehydrogenase, mitochondrial		sc2; Fig 6h
8.696	88.72	10.086	168.867	0.108	comp70102_c0	lectin	fucolectin		sc4; Fig 6d
53.223	7.014	9.649	1.653	0.043	comp50342_c0	cysteine-rich secretory protein or region	cysteine-rich secretory protein family		sc9; Fig 6b
0	0	9.578	0.088	0	comp50810_c0	nematocyst structural	nematoblast-specific protein nb012a/concanavalin a-like lectin/glucanases superfamily		sc3; Fig 6f
17.621	305.247	9.564	19.618	10.214	comp66814_c0	unknown	Protein LKAAEAR1		sc4; Fig 6d
1183.92	15.252	9.493	23.94	1.259	comp71197_c0	serine protease	chymotrypsinogen 2/trypsin/shk domain-like		sc9; Fig 6b
0.049	0	9.479	0.075	0.022	comp62435_c0	phospholipase a2	phospholipase a2		sc3; Fig 6f
12.439	89.326	9.472	74.381	0.958	comp52940_c0	structural	tropomyosin-type actin-binding protein/cofilin		sc4; Fig 6d
27.233	11.365	9.458	29.359	0.56	comp74864_c0	lectin	fucolectin		sc10; Fig 6j
0.245	0.107	9.324	0.522	0	comp68581_c0	protease	endothelin-converting enzyme		sc3; Fig 6f
11.573	40.455	9.26	122.254	0	comp67817_c0	lectin	fucolectin		sc4; Fig 6d
2.256	0	9.098	20.153	0	comp37994_c0	Thrombospondin type 1 domain	unknown		sc8; Fig 6g
0.131	0.535	8.929	0.434	0.204	comp60544_c0	lectin	concanavalin a-like lectin/glucanases superfamily		sc8; Fig 6g
0	0	8.907	0.359	0	comp64658_c0	metalloproteinase	reprolysin (m12b) family zinc metalloprotease		sc3; Fig 6f
109.487	231.815	8.886	52.222	0.301	comp73129_c0	lectin	fucolectin/tachylectin-like protein		sc4; Fig 6d
0	0.071	8.837	0.149	0	comp58903_c0	protease	endothelin-converting enzyme		sc3; Fig 6f
130.508	13.635	8.689	7.12	0.043	comp50204_c0	lectin	lectin		sc6; Fig 6i
0.049	0.262	8.682	0.19	0	comp49551_c0	structural	tubulin beta-2 chain		sc3; Fig 6f
0.049	0	8.646	1.145	0	comp71240_c0	7 transmembrane receptor (rhodopsin family)	unknown		sc7; Fig 6e
15.463	6.289	8.611	38.478	0.097	comp72256_c0	lectin	lectin		sc10; Fig 6j
6.489	4.042	8.597	11.604	0.022	comp64830_c0	7 transmembrane receptor (rhodopsin family)	unknown		sc2; Fig 6h
1.063	1.236	8.23	85.477	0	comp60963_c0	Zona pellucida-like domain	CUB and zona pellucida-like domain-containing protein/Oncoprotein-induced transcript 3 protein		sc2; Fig 6h
63.832	22.183	8.173	13.081	0.032	comp74129_c0	phospholipase b1	phospholipase b1, membrane-associated		sc6; Fig 6i
40.588	3.436	8.159	4.146	6.329	comp75338_c0	porins: osmoregulation	aquaporin-5		sc5; Fig 6k
115.813	12.613	8.145	31.107	0.183	comp39100_c0	Thrombospondin type 1 domain	unknown		sc10; Fig 6j
26.971	33.916	7.708	105.576	0.043	comp72776_c0	von Willebrand factor type A domain	Hemicentin-2		sc6; Fig 6i
253.693	1.177	7.693	0.135	0.043	comp68049_c0	metalloproteinase	reprolysin (m12b) family zinc metalloprotease/lectin		sc9; Fig 6b
93.288	42.083	7.665	77.917	0.075	comp49115_c0	Thrombospondin type 1 domain	Spondin-1		sc10; Fig 6j
0	0	7.517	0.312	0	comp60520_c0	toxin	toxin: actineria (anemone)		sc8; Fig 6g
5.787	7.382	7.376	5.352	136.386	comp69305_c0	structural	core histone h2a/h2b/h3/h4		sc5; Fig 6k
6.751	11.175	7.199	32.015	0	comp57132_c0	phospholipase a2	phospholipase a2		sc6; Fig 6i
56.705	58.596	7.065	27.625	0.011	comp76202_c0	lectin	concanavalin a-like lectin/glucanases superfamily		sc6; Fig 6i
31.679	7.727	7.009	3.678	0.086	comp75461_c0	lectin	lectin c-type domain		sc6; Fig 6i
1570.88	15.645	6.811	7.418	0.775	comp35425_c0	protease	carboxypeptidase d		sc9; Fig 6b
1.684	2.77	6.719	3.502	0	comp22905_c0	porins: osmoregulation	aquaporin-4		sc5; Fig 6k
7.421	4.208	6.508	6.198	5.586	comp75725_c0	Ferrochelatase	ferrochelatase, mitochondrial		sc5; Fig 6k
76.255	3.685	6.218	9.138	1.292	comp68485_c0	structural	synaptotagmin-1		sc9; Fig 6b
1.161	1.213	6.127	1.734	0	comp72014_c0	Thyroglobulin type-1 repeat	Equistatin		sc2; Fig 6h
4.626	0.892	6.07	4.525	0.883	comp69584_c0	Kinesin motor domai	Kinesin-like protein kif16b		sc8; Fig 6g
0	0	5.964	0.027	0.032	comp30403_c0	Thrombospondin type 1 domain	unknown		sc3; Fig 6f
59.876	9.296	5.887	28.127	0.022	comp72027_c0	lectin	fucolectin		sc6; Fig 6i
0.523	3.043	5.879	0.291	0	comp46142_c0	nematocyst structural	dickkopf-related protein 3: wnt signaling pathway antagonizer		sc2; Fig 6h
0	0	5.759	0.129	0	comp61100_c0	serine protease	chymotrypsin-like protease ctrl-1/trypsin		sc3; Fig 6f
12.488	10.473	5.647	24.848	0.753	comp75946_c0	phospholipase b1	phospholipase b1, membrane-associated		sc10; Fig 6j
80.717	6.491	5.491	94.778	0.065	comp68419_c0	metalloproteinase	zinc metalloproteinase nas-4/astacin (peptidase family m12a)/shk domain like		sc10; Fig 6j
22.983	2.021	5.371	2.764	19.943	comp78068_c0	structural	titin		sc5; Fig 6k
31.058	8.345	5.251	30.518	0.108	comp75506_c0	voltage-gated potasium (kv) channel putative toxins and kunitz peptides	putative potassium channel protein yugo		sc10; Fig 6j
0.327	0.095	5.16	0.352	0.678	comp74820_c0	metalloproteinase	reprolysin (m12b) family zinc metalloprotease/thrombospondin type 1 domain/regulation of apoptotic process/signal transducer and activator of transcription 5b		sc8; Fig 6g
0.311	0.048	5.075	0.217	0.592	comp70214_c0	cysteine-rich secretory protein or region	cysteine-rich secretory protein family		sc8; Fig 6g
8.5	35.676	5.054	15.12	0	comp65131_c0	phospholipase a2	phospholipase a2		sc4; Fig 6d
2.387	4.506	5.011	2.818	0	comp74356_c0	protease	aminopeptidase n		sc6; Fig 6i
0.245	0.547	5.004	11.299	0.054	comp74759_c1	Cyclic nucleotide-binding domain	potassium/sodium hyperpolarization-activated cyclic nucleotide-gated channel 4		sc2; Fig 6h
0	0.951	4.891	15.154	0.775	comp51864_c0	structural	tubulin beta-4b chain		sc8; Fig 6g
28.066	39.302	4.708	68.67	0	comp66338_c0	serine protease	chymotrypsin-like elastase family member 2/chymotrypsin-like protease ctrl-1/shk domain-like		sc6; Fig 6i
1506.43	10.247	4.581	3.956	0.377	comp68512_c1	metalloproteinase	zinc metalloproteinase nas-4/astacin (peptidase family m12a)/thrombospondin type 1 domain/von willebrand factor		sc9; Fig 6b
5.231	0.523	4.56	5.792	0.172	comp55421_c0	7 transmembrane receptor (rhodopsin family)	unknown		sc8; Fig 6g
13.437	2.52	4.404	27.327	0.075	comp68359_c0	ShK domain-like	unknown		sc10; Fig 6j
11.312	2.069	4.397	21.122	0.667	comp77300_c0	structural	fibrillin-1		sc10; Fig 6j
7.601	49.704	4.277	7.499	1.819	comp63790_c0	ShK domain-like	COX assembly mitochondrial protein 2 homolog		sc4; Fig 6d
6.097	4.066	4.221	3.421	3.875	comp70934_c0	cysteine-rich secretory protein or region	cysteine-rich pdz-binding protein		sc5; Fig 6k
1.275	0.25	4.08	4.173	33.526	comp77728_c0	Calcium-binding EGF domain	unknown		sc5; Fig 6k
14.499	35.283	4.044	6.137	0.291	comp26904_c0	Cyclophilin type peptidyl-prolyl cis-trans isomerase	peptidyl-prolyl cis-trans isomerase b		sc4; Fig 6d
15.611	40.217	4.002	8.109	1.162	comp73003_c0	Coiled-coil domain-containing protein 96	Coiled-coil domain-containing protein 96		sc4; Fig 6d
28.949	8.595	3.769	9.897	0.366	comp75356_c0	ShK domain-like	unknown		sc10; Fig 6j
8.108	14.42	3.741	6.896	1.055	comp70335_c0	metalloproteinase	zinc metalloproteinase nas-4/astacin (peptidase family m12a)		sc4; Fig 6d
7.732	8.488	3.564	7.831	51.306	comp77122_c0	Inward rectifier potassium channel 2	Inward rectifier potassium channel 2		sc5; Fig 6k
2.599	1.272	3.536	1.097	2.518	comp62417_c0	structural	core histone h2a/h2b/h3/h4		sc5; Fig 6k
10.086	0.297	3.515	0.969	0.043	comp77344_c0	von Willebrand factor type D domain	Mucin-2		sc9; Fig 6b
0.229	0.059	3.451	6.49	0	comp38391_c0	serine protease inhibitor	follistatin		sc2; Fig 6h
0.278	0.202	3.367	2.906	1.464	comp59128_c0	porins: osmoregulation	aquaporin aqpae.a		sc8; Fig 6g
31.221	32.24	3.219	8.847	0.194	comp69042_c0	phospholipase a2 regulator	annexin a1/regulation of apoptotic process		sc4; Fig 6d
2.73	1.664	3.148	2.683	3.035	comp73997_c0	positive regulator of apoptosis	bcl-2 homologous antagonist/killer		sc5; Fig 6k
0.114	34.404	3.106	0.989	0	comp68129_c0	structural	myosin heavy chain		sc4; Fig 6d
33.853	3.15	3.007	12.478	6.877	comp76075_c0	metalloproteinase	zinc metalloproteinase nas-4/shk domain-like/astacin (peptidase family m12a)		sc5; Fig 6k
2.975	1.391	2.971	2.683	1.905	comp60725_c0	lectin	lectin		sc5; Fig 6k
14.27	9.32	2.873	3.956	0	comp63995_c0	Homeobox domain	homeobox protein six4		sc6; Fig 6i
40.457	0.404	2.781	0.271	0.022	comp61456_c0	lectin	galactose binding lectin domain/rhamnose-binding lectin/thrombospondin type 1 domain		sc9; Fig 6b
32.218	0.357	2.703	3.184	0	comp69347_c0	lectin	concanavalin a-like lectin/glucanases superfamily		sc9; Fig 6b
4.217	32.739	2.689	36.98	0	comp62970_c0	ShK domain-like	unknown		sc4; Fig 6d
0.082	0.69	2.654	5.399	0	comp67222_c0	7 transmembrane receptor (rhodopsin family)	unknown		sc2; Fig 6h
1.52	2.152	2.534	1.077	104.862	comp74331_c0	structural	core histone h2a/h2b/h3/h4		sc5; Fig 6k
39.035	0.844	2.52	26.325	0	comp65839_c0	phospholipase a2	phospholipase a2/conodipine-m alpha chain		sc10; Fig 6j
0.147	13.101	2.463	3.651	0	comp36599_c0	structural	fibulin		sc4; Fig 6d
19.681	11.08	2.379	7.838	0.011	comp58169_c0	ShK domain-like	unknown		sc6; Fig 6i
3.547	0.583	2.372	0.84	1.561	comp76666_c0	lectin	concanavalin a-like lectin/glucanases superfamily/sushi/von willebrand factor		sc5; Fig 6k
23.898	7.596	2.343	6.544	0.161	comp75878_c0	metalloproteinase	zinc metalloproteinase nas-15/thrombospondin type 1 domain/astacin (peptidase family m12a)		sc10; Fig 6j
35.422	1.367	2.329	3.414	0.043	comp77614_c0	Thrombospondin type 1 domain	Hemicentin-1		sc9; Fig 6b
65.319	7.085	2.216	4.234	0	comp64965_c0	von Willebrand factor type C domain	Chordin-like protein 2		sc6; Fig 6i
15.48	10.996	2.181	7.208	0	comp71059_c0	serine protease inhibitor	follistatin a/shk domain-like		sc6; Fig 6i
15.921	16.798	2.082	13.792	0.14	comp67231_c0	structural	collagen alpha-1(ix) chain		sc4; Fig 6d
9.415	19.175	2.068	7.262	0.215	comp63218_c0	Thrombospondin type 1 domain	Spondin-1		sc4; Fig 6d
3.645	11.127	2.019	5.833	0.075	comp74860_c0	metalloproteinase	reprolysin (m12b) family zinc metalloprotease/thrombospondin type 1 domain/		sc4; Fig 6d
0.082	0.012	1.99	6.185	0	comp67990_c0	structural	collagen alpha-5(vi) chain/collagen alpha-6(vi) chain/von willebrand factor		sc2; Fig 6h
18.798	7.715	1.92	4.234	0.538	comp68373_c0	eyes absent homolog 1	eyes absent homolog 1		sc10; Fig 6j
5.721	1.058	1.906	2.093	359.09	comp75290_c0	structural	core histone h2a/h2b/h3/h4		sc5; Fig 6k
1.798	4.72	1.892	2.981	2.475	comp61582_c0	FKBP-type peptidyl-prolyl cis-trans isomeras	AH receptor-interacting protein		sc5; Fig 6k
20.465	1.581	1.779	26.975	0	comp70384_c0	serine protease inhibitor	follistatin/talin-1/shk domain-like		sc10; Fig 6j
3.367	3.792	1.779	5.209	4.348	comp74795_c0	DnaJ domain	DnaJ homolog subfamily A member 1		sc5; Fig 6k
51.572	308.932	1.715	236.582	0.032	comp66053_c0	structural	myosin heavy chain		sc4; Fig 6d
1.994	7.454	1.687	10.385	0.043	comp68747_c0	Inward rectifier potassium channel 2	Inward rectifier potassium channel 2		sc4; Fig 6d
5952.08	22.159	1.616	0.603	0.248	comp56784_c0	unknown	unknown		sc1; Fig 6c
208.871	4.47	1.609	1.009	0.043	comp74812_c0	Thrombospondin type 1 domain	Rhamnospondin 1		sc9; Fig 6b
0.948	0.38	1.602	2.5	2.303	comp76002_c0	Thioredoxin	protein disulfide-isomerase		sc5; Fig 6k
3.662	77.64	1.503	2.655	22.053	comp67724_c0	Glutaredoxin	glutaredoxin-2, mitochondrial		sc5; Fig 6k
39.672	30.956	1.433	6.144	0.054	comp41973_c0	Multidrug and toxin extrusion protein 1	Multidrug and toxin extrusion protein 1		sc4; Fig 6d
2.125	31.218	1.419	26.48	0.118	comp54335_c0	ShK domain-like	unknown		sc4; Fig 6d
15.104	17.986	1.405	6.869	0	comp69894_c0	nematocyst structural	endoglycoceramidase		sc6; Fig 6i
339.199	1.379	1.348	0.813	0.032	comp55380_c0	serine protease inhibitor	serine protease inhibitor		sc9; Fig 6b
7.16	6.408	1.27	30.294	0.022	comp76032_c0	protease	endothelin-converting enzyme		sc10; Fig 6j
5.852	10.509	1.256	5.026	2.217	comp71384_c0	NAD(P)-binding Rossmann-like domain	protoporphyrinogen oxidase		sc5; Fig 6k
1.112	0.82	1.235	0.725	125.559	comp73309_c0	structural	core histone h2a/h2b/h3/h4		sc5; Fig 6k
14.761	239.495	1.115	130.464	0.054	comp73116_c0	structural	myosin heavy chain		sc4; Fig 6d
0.85	0	1.059	5.873	0.99	comp54730_c0	Glutathione S-transferase, N-terminal domain	s-crystallin 2		sc8; Fig 6g
3.204	2.984	0.995	10.588	0	comp69860_c0	structural	collagen alpha-3(vi) chain		sc10; Fig 6j
10.952	1.236	0.974	9.619	0.269	comp67394_c0	Ion transfer protein	potassium voltage-gated channel subfamily c member 1		sc10; Fig 6j
24.536	2.972	0.932	4.552	0.075	comp66622_c0	metalloproteinase	zinc metalloproteinase nas-15/astacin (peptidase family m12a)		sc10; Fig 6j
41.814	2.33	0.918	0.366	0	comp37047_c0	metalloproteinase	shk domain-like/astacin (peptidase family m12a)		sc9; Fig 6b
4.561	3.531	0.875	2.344	1.948	comp71763_c0	cysteine-rich secretory protein or region	ngfr cysteine-rich region/death domain		sc5; Fig 6k
9.661	163.4	0.798	13.474	0.043	comp64557_c0	serine protease inhibitor	serine protease inhibitor/agrin		sc4; Fig 6d
84.706	106.1	0.791	13.799	0	comp77646_c2	metalloproteinase	zinc metalloproteinase nas-15/shk domain-like		sc4; Fig 6d
2.697	7.513	0.791	0.908	0.075	comp132981_c0	Thrombospondin type 1 domain	Hemicentin-1		sc4; Fig 6d
6.424	1.676	0.762	2.141	0.011	comp70833_c0	Zona pellucida-like domain	CUB and zona pellucida-like domain-containing protein/Oncoprotein-induced transcript 3 protein		sc10; Fig 6j
0.964	1.272	0.727	1.68	4.456	comp69622_c0	Uroporphyrinogen-III synthase HemD	uroporphyrinogen-iii synthase		sc5; Fig 6k
2.534	1.01	0.72	9.531	0.022	comp21381_c0	ShK domain-like	Transmembrane protease serine 6		sc10; Fig 6j
1.013	0.701	0.713	0.061	7.114	comp73074_c0	structural	core histone h2a/h2b/h3/h4		sc5; Fig 6k
9.579	0.487	0.678	2.432	0.043	comp15737_c0	Ion transfer protein	potassium voltage-gated channel subfamily c member 1		sc10; Fig 6j
12.995	4.066	0.663	6.205	0.474	comp77017_c0	protease	endothelin-converting enzyme		sc10; Fig 6j
73.738	7.145	0.635	1.165	0.151	comp71724_c0	Thrombospondin type 1 domain	Hemicentin-1		sc9; Fig 6b
8.467	1.902	0.6	1.822	0.118	comp64886_c0	lectin	concanavalin a-like lectin/glucanases superfamily/thrombospondin type 1 domain/von willebrand factor		sc10; Fig 6j
4.038	0	0.6	0	14.315	comp41606_c0	structural	tubulin alpha-1a chain/3 chain		sc5; Fig 6k
89.741	0.951	0.565	0.427	0	comp74716_c0	serine protease	ovochymase-1/trypsin		sc9; Fig 6b
18.962	4.589	0.558	0.915	0.075	comp62190_c0	Thrombospondin type 1 domain	A disintegrin and metalloproteinase with thrombospondin motifs 16		sc9; Fig 6b
1784.38	6.039	0.536	0.176	0.14	comp73422_c0	serine protease	chymotrypsin-like elastase family member 1/serine protease 1/trypsin		sc1; Fig 6c
258.678	1.046	0.508	0.095	0.032	comp71015_c0	protease	carboxypeptidase a2		sc1; Fig 6c
1.488	25.452	0.452	13.67	0.022	comp71157_c0	ADP-ribosylglycohydrolase	crystallin j1c/crystallin j1a		sc4; Fig 6d
1.569	7.549	0.431	0.589	0	comp56352_c0	Thrombospondin type 1 domain	Hemicentin-1		sc4; Fig 6d
1144.77	2.948	0.423	0.325	0.667	comp51383_c0	serine protease	chymotrypsinogen b/trypsin/regulation of apoptotic process		sc1; Fig 6c
1191.83	3.186	0.402	0.095	0.032	comp78864_c0	serine protease	chymotrypsinogen b/shk domain-like/trypsin		sc1; Fig 6c
45.181	2.841	0.395	1.219	272.697	comp58540_c0	structural	core histone h2a/h2b/h3/h4		sc5; Fig 6k
282.576	2.259	0.388	0.19	0.043	comp81702_c0	serine protease	chymotrypsin-like elastase family member 2/trypsin		sc1; Fig 6c
4.838	0.309	0.374	0.698	7.545	comp39732_c0	Glutathione S-transferase, N-terminal domain	s-crystallin 4		sc5; Fig 6k
148.096	0.25	0.367	0.088	0	comp72772_c0	cysteine-rich secretory protein or region	cysteine-rich secretory protein family		sc9; Fig 6b
1591.55	5.611	0.36	0.108	0	comp68543_c0	serine protease	chymotrypsinogen 2/trypsin/shk domain-like		sc1; Fig 6c
352.44	1.129	0.346	0.251	0	comp68764_c0	metalloproteinase	astacin (peptidase family m12a)/shk domain-like		sc1; Fig 6c
1680.93	5.659	0.318	0.23	0.129	comp64168_c0	serine protease	chymotrypsinogen 2/trypsin/shk domain-like		sc1; Fig 6c
174.103	3.376	0.318	0.854	0	comp65766_c0	lectin	galactose binding lectin domain		sc9; Fig 6b
0.883	3.959	0.254	6.483	0	comp67857_c0	serine protease	trypsin		sc4; Fig 6d
53.746	0	0.184	0	0	comp53912_c0	serine protease	chymotrypsin-like elastase family member 2/trypsin		sc9; Fig 6b
466.487	2.092	0.162	0	0	comp58741_c0	serine protease	chymotrypsin-like elastase family member 2/trypsin/shk domain-like/chymotrypsinogen b		sc1; Fig 6c
422.271	1.391	0.12	0.142	0	comp20312_c0	serine protease	chymotrypsinogen 2/trypsin		sc1; Fig 6c
41.993	0.903	0.113	0	0	comp60391_c0	metalloproteinase	astacin (peptidase family m12a)/shk domain-like		sc9; Fig 6b
59.075	0.487	0.106	0	0	comp65279_c0	Thrombospondin type 1 domain	unknown		sc1; Fig 6c
50.902	0.166	0.099	0.122	0	comp60873_c0	metalloproteinase	zinc metalloproteinase nas-4/astacin (peptidase family m12a)		sc9; Fig 6b
0	23.17	0.099	0.725	0	comp69183_c0	C2H2-type zinc finger	protein glass		sc4; Fig 6d
18.471	10.996	0.092	56.348	0	comp65844_c0	ShK domain-like	unknown		sc10; Fig 6j
236.3	1.153	0.085	0.102	0.065	comp81704_c0	phopholipase activator	ganglioside gm2 activator		sc1; Fig 6c
301.783	4.957	0.078	0.522	0.054	comp70991_c0	catx/crtx jellyfish toxin protein family	toxin crtx-a		sc1; Fig 6c
86.357	2.556	0.071	2.025	0.043	comp71560_c0	HYR domain	Sushi, von Willebrand factor type A, EGF and pentraxin domain-containing protein 1		sc9; Fig 6b
0	11.08	0.071	0.271	0	comp66631_c0	C2H2-type zinc finger	protein glass		sc4; Fig 6d
45.949	0.297	0.064	0	0	comp63822_c0	metalloproteinase	zinc metalloproteinase nas-15/shk domain-like		sc9; Fig 6b
206.534	0.476	0.056	0	0	comp20865_c0	catx/crtx jellyfish toxin protein family	toxin crtx-a		sc1; Fig 6c
556.702	2.14	0.049	0.108	0.065	comp61754_c0	cysteine-rich secretory protein or region	cysteine-rich secretory protein family/shk domain-like		sc1; Fig 6c
0.065	1.153	0.049	32.855	0	comp73509_c0	lectin	lectin		sc4; Fig 6d
18.994	0.119	0.035	0	0	comp68271_c0	7 transmembrane receptor (rhodopsin family)	unknown		sc9; Fig 6b
0.981	0.38	0.035	0.135	10.3	comp62778_c0	structural	failed axon connections homolog		sc5; Fig 6k
273.602	0	0	0.745	0	comp54031_c0	serine protease	chymotrypsin-like elastase family member 1/trypsin		sc9; Fig 6b
70.648	0.262	0	0	0	comp19846_c0	serine protease	chymotrypsin-like elastase family member 2/serine protease 1/shk domain-like/trypsin		sc1; Fig 6c
62.459	0.404	0	0	0	comp48901_c0	ShK domain-like	unknown		sc9; Fig 6b
44.985	0	0	0	0	comp37218_c0	catx/crtx jellyfish toxin protein family	toxin crtx-a		sc9; Fig 6b
44.576	0.464	0	0.027	0	comp69203_c0	serine protease	chymotrypsin-like elastase family member 1/serine protease 1/shk domain-like		sc1; Fig 6c
42.974	0.808	0	0	0	comp38102_c0	catx/crtx jellyfish toxin protein family	toxin crtx-a		sc9; Fig 6b
1.046	0	0	0.088	6.953	comp66584_c0	phospholipase a2	phospholipase a2		sc5; Fig 6k
0	0	0	104.702	0	comp38516_c0	guanine nucleotide-binding protein g(i)/g(s)/g(o) subunit gamma-12	guanine nucleotide-binding protein g(i)/g(s)/g(o) subunit gamma-12		sc10; Fig 6j
0	0.606	0	9.098	0	comp70711_c0	lectin	galactose binding lectin domain/rhamnose-binding lectin		sc4; Fig 6d
0	0	0	6.686	0	comp61544_c0	structural	failed axon connections homolog		sc10; Fig 6j

## Sheet: ven_term_grep
Turripeptide Lol9.1
Astacin (Peptidase family M12A)
ShK domain-like
Reprolysin (M12B) family zinc metalloprotease
Metalloprotease TIKI2
Peroxiredoxin
Dipeptidyl peptidase
Zinc metalloproteinase nas-15
Zinc metalloproteinase nas-4
Venom factor
Venom phosphodiesterase 2
Crotalus
Carboxypeptidase D
Lysosomal aspartic protease
Cytosol aminopeptidase
Probable aminopeptidase NPEPL1
Methionine aminopeptidase
Puromycin-sensitive aminopeptidase
Putative aminopeptidase W07G4.4
Aspartyl aminopeptidase
Aminopeptidase N
Probable Xaa-Pro aminopeptidase
Glutamyl aminopeptidase (metalloaminopeptidase)
Carboxypeptidase A2
PC3-like endoprotease variant B
Endoplasmic reticulum aminopeptidase
Endothelin-converting enzyme
Gamma-glutamyl hydrolase B
Interstitial collagenase
Collagenase
Adenosylhomocysteinase B
Tropomyosin-2
Tubulin beta-2 chain
Tubulin alpha-2/alpha-4 chain
Catenin beta
Collagen alpha
Tubulin beta-1 chain
Tubulin alpha-3 chain
Collagen alpha-2(IV) chain
Tubulin beta-4 chain
Collagen alpha-2(I) chain
Myosin-2 essential light chain
Clathrin heavy chain 1
Tubulin alpha-1 chain
Flotillin-1
Flotillin-2
Collagen alpha-3(VI) chain
Major vault protein
Spectrin alpha chain
Vitellogenin
Tectonin beta-propeller repeat-containing protein 1
Actin-related protein 2/3 complex subunit 4
failed axon connections homolog
Collagen alpha-1(I) chain
Collagen alpha-1(II)
Collagen alpha-3(VI)
Collagen alpha-4(VI) chain
Collagen alpha-5(VI) chain
Collagen alpha-1(IX) chain
Collagen alpha-6(VI) chain
Histone H2B
FRAS1-related extracellular matrix protein
von Willebrand factor
EGF-containing fibulin-like extracellular matrix protein 2
Fibulin
Sushi
Coiled-coil domain-containing protein
GRIP and coiled-coil domain-containing protein 1
Flagellar-associated PapD-like
Core histone H2A/H2B/H3/H4
Talin-1
NuA4 histone acetyltransferase
Armadillo repeat protein deleted in velo-cardio-facial syndrome homolog
Myosin heavy chain
Tubulin alpha-1A chain
Tubulin alpha-1B chain;
Tubulin alpha-3 chain
Tubulin beta-4B chain
Filamin-B
Myosin regulatory light polypeptide 9
Tropomyosin-1
Fibrillin-1
Dystonin
Microtubule-associated proteins 1A/1B light chain 3C
Microtubule-actin cross-linking factor 1
Dysferlin
Synaptotagmin-1
Cofilin/tropomyosin-type actin-binding protein
Actin-1/2
Myosin-10
Gelsolin-like protein 1
Calpain-B
Peroxiredoxin-5
60 kDa heat shock protein
Calnexin
Heat shock cognate 71 kDa protein
Heat shock protein HSP 90-alpha
Protein disulfide-isomerase
Peptidyl-prolyl cis-trans isomerase B
Peptidyl-prolyl cis-trans isomerase
Peptidyl-prolyl cis-trans isomerase 7
Peptidyl-prolyl cis-trans isomerase 8
Toxin CaTX-A
Toxin CrTX-A
Toxin
Zeta toxin
Venom protein 302
Venom prothrombin activator pseutarin-C non-catalytic subunit
Macrophage metalloelastase
Multidrug and toxin extrusion protein 1
Aflatoxin B1 aldehyde reductase member 2
Ras-related C3 botulinum toxin substrate 1
Nucleoporin NUP53
Nucleoporin NUP54
Nucleoporin 50 kDa
Nucleoporin Nup120/160
Nucleoporin GLE
Carbohydrate-selective porin OprB
Death domain
Death effector domain
FAS-associated factor
death-inducing signalling complex
CD95 death-inducing signaling complex
Cysteine-rich with EGF-like domain protein
Cysteine-rich PDZ-binding protein
Cysteine-rich secretory protein family
NGFR cysteine-rich region
thrombospondin type 1 domain
regulation of apoptotic process
Heat shock protein 105 kDa
Heat shock protein 75 kDa
Heat shock protein 67B2
10 kDa heat shock protein
Heat shock protein 83
Heat shock protein
Titin
nematogalectin-related
Nematocyst outer wall antigen
minicollagen
lectin
Trypsin
cnidoin
nematocyst
Embryonic protein UVS.2
CUB and zona pellucida-like domain-containing protein
Programmed cell death 6-interacting protein
Dickkopf-3 related protein
Nucleolysin TIA-1
Nematoblast-specific protein nb039a-sv15

## Sheet: ven_refs
Additional IX Venom heatmap: Lewis Ames et al. 2016 Transcriptome profiling of genes implicated in venom, vision and sex in the box jellyfish Alatina alata
References
Anctil M (2009) Chemical transmission in the sea anemone Nematostella vectensis: A genomic perspective. Comp Biochem Physiol - Part D Genomics Proteomics 4:268–289. doi: 10.1016/j.cbd.2009.07.001
Avila Soria G (2009) Molecular characterization of Carukia barnesi and Malo kingi, cnidaria; Cubozoa; Carybdeidae. PhD Thesis. James Cook University
Balasubramanian PG, Beckmann A, Warnken U, et al (2012) Proteome of Hydra nematocyst. J Biol Chem 287:9672–9681. doi: 10.1074/jbc.M111.328203
Brekhman V, Malik a, Haas B, et al (2015) Transcriptome profiling of the dynamic life cycle of the scypohozoan jellyfish Aurelia aurita. BMC Genomics 16:74. doi: 10.1186/s12864-015-1320-z
Brinkman DL, Jia X, Potriquet J, et al (2015) Transcriptome and venom proteome of the box jellyfish Chironex fleckeri. BMC Genomics 16:407. doi: 10.1186/s12864-015-1568-3
Casewell NR, Wüster W, Vonk FJ, et al (2012) Complex cocktails: the evolutionary novelty of venoms. Trends Ecol Evol 28:219–29. doi: 10.1016/j.tree.2012.10.020
Castellano S, Lobanov A V, Chapple C, et al (2005) Diversity and functional plasticity of eukaryotic selenoproteins: identification and characterization of the SelJ family. Proc Natl Acad Sci U S A 102:16188–16193. doi: 10.1073/pnas.0505146102
Chera S, de Rosa R, Miljkovic-Licina M, et al (2006) Silencing of the hydra serine protease inhibitor Kazal1 gene mimics the human SPINK1 pancreatic phenotype. J Cell Sci 119:846–857. doi: 10.1242/jcs.02807
De Lisa E, Salzano AM, Moccia F, et al (2013) Sperm-attractant peptide influences the spermatozoa swimming behavior in internal fertilization in Octopus vulgaris. J Exp Biol 216:2229–37. doi: 10.1242/jeb.081885
Dunn SR, Pernice M, Green K, et al (2012) Thermal stress promotes host mitochondrial degradation in symbiotic cnidarians: Are the batteries of the reef going to run out? PLoS One. doi: 10.1371/journal.pone.0039024
Dzik JM (2010) The ancestry and cumulative evolution of immune reactions. Acta Biochim Pol 57:443–466. doi: 20101980 [pii]
Eckert T (2012) In silico Study on Sulfated and Non-Sulfated Carbohydrate Chains from Proteoglycans in Cnidaria and Interaction with Collagen. Open J Phys Chem 02:123–133. doi: 10.4236/ojpc.2012.22017
Frazão B, Vasconcelos V, Antunes A (2012) Sea anemone (cnidaria, anthozoa, actiniaria) toxins: An overview. Mar Drugs 10:1812–1851. doi: 10.3390/md10081812
Ganot P, Moya A, Magnone V, et al (2011) Adaptations to endosymbiosis in a Cnidarian-Dinoflagellate association: Differential gene expression and specific gene duplications. PLoS Genet. doi: 10.1371/journal.pgen.1002187
Horibata Y, Higashi H, Ito M (2001) Transglycosylation and Reverse Hydrolysis Reactions of Endoglycoceramidase from the Jellyfish. J ournal Biochem 130:263–268.
Houliston E, Momose T, Manuel M (2010) Clytia hemisphaerica: a jellyfish cousin joins the laboratory. Trends Genet 26:159–67. doi: 10.1016/j.tig.2010.01.008
Hwang JS, Takaku Y, Momose T, et al (2010) Nematogalectin, a nematocyst protein with GlyXY and galectin domains, demonstrates nematocyte-specific alternative splicing in Hydra. Proc Natl Acad Sci U S A 107:18539–18544. doi: 10.1073/pnas.1003256107
Jouiaei M, Casewell NR, Yanagihara A a, et al (2015a) Firing the sting: chemically induced discharge of cnidae reveals novel proteins and peptides from box jellyfish (Chironex fleckeri) venom. Toxins (Basel) 7:936–50. doi: 10.3390/toxins7030936
Jouiaei M, Yanagihara A, Madio B, et al (2015b) Ancient Venom Systems: A Review on Cnidaria Toxins. Toxins (Basel) 7:2251–2271. doi: 10.3390/toxins7062251
Kimura A, Sakaguchi E, Nonaka M (2009) Multi-component complement system of Cnidaria: C3, Bf, and MASP genes expressed in the endodermal tissues of a sea anemone, Nematostella vectensis. Immunobiology 214:165–178. doi: 10.1016/j.imbio.2009.01.003
Klug M, Tardent P, Smid I, Holstein T (1984) Presence and localization of chitinase in Hydra and Podocoryne (Cnidaria, Hydrozoa). J Exp Zool 229:69–72. doi: 10.1002/jez.1402290109
Kortschak RD, Samuel G, Saint R, Miller DJ (2003) EST Analysis of the Cnidarian Acropora millepora Reveals Extensive Gene Loss and Rapid Sequence Divergence in the Model Invertebrates. Curr Biol 13:2190–2195. doi: 10.1016/j.cub.2003.11.030
Krem MM, Di Cera E (2001) Molecular markers of serine protease evolution. EMBO J 20:3036–3045. doi: 10.1093/emboj/20.12.3036
Lenarcic B, Krishnan G, Borukhovich R, et al (2000) Saxiphilin, a saxitoxin-binding protein with two thyroglobulin type 1 domains, is an inhibitor of papain-like cysteine proteinases. J Biol Chem 275:15572–15577. doi: 10.1074/jbc.M001406200
Marino A, Morabito R, La Spada G, et al (2011) Evidence for aquaporin-mediated water transport in nematocytes of the jellyfish Pelagia noctiluca. Cell Physiol Biochem 28:1211–1218. doi: 10.1159/000335853
Milde S, Hemmrich G, Anton-Erxleben F, et al (2009) Characterization of taxonomically restricted genes in a phylum-restricted cell type. Genome Biol 10:R8. doi: 10.1186/gb-2009-10-1-r8
Pineda AO, Ellington WR (1999) Structural and functional implications of the amino acid sequences of dimeric, cytoplasmic and octameric mitochondrial creatine kinases from a protostome invertebrate. Eur J Biochem 264:67–73. doi: 10.1046/j.1432-1327.1999.00577.x
Putnam NH, Srivastava M, Hellsten U, et al (2007) Sea Anemone Genome Reveals Ancestral Eumetazoan Gene Repertoire and Genomic Organization. Science (80- ) 317:86–94. doi: 10.1126/science.1139158
Rao VS, Swarup S, Kini RM (2003) The nonenzymatic subunit of pseutarin C, a prothrombin activator from eastern brown snake (Pseudonaja textilis) venom, shows structural similarity to mammalian coagulation factor V. Blood 102:1347–1354. doi: 10.1182/blood-2002-12-3839
Ruiming Z, Yibao M, Yawen H, et al (2010) Comparative venom gland transcriptome analysis of the scorpion Lychas mucronatus reveals intraspecific toxic gene diversity and new venomous components. BMC Genomics 11:452. doi: 10.1186/1471-2164-11-452
Schnitzler CE, Pang K, Powers ML, et al (2012) Genomic organization, evolution, and expression of photoprotein and opsin genes in Mnemiopsis leidyi: a new view of ctenophore photocytes. BMC Biol 10:107. doi: 10.1186/1741-7007-10-107
Schroth W, Ender A, Schierwater B (2005) Molecular biomarkers and adaptation to environmental stress in moon jelly (Aurelia spp.). Mar Biotechnol 7:449–461. doi: 10.1007/s10126-004-4095-9
Tucker RP, Hess JF, Gong Q, et al (2013) A thrombospondin in the anthozoan Nematostella vectensis is associated with the nervous system and upregulated during regeneration. Biol Open 2:217–26. doi: 10.1242/bio.20123103
Uechi G-I, Toma H, Arakawa T, Sato Y (2010) Molecular characterization on the genome structure of hemolysin toxin isoforms isolated from sea anemone Actineria villosa and Phyllodiscus semoni. Toxicon 56:pp.1470–1476. doi: 10.1017/CBO9781107415324.004
Wenger Y, Galliot B (2013) Punctuated emergences of genetic and phenotypic innovations in eumetazoan, bilaterian, euteleostome, and hominidae ancestors. Genome Biol Evol 5:1949–1968. doi: 10.1093/gbe/evt14

## Sheet: ven_contig_grep
comp58540_c0
comp35425_c0
comp52177_c0
comp78282_c0
comp63888_c0
comp64605_c0
comp64886_c0
comp61754_c0
comp72594_c1
comp69710_c0
comp74716_c0
comp61871_c0
comp75461_c0
comp71240_c0
comp72092_c0
comp53328_c1
comp65432_c0
comp60294_c0
comp62778_c0
comp48959_c0
comp38315_c0
comp62064_c0
comp51088_c0
comp74129_c0
comp78135_c0
comp66174_c0
comp77421_c0
comp81704_c0
comp58957_c0
comp70335_c0
comp69427_c0
comp39732_c0
comp61582_c0
comp69042_c0
comp69049_c0
comp60861_c0
comp62043_c0
comp73714_c0
comp75135_c0
comp76495_c0
comp76991_c0
comp49115_c0
comp20659_c0
comp70711_c0
comp70875_c0
comp54031_c0
comp74319_c0
comp74812_c0
comp70555_c0
comp75169_c0
comp73509_c0
comp58966_c0
comp70041_c0
comp66357_c0
comp75530_c0
comp68581_c0
comp74530_c0
comp65863_c0
comp72321_c0
comp64830_c0
comp78864_c0
comp72073_c0
comp71759_c0
comp76183_c0
comp63822_c0
comp65279_c0
comp69305_c0
comp74784_c0
comp68407_c0
comp75616_c0
comp78285_c0
comp60873_c0
comp20312_c0
comp57639_c0
comp20487_c0
comp69657_c0
comp74739_c2
comp56275_c0
comp75946_c0
comp21645_c0
comp38102_c0
comp62190_c0
comp75969_c1
comp66965_c0
comp60520_c0
comp20397_c0
comp48901_c0
comp59561_c0
comp65131_c0
comp51383_c0
comp77122_c0
comp53912_c0
comp57033_c0
comp73226_c0
comp76287_c0
comp20389_c0
comp72772_c0
comp59301_c0
comp69785_c0
comp74759_c1
comp67394_c0
comp64876_c0
comp57678_c0
comp69803_c0
comp53348_c0
comp70214_c0
comp74860_c0
comp71168_c0
comp82160_c0
comp72519_c0
comp36234_c0
comp74861_c1
comp70481_c0
comp76734_c0
comp65839_c0
comp72296_c0
comp64557_c0
comp76574_c0
comp15737_c0
comp65178_c0
comp66692_c0
comp54565_c0
comp68129_c0
comp78217_c0
comp60193_c0
comp71131_c0
comp64604_c0
comp51528_c0
comp65778_c0
comp68747_c0
comp67227_c0
comp71858_c0
comp76753_c0
comp68357_c0
comp77214_c0
comp72027_c0
comp65844_c0
comp60732_c0
comp46142_c0
comp68598_c0
comp69203_c0
comp71070_c0
comp64278_c0
comp76260_c0
comp75661_c0
comp76440_c0
comp63691_c0
comp68359_c0
comp69622_c0
comp20347_c0
comp20016_c0
comp66428_c0
comp68419_c0
comp77562_c0
comp38390_c0
comp76075_c0
comp35113_c0
comp70982_c0
comp69860_c0
comp73997_c0
comp72726_c0
comp76586_c0
comp75878_c0
comp74161_c2
comp70384_c0
comp78120_c0
comp60391_c0
comp73845_c0
comp77344_c0
comp67857_c0
comp65646_c0
comp71800_c0
comp53610_c0
comp67990_c0
comp64965_c0
comp74326_c0
comp72361_c0
comp75952_c0
comp62970_c0
comp62453_c0
comp41606_c0
comp64644_c1
comp52209_c0
comp71015_c0
comp58903_c0
comp66584_c0
comp59562_c0
comp74546_c0
comp77659_c0
comp55414_c0
comp63790_c0
comp73129_c0
comp72935_c1
comp76002_c0
comp71310_c1
comp73938_c0
comp70934_c0
comp72569_c0
comp66478_c0
comp60963_c0
comp73116_c0
comp57088_c0
comp64942_c0
comp61544_c0
comp62417_c0
comp68673_c0
comp69487_c0
comp73787_c0
comp74421_c0
comp73862_c0
comp30403_c0
comp67222_c0
comp68222_c0
comp38391_c0
comp61456_c0
comp37218_c0
comp78556_c0
comp66714_c0
comp35240_c0
comp75079_c0
comp20865_c0
comp55265_c0
comp66559_c0
comp74731_c0
comp66631_c0
comp71189_c0
comp76032_c0
comp75506_c0
comp39100_c0
comp77836_c0
comp20403_c0
comp57132_c0
comp62035_c0
comp77096_c0
comp35596_c0
comp75136_c0
comp69223_c0
comp57845_c0
comp75541_c0
comp55945_c0
comp53521_c0
comp62790_c0
comp51914_c0
comp73633_c0
comp78242_c0
comp65645_c0
comp37047_c0
comp73805_c0
comp67308_c0
comp65615_c0
comp56352_c0
comp66146_c0
comp57023_c0
comp62586_c0
comp68462_c0
comp64658_c0
comp70078_c0
comp76666_c0
comp78049_c0
comp68373_c0
comp70833_c0
comp61419_c0
comp35244_c0
comp77626_c0
comp74428_c0
comp59350_c0
comp38516_c0
comp68868_c0
comp75228_c0
comp35811_c0
comp73074_c0
comp81959_c0
comp73138_c1
comp74210_c0
comp51864_c0
comp69584_c0
comp73591_c0
comp67724_c0
comp74533_c0
comp76012_c0
comp71197_c0
comp73357_c1
comp75209_c0
comp73345_c0
comp49551_c0
comp35937_c0
comp50810_c0
comp62523_c0
comp52940_c0
comp76057_c0
comp50342_c0
comp73575_c0
comp72183_c0
comp70991_c0
comp69149_c0
comp72776_c0
comp60544_c0
comp56784_c0
comp68543_c0
comp55421_c0
comp64624_c0
comp39427_c0
comp38724_c0
comp74086_c0
comp48484_c1
comp72256_c0
comp68485_c0
comp70102_c0
comp77151_c0
comp58741_c0
comp66740_c0
comp67967_c0
comp73422_c0
comp68784_c0
comp35283_c0
comp57297_c0
comp64534_c0
comp73573_c0
comp34992_c0
comp64678_c0
comp64408_c0
comp78266_c0
comp65203_c0
comp52195_c0
comp57753_c0
comp73132_c0
comp35279_c0
comp69333_c0
comp77728_c0
comp73003_c0
comp56561_c0
comp62435_c0
comp57210_c0
comp67978_c0
comp69894_c0
comp58672_c0
comp81702_c0
comp60725_c0
comp77189_c1
comp61242_c0
comp37994_c0
comp61100_c0
comp58807_c0
comp77614_c0
comp77419_c0
comp69349_c0
comp74820_c0
comp20770_c0
comp66053_c0
comp54223_c0
comp35756_c0
comp69060_c0
comp64450_c0
comp59348_c0
comp72055_c0
comp75544_c0
comp63541_c0
comp69069_c1
comp54607_c0
comp61321_c0
comp67929_c0
comp76820_c0
comp71157_c0
comp71202_c0
comp71560_c0
comp56684_c0
comp59128_c0
comp71639_c0
comp73765_c0
comp78189_c0
comp75210_c0
comp75290_c0
comp71903_c0
comp69939_c0
comp78009_c0
comp68926_c0
comp68692_c0
comp54011_c0
comp77954_c0
comp69588_c0
comp36599_c0
comp30220_c0
comp77791_c0
comp53816_c0
comp54730_c0
comp61469_c0
comp63995_c0
comp64510_c0
comp71724_c0
comp66622_c0
comp77193_c0
comp74795_c0
comp65766_c0
comp66814_c0
comp63353_c0
comp81141_c0
comp20372_c0
comp76457_c0
comp71108_c0
comp75374_c0
comp68368_c2
comp67817_c0
comp78134_c0
comp66684_c0
comp57885_c0
comp55380_c0
comp70080_c0
comp75195_c0
comp21245_c0
comp78179_c0
comp70132_c0
comp132981_c0
comp66861_c0
comp22905_c0
comp64682_c0
comp67231_c0
comp50204_c0
comp68049_c0
comp48750_c0
comp75356_c0
comp72855_c0
comp27808_c0
comp73030_c0
comp74775_c0
comp53305_c0
comp76989_c0
comp61936_c0
comp61235_c0
comp77282_c0
comp74356_c0
comp73309_c0
comp78186_c0
comp77017_c0
comp64168_c0
comp70167_c0
comp20467_c0
comp63840_c0
comp68091_c0
comp66338_c0
comp77810_c0
comp68340_c0
comp68764_c0
comp77328_c0
comp66591_c0
comp79025_c0
comp20412_c0
comp76202_c0
comp71102_c1
comp63218_c0
comp73883_c0
comp68271_c0
comp78232_c0
comp71763_c0
comp73233_c1
comp67092_c0
comp74864_c0
comp69274_c0
comp77646_c2
comp76755_c0
comp75338_c0
comp63312_c0
comp36448_c0
comp41973_c0
comp62074_c0
comp54335_c0
comp61896_c0
comp71073_c0
comp78064_c0
comp61557_c0
comp72623_c0
comp38077_c0
comp78298_c0
comp69521_c0
comp19846_c0
comp47812_c0
comp71059_c0
comp73580_c0
comp71384_c0
comp69259_c0
comp77121_c0
comp21381_c0
comp68512_c1
comp54209_c0
comp65689_c0
comp38245_c0
comp74331_c0
comp50857_c0
comp78068_c0
comp69868_c1
comp69069_c0
comp76934_c0
comp77880_c0
comp75969_c0
comp77204_c0
comp73517_c0
comp77300_c0
comp64387_c0
comp26904_c0
comp57396_c0
comp76560_c1
comp66152_c0
comp72014_c0
comp39316_c0
comp59804_c0
comp58169_c0
comp80141_c0
comp52564_c0
comp72899_c4
comp58484_c0
comp69347_c0
comp75372_c0
comp75949_c0
comp66288_c0
comp60962_c0
comp62565_c0
comp56521_c0
comp53334_c0
comp70401_c0
comp20473_c0
comp63246_c0
comp67176_c0
comp76057_c1
comp69183_c0
comp75725_c0
comp74167_c0
comp53436_c0
comp38533_c0
comp78195_c0
