# Supplementary material for: A new transcriptome and transcriptome profiling of adult and larval tissue in the box jellyfish Alatina alata: an emerging model for studying venom, vision and sex
Source: BMC Genomics. 2016 Aug 17;17:650. doi: 10.1186/s12864-016-2944-3 (PMC4989536; doi:10.1186/s12864-016-2944-3)
Supplement: Additional file 8: — Vision heatmap. Corresponds to Fig. 7a-k in the text. Matrix file corresponding to matrix used for hierarchical clustering to generate the heatmap (EdgeR) of the 97 genes putative genes implicated in vision in A. alata medusa (gastric cirri, ovaries, tentacle (with pedalium base) and rhopalium) and planulae samples. Annotations are provided from the Trinotate report. (XLSX 27 kb) [file 12864_2016_2944_MOESM8_ESM.xlsx]

## Sheet: vision_DE_annot
gastric cirri	ovaries	tentacle	rhopalium	planulae	gene_id	Sprot_protein/TrEMBL_protein	core_gene_rank	subcluster;fig
1.275	1.26	0.663	6300.86	0.323	comp77430_c0	crystallin j1b	rhop_core_2	sc8; Fig 7j
22.705	37.09	10.855	1780.8	22.903	comp74233_c1	j2 crystallin	rhop_core_7	sc2; Fig 7i
146.38	1657.3	36.625	1584.49	0.452	comp68462_c0	myosin light chain 1	rhop_core_11	sc3; Fig 7c
179.824	60.213	29.383	1297.87	0.011	comp71385_c0	uncharacterized	rhop_core_13	sc6; Fig 7h
181.246	155.031	132.037	1106.83	0.807	comp61242_c0	d-galactoside-specific lectin/rhamnospondin 1	rhop_core_16	sc6; Fig 7h
59.86	322.271	12.698	1018.66	0.301	comp71316_c0	uncharacterized	rhop_core_17	sc3; Fig 7c
248.249	133.383	131.783	861.226	0.161	comp62118_c0	uncharacterized	rhop_core_18	sc6; Fig 7h
404.257	74.181	224.514	856.314	2885.88	comp61261_c0	uncharacterized	rhop_core_19	sc4; Fig 7k
116.45	106.706	68.62	781.676	44.902	comp74136_c1	opsin: carybdea (box jellyfsh)/visual pigment-like receptor peropsin	rhop_core_20	sc2; Fig 7i
131.456	94.129	174.309	613.147	1.679	comp74239_c0	carbonic anhydrase 2	rhop_core_21	sc6; Fig 7h
0.638	0.238	0.071	552.457	0.097	comp70803_c0	j3-crystallin	rhop_core_23	sc8; Fig 7j
173.809	509.863	46.563	498.047	1.248	comp69274_c0	tropomyosin alpha-1 chain	rhop_core_25	sc3; Fig 7c
0.278	0.071	0.423	460.05	0.054	comp56055_c0	sarcoplasmic calcium-binding protein	rhop_core_26	sc8; Fig 7j
174.528	865.622	87.049	446.637	2.013	comp68926_c0	myosin heavy chain, striated muscle/myosin-6	rhop_core_28	sc3; Fig 7c
38.659	624.736	5.181	427.012	0.161	comp73725_c0	uncharacterized	rhop_core_30	sc3; Fig 7c
147.818	11.472	9.444	405.646	0.043	comp51537_c0	protoporphyrinogen oxidase	rhop_core_32	sc6; Fig 7h
1.749	3.555	8.364	390.276	4.8	comp51385_c0	alpha-crystallin b chain (CRYAB)	rhop_core_34	sc2; Fig 7i
79.671	612.658	48.25	377.953	3.573	comp78332_c0	uncharacterized	rhop_core_38	sc3; Fig 7c
91.8	9.701	6.917	313.253	0	comp79024_c0	uncharacterized	rhop_core_44	sc6; Fig 7h
0	0	0	311.668	0	comp78683_c0	uncharacterized	rhop_core_45	sc2; Fig 7i
180.887	185.012	643.904	213.408	3.369	comp77626_c0	multiple epidermal growth factor-like domains protein 6 (MEGF6)		sc6; Fig 7h
0	0	0	199.663	0	comp57165_c0	crystallin j1b		sc2; Fig 7i
0.065	0	0	141.303	0.065	comp71912_c0	crystallin j1b		sc8; Fig 7j
151.496	147.399	170.406	136.588	0.484	comp52731_c0	dihydropteridine reductase		sc6; Fig 7h
131.325	29.565	49.527	93.979	0.355	comp75661_c0	tyrosine-protein kinase transmembrane receptor ror1		sc9; Fig 7g
333.446	129.733	167.35	89.575	6.824	comp69691_c0	glutathione s-transferase p 1/vigilin		sc9; Fig 7g
120.422	52.937	71.019	82.374	0.054	comp20770_c0	multiple epidermal growth factor-like domains protein 6 (MEGF6)		sc6; Fig 7h
0.033	0.024	0.014	73.73	0	comp66190_c0	crystallin j1b		sc8; Fig 7j
292.989	220.985	46.662	72.796	0	comp75698_c0	beta,beta-carotene 15,15'-monooxygenase (BCDO1)		sc6; Fig 7h
115.257	3.971	27.167	70.35	28.963	comp58367_c0	guanine nucleotide-binding protein subunit gamma-e		sc5; Fig 7f
39.901	10.485	146.083	61.279	0.032	comp71664_c0	tyrosinase		sc6; Fig 7h
13.012	8.476	6.317	49.533	3.562	comp54680_c0	guanine nucleotide-binding protein g(s) subunit alpha/guanine nucleotide-binding protein g(s) subunit alpha isoforms xlas		sc4; Fig 7k
51.18	71.102	75.854	40.55	1.335	comp67185_c0	glutathione s-transferase mu 5		sc9; Fig 7g
0	0	0.169	39.873	0.022	comp54829_c0	dopamine receptor 2		sc8; Fig 7j
15.545	47.92	14.97	32.875	0.161	comp68131_c0	retinol dehydrogenase 3		sc3; Fig 7c
68.262	73.622	30.181	31.798	3.606	comp72550_c1	fmrfamide receptor		sc9; Fig 7g
15.529	96.388	7.263	29.19	0.592	comp68601_c0	glutathione s-transferase 1, isoform d		sc3; Fig 7c
13.028	17.44	90.684	28.323	0.463	comp77659_c0	hedgehog protein/protocadherin fat 4		sc7; Fig 7e
20.155	8.286	1.8	26.352	0.377	comp65993_c0	retinol dehydrogenase 10		sc9; Fig 7g
3.58	0.44	0.925	25.654	0.032	comp74143_c0	epithelial discoidin domain-containing receptor 1		sc2; Fig 7i
4.888	21.767	30.054	21.617	0.657	comp65046_c0	glutathione s-transferase 1		sc7; Fig 7e
3.711	45.4	25.353	18.778	0.366	comp76117_c0	fascin/antitoxin		sc7; Fig 7e
9.971	9.082	7.595	18.094	0.097	comp72258_c0	galanin receptor type 2/proteinase-activated receptor 2		sc9; Fig 7g
11.099	23.859	4.101	17.044	0	comp88209_c0	glutathione s-transferase 1		sc3; Fig 7c
1.275	3.638	1.694	15.852	0	comp68039_c0	tyrosine kinase receptor cad96ca		sc2; Fig 7i
12.423	0	10.171	15.554	0.786	comp95018_c0	retinal homeobox protein rx1/homeobrain		sc5; Fig 7f
2.468	0.975	40.74	14.524	0.043	comp74993_c0	beta,beta-carotene 9',10'-oxygenase (BCDO2)		sc7; Fig 7e
2.092	1.022	70.222	13.928	4.876	comp77121_c0	neurogenic locus notch homolog protein 2/fibropellin-1		sc5; Fig 7f
20.613	26.427	34.543	12.891	0.721	comp76689_c0	tyrosine-protein phosphatase non-receptor type 1, 2/putative tyrosine-protein phosphatase non-receptor type 61f		sc9; Fig 7g
17.131	1.165	18.761	11.733	0	comp58183_c0	Prostaglandin E2 receptor EP4 subtype/serpentine type		sc6; Fig 7h
13.731	9.891	10.496	11.665	1.033	comp73342_c1	protein strawberry notch homolog 1		sc9; Fig 7g
25.124	18.45	13.029	10.846	2.185	comp73464_c0	probable g-protein coupled receptor 139/fmrfamide receptor		sc9; Fig 7g
11.344	18.771	10.799	9.755	17.296	comp72569_c0	retinol dehydrogenase 11 - 13		sc4; Fig 7k
0	0.059	0.092	8.63	0	comp71410_c0	visual pigment-like receptor peropsin		sc2; Fig 7i
1.913	18.688	0.558	8.556	0	comp69546_c0	neuropeptide ff receptor 1/mu-type opioid receptor		sc3; Fig 7c
10.118	1.177	32.249	8.007	3.562	comp56501_c0	retinal homeobox protein rx3/glutathione s-transferase a		sc5; Fig 7f
0.932	2.033	4.553	7.438	0.011	comp71276_c0	receptor-type tyrosine-protein phosphatase t		sc7; Fig 7e
11.181	3.412	4.616	7.37	5.801	comp74312_c0	beta-arrestin-1, 2 (Arrestin 2, 3)		sc4; Fig 7k
13.469	3.673	5.195	7.282	0.011	comp72305_c0	tyrosine kinase receptor cad96ca		sc6; Fig 7h
6.359	2.378	4.807	7.106	0	comp74351_c0	neuropeptide ff receptor 1, 2		sc6; Fig 7h
11.573	7.585	6.395	6.72	10.494	comp76317_c0	tyrosine-protein kinase stk		sc4; Fig 7k
0.131	1.248	0.812	6.429	0.032	comp67686_c0	tachykinin-like peptides receptor 86c		sc7; Fig 7e
1.21	3.875	7.644	6.327	0.086	comp67806_c0	compound eye opsin bcrh1/d(1b) dopamine receptor		sc7; Fig 7e
7.421	4.208	6.508	6.198	5.586	comp75725_c0	ferrochelatase		sc4; Fig 7k
8.271	6.217	4.983	6.029	0.161	comp73734_c0	arrestin domain-containing protein 3		sc9; Fig 7g
0.85	0	1.059	5.873	0.99	comp54730_c0	s-crystallin 2		sc5; Fig 7f
28.589	13.148	3.501	5.839	0.226	comp68863_c0	retinol dehydrogenase 12		sc9; Fig 7g
5.852	10.509	1.256	5.026	2.217	comp71384_c0	protoporphyrinogen oxidase		sc4; Fig 7k
6.31	2.247	5.696	4.986	4.65	comp76421_c0	guanine nucleotide-binding protein g(o) subunit alpha		sc4; Fig 7k
9.039	5.564	10.15	4.925	0.183	comp61645_c0	leucine-rich repeat-containing g-protein coupled receptor 4, 5		sc9; Fig 7g
1.259	0.618	5.082	4.789	0.043	comp69268_c0	Muscarinic acetylcholine receptor M3/serpentine type		sc7; Fig 7e
3.662	0.963	10.241	4.762	2.389	comp75143_c0	protein kinase c delta type		sc5; Fig 7f
0.638	0.107	2.816	4.749	0.097	comp26947_c0	multiple epidermal growth factor-like domains protein 6 (MEGF6)		sc5; Fig 7f
7.536	2.972	4.2	4.464	4.036	comp75745_c0	tyrosine-protein kinase fer		sc4; Fig 7k
3.367	1.415	4.305	4.254	1.84	comp74975_c0	tyrosine kinase receptor htk32/fibroblast growth factor receptor 2		sc4; Fig 7k
18.798	7.715	1.92	4.234	0.538	comp68373_c0	eyes absent homolog 1		sc9; Fig 7g
3.547	2.675	3.797	4.037	0	comp67814_c0	opsin rh1/mu-type opioid receptor		sc6; Fig 7h
14.27	9.32	2.873	3.956	0	comp63995_c0	homeobox protein six4		sc6; Fig 7h
5.917	0.892	5.237	3.387	1.388	comp77475_c0	tyrosine-protein kinase baz1b		sc5; Fig 7f
39.77	4.815	1.242	3.191	0.151	comp66938_c0	glutathione s-transferase 1		sc9; Fig 7g
3.711	2.77	2.943	1.924	0	comp130982_c0	g protein-coupled receptor 161		sc9; Fig 7g
2.076	2.342	1.207	1.917	4.811	comp59338_c0	retinol dehydrogenase 7		sc4; Fig 7k
3.089	1.438	1.948	1.89	2.562	comp65519_c0	d(2) dopamine receptor a/5-hydroxytryptamine receptor 1a		sc4; Fig 7k
16.248	10.557	5.188	1.721	0.387	comp73217_c0	photoreceptor-specific nuclear receptor/nuclear receptor subfamily 2 group c member 2		sc9; Fig 7g
0.964	1.272	0.727	1.68	4.456	comp69622_c0	uroporphyrinogen-iii synthase		sc4; Fig 7k
1.144	7.026	0.438	1.341	0	comp144100_c0	melanocyte-stimulating hormone receptor/adenosine receptor a2a/serpentine type 7tm gpcr chemoreceptor srsx		sc3; Fig 7c
7.47	0.166	0.508	1.104	5.79	comp65771_c0	probable glutathione s-transferase 5/cre-gst-30 protein		sc4; Fig 7k
0.687	1.748	0.212	1.07	3.724	comp53885_c0	retinol dehydrogenase 12		sc4; Fig 7k
3.743	8.238	0.275	1.036	0.043	comp69557_c1	beta,beta-carotene 15,15'-monooxygenase (BCDO1)		sc9; Fig 7g
0.376	9.724	0.049	0.881	0.71	comp50236_c0	blue-sensitive opsin		sc4; Fig 7k
2.125	0.166	4.814	0.867	1.292	comp57859_c0	notch-regulated ankyrin repeat-containing protein		sc5; Fig 7f
0	0	12.274	0.088	0	comp59350_c0	s-crystallin 3		sc10; Fig 7d
0	0.012	20.497	0.23	0.032	comp48535_c0	visual pigment-like receptor peropsin		sc10; Fig 7d
4.838	0.309	0.374	0.698	7.545	comp39732_c0	s-crystallin 4		sc4; Fig 7k
27.968	0.25	0.049	0.061	0	comp72388_c0	melanopsin-b		sc1; Fig 7b
46.014	0.25	0.162	0.041	0	comp47765_c0	melanocyte-stimulating hormone receptor/adenosine receptor a2a		sc1; Fig 7b
21.561	0.036	0	0	0	comp70311_c0	protein sine oculis/homeobox protein six1b		sc1; Fig 7b

## Sheet: vision_terms_grep
5-aminolevulinate synthase, erythroid-specific, mitochondrial
All-trans-retinyl ester 13-cis isomerohydrolase (Retinal pigment epithelial membrane protein)
Alpha-crystallin B chain
Aquaporin AQPAe.a
Aquaporin-12A
Aquaporin-4
Aquaporin-5
Arrestin domain-containing protein 2
Arrestin domain-containing protein 3
Beta-arrestin-1
Beta-arrestin-2
blue-sensitive opsin
Chaperone for wingless signalling and trafficking of LDL receptor
Protein FAM50 homolog
circadian clock regulator
CLOCK-interacting pacemaker
Coproporphyrinogen-III oxidase
Cytochrome b-c1 complex subunit 7
Delta and Notch-like epidermal growth factor-related receptor
Delta-aminolevulinic acid dehydratase
Diacylglycerol kinase epsilon
Diacylglycerol kinase iota
Diacylglycerol kinase zeta
dihydropteridine reductase
dopachrome isomerase activity
epidermal growth factor receptor
Epidermal retinol dehydrogenase 2
Eukaryotic porin
Eyes absent homolog 1
Ferrochelatase, mitochondrial
G protein-coupled receptor kinase 5
G protein-coupled receptor kinase 6
Glutaredoxin-2, mitochondrial
Glutaredoxin-3
Glutaredoxin-3
Glutaredoxin-C2
Glutaredoxin-C6
Glutaredoxin-related protein 5, mitochondrial
Glutathione S-transferase
Glutathione S-transferase 1
Glutathione S-transferase A
Glutathione S-transferase U25
GTP cyclohydrolase 1
Guanine nucleotide-binding protein G(i) subunit alpha
Guanine nucleotide-binding protein G(I) subunit alpha-1
Guanine nucleotide-binding protein G(I)/G(S)/G(O) subunit gamma-12
Guanine nucleotide-binding protein G(I)/G(S)/G(O) subunit gamma-7
Guanine nucleotide-binding protein G(I)/G(S)/G(T) subunit beta-1
Guanine nucleotide-binding protein G(o) subunit alpha
Guanine nucleotide-binding protein G(s) subunit alpha
Guanine nucleotide-binding protein G(S) subunit alpha isoforms
Guanine nucleotide-binding protein subunit alpha-11
Guanine nucleotide-binding protein subunit alpha-12
Guanine nucleotide-binding protein subunit alpha-13
Guanine nucleotide-binding protein subunit beta-5
Guanine nucleotide-binding protein subunit beta-like protein 1XLas
Guanine nucleotide-binding protein subunit gamma-e
Guanine nucleotide-binding protein, alpha s (Gs)
Guanine nucleotide-binding protein-like 3 homolog
Guanine nucleotide-binding protein-like 3-like protein
Hedgehog protein
Indian hedgehog protein
High affinity cGMP-specific 3',5'-cyclic phosphodiesterase 9A
Homeobox protein engrailed-1a
Homeobox protein SIX1
Homeobox protein six1b
Homeobox protein SIX2
Homeobox protein SIX4
Homeobox protein SIX4
Kynurenine 3-monooxygenase
Kynurenine formamidase
Microphthalmia-associated transcription factor
Mothers against decapentaplegic homolog 1
Mothers against decapentaplegic homolog 3
Mothers against decapentaplegic homolog 4
Mothers against decapentaplegic homolog 5
Mothers against decapentaplegic homolog 6
Neurogenic locus notch homolog protein 2
Notch-regulated ankyrin repeat-containing protein
Ovochymase-1
Periodic tryptophan protein 2 homolog
Polyphosphoinositide phosphatase
Porphobilinogen deaminase (Pbgd)
Protein glass
protein kinase C-activating G-protein coupled receptor signaling pathway
Protein sine oculis
Protein strawberry notch homolog 1
Protein tyrosine kinase
Protein white
protein-coupled receptor kinase-interacting protein 1
Protoporphyrinogen oxidase
Putative pterin-4-alpha-carbinolamine dehydratase
Putative uncharacterized protein glass
Regulator of G-protein signaling 22
Regulator of G-protein signaling 7
Retinal homeobox protein Rx1
Retinal homeobox protein Rx3
Retinal pigment epithelial membrane protein
Retinal rod rhodopsin-sensitive cGMP 3',5'-cyclic phosphodiesterase subunit
retinol dehydrogenase 8
Retinol dehydrogenase, retinaldehyde reductase
Serpentine type 7TM GPCR chemoreceptor Srsx
Sepiapterin reductase
Tetrapolymerization of the monopyrrole PBG into the hydroxymethylbilane pre-uroporphyrinogen in several discrete steps (By similarity)
Tyrosinase
Uroporphyrinogen decarboxylase (URO-D)
Uroporphyrinogen-III synthase
Xanthine dehydrogenase
PAX3-binding protein
PAX7-binding protein

## Sheet: vision_refs
Additional IX Vision heatmap: Lewis Ames et al. 2016 Transcriptome profiling of genes implicated in venom, vision and sex in the box jellyfish Alatina alata
References
Brinkman DL, Jia X, Potriquet J, et al (2015) Transcriptome and venom proteome of the box jellyfish Chironex fleckeri. BMC Genomics 16:407. doi: 10.1186/s12864-015-1568-3
Drivenes Ø, Søviknes AM, Ebbesson LOE, et al (2003) Isolation and characterization of two teleost melanopsin genes and their differential expression within the inner retina and brain. J Comp Neurol 456:84–93. doi: 10.1002/cne.10523
Fuchs B, Wang W, Graspeuntner S, et al (2014) Regulation of polyp-to-jellyfish transition in Aurelia aurita. Curr Biol 24:263–273. doi: 10.1016/j.cub.2013.12.003
Lefkowitz RJ, Shenoy SK (2005) Transduction of receptor signals by beta-arrestins. Science 308:512–517. doi: 10.1126/science.1109237
Nakanishi N, Camara AC, Yuan DC, et al (2015) Gene Expression Data from the Moon Jelly, Aurelia, Provide Insights into the Evolution of the Combinatorial Code Controlling Animal Sense Organ Development. PLoS One 10:e0132544. doi: 10.1371/journal.pone.0132544
Piatigorsky J, Horwitzs J, Norman BL (1993) J1-crystallins of theC ubomedusan Jellyfish Lens Constitute a Novel\nFamily Encoded in at Least Three Intronless Genes. J Biol Chem 2643:11894–11901.
Putnam NH, Srivastava M, Hellsten U, et al (2007) Sea Anemone Genome Reveals Ancestral Eumetazoan Gene Repertoire and Genomic Organization. Science (80- ) 317:86–94. doi: 10.1126/science.1139158
Sakamoto K, Hisatomi O, Tokunaga F, Eguchi E (1996) Two opsins from the compound eye of the crab Hemigrapsus sanguineus. J Exp Biol 199:441–450.
Schnitzler CE, Pang K, Powers ML, et al (2012) Genomic organization, evolution, and expression of photoprotein and opsin genes in Mnemiopsis leidyi: a new view of ctenophore photocytes. BMC Biol 10:107. doi: 10.1186/1741-7007-10-107
Schwarz RS, Hodes-Villamar L, Fitzpatrick K a, et al (2007) A gene family of putative immune recognition molecules in the hydroid Hydractinia. Immunogenetics 59:233–46. doi: 10.1007/s00251-006-0179-1
Speiser DI, Pankey M, Zaharoff AK, et al (2014) Using phylogenetically-informed annotation (PIA) to search for light-interacting genes in transcriptomes from non-model organisms. BMC Bioinformatics 15:350. doi: 10.1186/s12859-014-0350-x
Terakita A (2005) Protein family review The opsins. 1–9.
Wenger Y, Galliot B (2013) Punctuated emergences of genetic and phenotypic innovations in eumetazoan, bilaterian, euteleostome, and hominidae ancestors. Genome Biol Evol 5:1949–1968. doi: 10.1093/gbe/evt14
Wyss a. (2004) Functions and Actions of Retinoids and Carotenoids : Building on the Vision of James Allen Olson Carotene Oxygenases : A New Family of Double Bond Cleavage Enzymes. Am Soc Nutr Sci 246–250.

## Sheet: vision_contigs_grep
comp130982_c0
comp130982_c0
comp144100_c0
comp20770_c0
comp26947_c0
comp38384_c0
comp39732_c0
comp47765_c0
comp48535_c0
comp50236_c0
comp51385_c0
comp51537_c0
comp52731_c0
comp53885_c0
comp54680_c0
comp54730_c0
comp54829_c0
comp56055_c0
comp56501_c0
comp57165_c0
comp57859_c0
comp58183_c0
comp58367_c0
comp59338_c0
comp59350_c0
comp59396_c0
comp61242_c0
comp61261_c0
comp61645_c0
comp62118_c0
comp63477_c0
comp63995_c0
comp64046_c0
comp65046_c0
comp65519_c0
comp65771_c0
comp65993_c0
comp66024_c0
comp66190_c0
comp66938_c0
comp67185_c0
comp67686_c0
comp67806_c0
comp67814_c0
comp68039_c0
comp68131_c0
comp68373_c0
comp68462_c0
comp68601_c0
comp68863_c0
comp68884_c0
comp68926_c0
comp69268_c0
comp69274_c0
comp69546 c0
comp69546_c0
comp69557_c1
comp69622_c0
comp69691_c0
comp70311_c0
comp70803_c0
comp71089_c0
comp71189_c0
comp71276_c0
comp71316_c0
comp71384_c0
comp71385_c0
comp71410_c0
comp71664_c0
comp71912_c0
comp72258_c0
comp72305_c0
comp72317_c0
comp72388_c0
comp72550_c1
comp72569_c0
comp73217_c0
comp73342_c1
comp73464_c0
comp73725_c0
comp73734_c0
comp74136_c1
comp74143_c0
comp74233_c1
comp74239_c0
comp74312_c0
comp74351_c0
comp74975_c0
comp74993_c0
comp75003_c0
comp75143_c0
comp75661_c0
comp75698_c0
comp75725_c0
comp75745_c0
comp76117_c0
comp76317_c0
comp76330_c0
comp76421_c0
comp76563_c0
comp76689_c0
comp77121_c0
comp77430_c0
comp77475_c0
comp77626_c0
comp77659_c0
comp78332_c0
comp78683_c0
comp79024_c0
comp88209_c0
comp95018_c0
