# Supplementary material for: A new transcriptome and transcriptome profiling of adult and larval tissue in the box jellyfish Alatina alata: an emerging model for studying venom, vision and sex
Source: BMC Genomics. 2016 Aug 17;17:650. doi: 10.1186/s12864-016-2944-3 (PMC4989536; doi:10.1186/s12864-016-2944-3)
Supplement: Additional file 9: — Sex heatmap. Corresponds to Fig. 8a-k in the text. Matrix file corresponding to matrix used for hierarchical clustering to generate the heatmap (EdgeR) of the 104 genes putative genes implicated in sex in A. alata medusa (gastric cirri, ovaries, tentacle (with pedalium base) and rhopalium) and planulae samples. Annotations are provided from the Trinotate report. (XLSX 31 kb) [file 12864_2016_2944_MOESM9_ESM.xlsx]

## Sheet: sex_DE_annot
gastric cirri	ovaries	tentacle	rhopalium	planulae	gene_id	category or pfam	gene	core_gene_rank	subcluster; Fig
41.634	102950	470.689	1860.22	25.002	comp78134_c0	creatine kinase activity/atp binding/sperm related	creatine kinase, testis isozyme/creatine kinase m-type/cytoplasmic creatine kinase protein/protoflagellar creatine kinase		sc6; Fig 8h
6.31	20214.2	92.222	402.781	11.473	comp77346_c0	creatine kinase activity/atp binding	creatine kinase s-type; mitochondrial creatine kinase		sc6; Fig 8h
2136.76	14121.5	1601.4	1720.72	30.157	comp57639_c0	mitochondria respiration	adp,atp carrier protein		sc9; Fig 8d
317.704	8260.75	31.155	437.783	0.926	comp74028_c0	chitinase	probable chitinase 3		sc3; Fig 8i
1035.74	7858.61	610.858	1143.87	14.11	comp53521_c0	mitochondria respiration	atp synthase f(0) complex subunit c2/mitochondrial/atp synthase h+ transporting-like protein		sc9; Fig 8d
1839.45	6536.64	1501.11	1711.06	1.13	comp77096_c0	oogenesis	vitellogenin-2		sc7; Fig 8e
3.972	6497.03	31.748	124.537	2.949	comp71704_c0	dna binding: nucleosome formation	linker histone h1 and h5 family		sc6; Fig 8h
2.583	6347.17	29.941	115.453	1.582	comp64614_c0	dna binding: nucleosome formation	linker histone h1 and h5 family		sc6; Fig 8h
96.655	6345.94	50.155	154.344	10.354	comp64418_c0	negative apoptosis regulator/spermatid development	parkin coregulated gene protein homolog	ov_core_13	sc3; Fig 8i
96.328	4986.7	1500.39	1870.72	0.839	comp74784_c0	oogenesis	vitellogenin-2		sc7; Fig 8e
351.05	4577.08	137.635	2290.54	0.474	comp53079_c0	cytoplasmic component	actin-1/2		sc7; Fig 8e
93.713	4239.9	60.665	152.521	1.636	comp61312_c0	mitochondria respiration	aconitate hydratase, mitochondrial	ov_core_18	sc3; Fig 8i
2.06	4113.4	17.977	79.218	2.325	comp70405_c0	creatine kinase activity/atp binding	creatine kinase s-type	ov_core_19	sc6; Fig 8h
262.961	3727.45	119.756	1840.15	0.484	comp53504_c0	cytoplasmic components	truncated actin-4/actin, non-muscle 6.2		sc7; Fig 8e
1.994	3578.29	16.375	61.991	1.173	comp71429_c0	mitochondria respiration	atp synthase subunit beta, mitochondrial	ov_core_20	sc6; Fig 8h
1.978	3331.42	17.405	63.705	1.916	comp20427_c0	creatine kinase activity/atp binding	creatine kinase s-type/atp-gua_ptrans; guanido phosphotransferase	ov_core_23	sc6; Fig 8h
47.992	3298.01	58.004	133.262	2.454	comp55814_c0	dehydrogenase	glu/leu/phe/val dehydrogenase, dimerisation domain/glutamate dehydrogenase 1	ov_core_24	sc3; Fig 8i
365.991	3279.44	139.794	336.441	4.23	comp57460_c0	dehydrogenase	enoyl-coa hydratase/isomerase family/3-hydroxyacyl-coa dehydrogenase, nad binding domain/trifunctional enzyme subunit alpha, mitochondrial		sc9; Fig 8d
1.798	3236.38	15.232	66.584	1.625	comp54056_c0	creatine kinase activity/atp binding	creatine kinase s-type/mitochondrial creatine kinase/atp:guanido phosphotransferase, c-terminal catalytic domain	ov_core_26	sc6; Fig 8h
629.393	3222.36	266.221	1271.35	2.368	comp67176_c0	methionine synthase	betaine--homocysteine s-methyltransferase 1		sc9; Fig 8d
225.79	3149.81	122.918	208.7	16.284	comp61164_c0	mitochondria respiration	cytochrome b-c1 complex subunit 7/ubiquinol-cytochrome c reductase complex 14kd subunit	ov_core_28	sc10; Fig 8f
311.852	3071.85	135.736	338.114	9.278	comp68594_c0	mitochondria respiration	cytochrome b-c1 complex subunit 7/cytochrome b-c1 complex subunit rieske, mitochondrial/ubiquinol-cytochrome c reductase complex 14kd subunit		sc10; Fig 8f
1.095	3053.95	13.968	55.129	1.259	comp67579_c0	pts system, fructose-specific iiabc component	protein fam166b	ov_core_31	sc6; Fig 8h
56.705	3014.93	30.308	91.994	1.442	comp69896_c0	phosphoglycerate mutase activity	2,3-bisphosphoglycerate-independent phosphoglycerate mutase/metalloenzyme superfamily/bpg-independent pgam n-terminus	ov_core_33	sc3; Fig 8i
246.255	2778.8	171.853	231.434	3.444	comp61326_c0	mitochondria respiration	atp synthase subunit d, mitochondrial/atp synthase d chain, mitochondrial (atp5h)	ov_core_34	sc9; Fig 8d
0.883	2740.31	13.262	47.033	0.915	comp66888_c0	microtubule/sperm related	outer dense fiber protein 3/sperm-tail pg-rich repeat/shippo-rpt	ov_core_35	sc6; Fig 8h
112.789	2709.46	73.673	156.166	25.723	comp35655_c0	ubiquitin protease like	autophagy protein atg8 ubiquitin like/gamma-aminobutyric acid receptor-associated protein-like 2	ov_core_36	sc10; Fig 8f
284.44	2675.4	213.242	278.095	8.287	comp35498_c0	mitochondria respiration	atp synthase subunit epsilon, mitochondrial/hym-323 protein		sc10; Fig 8f
0.866	2566.04	10.94	47.386	1.216	comp78181_c0	creatine kinase activity/atp binding	creatine kinase s-type, mitochondrial/atp:guanido phosphotransferase	ov_core_38	sc6; Fig 8h
55.087	2513.45	46.979	123.833	4.251	comp70469_c0	dehydrogenase	pyruvate dehydrogenase e1 component subunit alpha, somatic form, mitochondria/dehydrogenase e1 component; 1-deoxy-d-xylulose-5-phosphate synthase	ov_core_39	sc3; Fig 8i
154.046	2500.2	61.152	191.703	6.285	comp68387_c0	dehydrogenase	probable isocitrate dehydrogenase [nad] subunit alpha, mitochondrial	ov_core_40	sc10; Fig 8f
288.772	2474.97	147.135	231.441	23.635	comp56166_c0	mitochondria respiration	mitochondrial respiratory chain complex iv		sc10; Fig 8f
484.255	2447.93	244.721	379.213	2.906	comp69731_c0	mitochondria respiration	acetyl-coa acetyltransferase: trifunctional enzyme subunit beta, mitochondrial/thiolase, n-terminal domain; beta-ketoacyl synthase, n-terminal domain		sc9; Fig 8d
1.553	2429.82	11.992	39.683	0.441	comp65660_c0	dna binding: nucleosome formation	linker histone h1 and h5 family		sc6; Fig 8h
224.171	2366.86	143.429	276.726	1.97	comp68218_c0	mitochondria respiration	atp synthase f(0) complex subunit b1, mitochondrial/mitochondrial atp synthase b chain precursor (atp-synt_b)	ov_core_45	sc9; Fig 8d
237.87	2343.14	172.622	246.656	3.444	comp63679_c0	mitochondria respiration	atp synthase-coupling factor 6, mitochondrial/mitochondrial atp synthase coupling factor 6	ov_core_46	sc9; Fig 8d
81.682	2334.16	69.333	104.56	2.658	comp55712_c1	krebs cycle	probable citrate synthase 1, mitochondrial	ov_core_47	sc3; Fig 8i
0.948	2323.14	8.78	30.159	0.344	comp75996_c0	creatine kinase activity/atp binding	creatine kinase, flagella/atp-gua_ptrans/atp:guanido phosphotransferase	ov_core_48	sc6; Fig 8h
436.361	2264.42	213.778	423.754	6.113	comp66124_c0	dehydrogenase	glyceraldehyde 3-phosphate dehydrogenase, nad binding domain		sc9; Fig 8d
7.732	2014.74	10.961	34.589	3.186	comp72004_c1	serine/threonine kinase/cell cycle regulation/sperm related	testis-specific serine/threonine-protein kinase 1		sc6; Fig 8h
704.193	1919.35	310.13	567.177	2.206	comp69056_c0	dehydrogenase	medium-chain specific acyl-coa dehydrogenase		sc9; Fig 8d
1148.53	853.068	956.038	870.167	1.69	comp54532_c0	regulator of cell function	elongation factor 1-gamma		sc9; Fig 8d
1129.77	685.317	882.951	671.507	1.797	comp78209_c0	pathway regulator	guanine nucleotide-binding protein subunit beta-2-like 1		sc9; Fig 8d
0.817	642.081	2.929	12.553	0.226	comp56446_c0	serine/threonine kinase/cell cycle regulation	serine/threonine-protein kinase nek6/nua4 histone acetyltransferase		sc6; Fig 8h
168.268	615.024	141.333	497.152	3.519	comp63486_c0	protein kinase activity	death-associated protein kinase 3/twitchin		sc9; Fig 8d
24.503	201.085	12.987	25.403	0.969	comp64023_c0	serine/threonine kinase/cell cycle regulation	serine/threonine-protein kinase stk11		sc10; Fig 8f
316.135	195.557	155.492	170.73	3.003	comp51654_c0	oxidoreductase activity	peroxiredoxin		sc5; Fig 8c
78.674	135.772	122.89	142.665	118.649	comp73517_c0	microtubule	microtubule-associated proteins 1a/1b light chain 3c		sc4; Fig 8b
7.536	102.165	1.934	6.056	0.807	comp58190_c0	serine/threonine kinase/cell cycle regulation	serine/threonine-protein kinase nim1		sc1; Fig 8g
68.18	80.327	43.542	94.209	2.271	comp56925_c0	serine/threonine kinase/cell cycle regulation	serine/threonine-protein kinase pink1, mitochondrial		sc5; Fig 8c
306.818	74.763	108.682	147.63	4.241	comp68744_c0	camp transcription factor	cyclic amp-dependent transcription factor atf-5/activating transcription factor of chaperone/basic region leucine zipper		sc5; Fig 8c
85.245	73.349	54.948	52.31	1.722	comp79284_c0	translation factor	eukaryotic translation initiation factor 4h		sc5; Fig 8c
0.131	72.184	0.381	1.443	0.022	comp61816_c0	serine/threonine kinase/cell cycle regulation	testis-specific serine/threonine-protein kinase 3		sc1; Fig 8g
7.029	67.345	6.903	8.82	20.708	comp67711_c0	cell proliferation	lyr motif containing protein 1		sc1; Fig 8g
22.721	41.311	11.914	40.015	20.686	comp71525_c0	protein kinase activity	glycogen synthase kinase 3 beta		sc4; Fig 8b
0.114	34.404	3.106	0.989	0	comp68129_c0	serine/threonine kinase/cell cycle regulation	serine/threonine-protein kinase edr1		sc1; Fig 8g
74.98	33.619	4.828	10.466	233.703	comp64496_c0	nanos transcription factor	nanos homolog 1		sc2; Fig 8k
0	33.429	0.184	0.725	0	comp64845_c0	transferase	glutathione s-transferase theta-1		sc1; Fig 8g
37.188	33.381	9.437	81.372	150.442	comp76441_c0	mitochondria respiration	cytochrome b		sc8; Fig 8j
28.704	31.23	24.407	24.367	0.506	comp64494_c0	transporter activity	vacuolar protein sorting-associated protein 28 homolog		sc5; Fig 8c
24.192	23.895	7.757	60.358	167.943	comp73683_c0	mitochondria respiration	nadh-ubiquinone oxidoreductase chain 4		sc8; Fig 8j
50.624	22.801	44.071	21.474	1.378	comp75082_c0	krebs cycle	cytoplasmic aconitate hydratase		sc5; Fig 8c
0	20.519	0.127	0.698	0	comp67608_c0	sperm cell hyperactivation	cation channel sperm-associated protein (catsper2)		sc1; Fig 8g
0.997	19.318	0.515	1.091	0	comp60938_c0	atp binding	atrial natriuretic peptide receptor 2		sc1; Fig 8g
0.114	17.131	0.169	0.386	0.022	comp77030_c0	atp binding	atrial natriuretic peptide receptor 1		sc1; Fig 8g
1.765	15.228	0.021	0.935	0.022	comp21786_c0	tanscription factor	homeobox protein six2		sc1; Fig 8g
16.297	14.812	10.983	9.762	12.592	comp69650_c0	serine/threonine kinase/cell cycle regulation	serine/threonine-protein kinase nlk		sc4; Fig 8b
26.595	13.148	33.611	13.907	463.155	comp54223_c0	dna binding: nucleosome formation	histone h2a.v		sc8; Fig 8j
10.02	13.029	7.199	6.07	0.28	comp74528_c0	ubiquitin protease like	ubiquitin-like modifier-activating enzyme atg7		sc5; Fig 8c
46.341	12.268	72.396	10.744	807.758	comp35686_c0	dna binding: nucleosome formation	histone h1.0		sc2; Fig 8k
10.004	11.365	11.978	12.471	0.366	comp56409_c0	serine/threonine kinase/cell cycle regulation	serine/threonine-protein kinase plk-3		sc5; Fig 8c
15.365	10.652	12.5	4.85	538.247	comp76725_c0	atp binding	ribonucleoside-diphosphate reductase subunit m2		sc2; Fig 8k
20.988	10.093	3.204	5.609	18.189	comp70619_c0	serine/threonine kinase/cell cycle regulation	serine/threonine-protein kinase mos		sc4; Fig 8b
5.787	7.382	7.376	5.352	136.386	comp69305_c0	dna binding: nucleosome formation	histone h4		sc8; Fig 8j
0	7.204	0	3.99	0	comp69861_c0	serine/threonine kinase/cell cycle regulation	serine/threonine-protein kinase 35		sc1; Fig 8g
10.739	6.301	6.056	7.242	0.065	comp76733_c0	serine/threonine kinase/cell cycle regulation	eukaryotic translation initiation factor 2-alpha kinase 3		sc5; Fig 8c
4.168	5.98	1.581	2.364	0.097	comp70948_c0	binding activity	embryonic stem cell-specific 5-hydroxymethylcytosine-binding		sc5; Fig 8c
25.042	5.183	3.219	1.517	135.127	comp67916_c0	mitosis - egg shell	geminin		sc2; Fig 8k
45.181	2.841	0.395	1.219	272.697	comp58540_c0	dna binding: nucleosome formation	histone h2b type 1-p		sc2; Fig 8k
5.656	2.71	1.885	3.57	2.712	comp73885_c0	serine/threonine kinase/cell cycle regulation	serine/threonine-protein kinase pak mbt		sc4; Fig 8b
0.981	2.568	10.016	2.398	10.16	comp74932_c0	protein kinase activity	wee1-like protein kinase		sc8; Fig 8j
12.456	2.437	1.969	1.301	1.98	comp70896_c0	serine/threonine kinase/cell cycle regulation	serine/threonine-protein kinase brsk2		sc4; Fig 8b
13.535	2.306	3.586	0.765	134.083	comp66281_c0	mitosis	g2/mitotic-specific cyclin-b		sc2; Fig 8k
25.222	2.259	0.346	1.646	193.612	comp72120_c0	dna binding: nucleosome formation	histone h1, early embryonic		sc2; Fig 8k
44.838	2.164	0.261	1.897	313.865	comp60742_c0	cyclin-dependent kinase	cyclin-dependent kinases regulatory subunit		sc2; Fig 8k
2.517	1.771	2.273	1.335	9.105	comp72366_c0	serine/threonine kinase/cell cycle regulation	serine/threonine-protein kinase vrk1		sc8; Fig 8j
2.861	1.545	4.997	4.044	2.626	comp62360_c0	serine/threonine kinase/cell cycle regulation	serine/threonine-protein kinase h1 homolog		sc4; Fig 8b
5.28	1.296	7.404	3.739	2.863	comp74633_c0	protein kinase activity	serine/threonine-protein kinase chk2		sc4; Fig 8b
4.103	1.296	1.863	2.567	3.735	comp70107_c0	serine/threonine kinase/cell cycle regulation	serine/threonine-protein kinase lats1		sc4; Fig 8b
2.305	0.999	2.153	0.413	21.386	comp76187_c0	serine/threonine kinase/cell cycle regulation	serine/threonine-protein kinase plk1		sc8; Fig 8j
0.932	0.975	2.407	0.664	7.728	comp72232_c0	protein kinase activity	lymphokine-activated killer t-cell-originated protein kinase		sc8; Fig 8j
1.177	0.856	1.101	1.003	5.78	comp76677_c0	transporter activity	solute carrier organic anion transporter family member 4c1		sc8; Fig 8j
3.155	0.82	7.722	6.28	4.101	comp76757_c0	tyrosine kinase activity	fibroblast growth factor receptor 1		sc4; Fig 8b
2.795	0.808	0.085	0.427	181.224	comp72555_c0	neurogenin	neurogenic differentiation factor 4		sc2; Fig 8k
5.966	0.773	0.226	0.325	135.708	comp76479_c0	regulation of protein processing	btb and math domain-containing protein 38		sc2; Fig 8k
2.991	0.69	0.416	0.677	186.53	comp77237_c0	neurogenin	neurogenin1		sc2; Fig 8k
1.733	0.583	1.32	2.412	1.819	comp64795_c0	serine/threonine kinase/cell cycle regulation	map kinase-interacting serine/threonine-protein kinase 1, 2		sc4; Fig 8b
0.458	0.476	1.143	0.088	5.769	comp72695_c0	serine/threonine kinase/cell cycle regulation	aurora kinase a-b/serine/threonine-protein kinase 6		sc8; Fig 8j
1.389	0.392	1.468	1.375	9.116	comp75888_c0	protein kinase activity	maternal embryonic leucine zipper kinase/regulation of apoptotic process		sc8; Fig 8j
12.734	0.321	1.073	2.12	0	comp74832_c0	cicadian clock regulator	cryptochrome-1		sc4; Fig 8b
2.436	0.238	0.191	1.145	157.696	comp71947_c1	dna binding: nucleosome formation	histone h4		sc2; Fig 8k
3.253	0.131	0.155	1.497	182.074	comp71947_c0	dna binding: nucleosome formation	histone h3		sc2; Fig 8k
5.051	0.095	25.607	1.328	1.119	comp77064_c0	serine/threonine kinase/cell cycle regulation	serine/threonine-protein kinase mos		sc4; Fig 8b
0.343	0.036	0.092	0.088	6.641	comp69885_c0	neuropeptide	c5a anaphylatoxin chemotactic receptor 1/tachykinin-like peptides receptor 86c		sc8; Fig 8j

## Sheet: sex_terms_grep
androgen
blastomere
blastopore
blastula
corpus luteum
egg production
embryogenesis
estrogen
ferilization
fertility
fertilization
fertilization envelope
follicle-stimulating hormone
gastrulation
gonadal steroids
gonadotropin-releasing hormone
interstitial cell-stimulating hormone
larva
LH receptor
LHB/CGB
Luteinizing hormone
lutrophin
lutropin
maternal
mating plug
oocyte
oogenesis
ovaries
ovulation
progestogen
seminal fluid
seminal protein
sex hormone
sex steroid
sperm competition
sperm storage
spermatogenesis
spermiogenesis
testes
testosterone

## Sheet: sex_refs
Additional IX Sex heatmap: Lewis Ames et al. 2016 Transcriptome profiling of genes implicated in venom, vision and sex in the box jellyfish Alatina alata
References
Aerne BL, Schmid V, Schuchert P (1993) Actin-encoding genes of the hydrozoan Podocoryne carnea. Gene 131:183–192. doi: 10.1016/0378-1119(93)90292-B
Anctil M (2009) Chemical transmission in the sea anemone Nematostella vectensis: A genomic perspective. Comp Biochem Physiol - Part D Genomics Proteomics 4:268–289. doi: 10.1016/j.cbd.2009.07.001
Avila Soria G (2009) Molecular characterization of Carukia barnesi and Malo kingi, cnidaria; Cubozoa; Carybdeidae. PhD Thesis. James Cook University
Beagley CT, Okimoto R, Wolstenholme DR (1998) The Mitochondrial Genome of the Sea Anemone.
Cao L, Chen F, Yang X, et al (2014) Phylogenetic analysis of CDK and cyclin proteins in premetazoan lineages. BMC Evol Biol 14:10. doi: 10.1186/1471-2148-14-10
DeSalvo MK, Estrada A, Sunagawa S, Medina M (2012) Transcriptomic responses to darkness stress point to common coral bleaching mechanisms. Coral Reefs 31:215–228. doi: 10.1007/s00338-011-0833-4
Dunlap WC, Starcevic A, Baranasic D, et al (2013) KEGG orthology-based annotation of the predicted proteome of Acropora digitifera: ZoophyteBase - an open access and searchable database of a coral genome. BMC Genomics 14:509. doi: 10.1186/1471-2164-14-509
Dunn SR, Pernice M, Green K, et al (2012) Thermal stress promotes host mitochondrial degradation in symbiotic cnidarians: Are the batteries of the reef going to run out? PLoS One. doi: 10.1371/journal.pone.0039024
Kondrashov FA, Koonin E V, Morgunov IG, et al (2006) Evolution of glyoxylate cycle enzymes in Metazoa: evidence of multiple horizontal transfer events and pseudogene formation. Biol Direct 1:31. doi: 10.1186/1745-6150-1-31
Lehnert EM, Mouchka ME, Burriesci MS, et al (2014) Extensive differences in gene expression between symbiotic and aposymbiotic cnidarians. G3 (Bethesda) 4:277–95. doi: 10.1534/g3.113.009084
Mali B, Möhrlen F, Frohme M, Frank U (2004) A putative double role of a chitinase in a cnidarian: pattern formation and immunity. Dev Comp Immunol 28:973–81. doi: 10.1016/j.dci.2004.04.002
Morris RL, Hoffman MP, Obar R a., et al (2006) Analysis of cytoskeletal and motility proteins in the sea urchin genome assembly. Dev Biol 300:219–237. doi: 10.1016/j.ydbio.2006.08.052
Peterson KJ, McPeek M a., Evans D a. D (2005) Tempo and mode of early animal evolution: inferences from rocks, Hox, and molecular clocks. Paleobiology 31:36–55. doi: 10.1666/0094-8373(2005)031[0036:TAMOEA]2.0.CO;2
Pineda AO, Ellington WR (1999) Structural and functional implications of the amino acid sequences of dimeric, cytoplasmic and octameric mitochondrial creatine kinases from a protostome invertebrate. Eur J Biochem 264:67–73. doi: 10.1046/j.1432-1327.1999.00577.x
Putnam NH, Srivastava M, Hellsten U, et al (2007) Sea Anemone Genome Reveals Ancestral Eumetazoan Gene Repertoire and Genomic Organization. Science (80- ) 317:86–94. doi: 10.1126/science.1139158
Rahman MS, Kwon WS, Pang MG (2014) Calcium influx and male fertility in the context of the sperm proteome: An update. Biomed Res Int. doi: 10.1155/2014/841615
Reitzel AM, Tarrant AM, Levy O (2013) Circadian clocks in the cnidaria: Environmental entrainment, molecular regulation, and organismal outputs. Integr Comp Biol 53:118–130. doi: 10.1093/icb/ict024
Ruan Z, Liu G, Wang B, et al (2014) First report of a peroxiredoxin homologue in jellyfish: Molecular cloning, expression and functional characterization of CcPrx4 from cyanea capillata. Mar Drugs 12:214–231. doi: 10.3390/md12010214
Wenger Y, Galliot B (2013) Punctuated emergences of genetic and phenotypic innovations in eumetazoan, bilaterian, euteleostome, and hominidae ancestors. Genome Biol Evol 5:1949–1968. doi: 10.1093/gbe/evt14
Yang Y, Xiong J, Zhou Z, et al (2014) The genome of the myxosporean Thelohanellus kitauei shows adaptation sto nutrient acquisition within its fish host. Genome Biol Evol 6:3182–3198. doi: 10.1093/gbe/evu247
Zapata JM, Martínez-garcía V, Lefebvre S (2007) C HAPTER 1 Phylogeny of the TRAF / MATH Domain. 1–24.

## Sheet: sex_contigs_grep
comp77030_c0
comp60938_c0
comp76725_c0
comp68744_c0
comp67711_c0
comp51654_c0
comp74028_c0
comp73628_c0
comp74832_c0
comp20427_c0
comp70405_c0
comp78181_c0
comp54056_c0
comp77346_c0
comp75996_c0
comp78134_c0
comp60742_c0
comp53079_c0
comp53504_c0
comp57460_c0
comp55814_c0
comp66124_c0
comp69056_c0
comp68387_c0
comp70469_c0
comp72120_c0
comp35686_c0
comp54223_c0
comp58540_c0
comp71947_c0
comp69305_c0
comp71947_c1
comp64614_c0
comp65660_c0
comp71429_c0
comp71704_c0
comp75082_c0
comp55712_c1
comp67176_c0
comp73517_c0
comp66888_c0
comp69731_c0
comp61312_c0
comp57639_c0
comp68218_c0
comp53521_c0
comp71429_c0
comp61326_c0
comp35498_c0
comp63679_c0
comp76441_c0
comp68594_c0
comp61164_c0
comp56166_c0
comp73683_c0
comp66281_c0
comp67916_c0
comp64496_c0
comp64418_c0
comp72555_c0
comp77237_c0
comp69885_c0
comp62854_c0
comp74784_c0
comp77096_c0
comp78209_c0
comp69896_c0
comp63486_c0
comp71525_c0
comp72232_c0
comp75888_c0
comp74633_c0
comp74932_c0
comp67579_c0
comp76479_c0
comp54532_c0
comp72695_c0
comp76733_c0
comp64795_c0
comp69861_c0
comp70896_c0
comp68129_c0
comp62360_c0
comp70107_c0
comp72331_c0
comp70619_c0
comp77064_c0
comp56446_c0
comp73687_c0
comp58190_c0
comp69650_c0
comp73885_c0
comp56925_c0
comp76187_c0
comp56409_c0
comp64023_c0
comp72366_c0
comp72004_c1
comp61816_c0
comp67608_c0
comp39418_c0
comp67608_c0
comp70948_c0
comp21786_c0
comp64845_c0
comp79284_c0
comp76677_c0
comp64494_c0
comp76757_c0
comp35655_c0
comp74528_c0
