# Supplementary material for: A new transcriptome and transcriptome profiling of adult and larval tissue in the box jellyfish Alatina alata: an emerging model for studying venom, vision and sex
Source: BMC Genomics. 2016 Aug 17;17:650. doi: 10.1186/s12864-016-2944-3 (PMC4989536; doi:10.1186/s12864-016-2944-3)
Supplement: Additional file 10: — Top 50 DE genes of planulae sample. Spreadsheet corresponding to the top fifty most highly expressed transcripts in the planulae sample of those differentially expressed (DE) across all five A. alata samples (gastric cirri, ovaries, tentacle (with pedalium base), rhopalium, planulae) (from matrix in Additional file 4). Annotations are provided from the Trinotate report. (XLSX 19 kb) [file 12864_2016_2944_MOESM10_ESM.xlsx]

## Sheet: planulae_top50_DE_genes
rank_DE	gene_id	gastric_cirri_DE	ovaries_DE	tentacle_DE	rhopalium_DE	planulae_DE	Sprot_protein/TrEMBL_protein	Pfam	gene_ontology_blast	gene_ontology_pfam
1	comp64414_c0	15128.4	655.348	5986.85	11359.9	152440	Putative uncharacterized protein ART2
2	comp77744_c4	13.371	3.982	4.673	16.773	10588.9	uncharacterized protein orf91	.	go:0009507^cellular_component^chloroplast	.
3	comp77744_c2	10.086	2.782	3.268	10.615	9437.36	none	.	.	.
4	comp53529_c0	4.773	2.948	2.188	3.733	5284.18	uncharacterized protein	.	.	.
5	comp63922_c1	5.721	2.021	1.383	7.797	5249.71	uncharacterized protein	.	.	.
6	comp77744_c3	6.424	2.366	2.71	8.508	4670.75	uniref_id	.	.	.
7	comp77744_c1	7.536	2.984	1.821	7.885	4085.73	uncharacterized protein	.	.	.
8	comp61261_c0	404.257	74.181	224.514	856.314	2885.88	none
9	comp61888_c0	0	0	0.508	1.47	1094.19	uniref_id	.	.	.
10	comp53284_c0	0	0.571	0.275	0.826	1090.96	uniref_id	.	.	.
11	comp56694_c0	1.635	0	0	1.585	990.274	uniref_id	.	.	.
12	comp35686_c0	46.341	12.268	72.396	10.744	807.758	histone h1.0	linker histone h1 and h5 family	go:0000786^cellular_component^nucleosome`go:0005634^cellular_component^nucleus`go:0003677^molecular_function^dna binding`go:0030261^biological_process^chromosome condensation`go:0006334^biological_process^nucleosome assembly	go:0003677^molecular_function^dna binding`go:0006334^biological_process^nucleosome assembly`go:0000786^cellular_component^nucleosome`go:0005634^cellular_component^nucleus
13	comp76746_c0	26.056	3.352	0.946	2.683	748.854	acypi003231 protein	chitin binding domain	.	go:0019028^cellular_component^viral capsid
14	comp71456_c0	38.168	48.372	18.958	114.633	727.113	uniref_id	.	.	.
15	comp76725_c0	15.365	10.652	12.5	4.85	538.247	ribonucleoside-diphosphate reductase subunit m2	ribonucleotide reductase, small chain	go:0005829^cellular_component^cytosol`go:0005654^cellular_component^nucleoplasm`go:0046872^molecular_function^metal ion binding`go:0005515^molecular_function^protein binding`go:0004748^molecular_function^ribonucleoside-diphosphate reductase activity, thioredoxin disulfide as acceptor`go:0009186^biological_process^deoxyribonucleoside diphosphate metabolic process`go:0009263^biological_process^deox…	go:0009186^biological_process^deoxyribonucleoside diphosphate metabolic process`go:0055114^biological_process^oxidation-reduction process
16	comp61527_c0	0	0	0	0	505.561	none	.	.	.
17	comp54223_c0	26.595	13.148	33.611	13.907	463.155	histone h2a.v	core histone h2a/h2b/h3/h4	go:0000786^cellular_component^nucleosome`go:0005634^cellular_component^nucleus`go:0003677^molecular_function^dna binding`go:0006334^biological_process^nucleosome assembly	go:0003677^molecular_function^dna binding
18	comp75290_c0	5.721	1.058	1.906	2.093	359.09	none	.	.	.
19	comp70032_c0	5.574	0.404	0.459	1.687	336.725	none	.	.	.
20	comp60742_c0	44.838	2.164	0.261	1.897	313.865	cyclin-dependent kinases regulatory subunit	.	go:0016538^molecular_function^cyclin-dependent protein serine/threonine kinase regulator activity`go:0007049^biological_process^cell cycle`go:0051301^biological_process^cell division	.
21	comp62072_c0	0	0	0	0.725	304.372	uncharacterized protein	.	.	.
22	comp58540_c0	45.181	2.841	0.395	1.219	272.697	histone h2b type 1-p	core histone h2a/h2b/h3/h4	go:0005654^cellular_component^nucleoplasm`go:0000786^cellular_component^nucleosome`go:0003677^molecular_function^dna binding`go:0006334^biological_process^nucleosome assembly	go:0003677^molecular_function^dna binding`go:0043565^molecular_function^sequence-specific dna binding`go:0005622^cellular_component^intracellular
23	comp75301_c1	6.064	0.618	7.644	6.429	255.304	uniref_id	.	.	.
24	comp64496_c0	74.98	33.619	4.828	10.466	233.703	nanos homolog 1	nanos rna binding domain	go:0005737^cellular_component^cytoplasm`go:0060293^cellular_component^germ plasm`go:0048471^cellular_component^perinuclear region of cytoplasm`go:0003723^molecular_function^rna binding`go:0030371^molecular_function^translation repressor activity`go:0008270^molecular_function^zinc ion binding`go:0007281^biological_process^germ cell development`go:0008354^biological_process^germ cell migration`go:0…	.
25	comp55523_c0	0	0.166	0.099	0.122	212.479	putative uncharacterized protein	.	.	.
26	comp72120_c0	25.222	2.259	0.346	1.646	193.612	histone h1, early embryonic	linker histone h1 and h5 family	go:0000786^cellular_component^nucleosome`go:0005634^cellular_component^nucleus`go:0003677^molecular_function^dna binding`go:0006334^biological_process^nucleosome assembly	go:0003677^molecular_function^dna binding`go:0006334^biological_process^nucleosome assembly`go:0000786^cellular_component^nucleosome`go:0005634^cellular_component^nucleus
27	comp77237_c0	2.991	0.69	0.416	0.677	186.53	neurogenin1	helix-loop-helix dna-binding domain	go:0005634^cellular_component^nucleus`go:0003677^molecular_function^dna binding`go:0003700^molecular_function^sequence-specific dna binding transcription factor activity`go:0007413^biological_process^axonal fasciculation`go:0030182^biological_process^neuron differentiation`go:0006351^biological_process^transcription, dna-templated	go:0046983^molecular_function^protein dimerization activity
28	comp72651_c0	2.942	0.155	0.184	0.339	183.549	none	.	.	.
29	comp71947_c0	3.253	0.131	0.155	1.497	182.074	histone h3	core histone h2a/h2b/h3/h4	go:0000786^cellular_component^nucleosome`go:0005634^cellular_component^nucleus`go:0003677^molecular_function^dna binding`go:0006334^biological_process^nucleosome assembly	go:0003677^molecular_function^dna binding
30	comp72555_c0	2.795	0.808	0.085	0.427	181.224	neurogenic differentiation factor 4	helix-loop-helix dna-binding domain	go:0005634^cellular_component^nucleus`go:0003677^molecular_function^dna binding`go:0035881^biological_process^amacrine cell differentiation`go:0045597^biological_process^positive regulation of cell differentiation`go:0006355^biological_process^regulation of transcription, dna-templated`go:0006351^biological_process^transcription, dna-templated	go:0046983^molecular_function^protein dimerization activity
31	comp73683_c0	24.192	23.895	7.757	60.358	167.943	nadh-ubiquinone oxidoreductase chain 4	nadh-ubiquinone/plastoquinone (complex i), various chains	go:0016021^cellular_component^integral component of membrane`go:0031966^cellular_component^mitochondrial membrane`go:0070469^cellular_component^respiratory chain`go:0008137^molecular_function^nadh dehydrogenase (ubiquinone) activity`go:0042773^biological_process^atp synthesis coupled electron transport	go:0008137^molecular_function^nadh dehydrogenase (ubiquinone) activity`go:0055114^biological_process^oxidation-reduction process
32	comp47850_c0	7.274	1.117	0.169	0.61	166.156	none	.	.	.
33	comp78326_c0	270.186	180.198	117.434	136.067	163.444	replication-associated protein a/internal scaffolding protein b	scaffold protein b	go:0030430^cellular_component^host cell cytoplasm`go:0046729^cellular_component^viral procapsid`go:0019069^biological_process^viral capsid assembly`go:0019076^biological_process^viral release from host cell	go:0019069^biological_process^viral capsid assembly`go:0046729^cellular_component^viral procapsid
34	comp71947_c1	2.436	0.238	0.191	1.145	157.696	histone h4	core histone h2a/h2b/h3/h4	go:0000786^cellular_component^nucleosome`go:0005634^cellular_component^nucleus`go:0003677^molecular_function^dna binding`go:0006334^biological_process^nucleosome assembly	go:0003677^molecular_function^dna binding`go:0006352^biological_process^dna-templated transcription, initiation`go:0005634^cellular_component^nucleus
35	comp75052_c0	347.896	36.068	2.477	1.517	157.309	none	.	.	.
36	comp76441_c0	37.188	33.381	9.437	81.372	150.442	cytochrome b	cytochrome b(n-terminal)/b6/petb	go:0016021^cellular_component^integral component of membrane`go:0005743^cellular_component^mitochondrial inner membrane`go:0070469^cellular_component^respiratory chain`go:0009055^molecular_function^electron carrier activity`go:0046872^molecular_function^metal ion binding`go:0016491^molecular_function^oxidoreductase activity`go:0022904^biological_process^respiratory electron transport chain	go:0022904^biological_process^respiratory electron transport chain`go:0016020^cellular_component^membrane
37	comp76565_c0	4.61	0.737	4.214	2.195	141.574	none	.	.	.
38	comp69305_c0	5.787	7.382	7.376	5.352	136.386	histone h4	core histone h2a/h2b/h3/h4	go:0000786^cellular_component^nucleosome`go:0005634^cellular_component^nucleus`go:0003677^molecular_function^dna binding`go:0006334^biological_process^nucleosome assembly	go:0003677^molecular_function^dna binding`go:0006352^biological_process^dna-templated transcription, initiation`go:0005634^cellular_component^nucleus
39	comp76479_c0	5.966	0.773	0.226	0.325	135.708	btb and math domain-containing protein 38	btb/poz domain	.	go:0005515^molecular_function^protein binding
40	comp67916_c0	25.042	5.183	3.219	1.517	135.127	geminin	geminin	go:0005737^cellular_component^cytoplasm`go:0005634^cellular_component^nucleus`go:0042826^molecular_function^histone deacetylase binding`go:0005515^molecular_function^protein binding`go:0070491^molecular_function^repressing transcription factor binding`go:0003714^molecular_function^transcription corepressor activity`go:0007049^biological_process^cell cycle`go:0045786^biological_process^negative re…	go:0006275^biological_process^regulation of dna replication
41	comp66281_c0	13.535	2.306	3.586	0.765	134.083	g2/mitotic-specific cyclin-b	cyclin, n-terminal domain	go:0005634^cellular_component^nucleus`go:0007067^biological_process^mitotic nuclear division`go:0000079^biological_process^regulation of cyclin-dependent protein serine/threonine kinase activity	go:0005634^cellular_component^nucleus
42	comp74811_c1	17.932	18.296	16.841	12.81	130.94	none	.	.	.
43	comp64395_c0	65.434	0.927	6.268	2.276	126.85	uniref_id	cyclin-dependent kinase inhibitor	.	go:0004861^molecular_function^cyclin-dependent protein serine/threonine kinase inhibitor activity`go:0007050^biological_process^cell cycle arrest`go:0005634^cellular_component^nucleus
44	comp73309_c0	1.112	0.82	1.235	0.725	125.559	none	.	.	.
45	comp76173_c0	23.44	10.093	2.739	10.629	125.526	none	.	.	.
46	comp53986_c0	0.899	0.452	0	0	124.106	uniref_id	.	.	.
47	comp52066_c0	0.458	0	0.141	0	123.621	none	.	.	.
48	comp73517_c0	78.674	135.772	122.89	142.665	118.649	microtubule-associated proteins 1a/1b light chain 3c	autophagy protein atg8 ubiquitin like	go:0005776^cellular_component^autophagic vacuole`go:0000421^cellular_component^autophagic vacuole membrane`go:0031410^cellular_component^cytoplasmic vesicle`go:0012505^cellular_component^endomembrane system`go:0005874^cellular_component^microtubule`go:0031090^cellular_component^organelle membrane`go:0005515^molecular_function^protein binding`go:0006914^biological_process^autophagy	go:0000045^biological_process^autophagic vacuole assembly`go:0005737^cellular_component^cytoplasm
49	comp57392_c0	3.482	6.324	0.649	1.341	114.107	none	.	.	.
50	comp71299_c0	41.454	47.968	62.225	43.49	111.825	none	.	.	.
